# Supplementary material for: Functional excitatory to inhibitory synaptic imbalance and loss of cognitive performance in people with Alzheimer’s disease neuropathologic change
Source: Acta Neuropathol. Author manuscript; Available in PMC 2023 Mar 8. (PMC9925531; doi:10.1007/s00401-022-02526-0)
Supplement: 1870575_Sup_file_19 [file NIHMS1870575-supplement-1870575_Sup_file_19.xlsx]

## Sheet: Fig. 4
Figure 4a	hippocampus					Temporal Cortex
		DLG	GPHN	tE/I ratio			DLG	GPHN	tE/I ratio
	CTRL	81.6842	13.2881	6.20407		CTRL	57.2304	15.1105	3.85411
	AD	78.638	10.9476	7.26537		AD	57.4754	12.7459	4.60404
Figure 4d	hippocampus		Temporal Cortex		Parietal Cortex
		tE/I ratio		tE/I ratio		tE/I ratio
	CTRL	6.28092	CTRL	3.93252	CTRL	4.21649
	AD	6.57164	AD	4.78041	AD	4.99759

## Sheet: Fig. 5
Hippocampus			Hippocampus			Hippocampus			Temporal Ctx			Temporal Ctx			Temporal Ctx
vGLUT1+ cells/100,000 µm2			GAT1+ cells/100,000 µm2			vGLUT1/GAT1			vGLUT1+ cells/100,000 µm2			GAT1+ cells/100,000 µm2			vGLUT1/GAT1
CTRL	AD		CTRL	AD		CTRL	AD		CTRL	AD		CTRL	AD		CTRL	AD
23.6393	21.5974		11.1359	4.89425		2.17757	4.64602		32.7996	36.8929		21.5703	16.8807		1.529	2.35018

## Sheet: Suppl Fig.7
		Averages
	ƩAMPAR	ƩGABAR	ƩAMPAR/ƩGABAR
	1729150	1446516	1.25761
	1258793	1123318	1.3359
	1823310	1437996	1.34284
	vGLUT1	GAT1	vGLUT1/GAT1
	11705925	1731300	6.99161	Mean
	7.52048e+06	1332965	6.46986
	8688100	1995346	5.30193
	PSD95	Gephyrin	PSD95/Gephyrin
	2782625	195402	24.5079
	1990450	117365	22.7609
	2393838	140463	20.7146

## Sheet: Suppl Fig. 10
Supplementary figure 10
panel a	10 µm2	10 µm2	20 µm2	20 µm2
vGluT1/GAT1	CTRL	AD	CTRL	AD
	1.6	2.23	1.71	2.31
	1.29	1.58	1.32	1.61
	1.06	1.53	1.05	1.59
	1.7	1.71	1.77	1.8
	1.33	3.38	1.4	3.56
	1.42	2.23	1.52	2.46
	1.19	1.92	1.23	1.95
panel b	CA3 SP	CA3 SP	CA4	CA4
vGLUT1	CTRL	AD	CTRL	AD
	34.1	25.6	23.6	12.7
	21.1	14.1	18.9	17.8
	19.7	37.5	16.6	18.6
	28.7	26	20.7	25
	32.6	33.6	20.3	12.3
	31.5		22.4
panel c	CA3 SP	CA3 SP	CA3 apical F	CA3 apical F	DG ml	DG ml
GAT1	CTRL	AD	CTRL	AD	CTRL	AD
	5.9	3.6	7.8	1.9	17.8	4.3
	6.6	3.1	10.5	9	15.2	2.2
	7.9	4.7	7.7	4.1	11.8	7.1
	6.7	2.6	9.7	4.2	7.1	6.2
	4.9	4.2	8.4	6.4	21	6.2
	16.8		11.8		19.3
