# Supplementary material for: Functional excitatory to inhibitory synaptic imbalance and loss of cognitive performance in people with Alzheimer’s disease neuropathologic change
Source: Acta Neuropathol. Author manuscript; Available in PMC 2023 Mar 8. (PMC9925531; doi:10.1007/s00401-022-02526-0)
Supplement: 1870575_Sup_file_18 [file NIHMS1870575-supplement-1870575_Sup_file_18.xlsx]

## Sheet: Sheet1
Hippocampus	RSquare	Pvalue of fit	Y	Source	LogWorth	LogWorth 2	PValue		PCx	RSquare	Pvalue of fit	Y	Source	LogWorth	LogWorth 2	PValue		TCx	RSquare	Pvalue of fit	Y	Source	LogWorth	LogWorth 2	PValue
	0.302759	<.0001	casi_irt 2	ihc_at8	2.586	2.58587	0.00259			0.459707	<.0001	casi_irt 2	E/I Ratio	4.211	4.21123	6e-05			0.149897	0.0055	casi_irt 2	E/I Ratio	2.282	2.28171	0.00523
				ihc_a_beta_ffpe	2.504	2.50371	0.00314						isoprostane_pg_per_mg	2.924	2.92383	0.00119						ab42_pg_per_mg	1.359	1.35873	0.04378
													ihc_a_beta	1.956	1.95638	0.01106
	0.21991	0.0005	mem_ei 2	ab42_over_ab40_ratio	2.516	2.51563	0.00305						il_4_pg_per_mg	1.674	1.67449	0.02116			0.0921894	0.1724	mem_ei 2	ihc_a_beta	1.171	1.17085	0.06748
				ihc_at8	0.848	0.847611	0.14203						ihc_tau2_ffpe	1.597	1.59707	0.02529						E/I Ratio	0.791	0.790903	0.16184
																						il_7_pg_per_mg	0.428	0.428461	0.37285
	0.322874	<.0001	exf_ei 2	ihc_tau2_ffpe	4.151	4.15141	7e-05			0.425347	<.0001	mem_ei 2	E/I Ratio	3.648	3.64803	0.00022						rantes_pg_per_mg	0.144	0.143584	0.71848
				il_1b_pg_per_mg	2.042	2.04246	0.00907						ihc_a_beta	2.895	2.89453	0.00127
													il_4_pg_per_mg	1.635	1.63521	0.02316			0.100793	0.0285	exf_ei 2	E/I Ratio	1.955	1.95487	0.0111
	0.552926	<.0001	lan_ei 2	ihc_at8_ffpe	3.906	3.90585	0.00012						isoprostane_pg_per_mg	1.619	1.61861	0.02407						mip_1a_pg_per_mg	0.553	0.553362	0.27967
				ihc_iba1_ffpe	2.822	2.82173	0.00151
				ihc_a_syn	2.482	2.48183	0.0033			0.699206	<.0001	exf_ei 2	ihc_a_beta_ffpe	5.867	5.86747	0			0.387003	<.0001	lan_ei 2	ihc_at8_ffpe	4.57	4.56969	3e-05
				ihc_ptdp_43_ffpe	1.589	1.58872	0.02578						E/I Ratio	5.772	5.77196	0						ihc_gfap_ffpe	2.563	2.56348	0.00273
				ab42_over_ab40_ratio	0.895	0.895477	0.12721						isoprostane_pg_per_mg	4.23	4.22955	6e-05						tnf_a_pg_per_mg	1.407	1.40665	0.03921
													ihc_iba1_ffpe	3.38	3.38012	0.00042
	0.621131	<.0001	vsp_ei 2	mcp_1_pg_per_mg	2.993	2.9927	0.00102						mip_1a_pg_per_mg	2.931	2.93106	0.00117
				ihc_gfap_ffpe	2.818	2.81797	0.00152						vegf_pg_per_mg	2.489	2.48872	0.00325			0.208633	0.008	vsp_ei 2	ihc_at8	1.605	1.60489	0.02484
				il_6_pg_per_mg	2.441	2.44101	0.00362						ihc_a_syn	2.195	2.19462	0.00639						ab40_pg_per_mg	1.561	1.56107	0.02747
				ihc_tau2_ffpe	2.018	2.0183	0.00959						ihc_at8_ffpe	1.24	1.24042	0.05749						mcp_1_pg_per_mg	0.824	0.82438	0.14984
				ihc_a_syn	1.884	1.88386	0.01307															rantes_pg_per_mg	0.674	0.674215	0.21173
				il_7_pg_per_mg	1.308	1.30836	0.04916			0.513915	<.0001	lan_ei 2	ihc_a_beta	5.391	5.3913	0
													ihc_a_syn	3.997	3.99743	0.0001
													ab42_pg_per_mg	2.996	2.99642	0.00101
* Hippocampus did not have measurement of isoprostane													isoprostane_pg_per_mg	1.538	1.53762	0.029
													ptau_ng_per_mg	1.224	1.22396	0.05971
													ihc_ptdp_43_ffpe	1.095	1.09522	0.08031
										0.387072	<.0001	vsp_ei 2	ab42_pg_per_mg	3.623	3.62324	0.00024
													ihc_a_beta	3.342	3.34242	0.00045
													ihc_a_syn	2.758	2.75846	0.00174
													ab42_over_ab40_ratio	2.087	2.08652	0.00819
													mcp_1_pg_per_mg	1.341	1.34051	0.04566
													il_6_pg_per_mg	0.986	0.985892	0.1033

## Sheet: Sheet2
Brain regions	RSquare	Y	Source	LogWorth	LogWorth 2	PValue
Hippocampus	0.302759	casi_irt 2	ihc_at8	2.586	2.58587	0.00259
			ihc_a_beta_ffpe	2.504	2.50371	0.00314
	0.21991	mem_ei 2	ab42_over_ab40_ratio	2.516	2.51563	0.00305
			ihc_at8	0.848	0.847611	0.14203
	0.322874	exf_ei 2	ihc_tau2_ffpe	4.151	4.15141	7e-05
			il_1b_pg_per_mg	2.042	2.04246	0.00907
	0.552926	lan_ei 2	ihc_at8_ffpe	3.906	3.90585	0.00012
			ihc_iba1_ffpe	2.822	2.82173	0.00151
	0.621131	vsp_ei 2	mcp_1_pg_per_mg	2.993	2.9927	0.00102
			ihc_gfap_ffpe	2.818	2.81797	0.00152
TCx	0.149897	casi_irt 2	E/I Ratio	2.282	2.28171	0.00523
			ab42_pg_per_mg	1.359	1.35873	0.04378
	0.0921894	mem_ei 2	ihc_a_beta	1.171	1.17085	0.06748
			E/I Ratio	0.791	0.790903	0.16184
	0.100793	exf_ei 2	E/I Ratio	1.955	1.95487	0.0111
			mip_1a_pg_per_mg	0.553	0.553362	0.27967
	0.387003	lan_ei 2	ihc_at8_ffpe	4.57	4.56969	3e-05
			ihc_gfap_ffpe	2.563	2.56348	0.00273
	0.208633	vsp_ei 2	ihc_at8	1.605	1.60489	0.02484
			ab40_pg_per_mg	1.561	1.56107	0.02747
PCx	0.459707	casi_irt 2	E/I Ratio	4.211	4.21123	6e-05
			isoprostane_pg_per_mg	2.924	2.92383	0.00119
	0.425347	mem_ei 2	E/I Ratio	3.648	3.64803	0.00022
			ihc_a_beta	2.895	2.89453	0.00127
	0.699206	exf_ei 2	ihc_a_beta_ffpe	5.867	5.86747	0
			E/I Ratio	5.772	5.77196	0
	0.513915	lan_ei 2	ihc_a_beta	5.391	5.3913	0
			ihc_a_syn	3.997	3.99743	0.0001
	0.387072	vsp_ei 2	ab42_pg_per_mg	3.623	3.62324	0.00024
			ihc_a_beta	3.342	3.34242	0.00045
* Hippocampus did not have measurement of isoprostane
