# Supplementary material for: Functional excitatory to inhibitory synaptic imbalance and loss of cognitive performance in people with Alzheimer’s disease neuropathologic change
Source: Acta Neuropathol. Author manuscript; Available in PMC 2023 Mar 8. (PMC9925531; doi:10.1007/s00401-022-02526-0)
Supplement: 1870575_Sup_file_17 [file NIHMS1870575-supplement-1870575_Sup_file_17.xlsx]

## Sheet: Hippo_20subj
Variable	by Variable	Correlation	Count	Lower 95%	Upper 95%	Signif Prob
casi_irt 2	Cell Inhib (GAT1)	0.7625	9	0.1994	0.9471	0.0169
casi_irt 2	Cell Excit (vGLUT1)	0.5991	9	-0.108	0.9037	0.0882
casi_irt 2	Cellular E/I ratio (vGLUT1/GAT1)	-0.7029	9	-0.932	-0.0727	0.0347
casi_irt 2	GPHN 2	0.7949	17	0.5085	0.9229	0.0001
casi_irt 2	DLG4 2	0.1998	17	-0.3107	0.6208	0.442
casi_irt 2	E/I Ratio	-0.5485	17	-0.8144	-0.0922	0.0226
Cell Excit (vGLUT1)	Cell Inhib (GAT1)	0.3551	11	-0.311	0.7873	0.2839
Cellular E/I ratio (vGLUT1/GAT1)	Cell Inhib (GAT1)	-0.881	11	-0.9688	-0.5961	0.0003
Cellular E/I ratio (vGLUT1/GAT1)	Cell Excit (vGLUT1)	-0.0104	11	-0.6065	0.5932	0.9759
DLG4 2	Cell Inhib (GAT1)	-0.3652	11	-0.7917	0.3005	0.2694
DLG4 2	Cell Excit (vGLUT1)	0.3172	11	-0.3491	0.7705	0.3419
DLG4 2	Cellular E/I ratio (vGLUT1/GAT1)	0.6417	11	0.0679	0.8965	0.0333
DLG4 2	GPHN 2	0.3415	19	-0.1334	0.6888	0.1525
E/I Ratio	Cell Inhib (GAT1)	-0.6886	11	-0.9118	-0.1511	0.0191
E/I Ratio	Cell Excit (vGLUT1)	-0.1958	11	-0.712	0.4579	0.5639
E/I Ratio	Cellular E/I ratio (vGLUT1/GAT1)	0.7575	11	0.2889	0.9333	0.0069
E/I Ratio	GPHN 2	-0.5665	19	-0.8118	-0.1512	0.0114
E/I Ratio	DLG4 2	0.5668	19	0.1516	0.812	0.0114
exf_ei 2	Cell Inhib (GAT1)	0.6114	11	0.0183	0.8862	0.0456
exf_ei 2	Cell Excit (vGLUT1)	0.4044	11	-0.2581	0.8082	0.2174
exf_ei 2	Cellular E/I ratio (vGLUT1/GAT1)	-0.5789	11	-0.8749	0.0322	0.062
exf_ei 2	GPHN 2	0.6975	19	0.3562	0.8746	0.0009
exf_ei 2	DLG4 2	0.4569	19	0.0033	0.7545	0.0493
exf_ei 2	E/I Ratio	-0.2429	19	-0.6278	0.2376	0.3164
exf_ei 2	casi_irt 2	0.8448	17	0.6132	0.9427	<.0001
exf_ei 2	mem_ei 2	0.8603	19	0.6665	0.9452	<.0001
GPHN 2	Cell Inhib (GAT1)	0.6522	11	0.086	0.9	0.0296
GPHN 2	Cell Excit (vGLUT1)	0.6588	11	0.0974	0.9022	0.0275
GPHN 2	Cellular E/I ratio (vGLUT1/GAT1)	-0.443	11	-0.8239	0.2137	0.1724
lan_ei 2	Cell Inhib (GAT1)	0.7455	11	0.2634	0.9296	0.0085
lan_ei 2	Cell Excit (vGLUT1)	0.1665	11	-0.4815	0.6968	0.6247
lan_ei 2	Cellular E/I ratio (vGLUT1/GAT1)	-0.7871	11	-0.9421	-0.3546	0.004
lan_ei 2	GPHN 2	0.7417	19	0.4336	0.8946	0.0003
lan_ei 2	DLG4 2	0.3385	19	-0.1367	0.6871	0.1563
lan_ei 2	E/I Ratio	-0.3571	19	-0.6981	0.116	0.1334
lan_ei 2	casi_irt 2	0.8176	17	0.555	0.932	<.0001
lan_ei 2	mem_ei 2	0.7993	19	0.5418	0.9196	<.0001
lan_ei 2	exf_ei 2	0.7387	19	0.4282	0.8932	0.0003
mem_ei 2	Cell Inhib (GAT1)	0.8918	11	0.6279	0.9718	0.0002
mem_ei 2	Cell Excit (vGLUT1)	0.1539	11	-0.4913	0.6901	0.6514
mem_ei 2	Cellular E/I ratio (vGLUT1/GAT1)	-0.907	11	-0.9759	-0.6737	0.0001
mem_ei 2	GPHN 2	0.8369	19	0.6173	0.9355	<.0001
mem_ei 2	DLG4 2	0.2997	19	-0.1788	0.6636	0.2125
mem_ei 2	E/I Ratio	-0.4915	19	-0.7731	-0.048	0.0326
mem_ei 2	casi_irt 2	0.9205	17	0.7889	0.9714	<.0001
vsp_ei 2	Cell Inhib (GAT1)	0.4972	11	-0.1463	0.845	0.1197
vsp_ei 2	Cell Excit (vGLUT1)	-0.2515	11	-0.7398	0.4102	0.4556
vsp_ei 2	Cellular E/I ratio (vGLUT1/GAT1)	-0.6808	11	-0.9093	-0.1368	0.0211
vsp_ei 2	GPHN 2	0.6148	19	0.2228	0.8357	0.0051
vsp_ei 2	DLG4 2	0.4533	19	-0.0011	0.7526	0.0513
vsp_ei 2	E/I Ratio	-0.1709	19	-0.5801	0.3071	0.4842
vsp_ei 2	casi_irt 2	0.7112	17	0.3502	0.8882	0.0014
vsp_ei 2	mem_ei 2	0.8028	19	0.5487	0.9211	<.0001
vsp_ei 2	exf_ei 2	0.7821	19	0.5085	0.9122	<.0001
vsp_ei 2	lan_ei 2	0.8179	19	0.5788	0.9276	<.0001

## Sheet: TCx_20subj
Variable	by Variable	Correlation	Count	Lower 95%	Upper 95%	Signif Prob
Cell Excit (vGLUT1)	Cell Inhib (GAT1)	0.1039	14	-0.4515	0.6014	0.7237
Cellular E/I ratio (vGLUT1/GAT1)	Cell Inhib (GAT1)	-0.6707	14	-0.886	-0.2175	0.0087
Cellular E/I ratio (vGLUT1/GAT1)	Cell Excit (vGLUT1)	0.6189	14	0.1315	0.8653	0.0183
GPHN 2	Cell Inhib (GAT1)	0.1341	14	-0.4268	0.6205	0.6476
GPHN 2	Cell Excit (vGLUT1)	0.2897	14	-0.2847	0.711	0.3151
GPHN 2	Cellular E/I ratio (vGLUT1/GAT1)	0.0745	14	-0.4748	0.5821	0.8001
DLG4 2	Cell Inhib (GAT1)	0.1876	14	-0.3809	0.6532	0.5207
DLG4 2	Cell Excit (vGLUT1)	-0.2051	14	-0.6635	0.3652	0.4818
DLG4 2	Cellular E/I ratio (vGLUT1/GAT1)	-0.3529	14	-0.7441	0.2186	0.2159
DLG4 2	GPHN 2	-0.2587	19	-0.6379	0.2216	0.2849
E/I Ratio	Cell Inhib (GAT1)	-0.0022	14	-0.5322	0.529	0.994
E/I Ratio	Cell Excit (vGLUT1)	-0.3098	14	-0.7218	0.2642	0.2811
E/I Ratio	Cellular E/I ratio (vGLUT1/GAT1)	-0.2453	14	-0.6865	0.328	0.398
E/I Ratio	GPHN 2	-0.831	19	-0.933	-0.6052	<.0001
E/I Ratio	DLG4 2	0.7417	19	0.4335	0.8945	0.0003
casi_irt 2	Cell Inhib (GAT1)	0.124	12	-0.4844	0.6515	0.701
casi_irt 2	Cell Excit (vGLUT1)	-0.5391	12	-0.85	0.0504	0.0705
casi_irt 2	Cellular E/I ratio (vGLUT1/GAT1)	-0.6348	12	-0.8859	-0.0958	0.0266
casi_irt 2	GPHN 2	0.3938	17	-0.1071	0.7353	0.1178
casi_irt 2	DLG4 2	-0.273	17	-0.6662	0.239	0.289
casi_irt 2	E/I Ratio	-0.3921	17	-0.7344	0.1091	0.1195
mem_ei 2	Cell Inhib (GAT1)	0.3361	14	-0.2367	0.7355	0.24
mem_ei 2	Cell Excit (vGLUT1)	-0.7	14	-0.8973	-0.2696	0.0053
mem_ei 2	Cellular E/I ratio (vGLUT1/GAT1)	-0.6832	14	-0.8909	-0.2394	0.0071
mem_ei 2	GPHN 2	0.342	19	-0.1328	0.6892	0.1518
mem_ei 2	DLG4 2	-0.0098	19	-0.4619	0.4464	0.9683
mem_ei 2	E/I Ratio	-0.2256	19	-0.6166	0.2547	0.353
mem_ei 2	casi_irt 2	0.927	17	0.8051	0.9738	<.0001
exf_ei 2	Cell Inhib (GAT1)	0.1845	14	-0.3836	0.6513	0.5277
exf_ei 2	Cell Excit (vGLUT1)	-0.8324	14	-0.9454	-0.5406	0.0002
exf_ei 2	Cellular E/I ratio (vGLUT1/GAT1)	-0.706	14	-0.8996	-0.2805	0.0048
exf_ei 2	GPHN 2	0.1461	19	-0.33	0.563	0.5505
exf_ei 2	DLG4 2	0.1055	19	-0.3663	0.5341	0.6673
exf_ei 2	E/I Ratio	-0.0264	19	-0.475	0.433	0.9144
exf_ei 2	casi_irt 2	0.8619	17	0.651	0.9493	<.0001
exf_ei 2	mem_ei 2	0.8591	19	0.664	0.9447	<.0001
lan_ei 2	Cell Inhib (GAT1)	0.3416	14	-0.2308	0.7383	0.232
lan_ei 2	Cell Excit (vGLUT1)	-0.422	14	-0.7783	0.1399	0.1328
lan_ei 2	Cellular E/I ratio (vGLUT1/GAT1)	-0.5059	14	-0.8171	0.0337	0.0649
lan_ei 2	GPHN 2	0.4426	19	-0.0145	0.7467	0.0577
lan_ei 2	DLG4 2	-0.0805	19	-0.5159	0.3879	0.7432
lan_ei 2	E/I Ratio	-0.3672	19	-0.704	0.1044	0.1219
lan_ei 2	casi_irt 2	0.8413	17	0.6055	0.9413	<.0001
lan_ei 2	mem_ei 2	0.8103	19	0.5635	0.9243	<.0001
lan_ei 2	exf_ei 2	0.7815	19	0.5074	0.912	<.0001
vsp_ei 2	Cell Inhib (GAT1)	0.2621	14	-0.3118	0.6959	0.3653
vsp_ei 2	Cell Excit (vGLUT1)	-0.7705	14	-0.9235	-0.4058	0.0013
vsp_ei 2	Cellular E/I ratio (vGLUT1/GAT1)	-0.7222	14	-0.9057	-0.3107	0.0035
vsp_ei 2	GPHN 2	0.1396	19	-0.3359	0.5584	0.5688
vsp_ei 2	DLG4 2	-0.0142	19	-0.4654	0.4429	0.9541
vsp_ei 2	E/I Ratio	-0.1177	19	-0.5429	0.3555	0.6314
vsp_ei 2	casi_irt 2	0.7258	17	0.3765	0.8944	0.001
vsp_ei 2	mem_ei 2	0.8116	19	0.5662	0.9249	<.0001
vsp_ei 2	exf_ei 2	0.7705	19	0.4866	0.9072	0.0001
vsp_ei 2	lan_ei 2	0.8151	19	0.573	0.9263	<.0001

## Sheet: PCx_20subj
Variable	by Variable	Correlation	Count	Lower 95%	Upper 95%	Signif Prob
Cell Excit (vGLUT1)	Cell Inhib (GAT1)	0.4555	15	-0.0741	0.7847	0.088
Cellular E/I ratio (vGLUT1/GAT1)	Cell Inhib (GAT1)	-0.7263	15	-0.9027	-0.3408	0.0022
Cellular E/I ratio (vGLUT1/GAT1)	Cell Excit (vGLUT1)	0.2331	15	-0.317	0.6658	0.4031
GPHN 2	Cell Inhib (GAT1)	0.823	15	0.5371	0.9393	0.0002
GPHN 2	Cell Excit (vGLUT1)	0.3638	15	-0.1824	0.7385	0.1825
GPHN 2	Cellular E/I ratio (vGLUT1/GAT1)	-0.6082	15	-0.8543	-0.1393	0.0162
DLG4 2	Cell Inhib (GAT1)	0.2806	15	-0.2706	0.6932	0.3111
DLG4 2	Cell Excit (vGLUT1)	0.5986	15	0.1246	0.8502	0.0184
DLG4 2	Cellular E/I ratio (vGLUT1/GAT1)	0.1162	15	-0.4211	0.5932	0.6799
DLG4 2	GPHN 2	-0.2227	20	-0.6056	0.2438	0.3453
E/I Ratio	Cell Inhib (GAT1)	-0.4932	15	-0.8027	0.0255	0.0618
E/I Ratio	Cell Excit (vGLUT1)	0.0958	15	-0.438	0.5796	0.7342
E/I Ratio	Cellular E/I ratio (vGLUT1/GAT1)	0.5922	15	0.1148	0.8474	0.02
E/I Ratio	GPHN 2	-0.824	20	-0.9281	-0.6004	<.0001
E/I Ratio	DLG4 2	0.7232	20	0.4128	0.8831	0.0003
casi_irt 2	Cell Inhib (GAT1)	0.5384	13	-0.0179	0.8401	0.0577
casi_irt 2	Cell Excit (vGLUT1)	-0.2465	13	-0.7021	0.3523	0.4168
casi_irt 2	Cellular E/I ratio (vGLUT1/GAT1)	-0.8588	13	-0.957	-0.5843	0.0002
casi_irt 2	GPHN 2	0.6773	18	0.3077	0.8693	0.002
casi_irt 2	DLG4 2	-0.358	18	-0.7067	0.1308	0.1447
casi_irt 2	E/I Ratio	-0.7062	18	-0.8822	-0.3571	0.0011
mem_ei 2	Cell Inhib (GAT1)	0.5666	15	0.0766	0.8362	0.0276
mem_ei 2	Cell Excit (vGLUT1)	-0.2774	15	-0.6914	0.2737	0.3168
mem_ei 2	Cellular E/I ratio (vGLUT1/GAT1)	-0.8327	15	-0.9428	-0.5588	0.0001
mem_ei 2	GPHN 2	0.613	20	0.2339	0.8303	0.0041
mem_ei 2	DLG4 2	-0.368	20	-0.697	0.089	0.1104
mem_ei 2	E/I Ratio	-0.6621	20	-0.8543	-0.3106	0.0015
mem_ei 2	casi_irt 2	0.9284	18	0.8145	0.9734	<.0001
exf_ei 2	Cell Inhib (GAT1)	0.4042	15	-0.1363	0.7593	0.1351
exf_ei 2	Cell Excit (vGLUT1)	-0.2357	15	-0.6674	0.3145	0.3977
exf_ei 2	Cellular E/I ratio (vGLUT1/GAT1)	-0.6673	15	-0.8791	-0.2355	0.0066
exf_ei 2	GPHN 2	0.4968	20	0.0695	0.77	0.0259
exf_ei 2	DLG4 2	-0.1461	20	-0.5529	0.3169	0.5388
exf_ei 2	E/I Ratio	-0.4831	20	-0.7626	-0.0516	0.031
exf_ei 2	casi_irt 2	0.8666	18	0.6713	0.9494	<.0001
exf_ei 2	mem_ei 2	0.8642	20	0.6828	0.9452	<.0001
lan_ei 2	Cell Inhib (GAT1)	0.4549	15	-0.0748	0.7844	0.0885
lan_ei 2	Cell Excit (vGLUT1)	-0.2943	15	-0.7009	0.2566	0.287
lan_ei 2	Cellular E/I ratio (vGLUT1/GAT1)	-0.6899	15	-0.8882	-0.2747	0.0044
lan_ei 2	GPHN 2	0.7274	20	0.4201	0.885	0.0003
lan_ei 2	DLG4 2	-0.2594	20	-0.6297	0.2068	0.2693
lan_ei 2	E/I Ratio	-0.6705	20	-0.8583	-0.3241	0.0012
lan_ei 2	casi_irt 2	0.8466	18	0.628	0.9414	<.0001
lan_ei 2	mem_ei 2	0.8187	20	0.5898	0.9258	<.0001
lan_ei 2	exf_ei 2	0.7895	20	0.5333	0.913	<.0001
vsp_ei 2	Cell Inhib (GAT1)	0.1981	15	-0.3496	0.6449	0.4791
vsp_ei 2	Cell Excit (vGLUT1)	-0.5166	15	-0.8136	-0.0059	0.0487
vsp_ei 2	Cellular E/I ratio (vGLUT1/GAT1)	-0.6145	15	-0.857	-0.1492	0.0148
vsp_ei 2	GPHN 2	0.3684	20	-0.0885	0.6973	0.11
vsp_ei 2	DLG4 2	-0.2489	20	-0.6228	0.2176	0.29
vsp_ei 2	E/I Ratio	-0.4184	20	-0.7264	0.0296	0.0663
vsp_ei 2	casi_irt 2	0.7332	18	0.4049	0.894	0.0005
vsp_ei 2	mem_ei 2	0.813	20	0.5787	0.9233	<.0001
vsp_ei 2	exf_ei 2	0.7742	20	0.5046	0.9063	<.0001
vsp_ei 2	lan_ei 2	0.8169	20	0.5863	0.925	<.0001

## Sheet: Hippo_ALLsubj
Variable	by Variable	Correlation	Count	Lower 95%	Upper 95%	Signif Prob
casi_irt 2	GPHN 2	0.2972	73	0.0721	0.4935	0.0107
casi_irt 2	DLG4 2	0.203	73	-0.0284	0.4137	0.085
casi_irt 2	E/I Ratio	-0.0721	73	-0.2973	0.1606	0.5443
DLG4 2	GPHN 2	0.4089	75	0.2006	0.5819	0.0003
E/I Ratio	GPHN 2	-0.4586	75	-0.6209	-0.2585	<.0001
E/I Ratio	DLG4 2	0.6144	75	0.4503	0.7384	<.0001
exf_ei 2	GPHN 2	0.3011	75	0.0796	0.4943	0.0087
exf_ei 2	DLG4 2	0.2418	75	0.0158	0.4444	0.0366
exf_ei 2	E/I Ratio	-0.0404	75	-0.2649	0.1883	0.7309
exf_ei 2	casi_irt 2	0.718	73	0.5845	0.8137	<.0001
exf_ei 2	mem_ei 2	0.6347	75	0.4763	0.7531	<.0001
lan_ei 2	GPHN 2	0.1513	75	-0.0784	0.3657	0.1951
lan_ei 2	DLG4 2	0.1236	75	-0.1064	0.341	0.2909
lan_ei 2	E/I Ratio	-0.0168	75	-0.2429	0.2109	0.8859
lan_ei 2	casi_irt 2	0.6488	73	0.4922	0.7647	<.0001
lan_ei 2	mem_ei 2	0.54	75	0.3567	0.6832	<.0001
lan_ei 2	exf_ei 2	0.5864	75	0.4146	0.7178	<.0001
mem_ei 2	GPHN 2	0.4359	75	0.2319	0.6032	<.0001
mem_ei 2	DLG4 2	0.2042	75	-0.0238	0.4121	0.0788
mem_ei 2	E/I Ratio	-0.195	75	-0.404	0.0335	0.0937
mem_ei 2	casi_irt 2	0.8953	73	0.8378	0.9331	<.0001
vsp_ei 2	GPHN 2	0.3081	71	0.0806	0.5051	0.009
vsp_ei 2	DLG4 2	0.2177	71	-0.0164	0.4292	0.0682
vsp_ei 2	E/I Ratio	-0.0471	71	-0.2774	0.1882	0.6963
vsp_ei 2	casi_irt 2	0.4724	69	0.2654	0.6377	<.0001
vsp_ei 2	mem_ei 2	0.4573	71	0.2508	0.6241	<.0001
vsp_ei 2	exf_ei 2	0.4768	71	0.274	0.639	<.0001
vsp_ei 2	lan_ei 2	0.3998	71	0.1836	0.5791	0.0006

## Sheet: TCx_ALLsubj
Variable	by Variable	Correlation	Count	Lower 95%	Upper 95%	Signif Prob
DLG4 2	GPHN 2	-0.0914	79	-0.3063	0.1324	0.4231
E/I Ratio	GPHN 2	-0.7248	79	-0.8153	-0.5998	<.0001
E/I Ratio	DLG4 2	0.7286	79	0.6049	0.8179	<.0001
casi_irt 2	GPHN 2	0.1481	77	-0.0785	0.3601	0.1986
casi_irt 2	DLG4 2	-0.2809	77	-0.475	-0.0608	0.0133
casi_irt 2	E/I Ratio	-0.3207	77	-0.5082	-0.1043	0.0045
mem_ei 2	GPHN 2	0.093	79	-0.1308	0.3077	0.4151
mem_ei 2	DLG4 2	-0.2082	79	-0.4104	0.0136	0.0656
mem_ei 2	E/I Ratio	-0.2237	79	-0.4238	-0.0027	0.0475
mem_ei 2	casi_irt 2	0.9054	77	0.8547	0.9389	<.0001
exf_ei 2	GPHN 2	0.2955	79	0.0795	0.4849	0.0082
exf_ei 2	DLG4 2	-0.114	79	-0.3269	0.1099	0.3172
exf_ei 2	E/I Ratio	-0.2976	79	-0.4867	-0.0819	0.0077
exf_ei 2	casi_irt 2	0.7317	77	0.6072	0.8211	<.0001
exf_ei 2	mem_ei 2	0.6381	79	0.4855	0.753	<.0001
lan_ei 2	GPHN 2	0.2068	79	-0.015	0.4092	0.0675
lan_ei 2	DLG4 2	-0.2605	79	-0.4554	-0.0418	0.0204
lan_ei 2	E/I Ratio	-0.3707	79	-0.547	-0.1629	0.0008
lan_ei 2	casi_irt 2	0.6842	77	0.5435	0.7875	<.0001
lan_ei 2	mem_ei 2	0.559	79	0.3855	0.6943	<.0001
lan_ei 2	exf_ei 2	0.6078	79	0.4467	0.7307	<.0001
vsp_ei 2	GPHN 2	0.1753	75	-0.0538	0.3869	0.1325
vsp_ei 2	DLG4 2	-0.1709	75	-0.383	0.0583	0.1426
vsp_ei 2	E/I Ratio	-0.2643	75	-0.4635	-0.0398	0.0219
vsp_ei 2	casi_irt 2	0.4841	73	0.2858	0.6426	<.0001
vsp_ei 2	mem_ei 2	0.4659	75	0.2672	0.6266	<.0001
vsp_ei 2	exf_ei 2	0.4971	75	0.3045	0.6506	<.0001
vsp_ei 2	lan_ei 2	0.4073	75	0.1987	0.5806	0.0003

## Sheet: PCx_ALLsubj
Variable	by Variable	Correlation	Count	Lower 95%	Upper 95%	Signif Prob
DLG4 2	GPHN 2	0.0853	74	-0.146	0.3078	0.4698
E/I Ratio	GPHN 2	-0.6514	74	-0.7659	-0.4969	<.0001
E/I Ratio	DLG4 2	0.6862	74	0.5429	0.7907	<.0001
casi_irt 2	GPHN 2	0.2173	72	-0.0151	0.4275	0.0667
casi_irt 2	DLG4 2	-0.2152	72	-0.4256	0.0174	0.0695
casi_irt 2	E/I Ratio	-0.3516	72	-0.5394	-0.1306	0.0025
mem_ei 2	GPHN 2	0.253	74	0.0261	0.4552	0.0296
mem_ei 2	DLG4 2	-0.1338	74	-0.3516	0.0977	0.2556
mem_ei 2	E/I Ratio	-0.3207	74	-0.5117	-0.0995	0.0053
mem_ei 2	casi_irt 2	0.9007	72	0.8455	0.9369	<.0001
exf_ei 2	GPHN 2	0.206	74	-0.0236	0.415	0.0782
exf_ei 2	DLG4 2	-0.2287	74	-0.4345	-0.0002	0.05
exf_ei 2	E/I Ratio	-0.3392	74	-0.5268	-0.12	0.0031
exf_ei 2	casi_irt 2	0.7324	72	0.603	0.8242	<.0001
exf_ei 2	mem_ei 2	0.6381	74	0.4795	0.7563	<.0001
lan_ei 2	GPHN 2	0.0136	74	-0.2156	0.2414	0.9084
lan_ei 2	DLG4 2	-0.2957	74	-0.4911	-0.0721	0.0105
lan_ei 2	E/I Ratio	-0.2439	74	-0.4474	-0.0163	0.0363
lan_ei 2	casi_irt 2	0.7037	72	0.564	0.8042	<.0001
lan_ei 2	mem_ei 2	0.576	74	0.4002	0.7109	<.0001
lan_ei 2	exf_ei 2	0.6095	74	0.4427	0.7356	<.0001
vsp_ei 2	GPHN 2	0.2719	70	0.0394	0.4764	0.0228
vsp_ei 2	DLG4 2	-0.1476	70	-0.3698	0.0905	0.2226
vsp_ei 2	E/I Ratio	-0.3367	70	-0.5298	-0.1105	0.0044
vsp_ei 2	casi_irt 2	0.462	68	0.2512	0.6309	<.0001
vsp_ei 2	mem_ei 2	0.4517	70	0.2424	0.6208	<.0001
vsp_ei 2	exf_ei 2	0.4901	70	0.2883	0.6502	<.0001
vsp_ei 2	lan_ei 2	0.4212	70	0.2067	0.5971	0.0003
