# Supplementary material for: Functional excitatory to inhibitory synaptic imbalance and loss of cognitive performance in people with Alzheimer’s disease neuropathologic change
Source: Acta Neuropathol. Author manuscript; Available in PMC 2023 Mar 8. (PMC9925531; doi:10.1007/s00401-022-02526-0)
Supplement: 1870575_Sup_file_16 [file NIHMS1870575-supplement-1870575_Sup_file_16.xlsx]

## Sheet: Sheet1
Effect on tE/I ratio					Emphasis: Effect Screening
					Weighted
Hippocampus
Source	LogWorth		PValue
rna_integrity_number	0.495		0.32014
sex	0.104		0.78638
age continuous	0.055		0.88091
Temporal Cortex
Source	LogWorth		PValue
age continuous	0.936		0.11587
rna_integrity_number	0.781		0.16547
sex	0.082		0.82877
Parietal Cortex
Source	LogWorth		PValue
rna_integrity_number	1.345		0.04523
sex	0.8		0.15835
age continuous	0.17		0.67596
