# Supplementary material for: Functional excitatory to inhibitory synaptic imbalance and loss of cognitive performance in people with Alzheimer’s disease neuropathologic change
Source: Acta Neuropathol. Author manuscript; Available in PMC 2023 Mar 8. (PMC9925531; doi:10.1007/s00401-022-02526-0)
Supplement: 1870575_Sup_file_15 [file NIHMS1870575-supplement-1870575_Sup_file_15.xlsx]

## Sheet: Hippo CTRL_Annotation
MyList	Gene ID	Type	Tax ID	Homologene Gene ID	Homologene Gene Tax ID	GO:0002697 regulation of immune effector
LINC00483	55018	gene_synonym	H. sapiens	55018	H. sapiens	0.0
F8A1	8263	symbol	H. sapiens	8263	H. sapiens	0.0
PRELID1P3	100420046	symbol	H. sapiens	100420046	H. sapiens	0.0
PQLC2	54896	gene_synonym	H. sapiens	54896	H. sapiens	0.0
LOC105372637	105372637	Gene_ID	H. sapiens	105372637	H. sapiens	0.0
LOC101927476	101927476	Gene_ID	H. sapiens	101927476	H. sapiens	0.0
ANKRD20A2	441430	gene_synonym	H. sapiens	441430	H. sapiens	0.0
TPMTP1	400650	symbol	H. sapiens	400650	H. sapiens	0.0
RPS23P7	100130106	symbol	H. sapiens	100130106	H. sapiens	0.0
SETP21	100856878	symbol	H. sapiens	100856878	H. sapiens	0.0
L3MBTL4-AS1	101927150	symbol	H. sapiens	101927150	H. sapiens	0.0
LOC105369865	105369865	Gene_ID	H. sapiens	105369865	H. sapiens	0.0
MSLNL	401827	symbol	H. sapiens	401827	H. sapiens	0.0
LINC00959	387723	gene_synonym	H. sapiens	387723	H. sapiens	0.0
ZNF385C	201181	symbol	H. sapiens	201181	H. sapiens	0.0
LOC105371908	105371908	Gene_ID	H. sapiens	105371908	H. sapiens	0.0
LOC101929007	101929007	Gene_ID	H. sapiens	101929007	H. sapiens	0.0
CX3CR1	1524	symbol	H. sapiens	1524	H. sapiens	1.0
LOC100335030	100335030	Gene_ID	H. sapiens	100335030	H. sapiens	0.0
LOC105373478						nan
PSMA6P2	729412	symbol	H. sapiens	729412	H. sapiens	0.0
LINC01205	401082	symbol	H. sapiens	401082	H. sapiens	0.0
CD80	941	symbol	H. sapiens	941	H. sapiens	1.0
GRAMD4P3	100631248	symbol	H. sapiens	100631248	H. sapiens	0.0
LOC727964	727964	Gene_ID	H. sapiens	727964	H. sapiens	0.0
PAXIP1	22976	symbol	H. sapiens	22976	H. sapiens	1.0
GJC1	10052	symbol	H. sapiens	10052	H. sapiens	0.0
LOC101929497	101929497	Gene_ID	H. sapiens	101929497	H. sapiens	0.0
LOC101927952						nan
LOC100421171	100421171	Gene_ID	H. sapiens	100421171	H. sapiens	0.0
LOC105372396	105372396	Gene_ID	H. sapiens	105372396	H. sapiens	0.0
UQCRFS1P2	647123	symbol	H. sapiens	647123	H. sapiens	0.0
IL9RP4	100132166	symbol	H. sapiens	100132166	H. sapiens	0.0
LOC100130111	100130111	Gene_ID	H. sapiens	100130111	H. sapiens	0.0
LINCR-0001	101929191	gene_synonym	H. sapiens	101929191	H. sapiens	0.0
BRD7P6	100128042	symbol	H. sapiens	100128042	H. sapiens	0.0
NLRP3P	347402	gene_synonym	H. sapiens	347402	H. sapiens	0.0

## Sheet: Hippo CTRL_Enrichment
GroupID	Category	Term	Description	LogP	Log(q-value)	InTerm_InList	Genes	Symbols
1_Summary	GO Biological Processes	GO:0002697	regulation of immune effector process	-2.93466	0	3/356	941,1524,22976	CD80,CX3CR1,PAXIP1
1_Member	GO Biological Processes	GO:0002697	regulation of immune effector process	-2.93466	0	3/356	941,1524,22976	CD80,CX3CR1,PAXIP1

## Sheet: Hippo AD_Annotation
MyList	Gene ID	Type	Tax ID	Homologene Gene ID	Homologene Gene Tax ID	GO:0051568 histone H3-K4 methylation	GO:0060997 dendritic spine morphogenesis	GO:0018107 peptidyl-threonine phosphoryla	R-HSA-8876198 RAB GEFs exchange GTP for GDP	GO:0048588 developmental cell growth	GO:0032091 negative regulation of protein	GO:0050767 regulation of neurogenesis	GO:0046578 regulation of Ras protein sign	GO:0007281 germ cell development	GO:0040008 regulation of growth
Hippo						nan	nan	nan	nan	nan	nan	nan	nan	nan	nan
AD						nan	nan	nan	nan	nan	nan	nan	nan	nan	nan
LOC105371040						nan	nan	nan	nan	nan	nan	nan	nan	nan	nan
DAB2IP	153090	symbol	H. sapiens	153090	H. sapiens	0.0	1.0	1.0	0.0	0.0	0.0	1.0	1.0	0.0	1.0
FAM192BP	152667	symbol	H. sapiens	152667	H. sapiens	0.0	0.0	0.0	0.0	0.0	0.0	0.0	0.0	0.0	0.0
SBF1	6305	symbol	H. sapiens	6305	H. sapiens	0.0	0.0	0.0	1.0	0.0	0.0	0.0	0.0	1.0	1.0
RAI1	10743	symbol	H. sapiens	10743	H. sapiens	0.0	0.0	0.0	0.0	0.0	0.0	0.0	0.0	0.0	1.0
CASKIN1	57524	symbol	H. sapiens	57524	H. sapiens	0.0	0.0	0.0	0.0	0.0	0.0	0.0	0.0	0.0	0.0
LOC105376767	105376767	Gene_ID	H. sapiens	105376767	H. sapiens	0.0	0.0	0.0	0.0	0.0	0.0	0.0	0.0	0.0	0.0
DEFB134	613211	symbol	H. sapiens	613211	H. sapiens	0.0	0.0	0.0	0.0	0.0	0.0	0.0	0.0	0.0	0.0
PRR36	80164	symbol	H. sapiens	80164	H. sapiens	0.0	0.0	0.0	0.0	0.0	0.0	0.0	0.0	0.0	0.0
FAM85A	619423	symbol	H. sapiens	619423	H. sapiens	0.0	0.0	0.0	0.0	0.0	0.0	0.0	0.0	0.0	0.0
SCAF1	58506	symbol	H. sapiens	58506	H. sapiens	0.0	0.0	0.0	0.0	0.0	0.0	0.0	0.0	0.0	0.0
TNK2	10188	symbol	H. sapiens	10188	H. sapiens	0.0	0.0	1.0	0.0	0.0	0.0	1.0	0.0	0.0	0.0
ZBTB7A	51341	symbol	H. sapiens	51341	H. sapiens	0.0	0.0	0.0	0.0	0.0	1.0	0.0	0.0	0.0	0.0
HCFC1	3054	symbol	H. sapiens	3054	H. sapiens	1.0	0.0	1.0	0.0	1.0	0.0	0.0	0.0	0.0	0.0
METTL21A	151194	symbol	H. sapiens	151194	H. sapiens	1.0	0.0	0.0	0.0	0.0	0.0	0.0	0.0	0.0	0.0
RASGRP2	10235	symbol	H. sapiens	10235	H. sapiens	0.0	0.0	0.0	0.0	0.0	0.0	0.0	0.0	0.0	1.0
MCF2L	23263	symbol	H. sapiens	23263	H. sapiens	0.0	0.0	0.0	0.0	0.0	0.0	0.0	1.0	0.0	0.0
SPATA21	374955	symbol	H. sapiens	374955	H. sapiens	0.0	0.0	0.0	0.0	0.0	0.0	0.0	0.0	0.0	0.0
PRRC2A	7916	symbol	H. sapiens	7916	H. sapiens	0.0	0.0	0.0	0.0	0.0	0.0	0.0	0.0	0.0	0.0
SHANK3	85358	symbol	H. sapiens	85358	H. sapiens	0.0	1.0	0.0	0.0	0.0	0.0	1.0	0.0	0.0	0.0
DGAT1	8694	symbol	H. sapiens	8694	H. sapiens	0.0	0.0	0.0	0.0	0.0	0.0	0.0	0.0	0.0	0.0
GLB1L2	89944	symbol	H. sapiens	89944	H. sapiens	0.0	0.0	0.0	0.0	0.0	0.0	0.0	0.0	0.0	0.0
ULK1	8408	symbol	H. sapiens	8408	H. sapiens	0.0	1.0	1.0	1.0	1.0	0.0	1.0	0.0	0.0	1.0
ZFHX2	85446	symbol	H. sapiens	85446	H. sapiens	0.0	1.0	0.0	0.0	0.0	0.0	0.0	0.0	0.0	0.0
KMT2D	8085	symbol	H. sapiens	8085	H. sapiens	1.0	0.0	0.0	0.0	1.0	0.0	0.0	0.0	1.0	0.0
DYRK1B	9149	symbol	H. sapiens	9149	H. sapiens	0.0	0.0	1.0	0.0	0.0	0.0	0.0	0.0	0.0	0.0
SETD1B	23067	symbol	H. sapiens	23067	H. sapiens	1.0	0.0	0.0	0.0	0.0	0.0	0.0	0.0	0.0	0.0
GCNT3	9245	symbol	H. sapiens	9245	H. sapiens	0.0	0.0	0.0	0.0	0.0	0.0	0.0	0.0	0.0	0.0
MATK	4145	symbol	H. sapiens	4145	H. sapiens	0.0	0.0	1.0	0.0	0.0	0.0	0.0	0.0	0.0	0.0
TTBK1	84630	symbol	H. sapiens	84630	H. sapiens	0.0	1.0	1.0	0.0	0.0	1.0	1.0	0.0	0.0	0.0
LOC100533627	100533627	Gene_ID	H. sapiens	100533627	H. sapiens	0.0	0.0	0.0	0.0	0.0	0.0	0.0	0.0	0.0	0.0
SYMPK	8189	symbol	H. sapiens	8189	H. sapiens	0.0	0.0	0.0	0.0	0.0	1.0	0.0	0.0	0.0	0.0
DVL1	1855	symbol	H. sapiens	1855	H. sapiens	0.0	1.0	0.0	0.0	1.0	1.0	1.0	0.0	0.0	0.0
DENND4B	9909	symbol	H. sapiens	9909	H. sapiens	0.0	0.0	0.0	1.0	0.0	0.0	0.0	1.0	0.0	0.0
MROH6	642475	symbol	H. sapiens	642475	H. sapiens	0.0	0.0	0.0	0.0	0.0	0.0	0.0	0.0	0.0	0.0
LOC105372086						nan	nan	nan	nan	nan	nan	nan	nan	nan	nan
LOC101929823	101929823	Gene_ID	H. sapiens	101929823	H. sapiens	0.0	0.0	0.0	0.0	0.0	0.0	0.0	0.0	0.0	0.0
SDHCP4	100422598	symbol	H. sapiens	100422598	H. sapiens	0.0	0.0	0.0	0.0	0.0	0.0	0.0	0.0	0.0	0.0
SHANK1	50944	symbol	H. sapiens	50944	H. sapiens	0.0	1.0	0.0	0.0	0.0	0.0	0.0	0.0	0.0	0.0
NEURL1	9148	symbol	H. sapiens	9148	H. sapiens	0.0	1.0	0.0	0.0	0.0	0.0	1.0	0.0	1.0	0.0
NCKAP5L	57701	symbol	H. sapiens	57701	H. sapiens	0.0	0.0	0.0	0.0	0.0	0.0	0.0	0.0	0.0	0.0
MAP4K2	5871	symbol	H. sapiens	5871	H. sapiens	0.0	0.0	1.0	0.0	1.0	0.0	1.0	0.0	0.0	0.0
RABL6	55684	symbol	H. sapiens	55684	H. sapiens	0.0	0.0	0.0	0.0	0.0	0.0	0.0	0.0	0.0	0.0
LOC105375127	105375127	Gene_ID	H. sapiens	105375127	H. sapiens	0.0	0.0	0.0	0.0	0.0	0.0	0.0	0.0	0.0	0.0

## Sheet: Hippo AD_Enrichment
GroupID	Category	Term	Description	LogP	Log(q-value)	InTerm_InList	Genes	Symbols
1_Summary	GO Biological Processes	GO:0051568	histone H3-K4 methylation	-7.18083	-2.83381	3/46	3054,8085,23067,151194	HCFC1,KMT2D,SETD1B,METTL21A
1_Member	GO Biological Processes	GO:0051568	histone H3-K4 methylation	-7.18083	-2.83381	3/46	3054,8085,23067	HCFC1,KMT2D,SETD1B
1_Member	GO Biological Processes	GO:0018022	peptidyl-lysine methylation	-6.58417	-2.73693	4/94	3054,8085,23067,151194	HCFC1,KMT2D,SETD1B,METTL21A
1_Member	GO Biological Processes	GO:0034968	histone lysine methylation	-6.48189	-2.73693	3/78	3054,8085,23067	HCFC1,KMT2D,SETD1B
1_Member	GO Biological Processes	GO:0016571	histone methylation	-6.09111	-2.64718	3/105	3054,8085,23067	HCFC1,KMT2D,SETD1B
1_Member	GO Biological Processes	GO:0006479	protein methylation	-5.80576	-2.57269	4/147	3054,8085,23067,151194	HCFC1,KMT2D,SETD1B,METTL21A
1_Member	GO Biological Processes	GO:0008213	protein alkylation	-5.80576	-2.57269	4/147	3054,8085,23067,151194	HCFC1,KMT2D,SETD1B,METTL21A
1_Member	GO Biological Processes	GO:0043414	macromolecule methylation	-4.84869	-2.04846	3/272	3054,8085,23067	HCFC1,KMT2D,SETD1B
1_Member	Reactome Gene Sets	R-HSA-3247509	Chromatin modifying enzymes	-4.83918	-2.04846	3/274	3054,8085,23067	HCFC1,KMT2D,SETD1B
1_Member	Reactome Gene Sets	R-HSA-4839726	Chromatin organization	-4.83918	-2.04846	3/274	3054,8085,23067	HCFC1,KMT2D,SETD1B
1_Member	GO Biological Processes	GO:0018205	peptidyl-lysine modification	-4.6958	-2.00036	3/306	3054,8085,23067	HCFC1,KMT2D,SETD1B
1_Member	GO Biological Processes	GO:0032259	methylation	-4.64592	-1.9763	3/318	3054,8085,23067	HCFC1,KMT2D,SETD1B
1_Member	GO Biological Processes	GO:0006325	chromatin organization	-3.80058	-1.36737	3/612	3054,8085,23067	HCFC1,KMT2D,SETD1B
2_Summary	GO Biological Processes	GO:0060997	dendritic spine morphogenesis	-6.76632	-2.73693	3/19	1855,50944,85358,9148,8408,153090,85446,84630	DVL1,SHANK1,SHANK3,NEURL1,ULK1,DAB2IP,ZFHX2,TTBK1
2_Member	GO Biological Processes	GO:0060997	dendritic spine morphogenesis	-6.76632	-2.73693	3/19	1855,50944,85358	DVL1,SHANK1,SHANK3
2_Member	GO Biological Processes	GO:0060996	dendritic spine development	-6.23875	-2.68957	3/28	1855,50944,85358	DVL1,SHANK1,SHANK3
2_Member	GO Biological Processes	GO:2000463	positive regulation of excitatory postsynaptic potential	-6.19149	-2.68957	3/29	1855,50944,85358	DVL1,SHANK1,SHANK3
2_Member	GO Biological Processes	GO:0097061	dendritic spine organization	-6.01803	-2.62526	3/33	1855,50944,85358	DVL1,SHANK1,SHANK3
2_Member	GO Biological Processes	GO:0060999	positive regulation of dendritic spine development	-5.90169	-2.57269	3/36	9148,50944,85358	NEURL1,SHANK1,SHANK3
2_Member	GO Biological Processes	GO:0098815	modulation of excitatory postsynaptic potential	-5.66517	-2.53392	3/43	1855,50944,85358	DVL1,SHANK1,SHANK3
2_Member	GO Biological Processes	GO:0106027	neuron projection organization	-5.66517	-2.53392	3/43	1855,50944,85358	DVL1,SHANK1,SHANK3
2_Member	GO Biological Processes	GO:0035176	social behavior	-5.41359	-2.3676	3/52	1855,50944,85358	DVL1,SHANK1,SHANK3
2_Member	GO Biological Processes	GO:0051703	biological process involved in intraspecies interaction between organisms	-5.41359	-2.3676	3/52	1855,50944,85358	DVL1,SHANK1,SHANK3
2_Member	GO Biological Processes	GO:0060998	regulation of dendritic spine development	-5.33958	-2.32475	3/55	9148,50944,85358	NEURL1,SHANK1,SHANK3
2_Member	GO Biological Processes	GO:0048812	neuron projection morphogenesis	-5.26145	-2.32475	5/454	1855,8408,50944,85358,153090	DVL1,ULK1,SHANK1,SHANK3,DAB2IP
2_Member	GO Biological Processes	GO:0120039	plasma membrane bounded cell projection morphogenesis	-5.24294	-2.32475	5/458	1855,8408,50944,85358,153090	DVL1,ULK1,SHANK1,SHANK3,DAB2IP
2_Member	GO Biological Processes	GO:0048813	dendrite morphogenesis	-5.225	-2.32475	3/60	1855,50944,85358	DVL1,SHANK1,SHANK3
2_Member	GO Biological Processes	GO:0048858	cell projection morphogenesis	-5.22461	-2.32475	5/462	1855,8408,50944,85358,153090	DVL1,ULK1,SHANK1,SHANK3,DAB2IP
2_Member	GO Biological Processes	GO:0032990	cell part morphogenesis	-5.1397	-2.25508	5/481	1855,8408,50944,85358,153090	DVL1,ULK1,SHANK1,SHANK3,DAB2IP
2_Member	GO Biological Processes	GO:0032989	cellular component morphogenesis	-4.76903	-2.01308	5/574	1855,8408,50944,85358,153090	DVL1,ULK1,SHANK1,SHANK3,DAB2IP
2_Member	GO Biological Processes	GO:0099173	postsynapse organization	-4.69417	-2.00036	3/90	1855,50944,85358	DVL1,SHANK1,SHANK3
2_Member	GO Biological Processes	GO:0031644	regulation of nervous system process	-4.60983	-1.97038	4/142	1855,50944,85358,85446	DVL1,SHANK1,SHANK3,ZFHX2
2_Member	GO Biological Processes	GO:0120035	regulation of plasma membrane bounded cell projection organization	-4.5916	-1.96059	5/625	1855,8408,9148,85358,153090	DVL1,ULK1,NEURL1,SHANK3,DAB2IP
2_Member	GO Biological Processes	GO:0031175	neuron projection development	-4.53906	-1.95223	5/641	1855,8408,50944,85358,153090	DVL1,ULK1,SHANK1,SHANK3,DAB2IP
2_Member	GO Biological Processes	GO:0031344	regulation of cell projection organization	-4.53582	-1.95223	5/642	1855,8408,9148,85358,153090	DVL1,ULK1,NEURL1,SHANK3,DAB2IP
2_Member	GO Biological Processes	GO:0016358	dendrite development	-4.45708	-1.91624	3/108	1855,50944,85358	DVL1,SHANK1,SHANK3
2_Member	GO Biological Processes	GO:0000902	cell morphogenesis	-4.44725	-1.91315	5/670	1855,8408,50944,85358,153090	DVL1,ULK1,SHANK1,SHANK3,DAB2IP
2_Member	GO Biological Processes	GO:0048667	cell morphogenesis involved in neuron differentiation	-4.05492	-1.56523	4/410	1855,8408,50944,85358	DVL1,ULK1,SHANK1,SHANK3
2_Member	GO Biological Processes	GO:0010975	regulation of neuron projection development	-3.96349	-1.49141	4/433	1855,8408,85358,153090	DVL1,ULK1,SHANK3,DAB2IP
2_Member	GO Biological Processes	GO:0050804	modulation of chemical synaptic transmission	-3.95578	-1.49141	4/435	1855,9148,50944,85358	DVL1,NEURL1,SHANK1,SHANK3
2_Member	GO Biological Processes	GO:0099177	regulation of trans-synaptic signaling	-3.95194	-1.49141	4/436	1855,9148,50944,85358	DVL1,NEURL1,SHANK1,SHANK3
2_Member	GO Biological Processes	GO:0010469	regulation of signaling receptor activity	-3.84915	-1.41061	3/173	9148,50944,85358	NEURL1,SHANK1,SHANK3
2_Member	GO Biological Processes	GO:0000904	cell morphogenesis involved in differentiation	-3.65214	-1.2919	4/522	1855,8408,50944,85358	DVL1,ULK1,SHANK1,SHANK3
2_Member	GO Biological Processes	GO:0007610	behavior	-3.50091	-1.1792	4/572	1855,50944,84630,85358	DVL1,SHANK1,TTBK1,SHANK3
2_Member	GO Biological Processes	GO:0007611	learning or memory	-3.3058	-0.996214	3/265	50944,84630,85358	SHANK1,TTBK1,SHANK3
2_Member	GO Biological Processes	GO:0030534	adult behavior	-3.24249	-0.963658	3/136	50944,85358,85446	SHANK1,SHANK3,ZFHX2
2_Member	GO Biological Processes	GO:0050808	synapse organization	-3.19632	-0.921188	3/289	1855,50944,85358	DVL1,SHANK1,SHANK3
2_Member	GO Biological Processes	GO:0050890	cognition	-3.12025	-0.863137	3/307	50944,84630,85358	SHANK1,TTBK1,SHANK3
2_Member	GO Biological Processes	GO:0044057	regulation of system process	-2.32732	-0.216331	3/583	1855,50944,85358	DVL1,SHANK1,SHANK3
3_Summary	GO Biological Processes	GO:0018107	peptidyl-threonine phosphorylation	-4.96762	-2.12422	3/73	8408,9149,84630,4145,5871,10188,153090,3054	ULK1,DYRK1B,TTBK1,MATK,MAP4K2,TNK2,DAB2IP,HCFC1
3_Member	GO Biological Processes	GO:0018107	peptidyl-threonine phosphorylation	-4.96762	-2.12422	3/73	8408,9149,84630	ULK1,DYRK1B,TTBK1
3_Member	GO Biological Processes	GO:0018210	peptidyl-threonine modification	-4.8156	-2.03678	3/82	8408,9149,84630	ULK1,DYRK1B,TTBK1
3_Member	GO Biological Processes	GO:0006468	protein phosphorylation	-4.77386	-2.01308	7/704	4145,5871,8408,9149,10188,84630,153090	MATK,MAP4K2,ULK1,DYRK1B,TNK2,TTBK1,DAB2IP
3_Member	GO Biological Processes	GO:0018108	peptidyl-tyrosine phosphorylation	-4.56253	-1.95223	4/146	4145,9149,10188,84630	MATK,DYRK1B,TNK2,TTBK1
3_Member	GO Biological Processes	GO:0018212	peptidyl-tyrosine modification	-4.52794	-1.95177	4/149	4145,9149,10188,84630	MATK,DYRK1B,TNK2,TTBK1
3_Member	GO Biological Processes	GO:0043254	regulation of protein-containing complex assembly	-4.06724	-1.57148	4/407	3054,8408,84630,153090	HCFC1,ULK1,TTBK1,DAB2IP
3_Member	GO Biological Processes	GO:0018105	peptidyl-serine phosphorylation	-3.77713	-1.35142	3/183	8408,9149,84630	ULK1,DYRK1B,TTBK1
3_Member	GO Biological Processes	GO:0018209	peptidyl-serine modification	-3.62581	-1.27002	3/206	8408,9149,84630	ULK1,DYRK1B,TTBK1
4_Summary	Reactome Gene Sets	R-HSA-8876198	RAB GEFs exchange GTP for GDP on RABs	-4.69417	-2.00036	3/90	6305,8408,9909	SBF1,ULK1,DENND4B
4_Member	Reactome Gene Sets	R-HSA-8876198	RAB GEFs exchange GTP for GDP on RABs	-4.69417	-2.00036	3/90	6305,8408,9909	SBF1,ULK1,DENND4B
4_Member	Reactome Gene Sets	R-HSA-9007101	Rab regulation of trafficking	-4.2781	-1.76359	3/124	6305,8408,9909	SBF1,ULK1,DENND4B
5_Summary	GO Biological Processes	GO:0048588	developmental cell growth	-4.65146	-1.9763	3/93	1855,8085,8408,3054,5871	DVL1,KMT2D,ULK1,HCFC1,MAP4K2
5_Member	GO Biological Processes	GO:0048588	developmental cell growth	-4.65146	-1.9763	3/93	1855,8085,8408	DVL1,KMT2D,ULK1
5_Member	GO Biological Processes	GO:0016049	cell growth	-4.62376	-1.97038	3/95	1855,8085,8408	DVL1,KMT2D,ULK1
5_Member	GO Biological Processes	GO:0040007	growth	-2.87647	-0.67867	3/373	1855,8085,8408	DVL1,KMT2D,ULK1
5_Member	GO Biological Processes	GO:0048589	developmental growth	-2.87647	-0.67867	3/373	1855,8085,8408	DVL1,KMT2D,ULK1
5_Member	WikiPathways	WP5087	Malignant pleural mesothelioma	-2.71714	-0.560458	4/447	1855,3054,5871,8408	DVL1,HCFC1,MAP4K2,ULK1
6_Summary	GO Biological Processes	GO:0032091	negative regulation of protein binding	-4.61013	-1.97038	3/96	1855,8189,84630,51341	DVL1,SYMPK,TTBK1,ZBTB7A
6_Member	GO Biological Processes	GO:0032091	negative regulation of protein binding	-4.61013	-1.97038	3/96	1855,8189,84630	DVL1,SYMPK,TTBK1
6_Member	GO Biological Processes	GO:0051100	negative regulation of binding	-3.90991	-1.46052	3/165	1855,8189,84630	DVL1,SYMPK,TTBK1
6_Member	GO Biological Processes	GO:0043393	regulation of protein binding	-3.68285	-1.31034	3/197	1855,8189,84630	DVL1,SYMPK,TTBK1
6_Member	GO Biological Processes	GO:0051098	regulation of binding	-3.03163	-0.796438	4/367	1855,8189,51341,84630	DVL1,SYMPK,ZBTB7A,TTBK1
7_Summary	GO Biological Processes	GO:0050767	regulation of neurogenesis	-4.25501	-1.74684	4/364	8408,9148,84630,85358,153090,1855,5871,10188	ULK1,NEURL1,TTBK1,SHANK3,DAB2IP,DVL1,MAP4K2,TNK2
7_Member	GO Biological Processes	GO:0050767	regulation of neurogenesis	-4.25501	-1.74684	4/364	8408,9148,84630,85358	ULK1,NEURL1,TTBK1,SHANK3
7_Member	GO Biological Processes	GO:0051960	regulation of nervous system development	-3.92531	-1.47038	4/443	8408,9148,84630,85358	ULK1,NEURL1,TTBK1,SHANK3
7_Member	GO Biological Processes	GO:0044089	positive regulation of cellular component biogenesis	-3.75041	-1.34196	4/492	8408,9148,84630,153090	ULK1,NEURL1,TTBK1,DAB2IP
7_Member	GO Biological Processes	GO:0060284	regulation of cell development	-3.72028	-1.32265	4/501	8408,9148,84630,85358	ULK1,NEURL1,TTBK1,SHANK3
7_Member	GO Biological Processes	GO:0001934	positive regulation of protein phosphorylation	-3.65302	-1.2919	6/741	1855,5871,9148,10188,84630,153090	DVL1,MAP4K2,NEURL1,TNK2,TTBK1,DAB2IP
7_Member	GO Biological Processes	GO:0050807	regulation of synapse organization	-3.60736	-1.25598	3/209	9148,85358,153090	NEURL1,SHANK3,DAB2IP
7_Member	GO Biological Processes	GO:0050803	regulation of synapse structure or activity	-3.57128	-1.23287	3/215	9148,85358,153090	NEURL1,SHANK3,DAB2IP
7_Member	GO Biological Processes	GO:0050769	positive regulation of neurogenesis	-3.53048	-1.2005	3/222	9148,84630,85358	NEURL1,TTBK1,SHANK3
7_Member	GO Biological Processes	GO:0051962	positive regulation of nervous system development	-3.28217	-0.976544	3/270	9148,84630,85358	NEURL1,TTBK1,SHANK3
7_Member	GO Biological Processes	GO:0045859	regulation of protein kinase activity	-3.26599	-0.973472	4/660	1855,9148,84630,153090	DVL1,NEURL1,TTBK1,DAB2IP
7_Member	GO Biological Processes	GO:0010720	positive regulation of cell development	-3.16192	-0.896538	3/297	9148,84630,85358	NEURL1,TTBK1,SHANK3
7_Member	GO Biological Processes	GO:0007420	brain development	-3.07107	-0.82442	4/744	9148,84630,85358,153090	NEURL1,TTBK1,SHANK3,DAB2IP
7_Member	GO Biological Processes	GO:0043549	regulation of kinase activity	-2.99881	-0.772369	4/778	1855,9148,84630,153090	DVL1,NEURL1,TTBK1,DAB2IP
7_Member	GO Biological Processes	GO:0031346	positive regulation of cell projection organization	-2.98482	-0.76165	3/342	1855,9148,153090	DVL1,NEURL1,DAB2IP
7_Member	GO Biological Processes	GO:0060322	head development	-2.97616	-0.759298	4/789	9148,84630,85358,153090	NEURL1,TTBK1,SHANK3,DAB2IP
7_Member	GO Biological Processes	GO:0045862	positive regulation of proteolysis	-2.88991	-0.685904	3/369	1855,84630,153090	DVL1,TTBK1,DAB2IP
7_Member	GO Biological Processes	GO:0045860	positive regulation of protein kinase activity	-2.85809	-0.669431	4/409	5871,9148,84630,153090	MAP4K2,NEURL1,TTBK1,DAB2IP
7_Member	GO Biological Processes	GO:0033674	positive regulation of kinase activity	-2.57603	-0.438532	4/489	5871,9148,84630,153090	MAP4K2,NEURL1,TTBK1,DAB2IP
7_Member	GO Biological Processes	GO:0051347	positive regulation of transferase activity	-2.34406	-0.230041	3/575	9148,84630,153090	NEURL1,TTBK1,DAB2IP
8_Summary	GO Biological Processes	GO:0046578	regulation of Ras protein signal transduction	-3.74946	-1.34196	3/187	9909,23263,153090	DENND4B,MCF2L,DAB2IP
8_Member	GO Biological Processes	GO:0046578	regulation of Ras protein signal transduction	-3.74946	-1.34196	3/187	9909,23263,153090	DENND4B,MCF2L,DAB2IP
8_Member	GO Biological Processes	GO:0051056	regulation of small GTPase mediated signal transduction	-3.15347	-0.892813	3/299	9909,23263,153090	DENND4B,MCF2L,DAB2IP
9_Summary	GO Biological Processes	GO:0007281	germ cell development	-3.16617	-0.896538	3/296	6305,8085,9148	SBF1,KMT2D,NEURL1
9_Member	GO Biological Processes	GO:0007281	germ cell development	-3.16617	-0.896538	3/296	6305,8085,9148	SBF1,KMT2D,NEURL1
10_Summary	GO Biological Processes	GO:0040008	regulation of growth	-2.10726	-0.0226887	4/664	8408,10235,10743,153090,6305	ULK1,RASGRP2,RAI1,DAB2IP,SBF1
10_Member	GO Biological Processes	GO:0040008	regulation of growth	-2.10726	-0.0226887	4/664	8408,10235,10743,153090	ULK1,RASGRP2,RAI1,DAB2IP
10_Member	GO Biological Processes	GO:0043087	regulation of GTPase activity	-2.03434	0	3/364	6305,10235,153090	SBF1,RASGRP2,DAB2IP

## Sheet: TCx CTRL_Annotation
MyList	Gene ID	Type	Tax ID	Homologene Gene ID	Homologene Gene Tax ID	GO:0031175 neuron projection development	GO:0050804 modulation of chemical synapti	GO:0060322 head development	GO:0098609 cell-cell adhesion	GO:0043408 regulation of MAPK cascade	GO:0043269 regulation of ion transport	GO:0044057 regulation of system process	R-HSA-9012999 RHO GTPase cycle	GO:0034330 cell junction organization	R-HSA-112316 Neuronal System	GO:0051056 regulation of small GTPase med	GO:0030029 actin filament-based process	GO:0035239 tube morphogenesis	GO:0022604 regulation of cell morphogenes	GO:0040008 regulation of growth	GO:0060627 regulation of vesicle-mediated	R-HSA-9006934 Signaling by Receptor Tyrosine	R-HSA-372790 Signaling by GPCR	R-HSA-3000178 ECM proteoglycans	GO:0016358 dendrite development
NTNG2	84628	symbol	H. sapiens	84628	H. sapiens	1.0	1.0	0.0	1.0	0.0	0.0	0.0	0.0	1.0	0.0	0.0	0.0	0.0	1.0	1.0	0.0	0.0	0.0	1.0	1.0
C19orf26	255057	gene_synonym	H. sapiens	255057	H. sapiens	0.0	0.0	0.0	0.0	0.0	1.0	0.0	0.0	0.0	0.0	0.0	0.0	0.0	0.0	0.0	1.0	0.0	0.0	0.0	0.0
LRRC16B	90668	gene_synonym	H. sapiens	90668	H. sapiens	0.0	0.0	0.0	0.0	0.0	0.0	0.0	0.0	0.0	0.0	0.0	0.0	0.0	0.0	0.0	0.0	0.0	0.0	0.0	0.0
PPP1R9B	84687	symbol	H. sapiens	84687	H. sapiens	1.0	1.0	1.0	0.0	0.0	0.0	0.0	0.0	0.0	0.0	0.0	1.0	0.0	0.0	1.0	0.0	1.0	0.0	0.0	1.0
LIMD2	80774	symbol	H. sapiens	80774	H. sapiens	0.0	0.0	0.0	0.0	0.0	0.0	0.0	0.0	0.0	0.0	0.0	0.0	0.0	0.0	0.0	0.0	0.0	0.0	0.0	0.0
CACNA1H	8912	symbol	H. sapiens	8912	H. sapiens	1.0	0.0	0.0	0.0	0.0	1.0	1.0	0.0	0.0	1.0	0.0	0.0	0.0	0.0	0.0	1.0	0.0	0.0	0.0	0.0
KIAA1671	85379	symbol	H. sapiens	85379	H. sapiens	0.0	0.0	0.0	0.0	0.0	0.0	0.0	0.0	0.0	0.0	0.0	0.0	0.0	0.0	0.0	0.0	0.0	0.0	0.0	0.0
AGAP2	116986	symbol	H. sapiens	116986	H. sapiens	1.0	0.0	0.0	0.0	1.0	0.0	0.0	0.0	0.0	0.0	0.0	1.0	0.0	0.0	0.0	0.0	0.0	0.0	0.0	0.0
FEZF2	55079	symbol	H. sapiens	55079	H. sapiens	0.0	0.0	0.0	0.0	0.0	0.0	0.0	0.0	0.0	0.0	0.0	0.0	0.0	0.0	0.0	0.0	0.0	0.0	0.0	0.0
COL24A1	255631	symbol	H. sapiens	255631	H. sapiens	0.0	0.0	0.0	0.0	0.0	0.0	0.0	0.0	0.0	0.0	0.0	0.0	0.0	0.0	0.0	0.0	1.0	0.0	1.0	0.0
MMD2	221938	symbol	H. sapiens	221938	H. sapiens	0.0	0.0	0.0	0.0	1.0	0.0	0.0	0.0	0.0	0.0	1.0	0.0	0.0	0.0	0.0	0.0	0.0	0.0	0.0	0.0
POU3F1	5453	symbol	H. sapiens	5453	H. sapiens	1.0	0.0	1.0	0.0	0.0	0.0	0.0	0.0	0.0	0.0	0.0	0.0	0.0	0.0	0.0	0.0	0.0	0.0	0.0	0.0
LTBP4	8425	symbol	H. sapiens	8425	H. sapiens	0.0	0.0	0.0	0.0	0.0	0.0	0.0	0.0	0.0	0.0	0.0	0.0	0.0	0.0	1.0	0.0	1.0	0.0	1.0	0.0
SLC25A23	79085	symbol	H. sapiens	79085	H. sapiens	0.0	0.0	0.0	0.0	0.0	0.0	0.0	0.0	0.0	0.0	0.0	0.0	0.0	0.0	0.0	0.0	0.0	0.0	0.0	0.0
BCR	613	symbol	H. sapiens	613	H. sapiens	0.0	1.0	1.0	0.0	0.0	0.0	0.0	1.0	1.0	0.0	1.0	1.0	0.0	0.0	1.0	1.0	0.0	0.0	1.0	0.0
NSMF	26012	symbol	H. sapiens	26012	H. sapiens	0.0	0.0	0.0	0.0	0.0	0.0	0.0	0.0	0.0	0.0	0.0	0.0	0.0	0.0	0.0	0.0	0.0	0.0	0.0	0.0
PGM5P2	595135	symbol	H. sapiens	595135	H. sapiens	0.0	0.0	0.0	0.0	0.0	0.0	0.0	0.0	0.0	0.0	0.0	0.0	0.0	0.0	0.0	0.0	0.0	0.0	0.0	0.0
LINC01554	202299	symbol	H. sapiens	202299	H. sapiens	0.0	0.0	0.0	0.0	0.0	0.0	0.0	0.0	0.0	0.0	0.0	0.0	0.0	0.0	0.0	0.0	0.0	0.0	0.0	0.0
CBX6	23466	symbol	H. sapiens	23466	H. sapiens	0.0	0.0	0.0	0.0	0.0	0.0	0.0	0.0	0.0	0.0	0.0	0.0	0.0	0.0	0.0	0.0	0.0	0.0	0.0	0.0
ULBP1	80329	symbol	H. sapiens	80329	H. sapiens	0.0	0.0	0.0	0.0	0.0	0.0	0.0	0.0	0.0	0.0	0.0	0.0	0.0	0.0	0.0	0.0	0.0	0.0	0.0	0.0
LOC105378846						nan	nan	nan	nan	nan	nan	nan	nan	nan	nan	nan	nan	nan	nan	nan	nan	nan	nan	nan	nan
JPH4	84502	symbol	H. sapiens	84502	H. sapiens	0.0	1.0	0.0	0.0	0.0	1.0	0.0	0.0	0.0	0.0	0.0	0.0	0.0	0.0	0.0	0.0	0.0	1.0	0.0	0.0
CHD3	1107	symbol	H. sapiens	1107	H. sapiens	0.0	0.0	0.0	0.0	0.0	0.0	0.0	0.0	0.0	0.0	0.0	0.0	0.0	0.0	0.0	0.0	0.0	0.0	0.0	0.0
BCL11B	64919	symbol	H. sapiens	64919	H. sapiens	1.0	0.0	1.0	0.0	0.0	0.0	0.0	0.0	0.0	0.0	0.0	0.0	0.0	0.0	0.0	0.0	0.0	0.0	0.0	0.0
LOC101060058	101060058	Gene_ID	H. sapiens	101060058	H. sapiens	0.0	0.0	0.0	0.0	0.0	0.0	0.0	0.0	0.0	0.0	0.0	0.0	0.0	0.0	0.0	0.0	0.0	0.0	0.0	0.0
DGKZ	8525	symbol	H. sapiens	8525	H. sapiens	0.0	1.0	0.0	0.0	1.0	0.0	0.0	0.0	0.0	1.0	0.0	0.0	0.0	0.0	0.0	0.0	0.0	1.0	0.0	0.0
ARHGEF4	50649	symbol	H. sapiens	50649	H. sapiens	0.0	0.0	0.0	0.0	0.0	0.0	0.0	1.0	0.0	0.0	1.0	0.0	0.0	0.0	0.0	0.0	0.0	1.0	0.0	0.0
PABPC1L	80336	symbol	H. sapiens	80336	H. sapiens	0.0	0.0	0.0	0.0	0.0	0.0	0.0	0.0	0.0	0.0	0.0	0.0	0.0	0.0	0.0	0.0	0.0	0.0	0.0	0.0
SYNGAP1	8831	symbol	H. sapiens	8831	H. sapiens	1.0	1.0	0.0	0.0	1.0	0.0	0.0	0.0	1.0	0.0	1.0	0.0	0.0	0.0	1.0	0.0	0.0	0.0	0.0	1.0
KLF16	83855	symbol	H. sapiens	83855	H. sapiens	0.0	0.0	0.0	0.0	0.0	0.0	0.0	0.0	0.0	0.0	0.0	0.0	0.0	0.0	0.0	0.0	0.0	0.0	0.0	0.0
IDS	3423	symbol	H. sapiens	3423	H. sapiens	0.0	0.0	0.0	0.0	0.0	0.0	0.0	0.0	0.0	0.0	0.0	0.0	0.0	0.0	0.0	0.0	0.0	0.0	0.0	0.0
ULBP3	79465	symbol	H. sapiens	79465	H. sapiens	0.0	0.0	0.0	0.0	0.0	0.0	0.0	0.0	0.0	0.0	0.0	0.0	0.0	0.0	0.0	0.0	0.0	0.0	0.0	0.0
GNG7	2788	symbol	H. sapiens	2788	H. sapiens	0.0	0.0	0.0	0.0	0.0	0.0	0.0	0.0	0.0	1.0	0.0	0.0	0.0	0.0	0.0	0.0	0.0	1.0	1.0	0.0
SEPT5-GP1BB	100526833	symbol	H. sapiens	100526833	H. sapiens	0.0	0.0	0.0	0.0	0.0	0.0	0.0	0.0	0.0	0.0	0.0	0.0	0.0	0.0	0.0	0.0	0.0	0.0	0.0	0.0
LOC105377988	105377989	Gene_ID	H. sapiens	105377989	H. sapiens	0.0	0.0	0.0	0.0	0.0	0.0	0.0	0.0	0.0	0.0	0.0	0.0	0.0	0.0	0.0	0.0	0.0	0.0	0.0	0.0
NNAT	4826	symbol	H. sapiens	4826	H. sapiens	0.0	0.0	0.0	0.0	0.0	0.0	0.0	0.0	0.0	0.0	0.0	0.0	0.0	0.0	0.0	0.0	0.0	0.0	0.0	0.0
DNAJB5	25822	symbol	H. sapiens	25822	H. sapiens	0.0	0.0	0.0	0.0	0.0	0.0	0.0	0.0	0.0	0.0	0.0	0.0	0.0	0.0	0.0	0.0	0.0	0.0	0.0	0.0
MAS1	4142	symbol	H. sapiens	4142	H. sapiens	0.0	0.0	1.0	0.0	1.0	0.0	0.0	0.0	0.0	0.0	0.0	0.0	0.0	0.0	0.0	0.0	0.0	1.0	0.0	0.0
LINC01314	100996492	gene_synonym	H. sapiens	100996492	H. sapiens	0.0	0.0	0.0	0.0	0.0	0.0	0.0	0.0	0.0	0.0	0.0	0.0	0.0	0.0	0.0	0.0	0.0	0.0	0.0	0.0
RASAL1	8437	symbol	H. sapiens	8437	H. sapiens	0.0	0.0	0.0	0.0	0.0	0.0	0.0	0.0	0.0	0.0	1.0	0.0	0.0	1.0	1.0	0.0	0.0	0.0	0.0	0.0
GIT1	28964	symbol	H. sapiens	28964	H. sapiens	1.0	1.0	1.0	0.0	0.0	0.0	0.0	1.0	0.0	1.0	0.0	0.0	0.0	0.0	1.0	1.0	1.0	0.0	0.0	0.0
SPEG	10290	symbol	H. sapiens	10290	H. sapiens	0.0	0.0	0.0	0.0	0.0	0.0	0.0	0.0	0.0	0.0	0.0	0.0	0.0	0.0	0.0	0.0	0.0	0.0	0.0	0.0
WDR86	349136	symbol	H. sapiens	349136	H. sapiens	0.0	0.0	0.0	0.0	0.0	0.0	0.0	0.0	0.0	0.0	0.0	0.0	0.0	0.0	0.0	0.0	0.0	0.0	0.0	0.0
LOC101929748	101929748	Gene_ID	H. sapiens	101929748	H. sapiens	0.0	0.0	0.0	0.0	0.0	0.0	0.0	0.0	0.0	0.0	0.0	0.0	0.0	0.0	0.0	0.0	0.0	0.0	0.0	0.0
MEIS3	56917	symbol	H. sapiens	56917	H. sapiens	0.0	0.0	0.0	0.0	0.0	0.0	0.0	0.0	0.0	0.0	0.0	0.0	0.0	0.0	0.0	0.0	0.0	0.0	0.0	0.0
LOC105374091						nan	nan	nan	nan	nan	nan	nan	nan	nan	nan	nan	nan	nan	nan	nan	nan	nan	nan	nan	nan
LINC00889	2258	gene_synonym	H. sapiens	2258	H. sapiens	1.0	1.0	1.0	0.0	1.0	1.0	1.0	0.0	1.0	0.0	0.0	1.0	0.0	0.0	1.0	0.0	0.0	0.0	1.0	0.0
C15orf59	388135	gene_synonym	H. sapiens	388135	H. sapiens	0.0	0.0	0.0	0.0	0.0	0.0	1.0	0.0	0.0	0.0	0.0	0.0	0.0	0.0	0.0	0.0	0.0	0.0	0.0	0.0
NDST1	3340	symbol	H. sapiens	3340	H. sapiens	0.0	0.0	1.0	0.0	1.0	0.0	0.0	0.0	0.0	0.0	0.0	0.0	1.0	0.0	0.0	0.0	1.0	0.0	0.0	0.0
TP53I11	9537	symbol	H. sapiens	9537	H. sapiens	0.0	0.0	0.0	0.0	0.0	0.0	0.0	0.0	0.0	0.0	0.0	0.0	0.0	0.0	0.0	0.0	0.0	0.0	0.0	0.0
METTL7B	196410	symbol	H. sapiens	196410	H. sapiens	0.0	0.0	0.0	0.0	0.0	0.0	0.0	0.0	0.0	0.0	0.0	0.0	0.0	0.0	0.0	0.0	0.0	0.0	0.0	0.0
CTXN1	404217	symbol	H. sapiens	404217	H. sapiens	0.0	0.0	0.0	0.0	0.0	0.0	0.0	0.0	0.0	0.0	0.0	0.0	0.0	0.0	0.0	0.0	0.0	0.0	0.0	0.0
C1orf95	375057	gene_synonym	H. sapiens	375057	H. sapiens	0.0	0.0	0.0	0.0	0.0	0.0	0.0	0.0	0.0	0.0	0.0	0.0	0.0	0.0	0.0	0.0	0.0	0.0	0.0	0.0
RAPGEF1	2889	symbol	H. sapiens	2889	H. sapiens	1.0	0.0	0.0	0.0	0.0	0.0	0.0	1.0	0.0	0.0	0.0	0.0	0.0	0.0	0.0	0.0	1.0	0.0	1.0	0.0
DLG4	1742	symbol	H. sapiens	1742	H. sapiens	1.0	1.0	0.0	1.0	1.0	1.0	1.0	1.0	1.0	1.0	0.0	0.0	0.0	1.0	1.0	1.0	1.0	1.0	0.0	1.0
2	2	Gene_ID	H. sapiens	2	H. sapiens	0.0	0.0	0.0	0.0	0.0	0.0	0.0	0.0	0.0	0.0	0.0	0.0	0.0	0.0	1.0	0.0	0.0	0.0	1.0	0.0
RAPGEFL1	51195	symbol	H. sapiens	51195	H. sapiens	0.0	0.0	0.0	0.0	0.0	0.0	0.0	0.0	0.0	0.0	0.0	0.0	0.0	0.0	0.0	0.0	0.0	0.0	0.0	0.0
SHANK1	50944	symbol	H. sapiens	50944	H. sapiens	1.0	1.0	0.0	0.0	0.0	1.0	1.0	0.0	1.0	1.0	0.0	0.0	0.0	0.0	1.0	0.0	0.0	0.0	0.0	1.0
LINC00282	283521	gene_synonym	H. sapiens	283521	H. sapiens	0.0	0.0	0.0	0.0	0.0	0.0	0.0	0.0	0.0	0.0	0.0	0.0	0.0	0.0	0.0	0.0	0.0	0.0	0.0	0.0
CSF1R	1436	symbol	H. sapiens	1436	H. sapiens	1.0	0.0	1.0	0.0	1.0	0.0	0.0	0.0	1.0	0.0	0.0	0.0	1.0	1.0	0.0	0.0	1.0	0.0	1.0	0.0
DMWD	1762	symbol	H. sapiens	1762	H. sapiens	0.0	0.0	0.0	0.0	0.0	0.0	0.0	0.0	0.0	0.0	0.0	0.0	0.0	0.0	0.0	0.0	0.0	0.0	0.0	0.0
WIPF3	644150	symbol	H. sapiens	644150	H. sapiens	0.0	0.0	0.0	0.0	0.0	0.0	0.0	1.0	0.0	0.0	0.0	1.0	0.0	0.0	0.0	0.0	0.0	0.0	0.0	0.0
LOC284240	284240	Gene_ID	H. sapiens	284240	H. sapiens	0.0	0.0	0.0	0.0	0.0	0.0	0.0	0.0	0.0	0.0	0.0	0.0	0.0	0.0	0.0	0.0	0.0	0.0	0.0	0.0
PIK3R2	5296	symbol	H. sapiens	5296	H. sapiens	1.0	0.0	0.0	0.0	1.0	0.0	0.0	1.0	0.0	1.0	0.0	0.0	0.0	0.0	1.0	0.0	1.0	1.0	1.0	1.0
LOC440934	440934	Gene_ID	H. sapiens	440934	H. sapiens	0.0	0.0	0.0	0.0	0.0	0.0	0.0	0.0	0.0	0.0	0.0	0.0	0.0	0.0	0.0	0.0	0.0	0.0	0.0	0.0
ST8SIA2	8128	symbol	H. sapiens	8128	H. sapiens	0.0	0.0	0.0	0.0	0.0	0.0	0.0	0.0	0.0	0.0	0.0	0.0	0.0	0.0	0.0	0.0	0.0	0.0	0.0	0.0
DNMBP	23268	symbol	H. sapiens	23268	H. sapiens	0.0	0.0	0.0	0.0	0.0	0.0	0.0	1.0	0.0	0.0	1.0	0.0	0.0	1.0	0.0	0.0	0.0	0.0	0.0	0.0
LOC100130264	100130264	Gene_ID	H. sapiens	100130264	H. sapiens	0.0	0.0	0.0	0.0	0.0	0.0	0.0	0.0	0.0	0.0	0.0	0.0	0.0	0.0	0.0	0.0	0.0	0.0	0.0	0.0
C11orf95	65998	gene_synonym	H. sapiens	65998	H. sapiens	0.0	0.0	0.0	0.0	0.0	0.0	0.0	0.0	0.0	0.0	0.0	0.0	0.0	0.0	0.0	0.0	0.0	0.0	0.0	0.0
ABCA1	19	symbol	H. sapiens	19	H. sapiens	0.0	0.0	0.0	0.0	0.0	0.0	0.0	0.0	0.0	0.0	1.0	0.0	0.0	0.0	1.0	0.0	0.0	0.0	0.0	0.0
DAB1	1600	symbol	H. sapiens	1600	H. sapiens	1.0	1.0	1.0	1.0	1.0	0.0	0.0	0.0	0.0	0.0	0.0	0.0	0.0	0.0	1.0	0.0	0.0	0.0	0.0	1.0
KREMEN1	83999	symbol	H. sapiens	83999	H. sapiens	1.0	0.0	0.0	0.0	0.0	0.0	0.0	0.0	0.0	0.0	0.0	0.0	0.0	0.0	1.0	0.0	0.0	0.0	0.0	0.0
TAF1C	9013	symbol	H. sapiens	9013	H. sapiens	0.0	0.0	0.0	0.0	0.0	0.0	0.0	0.0	0.0	0.0	0.0	0.0	0.0	0.0	0.0	0.0	0.0	0.0	0.0	0.0
ANKRD19P	138649	symbol	H. sapiens	138649	H. sapiens	0.0	0.0	0.0	0.0	0.0	0.0	0.0	0.0	0.0	0.0	0.0	0.0	0.0	0.0	0.0	0.0	0.0	0.0	0.0	0.0
FAM189A1	23359	symbol	H. sapiens	23359	H. sapiens	0.0	0.0	0.0	0.0	0.0	0.0	0.0	0.0	0.0	0.0	0.0	0.0	0.0	0.0	0.0	0.0	0.0	0.0	0.0	0.0
ITGAX	3687	symbol	H. sapiens	3687	H. sapiens	1.0	0.0	0.0	1.0	0.0	1.0	1.0	0.0	0.0	0.0	0.0	0.0	0.0	0.0	0.0	0.0	0.0	0.0	1.0	0.0
YJEFN3	374887	symbol	H. sapiens	374887	H. sapiens	0.0	0.0	0.0	0.0	0.0	0.0	0.0	0.0	0.0	0.0	0.0	0.0	0.0	0.0	0.0	0.0	0.0	0.0	0.0	0.0
ST6GALNAC5	81849	symbol	H. sapiens	81849	H. sapiens	0.0	0.0	0.0	0.0	0.0	0.0	0.0	0.0	0.0	0.0	0.0	0.0	0.0	0.0	0.0	0.0	0.0	0.0	0.0	0.0
SRM	6723	symbol	H. sapiens	6723	H. sapiens	0.0	0.0	0.0	0.0	0.0	0.0	0.0	0.0	0.0	0.0	0.0	0.0	0.0	0.0	0.0	0.0	0.0	0.0	0.0	0.0
TNR	7143	symbol	H. sapiens	7143	H. sapiens	1.0	1.0	1.0	1.0	0.0	1.0	1.0	0.0	1.0	0.0	0.0	0.0	0.0	0.0	1.0	0.0	0.0	0.0	1.0	0.0
MAML3	55534	symbol	H. sapiens	55534	H. sapiens	0.0	0.0	0.0	0.0	0.0	0.0	0.0	0.0	0.0	0.0	0.0	0.0	0.0	0.0	0.0	0.0	0.0	0.0	1.0	0.0
LRRN1	57633	symbol	H. sapiens	57633	H. sapiens	0.0	0.0	0.0	0.0	0.0	0.0	0.0	0.0	0.0	0.0	0.0	0.0	0.0	0.0	0.0	0.0	0.0	0.0	0.0	0.0
SMPD3	55512	symbol	H. sapiens	55512	H. sapiens	0.0	0.0	0.0	0.0	0.0	0.0	0.0	0.0	0.0	0.0	0.0	0.0	0.0	0.0	0.0	1.0	0.0	0.0	0.0	0.0
LOC101929800	101929800	Gene_ID	H. sapiens	101929800	H. sapiens	0.0	0.0	0.0	0.0	0.0	0.0	0.0	0.0	0.0	0.0	0.0	0.0	0.0	0.0	0.0	0.0	0.0	0.0	0.0	0.0
RPL7AP42	100271215	symbol	H. sapiens	100271215	H. sapiens	0.0	0.0	0.0	0.0	0.0	0.0	0.0	0.0	0.0	0.0	0.0	0.0	0.0	0.0	0.0	0.0	0.0	0.0	0.0	0.0
LRRC7	57554	symbol	H. sapiens	57554	H. sapiens	1.0	0.0	0.0	1.0	0.0	0.0	0.0	0.0	0.0	0.0	0.0	0.0	0.0	0.0	0.0	0.0	0.0	0.0	0.0	1.0
SAMD3	154075	symbol	H. sapiens	154075	H. sapiens	0.0	0.0	0.0	0.0	0.0	0.0	0.0	0.0	0.0	0.0	0.0	0.0	0.0	0.0	0.0	0.0	0.0	0.0	0.0	0.0
LRRC10B	390205	symbol	H. sapiens	390205	H. sapiens	0.0	0.0	0.0	0.0	0.0	0.0	0.0	0.0	0.0	0.0	0.0	0.0	0.0	0.0	0.0	0.0	0.0	0.0	0.0	0.0
FMNL1	752	symbol	H. sapiens	752	H. sapiens	0.0	0.0	0.0	0.0	0.0	0.0	0.0	1.0	0.0	0.0	0.0	1.0	0.0	1.0	0.0	0.0	0.0	0.0	0.0	0.0
CAMK2A	815	symbol	H. sapiens	815	H. sapiens	1.0	1.0	0.0	0.0	0.0	1.0	0.0	0.0	0.0	1.0	0.0	0.0	0.0	0.0	1.0	1.0	0.0	1.0	0.0	1.0
LOC101929179	101929179	Gene_ID	H. sapiens	101929179	H. sapiens	0.0	0.0	0.0	0.0	0.0	0.0	0.0	0.0	0.0	0.0	0.0	0.0	0.0	0.0	0.0	0.0	0.0	0.0	0.0	0.0
PSD	5662	symbol	H. sapiens	5662	H. sapiens	0.0	0.0	0.0	0.0	0.0	0.0	0.0	0.0	0.0	0.0	1.0	0.0	0.0	0.0	0.0	0.0	0.0	0.0	0.0	0.0
ZNF467	168544	symbol	H. sapiens	168544	H. sapiens	0.0	0.0	0.0	0.0	0.0	0.0	0.0	0.0	0.0	0.0	0.0	0.0	0.0	0.0	0.0	0.0	0.0	0.0	0.0	0.0
NFAM1	150372	symbol	H. sapiens	150372	H. sapiens	0.0	0.0	0.0	0.0	0.0	0.0	0.0	0.0	0.0	0.0	0.0	0.0	0.0	0.0	0.0	0.0	0.0	0.0	0.0	0.0
SELPLG	6404	symbol	H. sapiens	6404	H. sapiens	0.0	0.0	0.0	0.0	0.0	0.0	0.0	0.0	0.0	0.0	0.0	0.0	0.0	0.0	0.0	0.0	0.0	0.0	0.0	0.0
CNIH2	254263	symbol	H. sapiens	254263	H. sapiens	0.0	1.0	0.0	0.0	0.0	1.0	1.0	0.0	0.0	0.0	0.0	0.0	0.0	0.0	0.0	0.0	0.0	0.0	0.0	0.0
SEZ6L	23544	symbol	H. sapiens	23544	H. sapiens	0.0	0.0	0.0	0.0	0.0	0.0	0.0	0.0	0.0	0.0	0.0	0.0	0.0	0.0	0.0	0.0	0.0	0.0	0.0	0.0
LPPR3	79948	gene_synonym	H. sapiens	79948	H. sapiens	0.0	0.0	0.0	0.0	0.0	0.0	0.0	0.0	0.0	0.0	0.0	0.0	0.0	0.0	0.0	0.0	0.0	1.0	0.0	0.0
LOC101928522						nan	nan	nan	nan	nan	nan	nan	nan	nan	nan	nan	nan	nan	nan	nan	nan	nan	nan	nan	nan
MSTO1	55154	symbol	H. sapiens	55154	H. sapiens	0.0	0.0	0.0	0.0	0.0	0.0	0.0	0.0	0.0	0.0	0.0	0.0	0.0	0.0	0.0	0.0	0.0	0.0	0.0	0.0
LRRN2	10446	symbol	H. sapiens	10446	H. sapiens	0.0	0.0	0.0	0.0	0.0	0.0	0.0	0.0	0.0	0.0	0.0	0.0	0.0	0.0	0.0	0.0	0.0	0.0	0.0	0.0
DMD	1756	symbol	H. sapiens	1756	H. sapiens	0.0	0.0	0.0	0.0	0.0	1.0	1.0	0.0	0.0	0.0	0.0	1.0	0.0	0.0	0.0	0.0	0.0	0.0	1.0	0.0
PLA2G4D	283748	symbol	H. sapiens	283748	H. sapiens	0.0	0.0	0.0	0.0	0.0	0.0	0.0	0.0	0.0	1.0	0.0	0.0	0.0	0.0	0.0	0.0	0.0	0.0	0.0	0.0
LPPR2	64748	gene_synonym	H. sapiens	64748	H. sapiens	0.0	0.0	0.0	0.0	0.0	0.0	0.0	0.0	0.0	0.0	0.0	0.0	0.0	0.0	0.0	0.0	0.0	1.0	0.0	0.0
EFR3B	22979	symbol	H. sapiens	22979	H. sapiens	0.0	0.0	0.0	0.0	0.0	0.0	0.0	0.0	0.0	0.0	0.0	0.0	0.0	0.0	0.0	0.0	0.0	0.0	0.0	0.0
ATP7B	540	symbol	H. sapiens	540	H. sapiens	0.0	0.0	0.0	0.0	0.0	0.0	0.0	0.0	0.0	0.0	0.0	0.0	0.0	0.0	0.0	0.0	0.0	0.0	0.0	0.0
LOC105372149						nan	nan	nan	nan	nan	nan	nan	nan	nan	nan	nan	nan	nan	nan	nan	nan	nan	nan	nan	nan
TRAF3	7187	symbol	H. sapiens	7187	H. sapiens	0.0	0.0	0.0	0.0	1.0	0.0	0.0	0.0	0.0	0.0	0.0	0.0	0.0	0.0	0.0	0.0	0.0	0.0	1.0	0.0
PLD4	122618	symbol	H. sapiens	122618	H. sapiens	0.0	0.0	0.0	0.0	0.0	0.0	0.0	0.0	0.0	0.0	0.0	0.0	0.0	0.0	0.0	0.0	0.0	0.0	0.0	0.0
TLDC1	57707	gene_synonym	H. sapiens	57707	H. sapiens	0.0	0.0	0.0	0.0	0.0	0.0	0.0	0.0	0.0	0.0	0.0	0.0	0.0	0.0	0.0	0.0	0.0	0.0	0.0	0.0
TLE1	7088	symbol	H. sapiens	7088	H. sapiens	0.0	0.0	0.0	0.0	0.0	0.0	0.0	0.0	0.0	0.0	0.0	0.0	0.0	0.0	0.0	0.0	0.0	0.0	0.0	0.0
CABP7	164633	symbol	H. sapiens	164633	H. sapiens	0.0	0.0	0.0	0.0	0.0	0.0	0.0	0.0	0.0	0.0	0.0	0.0	0.0	0.0	0.0	0.0	0.0	0.0	0.0	0.0
STRN4	29888	symbol	H. sapiens	29888	H. sapiens	0.0	0.0	0.0	0.0	0.0	0.0	0.0	0.0	0.0	0.0	0.0	0.0	0.0	0.0	0.0	0.0	0.0	0.0	0.0	0.0
XYLT1	64131	symbol	H. sapiens	64131	H. sapiens	0.0	0.0	0.0	0.0	0.0	0.0	0.0	0.0	0.0	0.0	0.0	0.0	1.0	0.0	0.0	0.0	0.0	0.0	0.0	0.0
NBPF15	284565	symbol	H. sapiens	284565	H. sapiens	0.0	0.0	0.0	0.0	0.0	0.0	0.0	0.0	0.0	0.0	0.0	0.0	0.0	0.0	0.0	0.0	0.0	0.0	0.0	0.0
KCNN2	3781	symbol	H. sapiens	3781	H. sapiens	0.0	0.0	0.0	0.0	0.0	1.0	1.0	0.0	0.0	1.0	0.0	1.0	0.0	0.0	0.0	0.0	0.0	0.0	0.0	0.0
PCDH19	57526	symbol	H. sapiens	57526	H. sapiens	0.0	0.0	0.0	1.0	0.0	0.0	0.0	0.0	0.0	0.0	0.0	0.0	0.0	0.0	0.0	0.0	0.0	0.0	0.0	0.0
CX3CR1	1524	symbol	H. sapiens	1524	H. sapiens	0.0	0.0	0.0	0.0	0.0	0.0	0.0	0.0	0.0	0.0	0.0	0.0	0.0	0.0	0.0	0.0	0.0	0.0	0.0	0.0
CSDC2	27254	symbol	H. sapiens	27254	H. sapiens	0.0	0.0	0.0	0.0	0.0	0.0	0.0	0.0	0.0	0.0	0.0	0.0	0.0	0.0	0.0	0.0	0.0	0.0	0.0	0.0
PALM	5064	symbol	H. sapiens	5064	H. sapiens	1.0	0.0	0.0	0.0	0.0	0.0	0.0	0.0	1.0	0.0	0.0	0.0	0.0	1.0	0.0	0.0	0.0	0.0	0.0	0.0
ST3GAL2	6483	symbol	H. sapiens	6483	H. sapiens	0.0	0.0	0.0	0.0	0.0	0.0	0.0	0.0	0.0	0.0	0.0	0.0	0.0	0.0	0.0	0.0	0.0	0.0	0.0	0.0
SLC4A3	6508	symbol	H. sapiens	6508	H. sapiens	0.0	0.0	0.0	0.0	0.0	0.0	0.0	0.0	0.0	0.0	0.0	0.0	0.0	0.0	0.0	0.0	0.0	0.0	0.0	0.0
FAM196A	642938	gene_synonym	H. sapiens	642938	H. sapiens	0.0	0.0	0.0	0.0	0.0	0.0	0.0	0.0	0.0	0.0	0.0	0.0	0.0	0.0	0.0	0.0	0.0	0.0	0.0	0.0
SOX11	6664	symbol	H. sapiens	6664	H. sapiens	0.0	0.0	0.0	0.0	0.0	0.0	0.0	0.0	0.0	0.0	0.0	0.0	0.0	0.0	0.0	0.0	0.0	0.0	0.0	0.0
CELF3	11189	symbol	H. sapiens	11189	H. sapiens	0.0	0.0	0.0	0.0	0.0	0.0	0.0	0.0	0.0	0.0	0.0	0.0	0.0	0.0	0.0	0.0	0.0	0.0	0.0	0.0
SPHKAP	80309	symbol	H. sapiens	80309	H. sapiens	0.0	0.0	0.0	0.0	0.0	0.0	0.0	0.0	0.0	0.0	0.0	0.0	0.0	0.0	0.0	0.0	0.0	0.0	0.0	0.0
LINC01268	285758	gene_synonym	H. sapiens	285758	H. sapiens	0.0	0.0	0.0	0.0	0.0	0.0	0.0	0.0	0.0	0.0	0.0	0.0	0.0	0.0	0.0	0.0	0.0	0.0	0.0	0.0
SBF1	6305	symbol	H. sapiens	6305	H. sapiens	0.0	0.0	0.0	0.0	0.0	0.0	0.0	0.0	0.0	0.0	0.0	0.0	0.0	0.0	0.0	0.0	0.0	0.0	0.0	0.0
RLTPR	146206	gene_synonym	H. sapiens	146206	H. sapiens	1.0	0.0	0.0	0.0	0.0	0.0	0.0	0.0	0.0	0.0	0.0	1.0	1.0	0.0	1.0	0.0	0.0	0.0	0.0	0.0
CACNA1E	777	symbol	H. sapiens	777	H. sapiens	0.0	0.0	0.0	0.0	0.0	1.0	0.0	0.0	0.0	1.0	0.0	0.0	0.0	0.0	0.0	0.0	0.0	0.0	0.0	0.0
KIAA0753	9851	symbol	H. sapiens	9851	H. sapiens	0.0	0.0	0.0	0.0	0.0	0.0	0.0	0.0	0.0	0.0	0.0	0.0	0.0	0.0	0.0	0.0	0.0	0.0	0.0	0.0
ATP6V0A4	50617	symbol	H. sapiens	50617	H. sapiens	0.0	0.0	0.0	0.0	0.0	0.0	0.0	0.0	0.0	0.0	0.0	0.0	0.0	0.0	0.0	0.0	1.0	0.0	1.0	0.0
SEMA6B	10501	symbol	H. sapiens	10501	H. sapiens	1.0	0.0	1.0	0.0	0.0	0.0	0.0	0.0	0.0	0.0	0.0	0.0	0.0	0.0	1.0	0.0	0.0	0.0	0.0	0.0
LOC105379036	105379036	Gene_ID	H. sapiens	105379036	H. sapiens	0.0	0.0	0.0	0.0	0.0	0.0	0.0	0.0	0.0	0.0	0.0	0.0	0.0	0.0	0.0	0.0	0.0	0.0	0.0	0.0
LOC105370079						nan	nan	nan	nan	nan	nan	nan	nan	nan	nan	nan	nan	nan	nan	nan	nan	nan	nan	nan	nan
LOC105377990	105377989	Gene_ID	H. sapiens	105377989	H. sapiens	0.0	0.0	0.0	0.0	0.0	0.0	0.0	0.0	0.0	0.0	0.0	0.0	0.0	0.0	0.0	0.0	0.0	0.0	0.0	0.0
CACNG8	59283	symbol	H. sapiens	59283	H. sapiens	0.0	1.0	0.0	0.0	0.0	1.0	1.0	0.0	0.0	1.0	0.0	0.0	0.0	0.0	0.0	0.0	0.0	0.0	1.0	0.0
ADGRB2	576	symbol	H. sapiens	576	H. sapiens	0.0	0.0	0.0	0.0	0.0	0.0	0.0	0.0	0.0	0.0	0.0	0.0	0.0	0.0	0.0	0.0	0.0	0.0	0.0	0.0
PHC1	1911	symbol	H. sapiens	1911	H. sapiens	0.0	0.0	0.0	0.0	0.0	0.0	0.0	0.0	0.0	0.0	0.0	0.0	0.0	0.0	0.0	0.0	0.0	0.0	0.0	0.0
NPTXR	23467	symbol	H. sapiens	23467	H. sapiens	0.0	1.0	0.0	0.0	0.0	1.0	1.0	0.0	0.0	0.0	0.0	0.0	0.0	0.0	0.0	0.0	0.0	0.0	0.0	0.0
MIR210HG	100506211	symbol	H. sapiens	100506211	H. sapiens	0.0	0.0	0.0	0.0	0.0	0.0	0.0	0.0	0.0	0.0	0.0	0.0	0.0	0.0	0.0	0.0	0.0	0.0	0.0	0.0
SDC3	9672	symbol	H. sapiens	9672	H. sapiens	0.0	0.0	0.0	0.0	0.0	0.0	0.0	0.0	0.0	0.0	0.0	0.0	0.0	0.0	0.0	0.0	0.0	0.0	1.0	0.0
GRIK4	2900	symbol	H. sapiens	2900	H. sapiens	0.0	1.0	0.0	0.0	0.0	0.0	1.0	0.0	0.0	1.0	0.0	0.0	0.0	0.0	0.0	0.0	0.0	1.0	0.0	0.0
CPT1C	126129	symbol	H. sapiens	126129	H. sapiens	0.0	0.0	0.0	0.0	0.0	0.0	0.0	0.0	0.0	0.0	0.0	0.0	0.0	0.0	0.0	0.0	0.0	0.0	0.0	0.0
TBKBP1	9755	symbol	H. sapiens	9755	H. sapiens	0.0	0.0	0.0	0.0	0.0	0.0	0.0	0.0	0.0	0.0	0.0	0.0	0.0	0.0	0.0	0.0	0.0	0.0	0.0	0.0
HPCA	3208	symbol	H. sapiens	3208	H. sapiens	0.0	0.0	1.0	0.0	0.0	1.0	0.0	0.0	0.0	0.0	0.0	0.0	0.0	0.0	0.0	1.0	0.0	0.0	0.0	0.0
MDGA1	266727	symbol	H. sapiens	266727	H. sapiens	0.0	0.0	0.0	0.0	0.0	0.0	0.0	0.0	0.0	0.0	0.0	0.0	0.0	0.0	0.0	0.0	0.0	0.0	0.0	0.0
LOC105372973						nan	nan	nan	nan	nan	nan	nan	nan	nan	nan	nan	nan	nan	nan	nan	nan	nan	nan	nan	nan
CARD11	84433	symbol	H. sapiens	84433	H. sapiens	0.0	0.0	0.0	0.0	0.0	0.0	0.0	0.0	0.0	0.0	0.0	0.0	0.0	0.0	0.0	0.0	0.0	0.0	0.0	0.0
SALL2	6297	symbol	H. sapiens	6297	H. sapiens	0.0	0.0	0.0	0.0	0.0	0.0	0.0	0.0	0.0	0.0	0.0	0.0	0.0	0.0	0.0	0.0	0.0	0.0	0.0	0.0
C16orf74	404550	symbol	H. sapiens	404550	H. sapiens	0.0	0.0	0.0	0.0	0.0	0.0	0.0	0.0	0.0	0.0	0.0	0.0	0.0	0.0	0.0	0.0	0.0	0.0	0.0	0.0
MMD	23531	symbol	H. sapiens	23531	H. sapiens	0.0	0.0	0.0	0.0	0.0	0.0	0.0	0.0	0.0	0.0	0.0	0.0	0.0	0.0	0.0	0.0	0.0	0.0	0.0	0.0
ZNF592	9640	symbol	H. sapiens	9640	H. sapiens	0.0	0.0	0.0	0.0	0.0	0.0	0.0	0.0	0.0	0.0	0.0	0.0	0.0	0.0	0.0	0.0	0.0	0.0	0.0	0.0
DNAH14	127602	symbol	H. sapiens	127602	H. sapiens	0.0	0.0	0.0	0.0	0.0	0.0	0.0	0.0	0.0	0.0	0.0	0.0	0.0	0.0	0.0	0.0	0.0	0.0	0.0	0.0
LOC105377360						nan	nan	nan	nan	nan	nan	nan	nan	nan	nan	nan	nan	nan	nan	nan	nan	nan	nan	nan	nan
B3GALT5-AS1	114041	symbol	H. sapiens	114041	H. sapiens	0.0	0.0	0.0	0.0	0.0	0.0	0.0	0.0	0.0	0.0	0.0	0.0	0.0	0.0	0.0	0.0	0.0	0.0	0.0	0.0
LOC400661	400661	Gene_ID	H. sapiens	400661	H. sapiens	0.0	0.0	0.0	0.0	0.0	0.0	0.0	0.0	0.0	0.0	0.0	0.0	0.0	0.0	0.0	0.0	0.0	0.0	0.0	0.0
LOC105376487						nan	nan	nan	nan	nan	nan	nan	nan	nan	nan	nan	nan	nan	nan	nan	nan	nan	nan	nan	nan
B3GAT1	27087	symbol	H. sapiens	27087	H. sapiens	0.0	0.0	0.0	0.0	0.0	0.0	0.0	0.0	0.0	0.0	0.0	0.0	0.0	0.0	0.0	0.0	0.0	0.0	0.0	0.0
LOC440896	440896	Gene_ID	H. sapiens	440896	H. sapiens	0.0	0.0	0.0	0.0	0.0	0.0	0.0	0.0	0.0	0.0	0.0	0.0	0.0	0.0	0.0	0.0	0.0	0.0	0.0	0.0
SHISA7	729956	symbol	H. sapiens	729956	H. sapiens	0.0	1.0	0.0	0.0	0.0	1.0	1.0	0.0	1.0	0.0	0.0	0.0	0.0	0.0	0.0	0.0	0.0	0.0	0.0	1.0
LOC102724581						nan	nan	nan	nan	nan	nan	nan	nan	nan	nan	nan	nan	nan	nan	nan	nan	nan	nan	nan	nan
PSKH1	5681	symbol	H. sapiens	5681	H. sapiens	0.0	0.0	0.0	0.0	0.0	0.0	0.0	0.0	0.0	0.0	0.0	0.0	0.0	0.0	0.0	0.0	0.0	0.0	0.0	0.0
KSR2	283455	symbol	H. sapiens	283455	H. sapiens	0.0	0.0	0.0	0.0	0.0	0.0	0.0	0.0	0.0	0.0	0.0	0.0	0.0	0.0	0.0	0.0	0.0	0.0	0.0	0.0
SULF2	55959	symbol	H. sapiens	55959	H. sapiens	0.0	0.0	0.0	0.0	0.0	0.0	0.0	0.0	0.0	0.0	0.0	0.0	1.0	0.0	0.0	0.0	1.0	0.0	0.0	0.0
CPLX2	10814	symbol	H. sapiens	10814	H. sapiens	0.0	0.0	0.0	0.0	0.0	0.0	0.0	0.0	0.0	0.0	0.0	0.0	0.0	0.0	0.0	1.0	0.0	0.0	0.0	0.0
OR1X5P	402240	symbol	H. sapiens	402240	H. sapiens	0.0	0.0	0.0	0.0	0.0	0.0	0.0	0.0	0.0	0.0	0.0	0.0	0.0	0.0	0.0	0.0	0.0	0.0	0.0	0.0
LOC105371624						nan	nan	nan	nan	nan	nan	nan	nan	nan	nan	nan	nan	nan	nan	nan	nan	nan	nan	nan	nan
PPARD	5467	symbol	H. sapiens	5467	H. sapiens	0.0	0.0	0.0	0.0	0.0	0.0	0.0	0.0	0.0	0.0	0.0	0.0	0.0	0.0	1.0	1.0	0.0	0.0	1.0	0.0
TACC2	10579	symbol	H. sapiens	10579	H. sapiens	0.0	0.0	0.0	0.0	0.0	0.0	0.0	0.0	0.0	0.0	0.0	0.0	0.0	0.0	0.0	0.0	0.0	0.0	0.0	0.0
ARHGDIA	396	symbol	H. sapiens	396	H. sapiens	0.0	0.0	0.0	0.0	0.0	0.0	0.0	1.0	0.0	0.0	1.0	0.0	0.0	0.0	0.0	0.0	0.0	0.0	0.0	0.0
LOC105372396	105372396	Gene_ID	H. sapiens	105372396	H. sapiens	0.0	0.0	0.0	0.0	0.0	0.0	0.0	0.0	0.0	0.0	0.0	0.0	0.0	0.0	0.0	0.0	0.0	0.0	0.0	0.0
ZNF831	128611	symbol	H. sapiens	128611	H. sapiens	0.0	0.0	0.0	0.0	0.0	0.0	0.0	0.0	0.0	0.0	0.0	0.0	0.0	0.0	0.0	0.0	0.0	0.0	0.0	0.0
HLX	3142	symbol	H. sapiens	3142	H. sapiens	0.0	0.0	0.0	0.0	0.0	0.0	0.0	0.0	0.0	0.0	0.0	0.0	1.0	0.0	1.0	0.0	0.0	0.0	0.0	0.0
ZNF488	118738	symbol	H. sapiens	118738	H. sapiens	1.0	0.0	0.0	0.0	0.0	1.0	1.0	0.0	0.0	0.0	0.0	0.0	0.0	0.0	0.0	0.0	0.0	0.0	0.0	0.0
SDK1	221935	symbol	H. sapiens	221935	H. sapiens	0.0	0.0	0.0	1.0	0.0	0.0	0.0	0.0	0.0	0.0	0.0	0.0	0.0	0.0	0.0	0.0	0.0	0.0	0.0	0.0
SDAD1P1	157489	symbol	H. sapiens	157489	H. sapiens	0.0	0.0	0.0	0.0	0.0	0.0	0.0	0.0	0.0	0.0	0.0	0.0	0.0	0.0	0.0	0.0	0.0	0.0	0.0	0.0
LY6H	4062	symbol	H. sapiens	4062	H. sapiens	0.0	0.0	0.0	0.0	0.0	0.0	0.0	0.0	0.0	0.0	0.0	0.0	0.0	0.0	0.0	0.0	0.0	0.0	0.0	0.0
HRK	8739	symbol	H. sapiens	8739	H. sapiens	0.0	0.0	0.0	0.0	0.0	0.0	0.0	0.0	0.0	0.0	0.0	0.0	0.0	0.0	0.0	0.0	0.0	0.0	0.0	0.0
LOC105373660						nan	nan	nan	nan	nan	nan	nan	nan	nan	nan	nan	nan	nan	nan	nan	nan	nan	nan	nan	nan
MMP17	4326	symbol	H. sapiens	4326	H. sapiens	0.0	0.0	0.0	0.0	0.0	0.0	0.0	0.0	0.0	0.0	0.0	0.0	0.0	0.0	0.0	0.0	0.0	0.0	0.0	0.0
TTC7B	145567	symbol	H. sapiens	145567	H. sapiens	0.0	0.0	0.0	0.0	0.0	0.0	0.0	0.0	0.0	0.0	0.0	0.0	0.0	0.0	0.0	0.0	0.0	0.0	0.0	0.0
RPL7P14	100129743	symbol	H. sapiens	100129743	H. sapiens	0.0	0.0	0.0	0.0	0.0	0.0	0.0	0.0	0.0	0.0	0.0	0.0	0.0	0.0	0.0	0.0	0.0	0.0	0.0	0.0
ARID3B	10620	symbol	H. sapiens	10620	H. sapiens	0.0	0.0	0.0	0.0	0.0	0.0	0.0	0.0	0.0	0.0	0.0	0.0	0.0	0.0	0.0	0.0	0.0	0.0	0.0	0.0
RIN1	9610	symbol	H. sapiens	9610	H. sapiens	0.0	0.0	0.0	0.0	0.0	0.0	0.0	0.0	0.0	0.0	0.0	0.0	0.0	0.0	0.0	0.0	0.0	0.0	0.0	0.0
SIPA1L3	23094	symbol	H. sapiens	23094	H. sapiens	0.0	0.0	0.0	0.0	0.0	0.0	0.0	0.0	0.0	0.0	1.0	0.0	0.0	0.0	0.0	0.0	0.0	0.0	0.0	0.0
SYT17	51760	symbol	H. sapiens	51760	H. sapiens	0.0	0.0	0.0	0.0	0.0	1.0	0.0	0.0	0.0	0.0	0.0	0.0	0.0	1.0	1.0	1.0	0.0	0.0	0.0	0.0
NMNAT3	349565	symbol	H. sapiens	349565	H. sapiens	0.0	0.0	0.0	0.0	0.0	0.0	0.0	0.0	0.0	0.0	0.0	0.0	0.0	0.0	0.0	0.0	0.0	0.0	0.0	0.0
VASH1	22846	symbol	H. sapiens	22846	H. sapiens	0.0	0.0	0.0	0.0	0.0	0.0	0.0	0.0	0.0	0.0	0.0	0.0	0.0	0.0	0.0	0.0	0.0	0.0	0.0	0.0
PPP1R13B	23368	symbol	H. sapiens	23368	H. sapiens	0.0	0.0	0.0	0.0	0.0	0.0	0.0	0.0	0.0	0.0	0.0	0.0	0.0	0.0	0.0	0.0	0.0	0.0	0.0	0.0
OR1F1	4992	symbol	H. sapiens	4992	H. sapiens	0.0	0.0	0.0	0.0	0.0	0.0	0.0	0.0	0.0	0.0	0.0	0.0	0.0	0.0	0.0	0.0	0.0	1.0	0.0	0.0
FAM19A5	25817	gene_synonym	H. sapiens	25817	H. sapiens	0.0	0.0	0.0	0.0	0.0	0.0	0.0	0.0	0.0	0.0	0.0	0.0	0.0	0.0	0.0	0.0	0.0	0.0	0.0	0.0
GIT2	9815	symbol	H. sapiens	9815	H. sapiens	0.0	0.0	0.0	0.0	0.0	0.0	0.0	1.0	0.0	0.0	0.0	0.0	0.0	0.0	0.0	0.0	0.0	0.0	1.0	0.0
LARGE	9215	gene_synonym	H. sapiens	9215	H. sapiens	0.0	0.0	0.0	0.0	0.0	0.0	0.0	0.0	0.0	0.0	0.0	0.0	0.0	0.0	0.0	0.0	0.0	0.0	0.0	0.0
GRIN2B	2904	symbol	H. sapiens	2904	H. sapiens	1.0	1.0	1.0	0.0	0.0	1.0	1.0	0.0	0.0	1.0	0.0	0.0	0.0	0.0	1.0	0.0	1.0	1.0	0.0	1.0
BHLHE22	27319	symbol	H. sapiens	27319	H. sapiens	0.0	0.0	0.0	0.0	0.0	0.0	0.0	0.0	0.0	0.0	0.0	0.0	0.0	0.0	0.0	0.0	0.0	0.0	0.0	0.0
HCG22	285834	symbol	H. sapiens	285834	H. sapiens	0.0	0.0	0.0	0.0	0.0	0.0	0.0	0.0	0.0	0.0	0.0	0.0	0.0	0.0	0.0	0.0	0.0	0.0	0.0	0.0
LOC105373007	105373007	Gene_ID	H. sapiens	105373007	H. sapiens	0.0	0.0	0.0	0.0	0.0	0.0	0.0	0.0	0.0	0.0	0.0	0.0	0.0	0.0	0.0	0.0	0.0	0.0	0.0	0.0
PRR7	80758	symbol	H. sapiens	80758	H. sapiens	0.0	0.0	0.0	0.0	0.0	0.0	0.0	0.0	0.0	0.0	0.0	0.0	0.0	0.0	0.0	0.0	0.0	0.0	0.0	0.0
CACNG4	27092	symbol	H. sapiens	27092	H. sapiens	0.0	1.0	0.0	0.0	0.0	1.0	1.0	0.0	0.0	1.0	0.0	0.0	0.0	0.0	0.0	0.0	0.0	0.0	1.0	0.0
NCS1	23413	symbol	H. sapiens	23413	H. sapiens	0.0	0.0	0.0	0.0	0.0	0.0	0.0	0.0	0.0	0.0	0.0	0.0	0.0	0.0	0.0	0.0	0.0	0.0	0.0	0.0
LOC105378159	154075	Gene_ID	H. sapiens	154075	H. sapiens	0.0	0.0	0.0	0.0	0.0	0.0	0.0	0.0	0.0	0.0	0.0	0.0	0.0	0.0	0.0	0.0	0.0	0.0	0.0	0.0
LOC100506178	100506178	Gene_ID	H. sapiens	100506178	H. sapiens	0.0	0.0	0.0	0.0	0.0	0.0	0.0	0.0	0.0	0.0	0.0	0.0	0.0	0.0	0.0	0.0	0.0	0.0	0.0	0.0
GLI3	2737	symbol	H. sapiens	2737	H. sapiens	1.0	1.0	1.0	0.0	0.0	0.0	0.0	0.0	0.0	0.0	0.0	0.0	1.0	0.0	1.0	0.0	0.0	0.0	0.0	1.0
RAB3D	9545	symbol	H. sapiens	9545	H. sapiens	0.0	0.0	0.0	0.0	0.0	0.0	0.0	0.0	0.0	0.0	0.0	0.0	0.0	0.0	0.0	1.0	0.0	0.0	0.0	0.0
ALDH16A1	126133	symbol	H. sapiens	126133	H. sapiens	0.0	0.0	0.0	0.0	0.0	0.0	0.0	0.0	0.0	0.0	0.0	0.0	0.0	0.0	0.0	0.0	0.0	0.0	0.0	0.0
LOC105373568						nan	nan	nan	nan	nan	nan	nan	nan	nan	nan	nan	nan	nan	nan	nan	nan	nan	nan	nan	nan
TRIM11	81559	symbol	H. sapiens	81559	H. sapiens	1.0	0.0	0.0	0.0	0.0	0.0	0.0	0.0	0.0	0.0	0.0	0.0	0.0	0.0	1.0	0.0	0.0	0.0	0.0	0.0
SH3RF1	57630	symbol	H. sapiens	57630	H. sapiens	0.0	0.0	0.0	0.0	1.0	0.0	0.0	1.0	0.0	0.0	0.0	0.0	0.0	0.0	0.0	0.0	0.0	0.0	0.0	0.0
LOC284600	284600	Gene_ID	H. sapiens	284600	H. sapiens	0.0	0.0	0.0	0.0	0.0	0.0	0.0	0.0	0.0	0.0	0.0	0.0	0.0	0.0	0.0	0.0	0.0	0.0	0.0	0.0
RPL3P5	100130450	symbol	H. sapiens	100130450	H. sapiens	0.0	0.0	0.0	0.0	0.0	0.0	0.0	0.0	0.0	0.0	0.0	0.0	0.0	0.0	0.0	0.0	0.0	0.0	0.0	0.0
SYTL5	94122	symbol	H. sapiens	94122	H. sapiens	0.0	0.0	0.0	0.0	0.0	0.0	0.0	0.0	0.0	0.0	0.0	0.0	0.0	0.0	0.0	0.0	0.0	0.0	0.0	0.0
COL5A2	1290	symbol	H. sapiens	1290	H. sapiens	1.0	0.0	0.0	0.0	0.0	0.0	0.0	0.0	0.0	0.0	0.0	1.0	0.0	0.0	1.0	0.0	1.0	0.0	1.0	0.0
CHST8	64377	symbol	H. sapiens	64377	H. sapiens	0.0	0.0	0.0	0.0	0.0	0.0	0.0	0.0	0.0	0.0	0.0	0.0	0.0	0.0	0.0	0.0	0.0	0.0	0.0	0.0
CD84	8832	symbol	H. sapiens	8832	H. sapiens	0.0	0.0	0.0	1.0	0.0	0.0	0.0	0.0	0.0	0.0	0.0	0.0	0.0	0.0	0.0	1.0	0.0	0.0	0.0	0.0
SLC8A2	6543	symbol	H. sapiens	6543	H. sapiens	0.0	0.0	0.0	0.0	0.0	0.0	0.0	0.0	0.0	0.0	0.0	0.0	0.0	0.0	0.0	0.0	0.0	0.0	0.0	0.0
RAB36	9609	symbol	H. sapiens	9609	H. sapiens	0.0	0.0	0.0	0.0	0.0	0.0	0.0	0.0	0.0	0.0	0.0	0.0	0.0	0.0	0.0	0.0	0.0	0.0	0.0	0.0
NEUROD1	4760	symbol	H. sapiens	4760	H. sapiens	0.0	0.0	1.0	0.0	0.0	0.0	1.0	0.0	0.0	0.0	0.0	0.0	0.0	0.0	0.0	1.0	0.0	0.0	0.0	0.0
LOC105377021						nan	nan	nan	nan	nan	nan	nan	nan	nan	nan	nan	nan	nan	nan	nan	nan	nan	nan	nan	nan
SYNPO	11346	symbol	H. sapiens	11346	H. sapiens	0.0	0.0	0.0	0.0	0.0	0.0	0.0	0.0	1.0	0.0	0.0	0.0	0.0	0.0	0.0	0.0	0.0	0.0	0.0	0.0
SYT6	148281	symbol	H. sapiens	148281	H. sapiens	0.0	0.0	0.0	0.0	0.0	1.0	0.0	0.0	0.0	0.0	0.0	0.0	0.0	0.0	0.0	1.0	0.0	0.0	0.0	0.0
IPO5P1	100132815	symbol	H. sapiens	100132815	H. sapiens	0.0	0.0	0.0	0.0	0.0	0.0	0.0	0.0	0.0	0.0	0.0	0.0	0.0	0.0	0.0	0.0	0.0	0.0	0.0	0.0
BTNL9	153579	symbol	H. sapiens	153579	H. sapiens	0.0	0.0	0.0	0.0	0.0	0.0	0.0	0.0	0.0	0.0	0.0	0.0	0.0	0.0	0.0	0.0	0.0	0.0	0.0	0.0
SSPO	23145	gene_synonym	H. sapiens	23145	H. sapiens	0.0	0.0	0.0	0.0	0.0	0.0	0.0	0.0	0.0	0.0	0.0	0.0	0.0	0.0	0.0	0.0	0.0	0.0	0.0	0.0
DOK6	220164	symbol	H. sapiens	220164	H. sapiens	0.0	0.0	0.0	0.0	0.0	0.0	0.0	0.0	0.0	0.0	0.0	0.0	0.0	0.0	0.0	0.0	0.0	0.0	0.0	0.0
CCRL1P1	285737	gene_synonym	H. sapiens	285737	H. sapiens	0.0	0.0	0.0	0.0	0.0	0.0	0.0	0.0	0.0	0.0	0.0	0.0	0.0	0.0	0.0	0.0	0.0	0.0	0.0	0.0
LOC105375153						nan	nan	nan	nan	nan	nan	nan	nan	nan	nan	nan	nan	nan	nan	nan	nan	nan	nan	nan	nan
METTL1	4234	symbol	H. sapiens	4234	H. sapiens	0.0	0.0	0.0	0.0	0.0	0.0	0.0	0.0	0.0	0.0	0.0	0.0	0.0	0.0	0.0	0.0	0.0	0.0	0.0	0.0
CREB3L1	90993	symbol	H. sapiens	90993	H. sapiens	0.0	0.0	0.0	0.0	0.0	0.0	0.0	0.0	0.0	1.0	0.0	0.0	0.0	0.0	0.0	0.0	0.0	0.0	1.0	0.0
LOC101929547	101929547	Gene_ID	H. sapiens	101929547	H. sapiens	0.0	0.0	0.0	0.0	0.0	0.0	0.0	0.0	0.0	0.0	0.0	0.0	0.0	0.0	0.0	0.0	0.0	0.0	0.0	0.0
NEK10	152110	symbol	H. sapiens	152110	H. sapiens	0.0	0.0	0.0	0.0	0.0	0.0	0.0	0.0	0.0	0.0	0.0	0.0	0.0	0.0	0.0	0.0	0.0	0.0	0.0	0.0
RTP5	285093	symbol	H. sapiens	285093	H. sapiens	0.0	0.0	0.0	0.0	0.0	0.0	0.0	0.0	0.0	0.0	0.0	0.0	0.0	0.0	0.0	0.0	0.0	0.0	0.0	0.0
ZNF563	147837	symbol	H. sapiens	147837	H. sapiens	0.0	0.0	0.0	0.0	0.0	0.0	0.0	0.0	0.0	0.0	0.0	0.0	0.0	0.0	0.0	0.0	0.0	0.0	0.0	0.0
NAV1	89796	symbol	H. sapiens	89796	H. sapiens	0.0	0.0	0.0	0.0	0.0	0.0	0.0	0.0	0.0	0.0	0.0	0.0	0.0	0.0	0.0	0.0	0.0	0.0	0.0	0.0
NEURL1B	54492	symbol	H. sapiens	54492	H. sapiens	0.0	0.0	0.0	0.0	0.0	0.0	0.0	0.0	0.0	0.0	0.0	0.0	0.0	0.0	0.0	0.0	0.0	0.0	0.0	0.0
TADA2B	93624	symbol	H. sapiens	93624	H. sapiens	0.0	0.0	0.0	0.0	0.0	0.0	0.0	0.0	0.0	0.0	0.0	0.0	0.0	0.0	0.0	0.0	0.0	0.0	0.0	0.0
ITGA8	8516	symbol	H. sapiens	8516	H. sapiens	1.0	1.0	1.0	1.0	0.0	0.0	0.0	0.0	0.0	0.0	0.0	0.0	1.0	0.0	0.0	0.0	0.0	0.0	1.0	0.0
MAPK8IP1	9479	symbol	H. sapiens	9479	H. sapiens	0.0	0.0	0.0	0.0	1.0	0.0	0.0	0.0	0.0	0.0	0.0	0.0	0.0	0.0	0.0	0.0	0.0	0.0	0.0	0.0
THSD7B	80731	symbol	H. sapiens	80731	H. sapiens	0.0	0.0	0.0	0.0	0.0	0.0	0.0	0.0	0.0	0.0	0.0	1.0	0.0	0.0	0.0	0.0	0.0	0.0	0.0	0.0
HIPK4	147746	symbol	H. sapiens	147746	H. sapiens	0.0	0.0	0.0	0.0	0.0	0.0	0.0	0.0	0.0	0.0	0.0	0.0	0.0	0.0	0.0	0.0	0.0	0.0	0.0	0.0
LINC00371	647166	gene_synonym	H. sapiens	647166	H. sapiens	0.0	0.0	0.0	0.0	0.0	0.0	0.0	0.0	0.0	0.0	0.0	0.0	0.0	0.0	0.0	0.0	0.0	0.0	0.0	0.0
GYS1	2997	symbol	H. sapiens	2997	H. sapiens	0.0	0.0	0.0	0.0	0.0	0.0	0.0	0.0	0.0	0.0	0.0	0.0	0.0	0.0	0.0	0.0	0.0	0.0	0.0	0.0
NEUROG2	63973	symbol	H. sapiens	63973	H. sapiens	0.0	0.0	0.0	0.0	0.0	0.0	0.0	0.0	0.0	0.0	0.0	0.0	0.0	0.0	0.0	0.0	0.0	0.0	0.0	0.0
C8orf34	116328	symbol	H. sapiens	116328	H. sapiens	0.0	0.0	0.0	0.0	0.0	0.0	0.0	0.0	0.0	0.0	0.0	0.0	0.0	0.0	0.0	0.0	0.0	0.0	0.0	0.0
LOC105372974	105372974	Gene_ID	H. sapiens	105372974	H. sapiens	0.0	0.0	0.0	0.0	0.0	0.0	0.0	0.0	0.0	0.0	0.0	0.0	0.0	0.0	0.0	0.0	0.0	0.0	0.0	0.0
CELSR2	1952	symbol	H. sapiens	1952	H. sapiens	1.0	0.0	1.0	1.0	0.0	0.0	0.0	0.0	0.0	0.0	0.0	0.0	0.0	0.0	0.0	0.0	0.0	1.0	0.0	1.0
LOC105378996						nan	nan	nan	nan	nan	nan	nan	nan	nan	nan	nan	nan	nan	nan	nan	nan	nan	nan	nan	nan
44259						nan	nan	nan	nan	nan	nan	nan	nan	nan	nan	nan	nan	nan	nan	nan	nan	nan	nan	nan	nan
TBC1D26	353149	symbol	H. sapiens	353149	H. sapiens	0.0	0.0	0.0	0.0	0.0	0.0	0.0	0.0	0.0	0.0	0.0	0.0	0.0	0.0	0.0	0.0	0.0	0.0	0.0	0.0
PPP6R1	22870	symbol	H. sapiens	22870	H. sapiens	0.0	0.0	0.0	0.0	0.0	0.0	0.0	0.0	0.0	0.0	0.0	0.0	0.0	0.0	0.0	0.0	0.0	0.0	0.0	0.0
MEGF11	84465	symbol	H. sapiens	84465	H. sapiens	0.0	0.0	0.0	1.0	0.0	0.0	0.0	0.0	0.0	0.0	0.0	0.0	0.0	0.0	0.0	0.0	0.0	0.0	0.0	0.0
TRIM71	131405	symbol	H. sapiens	131405	H. sapiens	0.0	0.0	0.0	0.0	0.0	0.0	0.0	0.0	0.0	0.0	0.0	0.0	1.0	0.0	0.0	0.0	1.0	0.0	0.0	0.0
FAAH	2166	symbol	H. sapiens	2166	H. sapiens	0.0	0.0	0.0	0.0	0.0	0.0	0.0	0.0	0.0	0.0	0.0	0.0	0.0	0.0	0.0	0.0	0.0	0.0	0.0	0.0
KSR1	8844	symbol	H. sapiens	8844	H. sapiens	0.0	0.0	0.0	0.0	1.0	0.0	0.0	0.0	0.0	0.0	0.0	0.0	0.0	0.0	0.0	0.0	0.0	0.0	0.0	0.0
DBN1	1627	symbol	H. sapiens	1627	H. sapiens	1.0	1.0	0.0	0.0	0.0	0.0	0.0	1.0	1.0	0.0	0.0	1.0	1.0	1.0	1.0	0.0	0.0	0.0	0.0	0.0
COL6A3	1293	symbol	H. sapiens	1293	H. sapiens	1.0	0.0	0.0	0.0	0.0	0.0	0.0	0.0	0.0	0.0	0.0	0.0	0.0	0.0	0.0	0.0	1.0	0.0	1.0	0.0
GMIP	51291	symbol	H. sapiens	51291	H. sapiens	0.0	0.0	0.0	0.0	0.0	0.0	0.0	0.0	0.0	0.0	1.0	0.0	0.0	0.0	0.0	0.0	0.0	0.0	0.0	0.0
PKP2	5318	symbol	H. sapiens	5318	H. sapiens	0.0	0.0	0.0	1.0	0.0	1.0	1.0	0.0	1.0	0.0	0.0	1.0	1.0	0.0	1.0	0.0	0.0	0.0	1.0	0.0
LOC105375946						nan	nan	nan	nan	nan	nan	nan	nan	nan	nan	nan	nan	nan	nan	nan	nan	nan	nan	nan	nan
SCAMP4	113178	symbol	H. sapiens	113178	H. sapiens	0.0	0.0	0.0	0.0	0.0	0.0	0.0	0.0	0.0	0.0	0.0	0.0	0.0	0.0	0.0	0.0	0.0	0.0	0.0	0.0
TMEM8B	51754	symbol	H. sapiens	51754	H. sapiens	0.0	0.0	0.0	0.0	0.0	0.0	0.0	0.0	0.0	0.0	0.0	0.0	0.0	0.0	0.0	0.0	0.0	0.0	0.0	0.0
LINGO3	645191	symbol	H. sapiens	645191	H. sapiens	0.0	0.0	0.0	0.0	0.0	0.0	0.0	0.0	0.0	0.0	0.0	0.0	0.0	0.0	0.0	0.0	0.0	0.0	0.0	0.0
TMEM198	130612	symbol	H. sapiens	130612	H. sapiens	0.0	0.0	0.0	0.0	0.0	0.0	0.0	0.0	0.0	0.0	0.0	0.0	0.0	0.0	0.0	0.0	0.0	0.0	0.0	0.0
DPYSL4	10570	symbol	H. sapiens	10570	H. sapiens	1.0	0.0	0.0	0.0	0.0	0.0	0.0	0.0	0.0	0.0	0.0	0.0	0.0	0.0	0.0	0.0	0.0	0.0	0.0	0.0
LOC105372148						nan	nan	nan	nan	nan	nan	nan	nan	nan	nan	nan	nan	nan	nan	nan	nan	nan	nan	nan	nan
EFTUD1P1	648809	gene_synonym	H. sapiens	648809	H. sapiens	0.0	0.0	0.0	0.0	0.0	0.0	0.0	0.0	0.0	0.0	0.0	0.0	0.0	0.0	0.0	0.0	0.0	0.0	0.0	0.0
TMEM156	80008	symbol	H. sapiens	80008	H. sapiens	0.0	0.0	0.0	0.0	0.0	0.0	0.0	0.0	0.0	0.0	0.0	0.0	0.0	0.0	0.0	0.0	0.0	0.0	0.0	0.0
PCDH17	27253	symbol	H. sapiens	27253	H. sapiens	0.0	1.0	0.0	1.0	0.0	0.0	0.0	0.0	1.0	0.0	0.0	0.0	0.0	0.0	0.0	0.0	0.0	0.0	0.0	0.0
RPS12P30	100271555	symbol	H. sapiens	100271555	H. sapiens	0.0	0.0	0.0	0.0	0.0	0.0	0.0	0.0	0.0	0.0	0.0	0.0	0.0	0.0	0.0	0.0	0.0	0.0	0.0	0.0
GSN-AS1	57000	symbol	H. sapiens	57000	H. sapiens	0.0	0.0	0.0	0.0	0.0	0.0	0.0	0.0	0.0	0.0	0.0	0.0	0.0	0.0	0.0	0.0	0.0	0.0	0.0	0.0
ELFN2	114794	symbol	H. sapiens	114794	H. sapiens	0.0	0.0	0.0	0.0	0.0	0.0	0.0	0.0	0.0	0.0	0.0	0.0	0.0	0.0	0.0	0.0	0.0	0.0	0.0	0.0
SPON1	10418	symbol	H. sapiens	10418	H. sapiens	0.0	0.0	0.0	0.0	0.0	0.0	0.0	0.0	0.0	0.0	0.0	0.0	0.0	0.0	0.0	0.0	0.0	0.0	0.0	0.0
LOC728095	728095	Gene_ID	H. sapiens	728095	H. sapiens	0.0	0.0	0.0	0.0	0.0	0.0	0.0	0.0	0.0	0.0	0.0	0.0	0.0	0.0	0.0	0.0	0.0	0.0	0.0	0.0
LOC105378685	105378685	Gene_ID	H. sapiens	105378685	H. sapiens	0.0	0.0	0.0	0.0	0.0	0.0	0.0	0.0	0.0	0.0	0.0	0.0	0.0	0.0	0.0	0.0	0.0	0.0	0.0	0.0
KCNN1	3780	symbol	H. sapiens	3780	H. sapiens	0.0	0.0	0.0	0.0	0.0	0.0	0.0	0.0	0.0	1.0	0.0	0.0	0.0	0.0	0.0	0.0	0.0	0.0	0.0	0.0
RPLP1P9	100271049	symbol	H. sapiens	100271049	H. sapiens	0.0	0.0	0.0	0.0	0.0	0.0	0.0	0.0	0.0	0.0	0.0	0.0	0.0	0.0	0.0	0.0	0.0	0.0	0.0	0.0
ARHGEF40	55701	symbol	H. sapiens	55701	H. sapiens	0.0	0.0	0.0	0.0	0.0	0.0	0.0	1.0	0.0	0.0	1.0	0.0	0.0	0.0	0.0	0.0	0.0	1.0	0.0	0.0
NPM1P11	10836	symbol	H. sapiens	10836	H. sapiens	0.0	0.0	0.0	0.0	0.0	0.0	0.0	0.0	0.0	0.0	0.0	0.0	0.0	0.0	0.0	0.0	0.0	0.0	0.0	0.0
ERC1	23085	symbol	H. sapiens	23085	H. sapiens	0.0	1.0	0.0	0.0	0.0	0.0	0.0	0.0	1.0	0.0	0.0	0.0	0.0	0.0	0.0	0.0	0.0	0.0	0.0	0.0
ANKRD63	100131244	symbol	H. sapiens	100131244	H. sapiens	0.0	0.0	0.0	0.0	0.0	0.0	0.0	0.0	0.0	0.0	0.0	0.0	0.0	0.0	0.0	0.0	0.0	0.0	0.0	0.0
GRIA1	2890	symbol	H. sapiens	2890	H. sapiens	0.0	1.0	0.0	0.0	0.0	0.0	1.0	0.0	0.0	1.0	0.0	0.0	0.0	0.0	0.0	0.0	0.0	1.0	0.0	0.0
PGPEP1	54858	symbol	H. sapiens	54858	H. sapiens	0.0	0.0	0.0	0.0	0.0	0.0	0.0	0.0	0.0	0.0	0.0	0.0	0.0	0.0	0.0	0.0	0.0	0.0	0.0	0.0
LOC105369535	105369535	Gene_ID	H. sapiens	105369535	H. sapiens	0.0	0.0	0.0	0.0	0.0	0.0	0.0	0.0	0.0	0.0	0.0	0.0	0.0	0.0	0.0	0.0	0.0	0.0	0.0	0.0
DCHS1	8642	symbol	H. sapiens	8642	H. sapiens	1.0	0.0	0.0	1.0	0.0	0.0	0.0	0.0	1.0	0.0	0.0	0.0	1.0	0.0	0.0	0.0	0.0	0.0	0.0	0.0
COL2A1	1280	symbol	H. sapiens	1280	H. sapiens	1.0	0.0	1.0	0.0	0.0	0.0	0.0	0.0	0.0	0.0	0.0	1.0	1.0	0.0	0.0	0.0	1.0	0.0	1.0	0.0
LOC105377076						nan	nan	nan	nan	nan	nan	nan	nan	nan	nan	nan	nan	nan	nan	nan	nan	nan	nan	nan	nan
MPEG1	219972	symbol	H. sapiens	219972	H. sapiens	0.0	0.0	0.0	0.0	0.0	0.0	0.0	0.0	0.0	0.0	0.0	0.0	0.0	0.0	0.0	0.0	0.0	0.0	0.0	0.0
PTPRS	5802	symbol	H. sapiens	5802	H. sapiens	1.0	0.0	0.0	1.0	0.0	0.0	0.0	0.0	1.0	1.0	0.0	0.0	0.0	0.0	1.0	0.0	1.0	0.0	1.0	0.0
KIF21B	23046	symbol	H. sapiens	23046	H. sapiens	0.0	0.0	0.0	0.0	0.0	0.0	0.0	0.0	0.0	0.0	0.0	0.0	0.0	0.0	0.0	0.0	0.0	0.0	0.0	0.0
SYT5	6861	symbol	H. sapiens	6861	H. sapiens	0.0	0.0	0.0	0.0	0.0	1.0	0.0	0.0	0.0	0.0	0.0	0.0	0.0	0.0	0.0	1.0	0.0	0.0	0.0	0.0
PTK2B	2185	symbol	H. sapiens	2185	H. sapiens	1.0	1.0	0.0	0.0	1.0	1.0	1.0	1.0	1.0	0.0	0.0	1.0	1.0	1.0	1.0	0.0	1.0	1.0	1.0	1.0
P2RY12	64805	symbol	H. sapiens	64805	H. sapiens	1.0	0.0	1.0	1.0	1.0	1.0	0.0	0.0	0.0	0.0	0.0	0.0	0.0	0.0	0.0	0.0	0.0	1.0	0.0	0.0
HYPM	25763	gene_synonym	H. sapiens	25763	H. sapiens	0.0	0.0	0.0	0.0	0.0	0.0	0.0	0.0	0.0	0.0	0.0	0.0	0.0	0.0	0.0	0.0	0.0	0.0	0.0	0.0
NCOR2	9612	symbol	H. sapiens	9612	H. sapiens	0.0	0.0	0.0	0.0	0.0	0.0	0.0	0.0	0.0	0.0	0.0	0.0	0.0	0.0	0.0	0.0	0.0	0.0	0.0	0.0
EPHA7	2045	symbol	H. sapiens	2045	H. sapiens	1.0	0.0	1.0	0.0	1.0	0.0	0.0	0.0	0.0	0.0	0.0	0.0	1.0	0.0	1.0	0.0	1.0	0.0	0.0	0.0
COX3	4514	symbol	H. sapiens	4514	H. sapiens	0.0	0.0	0.0	0.0	0.0	0.0	0.0	0.0	0.0	0.0	0.0	0.0	0.0	0.0	0.0	0.0	0.0	0.0	0.0	0.0
NOS1AP	9722	symbol	H. sapiens	9722	H. sapiens	0.0	0.0	0.0	0.0	0.0	1.0	1.0	0.0	1.0	1.0	0.0	1.0	0.0	0.0	0.0	0.0	0.0	0.0	0.0	0.0
KCNQ2	3785	symbol	H. sapiens	3785	H. sapiens	1.0	0.0	0.0	0.0	0.0	1.0	0.0	0.0	0.0	1.0	0.0	0.0	0.0	0.0	0.0	0.0	0.0	0.0	0.0	0.0
LOC100419773	100419773	Gene_ID	H. sapiens	100419773	H. sapiens	0.0	0.0	0.0	0.0	0.0	0.0	0.0	0.0	0.0	0.0	0.0	0.0	0.0	0.0	0.0	0.0	0.0	0.0	0.0	0.0
PCDH15	65217	symbol	H. sapiens	65217	H. sapiens	0.0	0.0	0.0	1.0	0.0	0.0	0.0	0.0	0.0	0.0	0.0	0.0	0.0	0.0	0.0	0.0	0.0	0.0	0.0	0.0
CCNJL	79616	symbol	H. sapiens	79616	H. sapiens	0.0	0.0	0.0	0.0	0.0	0.0	0.0	0.0	0.0	0.0	0.0	0.0	0.0	0.0	0.0	0.0	0.0	0.0	0.0	0.0
DLGAP4	22839	symbol	H. sapiens	22839	H. sapiens	0.0	1.0	0.0	0.0	0.0	1.0	1.0	0.0	0.0	1.0	0.0	0.0	0.0	0.0	0.0	0.0	0.0	0.0	0.0	0.0
LHX2	9355	symbol	H. sapiens	9355	H. sapiens	1.0	0.0	1.0	0.0	0.0	0.0	0.0	0.0	0.0	0.0	0.0	0.0	1.0	0.0	1.0	0.0	0.0	0.0	0.0	0.0
ADAMTS16	170690	symbol	H. sapiens	170690	H. sapiens	1.0	0.0	0.0	0.0	0.0	0.0	0.0	0.0	0.0	0.0	0.0	0.0	1.0	0.0	0.0	0.0	0.0	0.0	1.0	0.0
NLGN3	54413	symbol	H. sapiens	54413	H. sapiens	1.0	1.0	0.0	1.0	0.0	1.0	1.0	0.0	1.0	1.0	0.0	0.0	0.0	0.0	0.0	0.0	0.0	0.0	0.0	1.0
SHISA6	388336	symbol	H. sapiens	388336	H. sapiens	0.0	1.0	0.0	0.0	0.0	1.0	1.0	0.0	0.0	0.0	0.0	0.0	0.0	0.0	0.0	0.0	0.0	0.0	0.0	0.0
LOC105374587						nan	nan	nan	nan	nan	nan	nan	nan	nan	nan	nan	nan	nan	nan	nan	nan	nan	nan	nan	nan
FBXL16	146330	symbol	H. sapiens	146330	H. sapiens	0.0	0.0	0.0	0.0	0.0	0.0	0.0	0.0	0.0	0.0	0.0	0.0	0.0	0.0	0.0	0.0	0.0	0.0	0.0	0.0
LOC100506730	100506730	Gene_ID	H. sapiens	100506730	H. sapiens	0.0	0.0	0.0	0.0	0.0	0.0	0.0	0.0	0.0	0.0	0.0	0.0	0.0	0.0	0.0	0.0	0.0	0.0	0.0	0.0
LOC101929901	101929901	Gene_ID	H. sapiens	101929901	H. sapiens	0.0	0.0	0.0	0.0	0.0	0.0	0.0	0.0	0.0	0.0	0.0	0.0	0.0	0.0	0.0	0.0	0.0	0.0	0.0	0.0
LOC102724165	102724165	Gene_ID	H. sapiens	102724165	H. sapiens	0.0	0.0	0.0	0.0	0.0	0.0	0.0	0.0	0.0	0.0	0.0	0.0	0.0	0.0	0.0	0.0	0.0	0.0	0.0	0.0
GRIK5	2901	symbol	H. sapiens	2901	H. sapiens	0.0	1.0	0.0	0.0	0.0	0.0	1.0	0.0	0.0	1.0	0.0	0.0	0.0	0.0	0.0	1.0	0.0	1.0	0.0	1.0
MXRA8	54587	symbol	H. sapiens	54587	H. sapiens	0.0	0.0	0.0	0.0	0.0	0.0	0.0	0.0	0.0	0.0	0.0	0.0	0.0	0.0	0.0	0.0	0.0	0.0	0.0	0.0
ZNF71	58491	symbol	H. sapiens	58491	H. sapiens	0.0	0.0	0.0	0.0	0.0	0.0	0.0	0.0	0.0	0.0	0.0	0.0	0.0	0.0	0.0	0.0	0.0	0.0	0.0	0.0
SLC35F6	54978	symbol	H. sapiens	54978	H. sapiens	0.0	0.0	0.0	0.0	0.0	0.0	0.0	0.0	0.0	0.0	0.0	0.0	0.0	0.0	0.0	0.0	0.0	0.0	0.0	0.0
ABCD1	215	symbol	H. sapiens	215	H. sapiens	0.0	0.0	0.0	0.0	0.0	0.0	1.0	0.0	0.0	0.0	0.0	0.0	0.0	0.0	0.0	0.0	0.0	0.0	0.0	1.0
CHD7	55636	symbol	H. sapiens	55636	H. sapiens	1.0	1.0	1.0	0.0	0.0	1.0	0.0	0.0	0.0	0.0	0.0	0.0	1.0	0.0	1.0	1.0	0.0	0.0	0.0	0.0
FIBCD1	84929	symbol	H. sapiens	84929	H. sapiens	0.0	0.0	0.0	0.0	0.0	0.0	0.0	0.0	0.0	0.0	0.0	0.0	0.0	0.0	0.0	0.0	0.0	0.0	0.0	0.0
DOCK8	81704	symbol	H. sapiens	81704	H. sapiens	0.0	0.0	0.0	0.0	0.0	0.0	0.0	1.0	0.0	0.0	1.0	0.0	0.0	0.0	0.0	0.0	0.0	0.0	0.0	0.0
TLR6	10333	symbol	H. sapiens	10333	H. sapiens	0.0	0.0	0.0	0.0	1.0	0.0	0.0	0.0	0.0	0.0	0.0	0.0	0.0	0.0	0.0	0.0	0.0	0.0	0.0	0.0
MTND2P15	100873346	symbol	H. sapiens	100873346	H. sapiens	0.0	0.0	0.0	0.0	0.0	0.0	0.0	0.0	0.0	0.0	0.0	0.0	0.0	0.0	0.0	0.0	0.0	0.0	0.0	0.0
B3GALT5	10317	symbol	H. sapiens	10317	H. sapiens	0.0	0.0	0.0	0.0	0.0	0.0	0.0	0.0	0.0	0.0	0.0	0.0	0.0	0.0	0.0	0.0	0.0	0.0	0.0	0.0
PCDH8	5100	symbol	H. sapiens	5100	H. sapiens	0.0	0.0	0.0	1.0	0.0	0.0	0.0	0.0	0.0	0.0	0.0	0.0	0.0	0.0	0.0	0.0	0.0	0.0	0.0	0.0
ASPHD1	253982	symbol	H. sapiens	253982	H. sapiens	0.0	0.0	0.0	0.0	0.0	0.0	0.0	0.0	0.0	0.0	0.0	0.0	0.0	0.0	0.0	0.0	0.0	0.0	0.0	0.0
DYRK3	8444	symbol	H. sapiens	8444	H. sapiens	0.0	0.0	0.0	0.0	0.0	0.0	0.0	0.0	0.0	0.0	0.0	0.0	0.0	0.0	0.0	0.0	0.0	0.0	0.0	0.0
SFT2D2	375035	symbol	H. sapiens	375035	H. sapiens	0.0	0.0	0.0	0.0	0.0	0.0	0.0	0.0	0.0	0.0	0.0	0.0	0.0	0.0	0.0	0.0	0.0	0.0	0.0	0.0
ZBTB47	92999	symbol	H. sapiens	92999	H. sapiens	0.0	0.0	0.0	0.0	0.0	0.0	0.0	0.0	0.0	0.0	0.0	0.0	0.0	0.0	0.0	0.0	0.0	0.0	0.0	0.0
TMEM151A	256472	symbol	H. sapiens	256472	H. sapiens	0.0	0.0	0.0	0.0	0.0	0.0	0.0	0.0	0.0	0.0	0.0	0.0	0.0	0.0	0.0	0.0	0.0	0.0	0.0	0.0
AFF3	3899	symbol	H. sapiens	3899	H. sapiens	0.0	0.0	0.0	0.0	0.0	0.0	0.0	0.0	0.0	0.0	0.0	0.0	0.0	0.0	0.0	0.0	0.0	0.0	0.0	0.0
WNT6	7475	symbol	H. sapiens	7475	H. sapiens	0.0	0.0	0.0	0.0	0.0	0.0	0.0	0.0	0.0	0.0	0.0	0.0	1.0	0.0	0.0	0.0	0.0	1.0	1.0	0.0
LOC105371908	105371908	Gene_ID	H. sapiens	105371908	H. sapiens	0.0	0.0	0.0	0.0	0.0	0.0	0.0	0.0	0.0	0.0	0.0	0.0	0.0	0.0	0.0	0.0	0.0	0.0	0.0	0.0
LIPG	9388	symbol	H. sapiens	9388	H. sapiens	0.0	0.0	0.0	0.0	0.0	0.0	0.0	0.0	0.0	0.0	0.0	0.0	0.0	0.0	0.0	0.0	0.0	0.0	0.0	0.0
HOMER2	9455	symbol	H. sapiens	9455	H. sapiens	0.0	1.0	0.0	0.0	0.0	1.0	0.0	0.0	0.0	1.0	0.0	0.0	0.0	0.0	0.0	0.0	0.0	0.0	0.0	0.0
CD82	3732	symbol	H. sapiens	3732	H. sapiens	0.0	0.0	0.0	0.0	0.0	0.0	0.0	0.0	0.0	0.0	0.0	0.0	0.0	0.0	0.0	0.0	0.0	0.0	0.0	0.0
PRKCG	5582	symbol	H. sapiens	5582	H. sapiens	0.0	1.0	0.0	0.0	0.0	0.0	0.0	0.0	0.0	1.0	0.0	0.0	0.0	0.0	0.0	1.0	0.0	1.0	1.0	0.0
APBB1IP	54518	symbol	H. sapiens	54518	H. sapiens	0.0	0.0	0.0	0.0	0.0	0.0	0.0	0.0	0.0	0.0	0.0	0.0	0.0	0.0	0.0	0.0	0.0	0.0	0.0	0.0
VSTM2L	128434	symbol	H. sapiens	128434	H. sapiens	1.0	0.0	0.0	1.0	0.0	0.0	0.0	0.0	0.0	0.0	0.0	0.0	0.0	0.0	0.0	0.0	0.0	0.0	0.0	0.0
LOC105373592	105373592	Gene_ID	H. sapiens	105373592	H. sapiens	0.0	0.0	0.0	0.0	0.0	0.0	0.0	0.0	0.0	0.0	0.0	0.0	0.0	0.0	0.0	0.0	0.0	0.0	0.0	0.0
RPS15AP37	100271651	symbol	H. sapiens	100271651	H. sapiens	0.0	0.0	0.0	0.0	0.0	0.0	0.0	0.0	0.0	0.0	0.0	0.0	0.0	0.0	0.0	0.0	0.0	0.0	0.0	0.0
TMPRSS13	84000	symbol	H. sapiens	84000	H. sapiens	0.0	0.0	0.0	0.0	0.0	0.0	0.0	0.0	0.0	0.0	0.0	0.0	0.0	0.0	0.0	0.0	0.0	0.0	0.0	0.0
SLC29A4	222962	symbol	H. sapiens	222962	H. sapiens	0.0	0.0	0.0	0.0	0.0	0.0	0.0	0.0	0.0	0.0	0.0	0.0	0.0	0.0	0.0	0.0	0.0	0.0	0.0	0.0
C9orf16	79095	gene_synonym	H. sapiens	79095	H. sapiens	0.0	0.0	0.0	0.0	0.0	0.0	0.0	0.0	0.0	0.0	0.0	0.0	0.0	0.0	0.0	0.0	0.0	0.0	0.0	0.0
KAT6B	23522	symbol	H. sapiens	23522	H. sapiens	0.0	0.0	0.0	0.0	0.0	0.0	0.0	0.0	0.0	0.0	0.0	0.0	0.0	0.0	0.0	0.0	0.0	0.0	0.0	0.0
LOC105369647	105369647	Gene_ID	H. sapiens	105369647	H. sapiens	0.0	0.0	0.0	0.0	0.0	0.0	0.0	0.0	0.0	0.0	0.0	0.0	0.0	0.0	0.0	0.0	0.0	0.0	0.0	0.0
DYRK2	8445	symbol	H. sapiens	8445	H. sapiens	0.0	0.0	0.0	0.0	0.0	0.0	0.0	0.0	0.0	0.0	0.0	0.0	0.0	0.0	0.0	0.0	0.0	0.0	0.0	0.0
INHBA-AS1	285954	symbol	H. sapiens	285954	H. sapiens	0.0	0.0	0.0	0.0	0.0	0.0	0.0	0.0	0.0	0.0	0.0	0.0	0.0	0.0	0.0	0.0	0.0	0.0	0.0	0.0
RGS14	10636	symbol	H. sapiens	10636	H. sapiens	1.0	1.0	0.0	0.0	1.0	0.0	0.0	0.0	0.0	1.0	0.0	0.0	0.0	0.0	0.0	0.0	1.0	1.0	0.0	0.0
RGS10	6001	symbol	H. sapiens	6001	H. sapiens	0.0	0.0	0.0	0.0	0.0	0.0	0.0	0.0	0.0	0.0	0.0	0.0	0.0	0.0	0.0	0.0	0.0	0.0	0.0	0.0
LOC101927424	101927424	Gene_ID	H. sapiens	101927424	H. sapiens	0.0	0.0	0.0	0.0	0.0	0.0	0.0	0.0	0.0	0.0	0.0	0.0	0.0	0.0	0.0	0.0	0.0	0.0	0.0	0.0
PCDHGC3	5098	symbol	H. sapiens	5098	H. sapiens	0.0	0.0	0.0	1.0	0.0	0.0	0.0	0.0	0.0	0.0	0.0	0.0	0.0	0.0	0.0	0.0	0.0	0.0	0.0	0.0
SEZ6	124925	symbol	H. sapiens	124925	H. sapiens	0.0	0.0	0.0	0.0	0.0	0.0	0.0	0.0	0.0	0.0	0.0	0.0	0.0	0.0	0.0	0.0	0.0	0.0	0.0	0.0
THBS3	7059	symbol	H. sapiens	7059	H. sapiens	0.0	0.0	0.0	0.0	0.0	0.0	0.0	0.0	0.0	0.0	0.0	0.0	0.0	0.0	0.0	0.0	1.0	0.0	1.0	0.0
KCNK4	50801	symbol	H. sapiens	50801	H. sapiens	0.0	0.0	0.0	0.0	0.0	0.0	0.0	0.0	0.0	0.0	0.0	0.0	0.0	0.0	0.0	0.0	0.0	0.0	0.0	0.0
ZBTB20-AS1	100131117	symbol	H. sapiens	100131117	H. sapiens	0.0	0.0	0.0	0.0	0.0	0.0	0.0	0.0	0.0	0.0	0.0	0.0	0.0	0.0	0.0	0.0	0.0	0.0	0.0	0.0
KLF3-AS1	79667	symbol	H. sapiens	79667	H. sapiens	0.0	0.0	0.0	0.0	0.0	0.0	0.0	0.0	0.0	0.0	0.0	0.0	0.0	0.0	0.0	0.0	0.0	0.0	0.0	0.0
KLHDC8A	55220	symbol	H. sapiens	55220	H. sapiens	0.0	0.0	0.0	0.0	0.0	0.0	0.0	0.0	0.0	0.0	0.0	0.0	0.0	0.0	0.0	0.0	0.0	0.0	0.0	0.0
MARK4	57787	symbol	H. sapiens	57787	H. sapiens	0.0	0.0	0.0	0.0	0.0	0.0	0.0	0.0	0.0	0.0	0.0	0.0	0.0	0.0	0.0	0.0	0.0	0.0	0.0	0.0
MTA1	9112	symbol	H. sapiens	9112	H. sapiens	0.0	0.0	0.0	0.0	0.0	0.0	0.0	0.0	0.0	0.0	0.0	0.0	0.0	0.0	0.0	0.0	0.0	0.0	0.0	0.0
FRMPD3	84443	symbol	H. sapiens	84443	H. sapiens	0.0	0.0	0.0	0.0	0.0	0.0	0.0	0.0	0.0	0.0	0.0	0.0	0.0	0.0	0.0	0.0	0.0	0.0	0.0	0.0
CSNK1D	1453	symbol	H. sapiens	1453	H. sapiens	0.0	0.0	0.0	0.0	1.0	0.0	0.0	0.0	0.0	0.0	0.0	1.0	0.0	0.0	0.0	0.0	1.0	0.0	0.0	0.0
LOC105377545						nan	nan	nan	nan	nan	nan	nan	nan	nan	nan	nan	nan	nan	nan	nan	nan	nan	nan	nan	nan
LOC105373955						nan	nan	nan	nan	nan	nan	nan	nan	nan	nan	nan	nan	nan	nan	nan	nan	nan	nan	nan	nan
PGBD5	79605	symbol	H. sapiens	79605	H. sapiens	0.0	0.0	0.0	0.0	0.0	0.0	0.0	0.0	0.0	0.0	0.0	0.0	0.0	0.0	0.0	0.0	0.0	0.0	0.0	0.0
PCNXL3	399909	gene_synonym	H. sapiens	399909	H. sapiens	0.0	0.0	0.0	0.0	0.0	0.0	0.0	0.0	0.0	0.0	0.0	0.0	0.0	0.0	0.0	0.0	0.0	0.0	0.0	0.0
MTHFR	4524	symbol	H. sapiens	4524	H. sapiens	0.0	0.0	0.0	0.0	0.0	0.0	0.0	0.0	0.0	0.0	0.0	0.0	1.0	0.0	0.0	0.0	0.0	0.0	0.0	0.0
KCNJ1	3758	symbol	H. sapiens	3758	H. sapiens	0.0	0.0	0.0	0.0	0.0	1.0	0.0	0.0	0.0	1.0	0.0	0.0	0.0	0.0	0.0	0.0	0.0	0.0	0.0	0.0
BCAN	63827	symbol	H. sapiens	63827	H. sapiens	0.0	0.0	1.0	0.0	0.0	0.0	0.0	0.0	1.0	0.0	0.0	0.0	0.0	0.0	0.0	0.0	0.0	0.0	1.0	0.0
HK2	3099	symbol	H. sapiens	3099	H. sapiens	0.0	0.0	0.0	0.0	0.0	1.0	0.0	0.0	0.0	0.0	0.0	0.0	0.0	0.0	0.0	0.0	0.0	0.0	0.0	0.0
CASC6	101929083	symbol	H. sapiens	101929083	H. sapiens	0.0	0.0	0.0	0.0	0.0	0.0	0.0	0.0	0.0	0.0	0.0	0.0	0.0	0.0	0.0	0.0	0.0	0.0	0.0	0.0
BZRAP1	9256	gene_synonym	H. sapiens	9256	H. sapiens	0.0	0.0	0.0	0.0	0.0	0.0	0.0	0.0	0.0	1.0	0.0	0.0	0.0	0.0	0.0	0.0	0.0	0.0	0.0	0.0
LRCH3	84859	symbol	H. sapiens	84859	H. sapiens	0.0	0.0	0.0	0.0	0.0	0.0	0.0	0.0	0.0	0.0	0.0	0.0	0.0	0.0	0.0	0.0	0.0	0.0	0.0	0.0
FHOD3	80206	symbol	H. sapiens	80206	H. sapiens	0.0	0.0	0.0	0.0	0.0	0.0	0.0	0.0	0.0	0.0	0.0	0.0	0.0	0.0	0.0	0.0	0.0	0.0	0.0	0.0
ANKRD26P3	100101938	symbol	H. sapiens	100101938	H. sapiens	0.0	0.0	0.0	0.0	0.0	0.0	0.0	0.0	0.0	0.0	0.0	0.0	0.0	0.0	0.0	0.0	0.0	0.0	0.0	0.0
CTD-2201E9.1						nan	nan	nan	nan	nan	nan	nan	nan	nan	nan	nan	nan	nan	nan	nan	nan	nan	nan	nan	nan
HTR4	3360	symbol	H. sapiens	3360	H. sapiens	0.0	0.0	0.0	0.0	0.0	0.0	0.0	0.0	0.0	0.0	0.0	0.0	0.0	0.0	0.0	0.0	0.0	0.0	0.0	0.0
DLGAP3	58512	symbol	H. sapiens	58512	H. sapiens	0.0	1.0	0.0	0.0	0.0	1.0	1.0	0.0	1.0	1.0	0.0	0.0	0.0	0.0	0.0	0.0	0.0	0.0	0.0	0.0
ZNF462	58499	symbol	H. sapiens	58499	H. sapiens	0.0	0.0	0.0	0.0	0.0	0.0	0.0	0.0	0.0	0.0	0.0	0.0	0.0	0.0	0.0	0.0	0.0	0.0	0.0	0.0
LOC101929254	101929254	Gene_ID	H. sapiens	101929254	H. sapiens	0.0	0.0	0.0	0.0	0.0	0.0	0.0	0.0	0.0	0.0	0.0	0.0	0.0	0.0	0.0	0.0	0.0	0.0	0.0	0.0
SLC24A3	57419	symbol	H. sapiens	57419	H. sapiens	0.0	0.0	0.0	0.0	0.0	0.0	0.0	0.0	0.0	0.0	0.0	0.0	0.0	0.0	0.0	0.0	0.0	0.0	0.0	0.0
ACY3	91703	symbol	H. sapiens	91703	H. sapiens	0.0	0.0	0.0	0.0	0.0	0.0	0.0	0.0	0.0	0.0	0.0	0.0	0.0	0.0	0.0	0.0	0.0	0.0	0.0	0.0
PXN	5829	symbol	H. sapiens	5829	H. sapiens	1.0	0.0	0.0	0.0	0.0	0.0	0.0	0.0	0.0	0.0	0.0	0.0	0.0	0.0	0.0	0.0	1.0	0.0	1.0	0.0
CALN1	83698	symbol	H. sapiens	83698	H. sapiens	0.0	0.0	0.0	0.0	0.0	0.0	0.0	0.0	0.0	0.0	0.0	0.0	0.0	0.0	0.0	0.0	0.0	0.0	0.0	0.0
VANGL2	57216	symbol	H. sapiens	57216	H. sapiens	0.0	0.0	0.0	0.0	0.0	0.0	0.0	1.0	0.0	0.0	0.0	0.0	1.0	0.0	0.0	0.0	0.0	0.0	0.0	0.0
YAP1P3	100419883	symbol	H. sapiens	100419883	H. sapiens	0.0	0.0	0.0	0.0	0.0	0.0	0.0	0.0	0.0	0.0	0.0	0.0	0.0	0.0	0.0	0.0	0.0	0.0	0.0	0.0
SOX21	11166	symbol	H. sapiens	11166	H. sapiens	0.0	0.0	0.0	0.0	0.0	0.0	0.0	0.0	0.0	0.0	0.0	0.0	0.0	0.0	0.0	0.0	0.0	0.0	0.0	0.0
CPNE6	9362	symbol	H. sapiens	9362	H. sapiens	0.0	0.0	0.0	0.0	0.0	0.0	0.0	0.0	0.0	0.0	0.0	0.0	0.0	0.0	0.0	0.0	0.0	0.0	0.0	0.0
LOC100421742	100421742	Gene_ID	H. sapiens	100421742	H. sapiens	0.0	0.0	0.0	0.0	0.0	0.0	0.0	0.0	0.0	0.0	0.0	0.0	0.0	0.0	0.0	0.0	0.0	0.0	0.0	0.0
CTNS	1497	symbol	H. sapiens	1497	H. sapiens	0.0	1.0	1.0	0.0	0.0	0.0	1.0	0.0	0.0	0.0	0.0	0.0	0.0	0.0	0.0	0.0	0.0	0.0	0.0	0.0
MGAT4B	11282	symbol	H. sapiens	11282	H. sapiens	0.0	0.0	0.0	0.0	0.0	0.0	0.0	0.0	0.0	0.0	0.0	0.0	0.0	0.0	0.0	0.0	0.0	0.0	0.0	0.0
BCO1	53630	symbol	H. sapiens	53630	H. sapiens	0.0	0.0	0.0	0.0	0.0	0.0	0.0	0.0	0.0	0.0	0.0	0.0	0.0	0.0	0.0	0.0	0.0	0.0	0.0	0.0
LOC105377901	105377901	Gene_ID	H. sapiens	105377901	H. sapiens	0.0	0.0	0.0	0.0	0.0	0.0	0.0	0.0	0.0	0.0	0.0	0.0	0.0	0.0	0.0	0.0	0.0	0.0	0.0	0.0
PHYHD1	254295	symbol	H. sapiens	254295	H. sapiens	0.0	0.0	0.0	0.0	0.0	0.0	0.0	0.0	0.0	0.0	0.0	0.0	0.0	0.0	0.0	0.0	0.0	0.0	0.0	0.0
LY6E	4061	symbol	H. sapiens	4061	H. sapiens	0.0	0.0	0.0	0.0	0.0	0.0	0.0	0.0	0.0	0.0	0.0	0.0	0.0	0.0	0.0	0.0	0.0	0.0	0.0	0.0
LOC100996634	221262	Gene_ID	H. sapiens	221262	H. sapiens	0.0	0.0	0.0	0.0	0.0	0.0	0.0	0.0	0.0	0.0	0.0	0.0	0.0	0.0	0.0	0.0	0.0	0.0	0.0	0.0
NHSL1	57224	symbol	H. sapiens	57224	H. sapiens	0.0	0.0	0.0	0.0	0.0	0.0	0.0	0.0	0.0	0.0	0.0	0.0	0.0	0.0	0.0	0.0	0.0	0.0	0.0	0.0
ZC3HAV1L	92092	symbol	H. sapiens	92092	H. sapiens	0.0	0.0	0.0	0.0	0.0	0.0	0.0	0.0	0.0	0.0	0.0	0.0	0.0	0.0	0.0	0.0	0.0	0.0	0.0	0.0
CLMP	79827	symbol	H. sapiens	79827	H. sapiens	0.0	0.0	0.0	0.0	0.0	0.0	0.0	0.0	0.0	0.0	0.0	0.0	0.0	0.0	0.0	0.0	0.0	0.0	0.0	0.0
MOV10	4343	symbol	H. sapiens	4343	H. sapiens	1.0	0.0	0.0	0.0	0.0	0.0	0.0	0.0	0.0	0.0	0.0	0.0	0.0	1.0	0.0	0.0	0.0	0.0	0.0	0.0
NEUROD2	4761	symbol	H. sapiens	4761	H. sapiens	0.0	0.0	0.0	0.0	0.0	0.0	0.0	0.0	0.0	0.0	0.0	0.0	0.0	0.0	0.0	0.0	0.0	0.0	0.0	0.0
PALMD	54873	symbol	H. sapiens	54873	H. sapiens	0.0	0.0	0.0	0.0	0.0	0.0	0.0	0.0	0.0	0.0	0.0	0.0	0.0	0.0	0.0	0.0	0.0	0.0	0.0	0.0
SLC16A2	6567	symbol	H. sapiens	6567	H. sapiens	0.0	0.0	0.0	0.0	0.0	0.0	0.0	0.0	0.0	0.0	0.0	0.0	0.0	0.0	0.0	0.0	0.0	0.0	0.0	0.0
ATP8B4	79895	symbol	H. sapiens	79895	H. sapiens	0.0	0.0	0.0	0.0	0.0	0.0	0.0	0.0	0.0	0.0	0.0	0.0	0.0	0.0	0.0	0.0	0.0	0.0	0.0	0.0
SCN3B	55800	symbol	H. sapiens	55800	H. sapiens	1.0	0.0	0.0	0.0	0.0	1.0	1.0	0.0	0.0	0.0	0.0	1.0	0.0	0.0	0.0	0.0	0.0	0.0	0.0	0.0
ZNF286A	57335	symbol	H. sapiens	57335	H. sapiens	0.0	0.0	0.0	0.0	0.0	0.0	0.0	0.0	0.0	0.0	0.0	0.0	0.0	0.0	0.0	0.0	0.0	0.0	0.0	0.0
MCOLN3	55283	symbol	H. sapiens	55283	H. sapiens	0.0	1.0	0.0	0.0	0.0	0.0	0.0	0.0	0.0	0.0	0.0	0.0	0.0	0.0	0.0	0.0	0.0	0.0	0.0	0.0
ADRA1A	148	symbol	H. sapiens	148	H. sapiens	0.0	1.0	0.0	0.0	1.0	0.0	1.0	0.0	0.0	1.0	1.0	0.0	0.0	0.0	1.0	1.0	0.0	1.0	0.0	0.0
SLIT3	6586	symbol	H. sapiens	6586	H. sapiens	1.0	0.0	0.0	0.0	0.0	0.0	0.0	0.0	0.0	0.0	0.0	0.0	0.0	0.0	1.0	0.0	0.0	0.0	0.0	0.0
FOXG1-AS1	103695363	symbol	H. sapiens	103695363	H. sapiens	0.0	0.0	0.0	0.0	0.0	0.0	0.0	0.0	0.0	0.0	0.0	0.0	0.0	0.0	0.0	0.0	0.0	0.0	0.0	0.0
KCTD13	253980	symbol	H. sapiens	253980	H. sapiens	0.0	1.0	0.0	0.0	0.0	0.0	0.0	1.0	0.0	0.0	1.0	1.0	0.0	0.0	0.0	0.0	0.0	0.0	0.0	0.0
CDK9	1025	symbol	H. sapiens	1025	H. sapiens	0.0	0.0	0.0	0.0	1.0	0.0	1.0	0.0	0.0	0.0	0.0	0.0	0.0	0.0	0.0	0.0	0.0	0.0	0.0	0.0
DPF3	8110	symbol	H. sapiens	8110	H. sapiens	0.0	0.0	0.0	0.0	0.0	0.0	0.0	0.0	0.0	0.0	0.0	0.0	0.0	0.0	0.0	0.0	0.0	0.0	0.0	0.0
SH3RF3	344558	symbol	H. sapiens	344558	H. sapiens	0.0	0.0	0.0	0.0	1.0	0.0	0.0	0.0	0.0	0.0	0.0	0.0	0.0	0.0	0.0	0.0	0.0	0.0	0.0	0.0
HNRNPA1P33	728643	symbol	H. sapiens	728643	H. sapiens	0.0	0.0	0.0	0.0	0.0	0.0	0.0	0.0	0.0	0.0	0.0	0.0	0.0	0.0	0.0	0.0	0.0	0.0	0.0	0.0
URB1	9875	symbol	H. sapiens	9875	H. sapiens	0.0	0.0	0.0	0.0	0.0	0.0	0.0	0.0	0.0	0.0	0.0	0.0	0.0	0.0	0.0	0.0	0.0	0.0	0.0	0.0
CNGB1	1258	symbol	H. sapiens	1258	H. sapiens	0.0	0.0	0.0	0.0	0.0	0.0	1.0	0.0	0.0	0.0	0.0	0.0	0.0	0.0	0.0	0.0	0.0	0.0	0.0	0.0
LOC100130100						nan	nan	nan	nan	nan	nan	nan	nan	nan	nan	nan	nan	nan	nan	nan	nan	nan	nan	nan	nan
ANKRD13B	124930	symbol	H. sapiens	124930	H. sapiens	0.0	0.0	0.0	0.0	0.0	0.0	0.0	0.0	0.0	0.0	0.0	0.0	0.0	0.0	1.0	1.0	0.0	0.0	0.0	0.0
ADAM28	10863	symbol	H. sapiens	10863	H. sapiens	0.0	0.0	0.0	0.0	0.0	0.0	0.0	0.0	0.0	0.0	0.0	0.0	0.0	0.0	0.0	0.0	0.0	0.0	0.0	0.0
SH3RF3-AS1	100287216	symbol	H. sapiens	100287216	H. sapiens	0.0	0.0	0.0	0.0	0.0	0.0	0.0	0.0	0.0	0.0	0.0	0.0	0.0	0.0	0.0	0.0	0.0	0.0	0.0	0.0
PCSK5	5125	symbol	H. sapiens	5125	H. sapiens	0.0	0.0	0.0	0.0	0.0	0.0	0.0	0.0	0.0	0.0	0.0	0.0	1.0	0.0	0.0	0.0	1.0	0.0	0.0	0.0
TBC1D27	96597	gene_synonym	H. sapiens	96597	H. sapiens	0.0	0.0	0.0	0.0	0.0	0.0	0.0	0.0	0.0	0.0	0.0	0.0	0.0	0.0	0.0	0.0	0.0	0.0	0.0	0.0
LRGUK	136332	symbol	H. sapiens	136332	H. sapiens	0.0	0.0	0.0	0.0	0.0	0.0	0.0	0.0	0.0	0.0	0.0	0.0	0.0	0.0	0.0	0.0	0.0	0.0	0.0	0.0
DGKD	8527	symbol	H. sapiens	8527	H. sapiens	0.0	0.0	0.0	0.0	0.0	0.0	0.0	0.0	0.0	0.0	0.0	0.0	0.0	0.0	0.0	1.0	1.0	1.0	0.0	0.0
FGD1	2245	symbol	H. sapiens	2245	H. sapiens	0.0	0.0	0.0	0.0	0.0	0.0	0.0	1.0	0.0	0.0	1.0	1.0	0.0	1.0	0.0	0.0	0.0	1.0	0.0	0.0
VAC14	55697	symbol	H. sapiens	55697	H. sapiens	0.0	0.0	0.0	0.0	0.0	0.0	0.0	0.0	0.0	0.0	0.0	0.0	0.0	0.0	0.0	0.0	0.0	0.0	0.0	0.0
KIAA1257	57501	gene_synonym	H. sapiens	57501	H. sapiens	0.0	0.0	0.0	0.0	0.0	0.0	0.0	0.0	0.0	0.0	0.0	0.0	0.0	0.0	0.0	0.0	0.0	0.0	0.0	0.0
LOC105372230						nan	nan	nan	nan	nan	nan	nan	nan	nan	nan	nan	nan	nan	nan	nan	nan	nan	nan	nan	nan
TNKS1BP1	85456	symbol	H. sapiens	85456	H. sapiens	0.0	0.0	0.0	0.0	0.0	0.0	0.0	0.0	0.0	0.0	0.0	0.0	0.0	0.0	0.0	0.0	0.0	0.0	0.0	0.0
SOBP	55084	symbol	H. sapiens	55084	H. sapiens	0.0	0.0	0.0	0.0	0.0	0.0	0.0	0.0	0.0	0.0	0.0	0.0	0.0	0.0	0.0	0.0	0.0	0.0	0.0	0.0
LOC105375945	105375945	Gene_ID	H. sapiens	105375945	H. sapiens	0.0	0.0	0.0	0.0	0.0	0.0	0.0	0.0	0.0	0.0	0.0	0.0	0.0	0.0	0.0	0.0	0.0	0.0	0.0	0.0
LOC105374327						nan	nan	nan	nan	nan	nan	nan	nan	nan	nan	nan	nan	nan	nan	nan	nan	nan	nan	nan	nan
ZHX2	22882	symbol	H. sapiens	22882	H. sapiens	0.0	0.0	0.0	0.0	0.0	0.0	0.0	0.0	0.0	0.0	0.0	0.0	0.0	0.0	1.0	0.0	0.0	0.0	0.0	0.0
DAW1	164781	symbol	H. sapiens	164781	H. sapiens	0.0	0.0	0.0	0.0	0.0	0.0	0.0	0.0	0.0	0.0	0.0	0.0	0.0	0.0	0.0	0.0	0.0	0.0	0.0	0.0
LOC101928368	101928368	Gene_ID	H. sapiens	101928368	H. sapiens	0.0	0.0	0.0	0.0	0.0	0.0	0.0	0.0	0.0	0.0	0.0	0.0	0.0	0.0	0.0	0.0	0.0	0.0	0.0	0.0
LOC105369620						nan	nan	nan	nan	nan	nan	nan	nan	nan	nan	nan	nan	nan	nan	nan	nan	nan	nan	nan	nan
FAM149A	25854	symbol	H. sapiens	25854	H. sapiens	0.0	0.0	0.0	0.0	0.0	0.0	0.0	0.0	0.0	0.0	0.0	0.0	0.0	0.0	0.0	0.0	0.0	0.0	0.0	0.0
SLC25A22	79751	symbol	H. sapiens	79751	H. sapiens	0.0	0.0	0.0	0.0	0.0	0.0	0.0	0.0	0.0	0.0	0.0	0.0	0.0	0.0	0.0	0.0	0.0	0.0	0.0	0.0
D2HGDH	728294	symbol	H. sapiens	728294	H. sapiens	0.0	0.0	0.0	0.0	0.0	0.0	0.0	0.0	0.0	0.0	0.0	0.0	0.0	0.0	0.0	0.0	0.0	0.0	0.0	0.0
DEAF1	10522	symbol	H. sapiens	10522	H. sapiens	0.0	0.0	0.0	0.0	0.0	0.0	0.0	0.0	0.0	0.0	0.0	0.0	1.0	0.0	0.0	0.0	0.0	0.0	0.0	0.0
PACS1	55690	symbol	H. sapiens	55690	H. sapiens	0.0	0.0	0.0	0.0	0.0	0.0	0.0	0.0	0.0	0.0	0.0	0.0	0.0	0.0	0.0	0.0	0.0	0.0	0.0	0.0
HIP1R	9026	symbol	H. sapiens	9026	H. sapiens	0.0	0.0	0.0	0.0	0.0	0.0	0.0	0.0	0.0	0.0	0.0	0.0	0.0	0.0	0.0	0.0	0.0	0.0	0.0	0.0
SLC25A53	401612	symbol	H. sapiens	401612	H. sapiens	0.0	0.0	0.0	0.0	0.0	0.0	0.0	0.0	0.0	0.0	0.0	0.0	0.0	0.0	0.0	0.0	0.0	0.0	0.0	0.0
LINC00634	339674	gene_synonym	H. sapiens	339674	H. sapiens	0.0	0.0	0.0	0.0	0.0	0.0	0.0	0.0	0.0	0.0	0.0	0.0	0.0	0.0	0.0	0.0	0.0	0.0	0.0	0.0
NF2	4771	symbol	H. sapiens	4771	H. sapiens	1.0	0.0	1.0	0.0	1.0	0.0	0.0	1.0	1.0	0.0	0.0	1.0	1.0	0.0	1.0	0.0	0.0	0.0	1.0	0.0
LOC401287						nan	nan	nan	nan	nan	nan	nan	nan	nan	nan	nan	nan	nan	nan	nan	nan	nan	nan	nan	nan
SLIT1	6585	symbol	H. sapiens	6585	H. sapiens	1.0	0.0	1.0	0.0	0.0	0.0	0.0	0.0	0.0	0.0	0.0	0.0	0.0	0.0	1.0	0.0	0.0	0.0	0.0	0.0
ABR	29	symbol	H. sapiens	29	H. sapiens	0.0	1.0	0.0	0.0	0.0	0.0	0.0	1.0	0.0	0.0	1.0	0.0	0.0	0.0	0.0	0.0	0.0	1.0	0.0	0.0
DUSP4	1846	symbol	H. sapiens	1846	H. sapiens	0.0	0.0	0.0	0.0	0.0	0.0	0.0	0.0	0.0	0.0	0.0	0.0	0.0	0.0	0.0	0.0	0.0	0.0	0.0	0.0
TSPAN18	90139	symbol	H. sapiens	90139	H. sapiens	0.0	0.0	0.0	0.0	0.0	0.0	0.0	0.0	0.0	0.0	0.0	0.0	0.0	0.0	0.0	0.0	0.0	0.0	0.0	0.0
RPLP1P12	646566	symbol	H. sapiens	646566	H. sapiens	0.0	0.0	0.0	0.0	0.0	0.0	0.0	0.0	0.0	0.0	0.0	0.0	0.0	0.0	0.0	0.0	0.0	0.0	0.0	0.0
LOC105374380	389197	Gene_ID	H. sapiens	389197	H. sapiens	0.0	0.0	0.0	0.0	0.0	0.0	0.0	0.0	0.0	0.0	0.0	0.0	0.0	0.0	0.0	0.0	0.0	0.0	0.0	0.0
PPP1R12C	54776	symbol	H. sapiens	54776	H. sapiens	0.0	0.0	0.0	0.0	0.0	0.0	0.0	0.0	0.0	1.0	0.0	0.0	0.0	0.0	0.0	0.0	0.0	0.0	1.0	0.0
LOC105371009	105371009	Gene_ID	H. sapiens	105371009	H. sapiens	0.0	0.0	0.0	0.0	0.0	0.0	0.0	0.0	0.0	0.0	0.0	0.0	0.0	0.0	0.0	0.0	0.0	0.0	0.0	0.0
SLC1A6	6511	symbol	H. sapiens	6511	H. sapiens	0.0	0.0	0.0	0.0	0.0	0.0	0.0	0.0	0.0	1.0	0.0	0.0	0.0	0.0	0.0	1.0	0.0	0.0	0.0	0.0
GAREML	150946	gene_synonym	H. sapiens	150946	H. sapiens	0.0	0.0	0.0	0.0	0.0	0.0	0.0	0.0	0.0	0.0	0.0	0.0	0.0	0.0	0.0	0.0	0.0	0.0	0.0	0.0
SH3GL1	6455	symbol	H. sapiens	6455	H. sapiens	0.0	0.0	0.0	0.0	0.0	0.0	0.0	0.0	0.0	0.0	0.0	0.0	0.0	0.0	0.0	0.0	0.0	0.0	0.0	0.0
DISC1	27185	symbol	H. sapiens	27185	H. sapiens	1.0	1.0	1.0	0.0	0.0	0.0	0.0	0.0	0.0	1.0	0.0	0.0	0.0	0.0	1.0	0.0	0.0	0.0	0.0	0.0
DNAH8	1769	symbol	H. sapiens	1769	H. sapiens	0.0	0.0	0.0	0.0	0.0	0.0	0.0	0.0	0.0	0.0	0.0	0.0	0.0	0.0	0.0	0.0	0.0	0.0	0.0	0.0
CHPF	79586	symbol	H. sapiens	79586	H. sapiens	0.0	0.0	0.0	0.0	0.0	0.0	0.0	0.0	0.0	0.0	0.0	0.0	0.0	0.0	0.0	0.0	0.0	0.0	0.0	0.0
TNFSF8	944	symbol	H. sapiens	944	H. sapiens	0.0	0.0	0.0	0.0	0.0	0.0	0.0	0.0	0.0	0.0	0.0	0.0	0.0	0.0	0.0	0.0	0.0	0.0	0.0	0.0
RNF219-AS1	100874222	gene_synonym	H. sapiens	100874222	H. sapiens	0.0	0.0	0.0	0.0	0.0	0.0	0.0	0.0	0.0	0.0	0.0	0.0	0.0	0.0	0.0	0.0	0.0	0.0	0.0	0.0
GABRA5	2558	symbol	H. sapiens	2558	H. sapiens	0.0	1.0	1.0	0.0	0.0	0.0	1.0	0.0	0.0	1.0	0.0	0.0	0.0	0.0	0.0	0.0	0.0	1.0	0.0	0.0
ZNF890P	645700	symbol	H. sapiens	645700	H. sapiens	0.0	0.0	0.0	0.0	0.0	0.0	0.0	0.0	0.0	0.0	0.0	0.0	0.0	0.0	0.0	0.0	0.0	0.0	0.0	0.0
LOC105376563						nan	nan	nan	nan	nan	nan	nan	nan	nan	nan	nan	nan	nan	nan	nan	nan	nan	nan	nan	nan
MTND1P20	100873339	symbol	H. sapiens	100873339	H. sapiens	0.0	0.0	0.0	0.0	0.0	0.0	0.0	0.0	0.0	0.0	0.0	0.0	0.0	0.0	0.0	0.0	0.0	0.0	0.0	0.0
JPH3	57338	symbol	H. sapiens	57338	H. sapiens	0.0	1.0	0.0	0.0	0.0	1.0	0.0	0.0	0.0	0.0	0.0	0.0	0.0	0.0	0.0	0.0	0.0	1.0	0.0	0.0
IGF2BP2	10644	symbol	H. sapiens	10644	H. sapiens	0.0	0.0	0.0	0.0	0.0	0.0	0.0	0.0	0.0	0.0	0.0	0.0	0.0	0.0	0.0	0.0	0.0	0.0	0.0	0.0
CNR1	1268	symbol	H. sapiens	1268	H. sapiens	1.0	1.0	0.0	0.0	0.0	1.0	1.0	0.0	0.0	1.0	0.0	0.0	0.0	0.0	0.0	1.0	0.0	1.0	0.0	0.0
SEMA5A	9037	symbol	H. sapiens	9037	H. sapiens	1.0	0.0	1.0	0.0	0.0	0.0	0.0	0.0	0.0	0.0	0.0	0.0	1.0	0.0	1.0	0.0	0.0	0.0	0.0	0.0
KCNG4	93107	symbol	H. sapiens	93107	H. sapiens	0.0	0.0	0.0	0.0	0.0	0.0	0.0	0.0	0.0	0.0	0.0	0.0	0.0	0.0	0.0	0.0	0.0	0.0	0.0	0.0
CECR1	51816	gene_synonym	H. sapiens	51816	H. sapiens	0.0	0.0	0.0	0.0	0.0	0.0	0.0	0.0	0.0	0.0	0.0	0.0	0.0	0.0	0.0	0.0	0.0	0.0	0.0	0.0
NOL9	79707	symbol	H. sapiens	79707	H. sapiens	0.0	0.0	0.0	0.0	0.0	0.0	0.0	0.0	0.0	0.0	0.0	0.0	0.0	0.0	0.0	0.0	0.0	0.0	0.0	0.0
NUP93	9688	symbol	H. sapiens	9688	H. sapiens	0.0	0.0	0.0	0.0	0.0	0.0	0.0	0.0	0.0	0.0	0.0	0.0	0.0	0.0	0.0	0.0	0.0	0.0	0.0	0.0
TMEM255B	348013	symbol	H. sapiens	348013	H. sapiens	0.0	0.0	0.0	0.0	0.0	0.0	0.0	0.0	0.0	0.0	0.0	0.0	0.0	0.0	0.0	0.0	0.0	0.0	0.0	0.0
LRRC57	255252	symbol	H. sapiens	255252	H. sapiens	0.0	0.0	0.0	0.0	0.0	0.0	0.0	0.0	0.0	0.0	0.0	0.0	0.0	0.0	0.0	0.0	0.0	0.0	0.0	0.0
NRP2	8828	symbol	H. sapiens	8828	H. sapiens	1.0	0.0	1.0	0.0	0.0	0.0	0.0	0.0	0.0	0.0	0.0	0.0	1.0	0.0	1.0	0.0	1.0	0.0	0.0	0.0
IL17RA	23765	symbol	H. sapiens	23765	H. sapiens	0.0	0.0	0.0	0.0	0.0	0.0	0.0	0.0	0.0	0.0	0.0	0.0	0.0	0.0	0.0	0.0	0.0	0.0	0.0	0.0
NPHP4	261734	symbol	H. sapiens	261734	H. sapiens	0.0	0.0	0.0	0.0	0.0	0.0	0.0	0.0	0.0	0.0	0.0	0.0	0.0	0.0	0.0	0.0	0.0	0.0	0.0	0.0
SYK	6850	symbol	H. sapiens	6850	H. sapiens	1.0	0.0	0.0	1.0	1.0	1.0	0.0	0.0	0.0	0.0	0.0	0.0	1.0	0.0	1.0	1.0	1.0	0.0	1.0	0.0
KIAA0754	23499	gene_synonym	H. sapiens	23499	H. sapiens	1.0	0.0	0.0	0.0	0.0	0.0	0.0	0.0	0.0	0.0	0.0	0.0	0.0	1.0	1.0	0.0	0.0	0.0	0.0	0.0
ERMAP	114625	symbol	H. sapiens	114625	H. sapiens	0.0	0.0	0.0	0.0	0.0	0.0	0.0	0.0	0.0	0.0	0.0	0.0	0.0	0.0	0.0	0.0	0.0	0.0	0.0	0.0
CCBE1	147372	symbol	H. sapiens	147372	H. sapiens	0.0	0.0	0.0	0.0	0.0	0.0	0.0	0.0	0.0	0.0	0.0	0.0	1.0	0.0	0.0	0.0	0.0	0.0	0.0	0.0
SLC17A7	57030	symbol	H. sapiens	57030	H. sapiens	0.0	0.0	1.0	0.0	0.0	0.0	0.0	0.0	0.0	1.0	0.0	0.0	0.0	0.0	0.0	1.0	0.0	0.0	0.0	0.0
LOC102724740	102724740	Gene_ID	H. sapiens	102724740	H. sapiens	0.0	0.0	0.0	0.0	0.0	0.0	0.0	0.0	0.0	0.0	0.0	0.0	0.0	0.0	0.0	0.0	0.0	0.0	0.0	0.0
DAB2IP	153090	symbol	H. sapiens	153090	H. sapiens	1.0	0.0	1.0	0.0	1.0	0.0	0.0	0.0	0.0	0.0	1.0	0.0	1.0	0.0	1.0	0.0	1.0	0.0	0.0	0.0
CAPN10	11132	symbol	H. sapiens	11132	H. sapiens	0.0	0.0	0.0	0.0	0.0	1.0	0.0	0.0	0.0	0.0	0.0	1.0	0.0	0.0	0.0	1.0	0.0	0.0	1.0	0.0
NEUROG3	50674	symbol	H. sapiens	50674	H. sapiens	1.0	0.0	1.0	0.0	0.0	0.0	0.0	0.0	0.0	0.0	0.0	0.0	0.0	0.0	0.0	0.0	0.0	0.0	0.0	0.0
PRKCA	5578	symbol	H. sapiens	5578	H. sapiens	1.0	0.0	0.0	0.0	1.0	0.0	1.0	1.0	1.0	1.0	0.0	0.0	1.0	0.0	1.0	0.0	1.0	1.0	1.0	0.0
FZD1	8321	symbol	H. sapiens	8321	H. sapiens	1.0	0.0	1.0	0.0	1.0	0.0	0.0	0.0	1.0	0.0	0.0	0.0	1.0	0.0	0.0	0.0	0.0	1.0	1.0	0.0
POTEF	728378	symbol	H. sapiens	728378	H. sapiens	0.0	0.0	0.0	0.0	0.0	0.0	0.0	0.0	0.0	0.0	0.0	0.0	0.0	0.0	0.0	0.0	0.0	0.0	0.0	0.0
LOC100130683	100130683	Gene_ID	H. sapiens	100130683	H. sapiens	0.0	0.0	0.0	0.0	0.0	0.0	0.0	0.0	0.0	0.0	0.0	0.0	0.0	0.0	0.0	0.0	0.0	0.0	0.0	0.0
PYCRL	65263	gene_synonym	H. sapiens	65263	H. sapiens	0.0	0.0	0.0	0.0	0.0	0.0	0.0	0.0	0.0	0.0	0.0	0.0	0.0	0.0	0.0	0.0	0.0	0.0	0.0	0.0
ACTBP3	63	symbol	H. sapiens	63	H. sapiens	0.0	0.0	0.0	0.0	0.0	0.0	0.0	0.0	0.0	0.0	0.0	0.0	0.0	0.0	0.0	0.0	0.0	0.0	0.0	0.0
DOCK4	9732	symbol	H. sapiens	9732	H. sapiens	1.0	0.0	0.0	0.0	0.0	0.0	1.0	1.0	0.0	0.0	0.0	0.0	0.0	0.0	1.0	0.0	0.0	0.0	0.0	0.0
PNO1	56902	symbol	H. sapiens	56902	H. sapiens	0.0	0.0	0.0	0.0	0.0	0.0	0.0	0.0	0.0	0.0	0.0	0.0	0.0	0.0	0.0	0.0	0.0	0.0	0.0	0.0
PRRC2B	84726	symbol	H. sapiens	84726	H. sapiens	0.0	0.0	0.0	0.0	0.0	0.0	0.0	0.0	0.0	0.0	0.0	0.0	0.0	0.0	0.0	0.0	0.0	0.0	0.0	0.0
P2RY8	286530	symbol	H. sapiens	286530	H. sapiens	0.0	0.0	0.0	0.0	0.0	0.0	0.0	0.0	0.0	0.0	1.0	0.0	0.0	0.0	0.0	0.0	0.0	1.0	0.0	0.0
PRAF2	11230	symbol	H. sapiens	11230	H. sapiens	0.0	0.0	0.0	0.0	0.0	0.0	0.0	0.0	0.0	0.0	0.0	0.0	0.0	0.0	0.0	0.0	0.0	0.0	0.0	0.0
LOC105374338	105374338	Gene_ID	H. sapiens	105374338	H. sapiens	0.0	0.0	0.0	0.0	0.0	0.0	0.0	0.0	0.0	0.0	0.0	0.0	0.0	0.0	0.0	0.0	0.0	0.0	0.0	0.0
KRT8P12	90133	symbol	H. sapiens	90133	H. sapiens	0.0	0.0	0.0	0.0	0.0	0.0	0.0	0.0	0.0	0.0	0.0	0.0	0.0	0.0	0.0	0.0	0.0	0.0	0.0	0.0
CMTM3	123920	symbol	H. sapiens	123920	H. sapiens	0.0	0.0	0.0	0.0	0.0	0.0	0.0	0.0	0.0	0.0	0.0	0.0	0.0	0.0	0.0	0.0	0.0	0.0	0.0	0.0
FZD7	8324	symbol	H. sapiens	8324	H. sapiens	1.0	0.0	0.0	0.0	1.0	0.0	0.0	0.0	0.0	0.0	0.0	0.0	0.0	0.0	1.0	0.0	0.0	1.0	1.0	0.0
MFSD12	126321	symbol	H. sapiens	126321	H. sapiens	0.0	0.0	0.0	0.0	0.0	0.0	0.0	0.0	0.0	0.0	0.0	0.0	0.0	0.0	0.0	0.0	0.0	0.0	0.0	0.0
FNDC1	84624	symbol	H. sapiens	84624	H. sapiens	0.0	0.0	0.0	0.0	0.0	0.0	0.0	0.0	0.0	0.0	0.0	0.0	0.0	0.0	0.0	0.0	0.0	0.0	0.0	0.0
LARP1	23367	symbol	H. sapiens	23367	H. sapiens	0.0	0.0	0.0	0.0	0.0	0.0	0.0	0.0	0.0	0.0	0.0	0.0	0.0	0.0	0.0	0.0	0.0	0.0	0.0	0.0
PRR29	92340	symbol	H. sapiens	92340	H. sapiens	0.0	0.0	0.0	0.0	0.0	0.0	0.0	0.0	0.0	0.0	0.0	0.0	0.0	0.0	0.0	0.0	0.0	0.0	0.0	0.0
LOC100129293	100129293	Gene_ID	H. sapiens	100129293	H. sapiens	0.0	0.0	0.0	0.0	0.0	0.0	0.0	0.0	0.0	0.0	0.0	0.0	0.0	0.0	0.0	0.0	0.0	0.0	0.0	0.0
FAM131A	131408	symbol	H. sapiens	131408	H. sapiens	0.0	0.0	0.0	0.0	0.0	0.0	0.0	0.0	0.0	0.0	0.0	0.0	0.0	0.0	0.0	0.0	0.0	0.0	0.0	0.0
UBXN11	91544	symbol	H. sapiens	91544	H. sapiens	0.0	0.0	0.0	0.0	0.0	0.0	0.0	1.0	0.0	0.0	0.0	0.0	0.0	0.0	0.0	0.0	0.0	0.0	0.0	0.0
LOC101928076	101928076	Gene_ID	H. sapiens	101928076	H. sapiens	0.0	0.0	0.0	0.0	0.0	0.0	0.0	0.0	0.0	0.0	0.0	0.0	0.0	0.0	0.0	0.0	0.0	0.0	0.0	0.0
LOC105369951						nan	nan	nan	nan	nan	nan	nan	nan	nan	nan	nan	nan	nan	nan	nan	nan	nan	nan	nan	nan
LOC101927078	101927078	Gene_ID	H. sapiens	101927078	H. sapiens	0.0	0.0	0.0	0.0	0.0	0.0	0.0	0.0	0.0	0.0	0.0	0.0	0.0	0.0	0.0	0.0	0.0	0.0	0.0	0.0
FMNL3	91010	symbol	H. sapiens	91010	H. sapiens	0.0	0.0	0.0	0.0	0.0	0.0	0.0	1.0	0.0	0.0	0.0	1.0	1.0	1.0	0.0	0.0	0.0	0.0	0.0	0.0
PPP1R16A	84988	symbol	H. sapiens	84988	H. sapiens	0.0	0.0	0.0	0.0	0.0	0.0	0.0	0.0	0.0	0.0	0.0	0.0	0.0	0.0	0.0	0.0	0.0	0.0	0.0	0.0
SRGAP2	23380	symbol	H. sapiens	23380	H. sapiens	1.0	0.0	1.0	0.0	0.0	0.0	0.0	1.0	1.0	0.0	1.0	1.0	0.0	0.0	1.0	0.0	0.0	0.0	1.0	1.0
FUNDC2P3	644625	symbol	H. sapiens	644625	H. sapiens	0.0	0.0	0.0	0.0	0.0	0.0	0.0	0.0	0.0	0.0	0.0	0.0	0.0	0.0	0.0	0.0	0.0	0.0	0.0	0.0
VANGL1	81839	symbol	H. sapiens	81839	H. sapiens	0.0	0.0	0.0	0.0	0.0	0.0	0.0	1.0	0.0	0.0	0.0	0.0	0.0	0.0	0.0	0.0	0.0	0.0	0.0	0.0
ARHGEF25	115557	symbol	H. sapiens	115557	H. sapiens	1.0	0.0	0.0	0.0	0.0	0.0	0.0	1.0	0.0	0.0	1.0	0.0	0.0	0.0	0.0	0.0	0.0	1.0	0.0	0.0
LOC105369432						nan	nan	nan	nan	nan	nan	nan	nan	nan	nan	nan	nan	nan	nan	nan	nan	nan	nan	nan	nan
VLDLR	7436	symbol	H. sapiens	7436	H. sapiens	1.0	1.0	0.0	0.0	1.0	0.0	0.0	0.0	0.0	0.0	0.0	0.0	0.0	0.0	0.0	0.0	0.0	0.0	0.0	1.0
OR1X1P	402236	symbol	H. sapiens	402236	H. sapiens	0.0	0.0	0.0	0.0	0.0	0.0	0.0	0.0	0.0	0.0	0.0	0.0	0.0	0.0	0.0	0.0	0.0	0.0	0.0	0.0
LOC105372526						nan	nan	nan	nan	nan	nan	nan	nan	nan	nan	nan	nan	nan	nan	nan	nan	nan	nan	nan	nan
USH1C	10083	symbol	H. sapiens	10083	H. sapiens	1.0	0.0	0.0	0.0	0.0	0.0	0.0	0.0	0.0	0.0	0.0	1.0	0.0	0.0	1.0	0.0	0.0	0.0	0.0	0.0
FLNB	2317	symbol	H. sapiens	2317	H. sapiens	1.0	0.0	0.0	0.0	0.0	0.0	0.0	0.0	0.0	0.0	0.0	1.0	0.0	0.0	0.0	0.0	0.0	0.0	1.0	0.0
TNIK	23043	symbol	H. sapiens	23043	H. sapiens	1.0	0.0	0.0	0.0	1.0	0.0	0.0	0.0	0.0	0.0	0.0	1.0	0.0	0.0	0.0	0.0	0.0	0.0	0.0	0.0
LOC105376133						nan	nan	nan	nan	nan	nan	nan	nan	nan	nan	nan	nan	nan	nan	nan	nan	nan	nan	nan	nan
NKAIN3	286183	symbol	H. sapiens	286183	H. sapiens	0.0	0.0	0.0	0.0	0.0	0.0	0.0	0.0	0.0	0.0	0.0	0.0	0.0	0.0	0.0	0.0	0.0	0.0	0.0	0.0
LOC100421663	100421663	Gene_ID	H. sapiens	100421663	H. sapiens	0.0	0.0	0.0	0.0	0.0	0.0	0.0	0.0	0.0	0.0	0.0	0.0	0.0	0.0	0.0	0.0	0.0	0.0	0.0	0.0
BLNK	29760	symbol	H. sapiens	29760	H. sapiens	0.0	0.0	0.0	0.0	0.0	0.0	0.0	0.0	0.0	0.0	0.0	0.0	0.0	0.0	0.0	0.0	1.0	0.0	0.0	0.0
IKZF1	10320	symbol	H. sapiens	10320	H. sapiens	0.0	0.0	0.0	0.0	0.0	0.0	0.0	0.0	0.0	0.0	0.0	0.0	0.0	0.0	0.0	0.0	0.0	0.0	0.0	0.0
LOC101929077	101929077	Gene_ID	H. sapiens	101929077	H. sapiens	0.0	0.0	0.0	0.0	0.0	0.0	0.0	0.0	0.0	0.0	0.0	0.0	0.0	0.0	0.0	0.0	0.0	0.0	0.0	0.0
SYDE2	84144	symbol	H. sapiens	84144	H. sapiens	0.0	0.0	0.0	0.0	0.0	0.0	0.0	0.0	0.0	0.0	1.0	0.0	0.0	0.0	0.0	0.0	0.0	0.0	0.0	0.0
DDN	23109	symbol	H. sapiens	23109	H. sapiens	0.0	0.0	0.0	0.0	0.0	0.0	0.0	0.0	0.0	0.0	0.0	0.0	0.0	0.0	0.0	0.0	0.0	0.0	0.0	0.0
LINC00538	100861504	symbol	H. sapiens	100861504	H. sapiens	0.0	0.0	0.0	0.0	0.0	0.0	0.0	0.0	0.0	0.0	0.0	0.0	0.0	0.0	0.0	0.0	0.0	0.0	0.0	0.0
E2F3	1871	symbol	H. sapiens	1871	H. sapiens	0.0	0.0	0.0	0.0	0.0	0.0	0.0	0.0	0.0	0.0	0.0	0.0	0.0	0.0	0.0	0.0	0.0	0.0	0.0	0.0
CDRT15L2	256223	symbol	H. sapiens	256223	H. sapiens	0.0	0.0	0.0	0.0	0.0	0.0	0.0	0.0	0.0	0.0	0.0	0.0	0.0	0.0	0.0	0.0	0.0	0.0	0.0	0.0
ANGEL1	23357	symbol	H. sapiens	23357	H. sapiens	0.0	0.0	0.0	0.0	0.0	0.0	0.0	0.0	0.0	0.0	0.0	0.0	0.0	0.0	0.0	0.0	0.0	0.0	0.0	0.0
LINC00842	643650	symbol	H. sapiens	643650	H. sapiens	0.0	0.0	0.0	0.0	0.0	0.0	0.0	0.0	0.0	0.0	0.0	0.0	0.0	0.0	0.0	0.0	0.0	0.0	0.0	0.0
LOC105377753	105377753	Gene_ID	H. sapiens	105377753	H. sapiens	0.0	0.0	0.0	0.0	0.0	0.0	0.0	0.0	0.0	0.0	0.0	0.0	0.0	0.0	0.0	0.0	0.0	0.0	0.0	0.0
GPR17	2840	symbol	H. sapiens	2840	H. sapiens	0.0	0.0	0.0	0.0	0.0	0.0	0.0	0.0	0.0	0.0	1.0	0.0	0.0	0.0	0.0	0.0	0.0	1.0	0.0	0.0
CAMK2B	816	symbol	H. sapiens	816	H. sapiens	1.0	1.0	0.0	0.0	0.0	1.0	1.0	0.0	0.0	1.0	0.0	0.0	0.0	1.0	1.0	0.0	0.0	1.0	0.0	1.0
RBCK1	10616	symbol	H. sapiens	10616	H. sapiens	0.0	0.0	0.0	0.0	0.0	0.0	0.0	0.0	0.0	0.0	0.0	0.0	0.0	0.0	0.0	0.0	0.0	0.0	0.0	0.0
ZNF528	84436	symbol	H. sapiens	84436	H. sapiens	0.0	0.0	0.0	0.0	0.0	0.0	0.0	0.0	0.0	0.0	0.0	0.0	0.0	0.0	0.0	0.0	0.0	0.0	0.0	0.0
LOC105373530	105373530	Gene_ID	H. sapiens	105373530	H. sapiens	0.0	0.0	0.0	0.0	0.0	0.0	0.0	0.0	0.0	0.0	0.0	0.0	0.0	0.0	0.0	0.0	0.0	0.0	0.0	0.0
DIAPH2	1730	symbol	H. sapiens	1730	H. sapiens	0.0	0.0	0.0	0.0	0.0	0.0	0.0	1.0	0.0	0.0	0.0	1.0	0.0	0.0	0.0	0.0	0.0	0.0	0.0	0.0
NFIB	4781	symbol	H. sapiens	4781	H. sapiens	1.0	0.0	1.0	0.0	0.0	0.0	0.0	0.0	0.0	0.0	0.0	0.0	1.0	0.0	0.0	0.0	0.0	0.0	0.0	0.0
NOTCH1	4851	symbol	H. sapiens	4851	H. sapiens	1.0	0.0	1.0	0.0	1.0	0.0	1.0	0.0	0.0	0.0	1.0	0.0	1.0	0.0	1.0	1.0	1.0	0.0	1.0	0.0
DLG2	1740	symbol	H. sapiens	1740	H. sapiens	0.0	0.0	0.0	1.0	0.0	0.0	0.0	0.0	0.0	1.0	0.0	0.0	0.0	0.0	0.0	0.0	0.0	0.0	1.0	1.0
CDH11	1009	symbol	H. sapiens	1009	H. sapiens	1.0	1.0	0.0	1.0	0.0	0.0	0.0	0.0	1.0	0.0	0.0	0.0	0.0	0.0	0.0	0.0	0.0	0.0	1.0	0.0
TNNI3	7137	symbol	H. sapiens	7137	H. sapiens	0.0	0.0	0.0	0.0	0.0	0.0	1.0	0.0	0.0	0.0	0.0	0.0	1.0	0.0	0.0	0.0	0.0	0.0	1.0	0.0
ITGA7	3679	symbol	H. sapiens	3679	H. sapiens	0.0	0.0	0.0	1.0	0.0	0.0	0.0	0.0	0.0	0.0	0.0	0.0	0.0	1.0	0.0	0.0	0.0	0.0	1.0	0.0
SGSM2	9905	symbol	H. sapiens	9905	H. sapiens	0.0	0.0	0.0	0.0	0.0	0.0	0.0	0.0	0.0	0.0	0.0	0.0	0.0	0.0	0.0	0.0	0.0	0.0	0.0	0.0
SHANK3	85358	symbol	H. sapiens	85358	H. sapiens	1.0	1.0	1.0	0.0	0.0	1.0	1.0	0.0	1.0	1.0	0.0	0.0	0.0	0.0	1.0	0.0	0.0	0.0	0.0	1.0
LOC105369542						nan	nan	nan	nan	nan	nan	nan	nan	nan	nan	nan	nan	nan	nan	nan	nan	nan	nan	nan	nan
LOC284825	284825	Gene_ID	H. sapiens	284825	H. sapiens	0.0	0.0	0.0	0.0	0.0	0.0	0.0	0.0	0.0	0.0	0.0	0.0	0.0	0.0	0.0	0.0	0.0	0.0	0.0	0.0
SST	6750	symbol	H. sapiens	6750	H. sapiens	0.0	0.0	0.0	0.0	0.0	0.0	0.0	0.0	0.0	0.0	0.0	0.0	0.0	0.0	0.0	0.0	0.0	1.0	0.0	0.0
RAVER1	125950	symbol	H. sapiens	125950	H. sapiens	0.0	0.0	0.0	0.0	0.0	0.0	0.0	0.0	0.0	0.0	0.0	0.0	0.0	0.0	0.0	0.0	0.0	0.0	0.0	0.0
IPO13	9670	symbol	H. sapiens	9670	H. sapiens	0.0	0.0	0.0	0.0	0.0	0.0	0.0	0.0	0.0	0.0	0.0	0.0	0.0	0.0	0.0	0.0	0.0	0.0	0.0	0.0
DCC	1630	symbol	H. sapiens	1630	H. sapiens	1.0	1.0	0.0	1.0	0.0	0.0	0.0	0.0	0.0	0.0	0.0	0.0	0.0	0.0	1.0	0.0	0.0	0.0	0.0	0.0
GPR132	29933	symbol	H. sapiens	29933	H. sapiens	0.0	0.0	0.0	0.0	0.0	0.0	0.0	0.0	0.0	0.0	0.0	0.0	0.0	0.0	0.0	0.0	0.0	1.0	0.0	0.0
RAB11FIP3	9727	symbol	H. sapiens	9727	H. sapiens	0.0	0.0	0.0	0.0	0.0	0.0	0.0	0.0	0.0	0.0	0.0	0.0	0.0	0.0	0.0	0.0	0.0	0.0	0.0	0.0
PSMG3-AS1	114796	symbol	H. sapiens	114796	H. sapiens	0.0	0.0	0.0	0.0	0.0	0.0	0.0	0.0	0.0	0.0	0.0	0.0	0.0	0.0	0.0	0.0	0.0	0.0	0.0	0.0
LOC105375152						nan	nan	nan	nan	nan	nan	nan	nan	nan	nan	nan	nan	nan	nan	nan	nan	nan	nan	nan	nan
SNX18P14	100418972	symbol	H. sapiens	100418972	H. sapiens	0.0	0.0	0.0	0.0	0.0	0.0	0.0	0.0	0.0	0.0	0.0	0.0	0.0	0.0	0.0	0.0	0.0	0.0	0.0	0.0
SUDS3P1	285647	symbol	H. sapiens	285647	H. sapiens	0.0	0.0	0.0	0.0	0.0	0.0	0.0	0.0	0.0	0.0	0.0	0.0	0.0	0.0	0.0	0.0	0.0	0.0	0.0	0.0
SHISA2	387914	symbol	H. sapiens	387914	H. sapiens	0.0	0.0	0.0	0.0	0.0	0.0	0.0	0.0	0.0	0.0	0.0	0.0	0.0	0.0	0.0	0.0	0.0	0.0	0.0	0.0
ZNF438	220929	symbol	H. sapiens	220929	H. sapiens	0.0	0.0	0.0	0.0	0.0	0.0	0.0	0.0	0.0	0.0	0.0	0.0	0.0	0.0	0.0	0.0	0.0	0.0	0.0	0.0
ACVR1	90	symbol	H. sapiens	90	H. sapiens	0.0	0.0	0.0	1.0	1.0	0.0	0.0	0.0	0.0	0.0	0.0	0.0	1.0	0.0	0.0	0.0	1.0	0.0	0.0	0.0
EXPH5	23086	symbol	H. sapiens	23086	H. sapiens	0.0	0.0	0.0	0.0	0.0	0.0	0.0	0.0	0.0	0.0	0.0	0.0	0.0	0.0	0.0	1.0	0.0	0.0	0.0	0.0
GRP	2922	symbol	H. sapiens	2922	H. sapiens	0.0	1.0	0.0	0.0	0.0	1.0	0.0	0.0	0.0	0.0	0.0	0.0	0.0	0.0	0.0	1.0	0.0	1.0	0.0	1.0
LOC105372143	105372143	Gene_ID	H. sapiens	105372143	H. sapiens	0.0	0.0	0.0	0.0	0.0	0.0	0.0	0.0	0.0	0.0	0.0	0.0	0.0	0.0	0.0	0.0	0.0	0.0	0.0	0.0
IL17RD	54756	symbol	H. sapiens	54756	H. sapiens	0.0	0.0	0.0	0.0	0.0	0.0	0.0	0.0	0.0	0.0	0.0	0.0	0.0	0.0	1.0	0.0	0.0	0.0	0.0	0.0
NACC1	112939	symbol	H. sapiens	112939	H. sapiens	0.0	0.0	0.0	0.0	0.0	0.0	0.0	0.0	0.0	0.0	0.0	0.0	0.0	0.0	0.0	0.0	0.0	0.0	0.0	0.0
LOC101929130	101929130	Gene_ID	H. sapiens	101929130	H. sapiens	0.0	0.0	0.0	0.0	0.0	0.0	0.0	0.0	0.0	0.0	0.0	0.0	0.0	0.0	0.0	0.0	0.0	0.0	0.0	0.0
HAVCR2	84868	symbol	H. sapiens	84868	H. sapiens	0.0	0.0	0.0	0.0	1.0	0.0	0.0	0.0	0.0	0.0	0.0	0.0	0.0	0.0	1.0	0.0	0.0	0.0	0.0	0.0
PIWIL1	9271	symbol	H. sapiens	9271	H. sapiens	0.0	0.0	0.0	0.0	0.0	0.0	0.0	0.0	0.0	0.0	0.0	0.0	0.0	0.0	0.0	0.0	0.0	0.0	0.0	0.0
ULK4	54986	symbol	H. sapiens	54986	H. sapiens	1.0	0.0	0.0	0.0	1.0	0.0	0.0	0.0	0.0	0.0	0.0	0.0	0.0	0.0	0.0	0.0	0.0	0.0	0.0	0.0
RFC5	5985	symbol	H. sapiens	5985	H. sapiens	0.0	0.0	0.0	0.0	0.0	0.0	0.0	0.0	0.0	0.0	0.0	0.0	0.0	0.0	0.0	0.0	0.0	0.0	0.0	0.0
KL	9365	symbol	H. sapiens	9365	H. sapiens	0.0	0.0	0.0	0.0	1.0	0.0	0.0	0.0	0.0	0.0	0.0	0.0	0.0	0.0	0.0	0.0	1.0	0.0	0.0	0.0
ZNF513	130557	symbol	H. sapiens	130557	H. sapiens	0.0	0.0	0.0	0.0	0.0	0.0	0.0	0.0	0.0	0.0	0.0	0.0	0.0	0.0	0.0	0.0	0.0	0.0	0.0	0.0
LOC105373812	105373812	Gene_ID	H. sapiens	105373812	H. sapiens	0.0	0.0	0.0	0.0	0.0	0.0	0.0	0.0	0.0	0.0	0.0	0.0	0.0	0.0	0.0	0.0	0.0	0.0	0.0	0.0
LOC101929654						nan	nan	nan	nan	nan	nan	nan	nan	nan	nan	nan	nan	nan	nan	nan	nan	nan	nan	nan	nan
CTF1	1489	symbol	H. sapiens	1489	H. sapiens	0.0	0.0	0.0	0.0	0.0	0.0	0.0	0.0	0.0	0.0	0.0	0.0	0.0	0.0	0.0	0.0	0.0	0.0	0.0	0.0
PLXNA4	91584	symbol	H. sapiens	91584	H. sapiens	1.0	0.0	1.0	0.0	0.0	0.0	0.0	0.0	0.0	0.0	0.0	0.0	0.0	1.0	1.0	0.0	0.0	0.0	0.0	0.0
LINC00086	399668	gene_synonym	H. sapiens	399668	H. sapiens	0.0	0.0	0.0	0.0	0.0	0.0	0.0	0.0	0.0	0.0	0.0	0.0	0.0	0.0	0.0	0.0	0.0	0.0	0.0	0.0
ANKRD33B	651746	symbol	H. sapiens	651746	H. sapiens	0.0	0.0	0.0	0.0	0.0	0.0	0.0	0.0	0.0	0.0	0.0	0.0	0.0	0.0	0.0	0.0	0.0	0.0	0.0	0.0
LOC105373659						nan	nan	nan	nan	nan	nan	nan	nan	nan	nan	nan	nan	nan	nan	nan	nan	nan	nan	nan	nan
SPATA2L	124044	symbol	H. sapiens	124044	H. sapiens	0.0	0.0	0.0	0.0	0.0	0.0	0.0	0.0	0.0	0.0	0.0	0.0	0.0	0.0	0.0	0.0	0.0	0.0	0.0	0.0
MINK1	50488	symbol	H. sapiens	50488	H. sapiens	1.0	0.0	1.0	0.0	1.0	1.0	0.0	0.0	0.0	0.0	0.0	1.0	0.0	0.0	0.0	0.0	0.0	0.0	0.0	1.0
SUSD6	9766	symbol	H. sapiens	9766	H. sapiens	0.0	0.0	0.0	0.0	0.0	0.0	0.0	0.0	0.0	0.0	0.0	0.0	0.0	0.0	0.0	0.0	0.0	0.0	0.0	0.0
LOC105374054	105374054	Gene_ID	H. sapiens	105374054	H. sapiens	0.0	0.0	0.0	0.0	0.0	0.0	0.0	0.0	0.0	0.0	0.0	0.0	0.0	0.0	0.0	0.0	0.0	0.0	0.0	0.0
MRC2	9902	symbol	H. sapiens	9902	H. sapiens	0.0	0.0	0.0	0.0	0.0	0.0	0.0	0.0	0.0	0.0	0.0	0.0	0.0	0.0	0.0	0.0	0.0	0.0	0.0	0.0
DOC2B	8447	symbol	H. sapiens	8447	H. sapiens	0.0	0.0	0.0	0.0	0.0	0.0	0.0	0.0	0.0	0.0	0.0	0.0	0.0	0.0	0.0	1.0	0.0	0.0	0.0	0.0
EPN2	22905	symbol	H. sapiens	22905	H. sapiens	0.0	0.0	0.0	0.0	0.0	0.0	0.0	0.0	0.0	0.0	0.0	0.0	0.0	0.0	0.0	0.0	0.0	0.0	0.0	0.0
CXorf23	256643	gene_synonym	H. sapiens	256643	H. sapiens	0.0	0.0	0.0	0.0	0.0	0.0	0.0	0.0	0.0	0.0	0.0	0.0	0.0	0.0	0.0	0.0	0.0	0.0	0.0	0.0
PCNXL2	80003	gene_synonym	H. sapiens	80003	H. sapiens	0.0	0.0	0.0	0.0	0.0	0.0	0.0	0.0	0.0	0.0	0.0	0.0	0.0	0.0	0.0	0.0	0.0	0.0	0.0	0.0
PROX1	5629	symbol	H. sapiens	5629	H. sapiens	1.0	0.0	1.0	0.0	1.0	0.0	0.0	0.0	0.0	0.0	0.0	1.0	1.0	0.0	1.0	0.0	0.0	0.0	0.0	0.0
ITGA9	3680	symbol	H. sapiens	3680	H. sapiens	1.0	0.0	0.0	1.0	0.0	0.0	0.0	0.0	0.0	0.0	0.0	0.0	0.0	0.0	0.0	0.0	0.0	0.0	1.0	0.0
NAA60	79903	symbol	H. sapiens	79903	H. sapiens	0.0	0.0	0.0	0.0	0.0	0.0	0.0	0.0	0.0	0.0	0.0	0.0	0.0	0.0	0.0	0.0	0.0	0.0	0.0	0.0
LRP1	4035	symbol	H. sapiens	4035	H. sapiens	0.0	0.0	0.0	0.0	0.0	0.0	0.0	0.0	0.0	0.0	0.0	0.0	1.0	0.0	1.0	1.0	1.0	0.0	0.0	0.0
SELE	6401	symbol	H. sapiens	6401	H. sapiens	0.0	0.0	0.0	1.0	0.0	0.0	0.0	0.0	0.0	0.0	0.0	1.0	0.0	0.0	0.0	1.0	0.0	0.0	0.0	0.0
LOC105372848						nan	nan	nan	nan	nan	nan	nan	nan	nan	nan	nan	nan	nan	nan	nan	nan	nan	nan	nan	nan
RYR3	6263	symbol	H. sapiens	6263	H. sapiens	0.0	0.0	0.0	0.0	0.0	0.0	0.0	0.0	0.0	1.0	0.0	0.0	0.0	0.0	0.0	0.0	0.0	0.0	0.0	0.0
HNRNPA1P6	729423	symbol	H. sapiens	729423	H. sapiens	0.0	0.0	0.0	0.0	0.0	0.0	0.0	0.0	0.0	0.0	0.0	0.0	0.0	0.0	0.0	0.0	0.0	0.0	0.0	0.0
FAM126A	84668	symbol	H. sapiens	84668	H. sapiens	0.0	0.0	0.0	0.0	0.0	0.0	0.0	0.0	0.0	0.0	0.0	0.0	0.0	0.0	0.0	0.0	0.0	0.0	0.0	0.0
LINC00865	643529	symbol	H. sapiens	643529	H. sapiens	0.0	0.0	0.0	0.0	0.0	0.0	0.0	0.0	0.0	0.0	0.0	0.0	0.0	0.0	0.0	0.0	0.0	0.0	0.0	0.0
GNMT	27232	symbol	H. sapiens	27232	H. sapiens	0.0	0.0	0.0	0.0	0.0	0.0	0.0	0.0	0.0	0.0	0.0	0.0	0.0	0.0	0.0	0.0	0.0	0.0	0.0	0.0
IGSF5	150084	symbol	H. sapiens	150084	H. sapiens	0.0	0.0	0.0	1.0	0.0	0.0	0.0	0.0	0.0	0.0	0.0	0.0	0.0	0.0	0.0	0.0	0.0	0.0	0.0	0.0
SSBP4	170463	symbol	H. sapiens	170463	H. sapiens	0.0	0.0	0.0	0.0	0.0	0.0	0.0	0.0	0.0	0.0	0.0	0.0	0.0	0.0	0.0	0.0	0.0	0.0	0.0	0.0
SCART1	619207	symbol	H. sapiens	619207	H. sapiens	0.0	0.0	0.0	0.0	0.0	0.0	0.0	0.0	0.0	0.0	0.0	0.0	0.0	0.0	0.0	0.0	0.0	0.0	0.0	0.0
LOC728853	728853	Gene_ID	H. sapiens	728853	H. sapiens	0.0	0.0	0.0	0.0	0.0	0.0	0.0	0.0	0.0	0.0	0.0	0.0	0.0	0.0	0.0	0.0	0.0	0.0	0.0	0.0
INHBA	3624	symbol	H. sapiens	3624	H. sapiens	0.0	0.0	1.0	0.0	1.0	0.0	1.0	0.0	0.0	0.0	0.0	0.0	1.0	0.0	1.0	1.0	1.0	0.0	0.0	0.0
RNPEP	6051	symbol	H. sapiens	6051	H. sapiens	0.0	0.0	0.0	0.0	0.0	0.0	0.0	0.0	0.0	0.0	0.0	0.0	0.0	0.0	0.0	0.0	0.0	0.0	0.0	0.0
ABHD17C	58489	symbol	H. sapiens	58489	H. sapiens	0.0	0.0	0.0	0.0	0.0	0.0	0.0	0.0	0.0	0.0	0.0	0.0	0.0	0.0	0.0	0.0	0.0	0.0	0.0	0.0
PLEKHA7	144100	symbol	H. sapiens	144100	H. sapiens	0.0	0.0	0.0	1.0	0.0	0.0	0.0	0.0	1.0	0.0	0.0	0.0	0.0	0.0	0.0	0.0	0.0	0.0	0.0	0.0
LOC105377821						nan	nan	nan	nan	nan	nan	nan	nan	nan	nan	nan	nan	nan	nan	nan	nan	nan	nan	nan	nan
LOC101929425	101929425	Gene_ID	H. sapiens	101929425	H. sapiens	0.0	0.0	0.0	0.0	0.0	0.0	0.0	0.0	0.0	0.0	0.0	0.0	0.0	0.0	0.0	0.0	0.0	0.0	0.0	0.0
AKR7A2	8574	symbol	H. sapiens	8574	H. sapiens	0.0	0.0	0.0	0.0	0.0	0.0	0.0	0.0	0.0	0.0	0.0	0.0	0.0	0.0	0.0	0.0	0.0	0.0	0.0	0.0
LINC01338	102546175	symbol	H. sapiens	102546175	H. sapiens	0.0	0.0	0.0	0.0	0.0	0.0	0.0	0.0	0.0	0.0	0.0	0.0	0.0	0.0	0.0	0.0	0.0	0.0	0.0	0.0
MICALL1	85377	symbol	H. sapiens	85377	H. sapiens	0.0	0.0	0.0	0.0	0.0	0.0	0.0	0.0	0.0	0.0	0.0	0.0	0.0	0.0	0.0	0.0	0.0	0.0	0.0	0.0
TCTA	6988	symbol	H. sapiens	6988	H. sapiens	0.0	0.0	0.0	0.0	0.0	0.0	0.0	0.0	0.0	0.0	0.0	0.0	0.0	0.0	0.0	0.0	0.0	0.0	0.0	0.0
WBP1L	54838	symbol	H. sapiens	54838	H. sapiens	0.0	0.0	0.0	0.0	0.0	0.0	0.0	0.0	0.0	0.0	0.0	0.0	0.0	0.0	0.0	0.0	0.0	0.0	0.0	0.0
SEPN1	57190	gene_synonym	H. sapiens	57190	H. sapiens	0.0	0.0	0.0	0.0	0.0	1.0	0.0	0.0	0.0	0.0	0.0	0.0	0.0	0.0	0.0	0.0	0.0	0.0	0.0	0.0
ZNF219	51222	symbol	H. sapiens	51222	H. sapiens	0.0	0.0	0.0	0.0	0.0	0.0	0.0	0.0	0.0	0.0	0.0	0.0	0.0	0.0	0.0	1.0	0.0	0.0	0.0	0.0
LOC105373441						nan	nan	nan	nan	nan	nan	nan	nan	nan	nan	nan	nan	nan	nan	nan	nan	nan	nan	nan	nan
SPRED3	399473	symbol	H. sapiens	399473	H. sapiens	0.0	0.0	0.0	0.0	1.0	0.0	0.0	0.0	0.0	0.0	0.0	0.0	0.0	0.0	1.0	0.0	0.0	0.0	0.0	0.0
ZNF326	284695	symbol	H. sapiens	284695	H. sapiens	0.0	0.0	0.0	0.0	0.0	0.0	0.0	0.0	0.0	0.0	0.0	0.0	0.0	0.0	0.0	0.0	0.0	0.0	0.0	0.0
GRIK2	2898	symbol	H. sapiens	2898	H. sapiens	0.0	1.0	0.0	0.0	1.0	0.0	1.0	0.0	0.0	1.0	0.0	0.0	0.0	0.0	0.0	0.0	0.0	1.0	0.0	1.0
AFF2	2334	symbol	H. sapiens	2334	H. sapiens	0.0	1.0	1.0	0.0	0.0	0.0	0.0	0.0	0.0	0.0	0.0	0.0	0.0	0.0	0.0	0.0	0.0	0.0	0.0	0.0
LOC100129027	100129027	Gene_ID	H. sapiens	100129027	H. sapiens	0.0	0.0	0.0	0.0	0.0	0.0	0.0	0.0	0.0	0.0	0.0	0.0	0.0	0.0	0.0	0.0	0.0	0.0	0.0	0.0
ANKRD36BP1	84832	symbol	H. sapiens	84832	H. sapiens	0.0	0.0	0.0	0.0	0.0	0.0	0.0	0.0	0.0	0.0	0.0	0.0	0.0	0.0	0.0	0.0	0.0	0.0	0.0	0.0
ASXL2	55252	symbol	H. sapiens	55252	H. sapiens	0.0	0.0	0.0	0.0	0.0	0.0	0.0	0.0	0.0	0.0	0.0	0.0	0.0	0.0	0.0	0.0	0.0	0.0	0.0	0.0
MAPK7	5598	symbol	H. sapiens	5598	H. sapiens	1.0	0.0	0.0	0.0	0.0	0.0	0.0	0.0	0.0	1.0	0.0	0.0	0.0	0.0	1.0	0.0	1.0	1.0	1.0	0.0
SOWAHA	134548	symbol	H. sapiens	134548	H. sapiens	0.0	0.0	0.0	0.0	0.0	0.0	0.0	0.0	0.0	0.0	0.0	0.0	0.0	0.0	0.0	0.0	0.0	0.0	0.0	0.0
ADAP2	55803	symbol	H. sapiens	55803	H. sapiens	0.0	0.0	0.0	0.0	0.0	0.0	0.0	0.0	0.0	0.0	0.0	0.0	0.0	0.0	0.0	0.0	0.0	0.0	0.0	0.0
LINC00643	646113	symbol	H. sapiens	646113	H. sapiens	0.0	0.0	0.0	0.0	0.0	0.0	0.0	0.0	0.0	0.0	0.0	0.0	0.0	0.0	0.0	0.0	0.0	0.0	0.0	0.0
FBRS	64319	symbol	H. sapiens	64319	H. sapiens	0.0	0.0	0.0	0.0	0.0	0.0	0.0	0.0	0.0	0.0	0.0	0.0	0.0	0.0	0.0	0.0	0.0	0.0	0.0	0.0
CC2D2A	57545	symbol	H. sapiens	57545	H. sapiens	0.0	0.0	0.0	0.0	0.0	0.0	0.0	0.0	0.0	0.0	0.0	0.0	1.0	0.0	0.0	0.0	0.0	0.0	0.0	0.0
LOC105377979	105377979	Gene_ID	H. sapiens	105377979	H. sapiens	0.0	0.0	0.0	0.0	0.0	0.0	0.0	0.0	0.0	0.0	0.0	0.0	0.0	0.0	0.0	0.0	0.0	0.0	0.0	0.0
RASL10B	91608	symbol	H. sapiens	91608	H. sapiens	0.0	0.0	0.0	0.0	0.0	0.0	0.0	0.0	0.0	0.0	0.0	0.0	0.0	0.0	0.0	1.0	0.0	0.0	0.0	0.0
ZNF729	100287226	symbol	H. sapiens	100287226	H. sapiens	0.0	0.0	0.0	0.0	0.0	0.0	0.0	0.0	0.0	0.0	0.0	0.0	0.0	0.0	0.0	0.0	0.0	0.0	0.0	0.0
ST20	400410	symbol	H. sapiens	400410	H. sapiens	0.0	0.0	0.0	0.0	0.0	0.0	0.0	0.0	0.0	0.0	0.0	0.0	0.0	0.0	0.0	0.0	0.0	0.0	0.0	0.0
L3MBTL1	26013	symbol	H. sapiens	26013	H. sapiens	0.0	0.0	0.0	0.0	0.0	0.0	0.0	0.0	0.0	0.0	0.0	0.0	0.0	0.0	0.0	0.0	0.0	0.0	0.0	0.0
PDGFRA	5156	symbol	H. sapiens	5156	H. sapiens	1.0	0.0	1.0	1.0	1.0	0.0	0.0	0.0	0.0	0.0	0.0	1.0	1.0	0.0	1.0	0.0	1.0	1.0	1.0	0.0
ZBTB18	10472	symbol	H. sapiens	10472	H. sapiens	0.0	0.0	0.0	0.0	0.0	0.0	0.0	0.0	0.0	0.0	0.0	0.0	0.0	0.0	0.0	0.0	0.0	0.0	0.0	0.0
CYFIP2	26999	symbol	H. sapiens	26999	H. sapiens	1.0	0.0	0.0	1.0	0.0	0.0	0.0	1.0	0.0	0.0	0.0	0.0	0.0	0.0	1.0	0.0	1.0	0.0	0.0	0.0
CTAGE3P	220112	symbol	H. sapiens	220112	H. sapiens	0.0	0.0	0.0	0.0	0.0	0.0	0.0	0.0	0.0	0.0	0.0	0.0	0.0	0.0	0.0	0.0	0.0	0.0	0.0	0.0
APLF	200558	symbol	H. sapiens	200558	H. sapiens	0.0	0.0	0.0	0.0	0.0	0.0	0.0	0.0	0.0	0.0	0.0	0.0	0.0	0.0	0.0	0.0	0.0	0.0	0.0	0.0
LOC105372995	105372995	Gene_ID	H. sapiens	105372995	H. sapiens	0.0	0.0	0.0	0.0	0.0	0.0	0.0	0.0	0.0	0.0	0.0	0.0	0.0	0.0	0.0	0.0	0.0	0.0	0.0	0.0
CBFA2T2	9139	symbol	H. sapiens	9139	H. sapiens	0.0	0.0	0.0	0.0	0.0	0.0	0.0	0.0	0.0	0.0	0.0	0.0	0.0	0.0	0.0	0.0	0.0	0.0	0.0	0.0
PDZD4	57595	symbol	H. sapiens	57595	H. sapiens	0.0	0.0	0.0	0.0	0.0	0.0	0.0	0.0	0.0	0.0	0.0	0.0	0.0	0.0	0.0	0.0	0.0	0.0	0.0	0.0
ATP6V0E2	155066	symbol	H. sapiens	155066	H. sapiens	0.0	0.0	0.0	0.0	0.0	0.0	0.0	0.0	0.0	0.0	0.0	0.0	0.0	0.0	0.0	0.0	1.0	0.0	1.0	0.0
ARSE	415	gene_synonym	H. sapiens	415	H. sapiens	0.0	0.0	0.0	0.0	0.0	0.0	0.0	0.0	0.0	0.0	0.0	0.0	0.0	0.0	0.0	0.0	0.0	0.0	0.0	0.0
COL9A2	1298	symbol	H. sapiens	1298	H. sapiens	1.0	0.0	0.0	0.0	0.0	0.0	0.0	0.0	0.0	0.0	0.0	0.0	0.0	0.0	0.0	0.0	1.0	0.0	1.0	0.0
LOC101927181	55501	Gene_ID	H. sapiens	55501	H. sapiens	0.0	0.0	0.0	0.0	0.0	0.0	0.0	0.0	0.0	0.0	0.0	0.0	0.0	0.0	0.0	0.0	0.0	0.0	0.0	0.0
CTTNBP2	83992	symbol	H. sapiens	83992	H. sapiens	0.0	0.0	1.0	0.0	0.0	0.0	0.0	0.0	0.0	0.0	0.0	0.0	0.0	0.0	0.0	0.0	0.0	0.0	0.0	0.0
FGD2	221472	symbol	H. sapiens	221472	H. sapiens	0.0	0.0	0.0	0.0	1.0	0.0	0.0	1.0	0.0	0.0	1.0	1.0	0.0	1.0	0.0	0.0	0.0	1.0	0.0	0.0
SOGA1	140710	symbol	H. sapiens	140710	H. sapiens	0.0	0.0	0.0	0.0	0.0	0.0	0.0	0.0	0.0	0.0	0.0	0.0	0.0	0.0	0.0	0.0	0.0	0.0	0.0	0.0
ELOVL3	83401	symbol	H. sapiens	83401	H. sapiens	0.0	0.0	0.0	0.0	0.0	0.0	0.0	0.0	0.0	0.0	0.0	0.0	0.0	0.0	0.0	0.0	0.0	0.0	0.0	0.0
LOC105373280						nan	nan	nan	nan	nan	nan	nan	nan	nan	nan	nan	nan	nan	nan	nan	nan	nan	nan	nan	nan
ARHGAP1	392	symbol	H. sapiens	392	H. sapiens	0.0	0.0	0.0	0.0	0.0	0.0	0.0	1.0	0.0	0.0	1.0	0.0	0.0	0.0	0.0	1.0	0.0	0.0	0.0	0.0
ENTPD2	954	symbol	H. sapiens	954	H. sapiens	0.0	0.0	0.0	0.0	0.0	0.0	0.0	0.0	0.0	0.0	0.0	0.0	0.0	0.0	0.0	0.0	0.0	0.0	0.0	0.0
ZNF559	84527	symbol	H. sapiens	84527	H. sapiens	0.0	0.0	0.0	0.0	0.0	0.0	0.0	0.0	0.0	0.0	0.0	0.0	0.0	0.0	0.0	0.0	0.0	0.0	0.0	0.0
PRRC2A	7916	symbol	H. sapiens	7916	H. sapiens	0.0	0.0	0.0	0.0	0.0	0.0	0.0	0.0	0.0	0.0	0.0	0.0	0.0	0.0	0.0	0.0	0.0	0.0	0.0	0.0
LPPR4	9890	gene_synonym	H. sapiens	9890	H. sapiens	1.0	1.0	0.0	0.0	0.0	0.0	0.0	0.0	0.0	0.0	0.0	0.0	0.0	0.0	0.0	0.0	0.0	1.0	0.0	0.0
TNFRSF14	8764	symbol	H. sapiens	8764	H. sapiens	0.0	0.0	0.0	0.0	0.0	0.0	0.0	0.0	0.0	0.0	0.0	0.0	0.0	0.0	0.0	0.0	0.0	0.0	0.0	0.0
DDX18P2	651053	symbol	H. sapiens	651053	H. sapiens	0.0	0.0	0.0	0.0	0.0	0.0	0.0	0.0	0.0	0.0	0.0	0.0	0.0	0.0	0.0	0.0	0.0	0.0	0.0	0.0
GCH1	2643	symbol	H. sapiens	2643	H. sapiens	0.0	0.0	0.0	0.0	0.0	0.0	1.0	0.0	0.0	0.0	0.0	0.0	0.0	0.0	1.0	0.0	0.0	0.0	0.0	0.0
44442						nan	nan	nan	nan	nan	nan	nan	nan	nan	nan	nan	nan	nan	nan	nan	nan	nan	nan	nan	nan
ATXN7L2	127002	symbol	H. sapiens	127002	H. sapiens	0.0	0.0	0.0	0.0	0.0	0.0	0.0	0.0	0.0	0.0	0.0	0.0	0.0	0.0	0.0	0.0	0.0	0.0	0.0	0.0
EML4	27436	symbol	H. sapiens	27436	H. sapiens	0.0	0.0	0.0	0.0	0.0	0.0	0.0	0.0	0.0	0.0	0.0	0.0	0.0	0.0	0.0	0.0	0.0	0.0	0.0	0.0
LILRB4	11006	symbol	H. sapiens	11006	H. sapiens	0.0	0.0	0.0	0.0	1.0	1.0	0.0	0.0	0.0	0.0	0.0	0.0	0.0	0.0	1.0	0.0	0.0	0.0	0.0	0.0
LENG8-AS1	104355426	symbol	H. sapiens	104355426	H. sapiens	0.0	0.0	0.0	0.0	0.0	0.0	0.0	0.0	0.0	0.0	0.0	0.0	0.0	0.0	0.0	0.0	0.0	0.0	0.0	0.0
PTP4A1P1	100421652	symbol	H. sapiens	100421652	H. sapiens	0.0	0.0	0.0	0.0	0.0	0.0	0.0	0.0	0.0	0.0	0.0	0.0	0.0	0.0	0.0	0.0	0.0	0.0	0.0	0.0
DAG1	1605	symbol	H. sapiens	1605	H. sapiens	1.0	0.0	0.0	0.0	1.0	1.0	1.0	0.0	0.0	0.0	0.0	0.0	1.0	1.0	1.0	0.0	0.0	0.0	1.0	0.0
SF1	7536	symbol	H. sapiens	7536	H. sapiens	0.0	0.0	0.0	0.0	0.0	0.0	0.0	0.0	0.0	0.0	0.0	0.0	0.0	0.0	0.0	0.0	0.0	0.0	0.0	0.0
SUSD4	55061	symbol	H. sapiens	55061	H. sapiens	0.0	0.0	0.0	0.0	0.0	0.0	0.0	0.0	0.0	0.0	0.0	0.0	0.0	0.0	1.0	0.0	0.0	0.0	0.0	0.0
ZNF609	23060	symbol	H. sapiens	23060	H. sapiens	0.0	0.0	0.0	0.0	0.0	0.0	0.0	0.0	0.0	0.0	0.0	0.0	0.0	0.0	0.0	0.0	0.0	0.0	0.0	0.0
P2RX2	22953	symbol	H. sapiens	22953	H. sapiens	0.0	1.0	0.0	0.0	0.0	1.0	1.0	0.0	1.0	0.0	0.0	0.0	0.0	0.0	0.0	0.0	0.0	1.0	0.0	0.0
PRR5	55615	symbol	H. sapiens	55615	H. sapiens	0.0	0.0	0.0	0.0	1.0	0.0	0.0	0.0	0.0	0.0	0.0	0.0	0.0	0.0	1.0	0.0	1.0	0.0	0.0	0.0
SOWAHD	347454	symbol	H. sapiens	347454	H. sapiens	0.0	0.0	0.0	0.0	0.0	0.0	0.0	0.0	0.0	0.0	0.0	0.0	0.0	0.0	0.0	0.0	0.0	0.0	0.0	0.0
IL34	146433	symbol	H. sapiens	146433	H. sapiens	1.0	0.0	0.0	0.0	1.0	0.0	0.0	0.0	0.0	0.0	0.0	0.0	0.0	0.0	0.0	0.0	0.0	0.0	0.0	0.0
KIAA2018	205717	gene_synonym	H. sapiens	205717	H. sapiens	0.0	0.0	0.0	0.0	0.0	0.0	0.0	0.0	0.0	0.0	0.0	0.0	0.0	0.0	0.0	0.0	0.0	0.0	0.0	0.0
GVINP1	387751	symbol	H. sapiens	387751	H. sapiens	0.0	0.0	0.0	0.0	0.0	0.0	0.0	0.0	0.0	0.0	0.0	0.0	0.0	0.0	0.0	0.0	0.0	0.0	0.0	0.0
NIN	51199	symbol	H. sapiens	51199	H. sapiens	1.0	0.0	1.0	0.0	0.0	0.0	0.0	0.0	0.0	0.0	0.0	1.0	0.0	0.0	1.0	0.0	0.0	0.0	0.0	0.0
SPHK2	56848	symbol	H. sapiens	56848	H. sapiens	0.0	0.0	1.0	0.0	0.0	1.0	0.0	0.0	0.0	0.0	0.0	0.0	0.0	0.0	1.0	1.0	0.0	0.0	0.0	0.0
FGF13	2258	symbol	H. sapiens	2258	H. sapiens	1.0	1.0	1.0	0.0	1.0	1.0	1.0	0.0	1.0	0.0	0.0	1.0	0.0	0.0	1.0	0.0	0.0	0.0	1.0	0.0
KCNJ6	3763	symbol	H. sapiens	3763	H. sapiens	0.0	0.0	0.0	0.0	0.0	1.0	0.0	0.0	0.0	1.0	0.0	0.0	0.0	0.0	0.0	0.0	0.0	0.0	0.0	0.0
GAL3ST4	79690	symbol	H. sapiens	79690	H. sapiens	0.0	0.0	0.0	0.0	0.0	0.0	0.0	0.0	0.0	0.0	0.0	0.0	0.0	0.0	0.0	0.0	0.0	0.0	0.0	0.0
LOC105376867						nan	nan	nan	nan	nan	nan	nan	nan	nan	nan	nan	nan	nan	nan	nan	nan	nan	nan	nan	nan
DBNL	28988	symbol	H. sapiens	28988	H. sapiens	1.0	0.0	0.0	0.0	0.0	0.0	0.0	0.0	1.0	1.0	0.0	1.0	0.0	1.0	1.0	0.0	0.0	0.0	0.0	0.0
LOC105369327						nan	nan	nan	nan	nan	nan	nan	nan	nan	nan	nan	nan	nan	nan	nan	nan	nan	nan	nan	nan
MIR137HG	400765	symbol	H. sapiens	400765	H. sapiens	0.0	0.0	0.0	0.0	0.0	0.0	0.0	0.0	0.0	0.0	0.0	0.0	0.0	0.0	0.0	0.0	0.0	0.0	0.0	0.0
PGM5	5239	symbol	H. sapiens	5239	H. sapiens	0.0	0.0	0.0	0.0	0.0	0.0	0.0	0.0	0.0	0.0	0.0	0.0	0.0	0.0	0.0	0.0	0.0	0.0	0.0	0.0
PYGM	5837	symbol	H. sapiens	5837	H. sapiens	0.0	0.0	0.0	0.0	0.0	0.0	0.0	0.0	0.0	0.0	0.0	0.0	0.0	0.0	0.0	0.0	0.0	0.0	0.0	0.0
RPL9P22	100130066	symbol	H. sapiens	100130066	H. sapiens	0.0	0.0	0.0	0.0	0.0	0.0	0.0	0.0	0.0	0.0	0.0	0.0	0.0	0.0	0.0	0.0	0.0	0.0	0.0	0.0
IRF5	3663	symbol	H. sapiens	3663	H. sapiens	0.0	0.0	0.0	0.0	0.0	0.0	0.0	0.0	0.0	0.0	0.0	0.0	0.0	0.0	0.0	0.0	0.0	0.0	0.0	0.0
ALPK1	80216	symbol	H. sapiens	80216	H. sapiens	0.0	0.0	0.0	0.0	0.0	0.0	0.0	0.0	0.0	0.0	0.0	0.0	0.0	0.0	0.0	0.0	0.0	0.0	0.0	0.0
LOC105374057	105374057	Gene_ID	H. sapiens	105374057	H. sapiens	0.0	0.0	0.0	0.0	0.0	0.0	0.0	0.0	0.0	0.0	0.0	0.0	0.0	0.0	0.0	0.0	0.0	0.0	0.0	0.0
TMEM120B	144404	symbol	H. sapiens	144404	H. sapiens	0.0	0.0	0.0	0.0	0.0	0.0	0.0	0.0	0.0	0.0	0.0	0.0	0.0	0.0	0.0	0.0	0.0	0.0	0.0	0.0
PPM1E	22843	symbol	H. sapiens	22843	H. sapiens	0.0	0.0	0.0	0.0	1.0	0.0	0.0	0.0	0.0	1.0	0.0	0.0	0.0	0.0	0.0	0.0	0.0	0.0	0.0	0.0
RPS4XP9	442257	symbol	H. sapiens	442257	H. sapiens	0.0	0.0	0.0	0.0	0.0	0.0	0.0	0.0	0.0	0.0	0.0	0.0	0.0	0.0	0.0	0.0	0.0	0.0	0.0	0.0
LOC105377712	105377712	Gene_ID	H. sapiens	105377712	H. sapiens	0.0	0.0	0.0	0.0	0.0	0.0	0.0	0.0	0.0	0.0	0.0	0.0	0.0	0.0	0.0	0.0	0.0	0.0	0.0	0.0
DSP	1832	symbol	H. sapiens	1832	H. sapiens	0.0	0.0	0.0	1.0	0.0	0.0	1.0	1.0	1.0	0.0	0.0	1.0	1.0	0.0	0.0	0.0	0.0	0.0	1.0	0.0
ARHGAP6	395	symbol	H. sapiens	395	H. sapiens	0.0	0.0	0.0	0.0	0.0	0.0	0.0	0.0	0.0	0.0	1.0	0.0	0.0	0.0	0.0	0.0	0.0	0.0	0.0	0.0
DOCK4-AS1	100506413	symbol	H. sapiens	100506413	H. sapiens	0.0	0.0	0.0	0.0	0.0	0.0	0.0	0.0	0.0	0.0	0.0	0.0	0.0	0.0	0.0	0.0	0.0	0.0	0.0	0.0
LOC105378367	105378367	Gene_ID	H. sapiens	105378367	H. sapiens	0.0	0.0	0.0	0.0	0.0	0.0	0.0	0.0	0.0	0.0	0.0	0.0	0.0	0.0	0.0	0.0	0.0	0.0	0.0	0.0
EBF4	57593	symbol	H. sapiens	57593	H. sapiens	0.0	0.0	0.0	0.0	0.0	0.0	0.0	0.0	0.0	0.0	0.0	0.0	0.0	0.0	0.0	0.0	0.0	0.0	0.0	0.0
WFS1	7466	symbol	H. sapiens	7466	H. sapiens	0.0	1.0	0.0	0.0	0.0	1.0	0.0	0.0	0.0	0.0	0.0	0.0	0.0	0.0	1.0	0.0	0.0	0.0	0.0	0.0
MYO10	4651	symbol	H. sapiens	4651	H. sapiens	1.0	0.0	0.0	0.0	0.0	0.0	0.0	0.0	0.0	0.0	0.0	0.0	0.0	1.0	0.0	0.0	0.0	0.0	0.0	0.0
NEUROD6	63974	symbol	H. sapiens	63974	H. sapiens	0.0	0.0	1.0	0.0	0.0	0.0	0.0	0.0	0.0	0.0	0.0	0.0	0.0	0.0	0.0	0.0	0.0	0.0	0.0	0.0
NRP1	8829	symbol	H. sapiens	8829	H. sapiens	1.0	0.0	1.0	0.0	1.0	1.0	0.0	0.0	1.0	0.0	1.0	1.0	1.0	1.0	1.0	1.0	1.0	0.0	1.0	1.0
TENM1	10178	symbol	H. sapiens	10178	H. sapiens	1.0	0.0	0.0	1.0	1.0	0.0	0.0	0.0	0.0	0.0	0.0	0.0	0.0	0.0	1.0	0.0	0.0	0.0	0.0	0.0
PRKAG2	51422	symbol	H. sapiens	51422	H. sapiens	0.0	0.0	0.0	0.0	1.0	1.0	0.0	0.0	0.0	1.0	0.0	0.0	0.0	0.0	0.0	0.0	0.0	0.0	1.0	1.0
EPS15L1	58513	symbol	H. sapiens	58513	H. sapiens	0.0	0.0	0.0	0.0	0.0	0.0	0.0	0.0	0.0	0.0	0.0	0.0	0.0	0.0	0.0	0.0	0.0	0.0	0.0	0.0
WDFY4	57705	symbol	H. sapiens	57705	H. sapiens	0.0	0.0	0.0	0.0	0.0	0.0	0.0	0.0	0.0	0.0	0.0	0.0	0.0	0.0	0.0	0.0	0.0	0.0	0.0	0.0
CTDNEP1	23399	symbol	H. sapiens	23399	H. sapiens	0.0	0.0	0.0	0.0	0.0	0.0	0.0	0.0	0.0	0.0	0.0	0.0	0.0	0.0	0.0	0.0	0.0	0.0	0.0	0.0
ADORA3	140	symbol	H. sapiens	140	H. sapiens	0.0	0.0	0.0	0.0	0.0	0.0	1.0	0.0	0.0	0.0	0.0	0.0	0.0	0.0	1.0	1.0	0.0	1.0	0.0	0.0
LCAT	3931	symbol	H. sapiens	3931	H. sapiens	0.0	0.0	0.0	0.0	0.0	0.0	0.0	0.0	0.0	0.0	0.0	0.0	0.0	0.0	0.0	0.0	0.0	0.0	0.0	0.0
SPATA31C2	645961	symbol	H. sapiens	645961	H. sapiens	0.0	0.0	0.0	0.0	0.0	0.0	0.0	0.0	0.0	0.0	0.0	0.0	0.0	0.0	0.0	0.0	0.0	0.0	0.0	0.0
C8orf46	254778	gene_synonym	H. sapiens	254778	H. sapiens	0.0	0.0	0.0	0.0	0.0	0.0	0.0	0.0	0.0	0.0	0.0	0.0	0.0	0.0	0.0	0.0	0.0	0.0	0.0	0.0
LOC102724683						nan	nan	nan	nan	nan	nan	nan	nan	nan	nan	nan	nan	nan	nan	nan	nan	nan	nan	nan	nan
ITGB5	3693	symbol	H. sapiens	3693	H. sapiens	0.0	0.0	0.0	1.0	0.0	0.0	0.0	0.0	0.0	0.0	0.0	1.0	0.0	0.0	0.0	0.0	1.0	0.0	1.0	0.0
TBC1D8B	54885	symbol	H. sapiens	54885	H. sapiens	0.0	0.0	0.0	0.0	0.0	0.0	0.0	0.0	0.0	0.0	0.0	0.0	0.0	0.0	0.0	0.0	0.0	0.0	0.0	0.0
LOC101929021	101929021	Gene_ID	H. sapiens	101929021	H. sapiens	0.0	0.0	0.0	0.0	0.0	0.0	0.0	0.0	0.0	0.0	0.0	0.0	0.0	0.0	0.0	0.0	0.0	0.0	0.0	0.0
LOC102724720	102724720	Gene_ID	H. sapiens	102724720	H. sapiens	0.0	0.0	0.0	0.0	0.0	0.0	0.0	0.0	0.0	0.0	0.0	0.0	0.0	0.0	0.0	0.0	0.0	0.0	0.0	0.0
LINC00683	400660	symbol	H. sapiens	400660	H. sapiens	0.0	0.0	0.0	0.0	0.0	0.0	0.0	0.0	0.0	0.0	0.0	0.0	0.0	0.0	0.0	0.0	0.0	0.0	0.0	0.0
GABPB1-AS1	100129387	symbol	H. sapiens	100129387	H. sapiens	0.0	0.0	0.0	0.0	0.0	0.0	0.0	0.0	0.0	0.0	0.0	0.0	0.0	0.0	0.0	0.0	0.0	0.0	0.0	0.0
ZEB2	9839	symbol	H. sapiens	9839	H. sapiens	0.0	0.0	0.0	0.0	0.0	0.0	0.0	0.0	0.0	0.0	0.0	0.0	0.0	0.0	0.0	0.0	0.0	0.0	0.0	0.0
ACAP3	116983	symbol	H. sapiens	116983	H. sapiens	0.0	0.0	0.0	0.0	0.0	0.0	0.0	0.0	0.0	0.0	0.0	0.0	0.0	0.0	0.0	0.0	0.0	0.0	0.0	0.0
LOC646616	646616	Gene_ID	H. sapiens	646616	H. sapiens	0.0	0.0	0.0	0.0	0.0	0.0	0.0	0.0	0.0	0.0	0.0	0.0	0.0	0.0	0.0	0.0	0.0	0.0	0.0	0.0
VCAN	1462	symbol	H. sapiens	1462	H. sapiens	0.0	0.0	0.0	0.0	0.0	0.0	0.0	0.0	0.0	0.0	0.0	0.0	0.0	0.0	0.0	0.0	0.0	0.0	1.0	0.0
LOC101929278	101929278	Gene_ID	H. sapiens	101929278	H. sapiens	0.0	0.0	0.0	0.0	0.0	0.0	0.0	0.0	0.0	0.0	0.0	0.0	0.0	0.0	0.0	0.0	0.0	0.0	0.0	0.0
NLRP1	22861	symbol	H. sapiens	22861	H. sapiens	0.0	0.0	0.0	0.0	0.0	0.0	0.0	0.0	0.0	0.0	0.0	0.0	0.0	0.0	0.0	0.0	0.0	0.0	0.0	0.0
NDNF	79625	symbol	H. sapiens	79625	H. sapiens	1.0	0.0	1.0	0.0	0.0	0.0	0.0	0.0	0.0	0.0	0.0	0.0	1.0	0.0	0.0	0.0	1.0	0.0	0.0	0.0
LOC100129168	100129168	Gene_ID	H. sapiens	100129168	H. sapiens	0.0	0.0	0.0	0.0	0.0	0.0	0.0	0.0	0.0	0.0	0.0	0.0	0.0	0.0	0.0	0.0	0.0	0.0	0.0	0.0
SLC35G1	159371	symbol	H. sapiens	159371	H. sapiens	0.0	0.0	0.0	0.0	0.0	0.0	0.0	0.0	0.0	0.0	0.0	0.0	0.0	0.0	0.0	0.0	0.0	0.0	0.0	0.0
KIAA1211	57482	gene_synonym	H. sapiens	57482	H. sapiens	0.0	0.0	0.0	0.0	0.0	0.0	0.0	0.0	0.0	0.0	0.0	0.0	0.0	0.0	1.0	0.0	0.0	0.0	0.0	0.0
ACP2	53	symbol	H. sapiens	53	H. sapiens	0.0	0.0	0.0	0.0	0.0	0.0	0.0	0.0	0.0	0.0	0.0	0.0	0.0	0.0	0.0	0.0	0.0	0.0	0.0	0.0
WSCD2	9671	symbol	H. sapiens	9671	H. sapiens	0.0	0.0	0.0	0.0	0.0	0.0	0.0	0.0	0.0	0.0	0.0	0.0	0.0	0.0	0.0	0.0	0.0	0.0	0.0	0.0
SKI	6497	symbol	H. sapiens	6497	H. sapiens	1.0	0.0	1.0	0.0	0.0	0.0	0.0	0.0	0.0	0.0	0.0	0.0	1.0	0.0	1.0	0.0	1.0	0.0	0.0	0.0
TMEM175	84286	symbol	H. sapiens	84286	H. sapiens	0.0	0.0	0.0	0.0	0.0	0.0	0.0	0.0	0.0	0.0	0.0	0.0	0.0	0.0	0.0	0.0	0.0	0.0	0.0	0.0
TFDP1	7027	symbol	H. sapiens	7027	H. sapiens	0.0	0.0	0.0	0.0	0.0	0.0	0.0	0.0	0.0	0.0	0.0	0.0	0.0	0.0	0.0	0.0	0.0	0.0	0.0	0.0
DIAPH3	81624	symbol	H. sapiens	81624	H. sapiens	0.0	0.0	0.0	0.0	0.0	0.0	0.0	1.0	0.0	0.0	0.0	1.0	0.0	0.0	0.0	0.0	0.0	0.0	0.0	0.0
B3GALT6	126792	symbol	H. sapiens	126792	H. sapiens	0.0	0.0	0.0	0.0	0.0	0.0	0.0	0.0	0.0	0.0	0.0	0.0	0.0	0.0	0.0	0.0	0.0	0.0	0.0	0.0
AHRR	57491	symbol	H. sapiens	57491	H. sapiens	0.0	0.0	0.0	0.0	0.0	0.0	0.0	0.0	0.0	0.0	0.0	0.0	0.0	0.0	0.0	0.0	0.0	0.0	0.0	0.0
CIPC	85457	symbol	H. sapiens	85457	H. sapiens	0.0	0.0	0.0	0.0	0.0	0.0	0.0	0.0	0.0	0.0	0.0	0.0	0.0	0.0	0.0	0.0	0.0	0.0	0.0	0.0
LOC105376256						nan	nan	nan	nan	nan	nan	nan	nan	nan	nan	nan	nan	nan	nan	nan	nan	nan	nan	nan	nan
BAP1	8314	symbol	H. sapiens	8314	H. sapiens	0.0	0.0	0.0	0.0	0.0	0.0	0.0	0.0	0.0	0.0	0.0	0.0	0.0	0.0	1.0	0.0	0.0	0.0	0.0	0.0
ZNF608	57507	symbol	H. sapiens	57507	H. sapiens	0.0	0.0	0.0	0.0	0.0	0.0	0.0	0.0	0.0	0.0	0.0	0.0	0.0	0.0	0.0	0.0	0.0	0.0	0.0	0.0
BAIAP2	10458	symbol	H. sapiens	10458	H. sapiens	1.0	1.0	1.0	1.0	0.0	1.0	1.0	1.0	1.0	0.0	0.0	1.0	0.0	1.0	1.0	0.0	1.0	0.0	0.0	1.0
CSMD3	114788	symbol	H. sapiens	114788	H. sapiens	0.0	0.0	0.0	0.0	0.0	0.0	0.0	0.0	0.0	0.0	0.0	0.0	0.0	0.0	0.0	0.0	0.0	0.0	0.0	0.0
UG0898H09	286183	gene_synonym	H. sapiens	286183	H. sapiens	0.0	0.0	0.0	0.0	0.0	0.0	0.0	0.0	0.0	0.0	0.0	0.0	0.0	0.0	0.0	0.0	0.0	0.0	0.0	0.0
GPD1	2819	symbol	H. sapiens	2819	H. sapiens	0.0	0.0	0.0	0.0	0.0	0.0	0.0	0.0	0.0	0.0	0.0	0.0	0.0	0.0	0.0	0.0	0.0	0.0	0.0	0.0
TUNAR	100507043	symbol	H. sapiens	100507043	H. sapiens	0.0	0.0	0.0	0.0	0.0	0.0	0.0	0.0	0.0	0.0	0.0	0.0	0.0	0.0	0.0	0.0	0.0	0.0	0.0	0.0
CHCHD6	84303	symbol	H. sapiens	84303	H. sapiens	0.0	0.0	0.0	0.0	0.0	0.0	0.0	0.0	0.0	0.0	0.0	0.0	0.0	0.0	0.0	0.0	0.0	0.0	0.0	0.0
LIMS2	55679	symbol	H. sapiens	55679	H. sapiens	1.0	0.0	0.0	1.0	0.0	0.0	0.0	0.0	1.0	0.0	0.0	0.0	0.0	1.0	0.0	0.0	0.0	0.0	0.0	0.0
OGG1	4968	symbol	H. sapiens	4968	H. sapiens	0.0	0.0	0.0	0.0	0.0	0.0	0.0	0.0	0.0	0.0	0.0	0.0	0.0	0.0	0.0	0.0	0.0	0.0	0.0	0.0
DOCK2	1794	symbol	H. sapiens	1794	H. sapiens	1.0	0.0	0.0	0.0	0.0	0.0	0.0	1.0	0.0	0.0	1.0	1.0	0.0	0.0	0.0	1.0	0.0	0.0	0.0	0.0
CD24	100133941	symbol	H. sapiens	100133941	H. sapiens	0.0	0.0	0.0	0.0	0.0	0.0	0.0	0.0	0.0	0.0	0.0	0.0	0.0	0.0	0.0	0.0	0.0	0.0	0.0	0.0
THBD	7056	symbol	H. sapiens	7056	H. sapiens	0.0	0.0	0.0	0.0	0.0	0.0	0.0	0.0	0.0	0.0	0.0	0.0	0.0	0.0	0.0	0.0	0.0	0.0	0.0	0.0
FILIP1	27145	symbol	H. sapiens	27145	H. sapiens	0.0	0.0	0.0	0.0	0.0	0.0	0.0	1.0	0.0	0.0	0.0	0.0	0.0	0.0	0.0	0.0	0.0	0.0	0.0	0.0
LOC100422479	100422479	Gene_ID	H. sapiens	100422479	H. sapiens	0.0	0.0	0.0	0.0	0.0	0.0	0.0	0.0	0.0	0.0	0.0	0.0	0.0	0.0	0.0	0.0	0.0	0.0	0.0	0.0
PTPN23	25930	symbol	H. sapiens	25930	H. sapiens	0.0	0.0	0.0	0.0	0.0	0.0	0.0	0.0	0.0	0.0	0.0	0.0	0.0	0.0	0.0	0.0	0.0	0.0	0.0	0.0
LOC105372971	105372971	Gene_ID	H. sapiens	105372971	H. sapiens	0.0	0.0	0.0	0.0	0.0	0.0	0.0	0.0	0.0	0.0	0.0	0.0	0.0	0.0	0.0	0.0	0.0	0.0	0.0	0.0
RPS28P6	728453	symbol	H. sapiens	728453	H. sapiens	0.0	0.0	0.0	0.0	0.0	0.0	0.0	0.0	0.0	0.0	0.0	0.0	0.0	0.0	0.0	0.0	0.0	0.0	0.0	0.0
CSNK2A3	283106	symbol	H. sapiens	283106	H. sapiens	0.0	0.0	0.0	0.0	0.0	0.0	0.0	0.0	0.0	0.0	0.0	0.0	0.0	0.0	0.0	0.0	0.0	0.0	0.0	0.0
TADA3	10474	symbol	H. sapiens	10474	H. sapiens	0.0	0.0	0.0	0.0	0.0	0.0	0.0	0.0	0.0	0.0	0.0	0.0	0.0	0.0	0.0	0.0	0.0	0.0	1.0	0.0
RAP2B	5912	symbol	H. sapiens	5912	H. sapiens	0.0	0.0	0.0	1.0	1.0	0.0	0.0	0.0	0.0	0.0	0.0	0.0	0.0	0.0	1.0	0.0	0.0	0.0	0.0	0.0
ADRB2	154	symbol	H. sapiens	154	H. sapiens	0.0	1.0	0.0	0.0	1.0	1.0	1.0	0.0	0.0	1.0	0.0	0.0	0.0	0.0	1.0	0.0	1.0	1.0	0.0	1.0
LOC105372911	105372911	Gene_ID	H. sapiens	105372911	H. sapiens	0.0	0.0	0.0	0.0	0.0	0.0	0.0	0.0	0.0	0.0	0.0	0.0	0.0	0.0	0.0	0.0	0.0	0.0	0.0	0.0
LOC348958	348958	Gene_ID	H. sapiens	348958	H. sapiens	0.0	0.0	0.0	0.0	0.0	0.0	0.0	0.0	0.0	0.0	0.0	0.0	0.0	0.0	0.0	0.0	0.0	0.0	0.0	0.0
LOC646730	646730	Gene_ID	H. sapiens	646730	H. sapiens	0.0	0.0	0.0	0.0	0.0	0.0	0.0	0.0	0.0	0.0	0.0	0.0	0.0	0.0	0.0	0.0	0.0	0.0	0.0	0.0
LOC100128242	57476	Gene_ID	H. sapiens	57476	H. sapiens	0.0	0.0	0.0	0.0	0.0	0.0	0.0	0.0	0.0	0.0	0.0	0.0	0.0	0.0	0.0	0.0	0.0	0.0	0.0	0.0
LOC100507516	100507516	Gene_ID	H. sapiens	100507516	H. sapiens	0.0	0.0	0.0	0.0	0.0	0.0	0.0	0.0	0.0	0.0	0.0	0.0	0.0	0.0	0.0	0.0	0.0	0.0	0.0	0.0
DAAM2	23500	symbol	H. sapiens	23500	H. sapiens	1.0	0.0	0.0	0.0	0.0	0.0	0.0	0.0	0.0	0.0	0.0	1.0	0.0	0.0	1.0	0.0	0.0	0.0	0.0	0.0
BRD1	23774	symbol	H. sapiens	23774	H. sapiens	0.0	0.0	0.0	0.0	0.0	0.0	0.0	0.0	0.0	0.0	0.0	0.0	0.0	0.0	0.0	0.0	0.0	0.0	0.0	0.0
PRDM16	63976	symbol	H. sapiens	63976	H. sapiens	0.0	0.0	0.0	0.0	0.0	0.0	0.0	0.0	0.0	0.0	0.0	0.0	0.0	0.0	0.0	0.0	0.0	0.0	0.0	0.0
LOC105371578	105371578	Gene_ID	H. sapiens	105371578	H. sapiens	0.0	0.0	0.0	0.0	0.0	0.0	0.0	0.0	0.0	0.0	0.0	0.0	0.0	0.0	0.0	0.0	0.0	0.0	0.0	0.0
PGAP1	80055	symbol	H. sapiens	80055	H. sapiens	0.0	0.0	1.0	0.0	0.0	0.0	0.0	0.0	0.0	0.0	0.0	0.0	0.0	0.0	0.0	1.0	0.0	0.0	0.0	0.0
LOC100129202	100129202	Gene_ID	H. sapiens	100129202	H. sapiens	0.0	0.0	0.0	0.0	0.0	0.0	0.0	0.0	0.0	0.0	0.0	0.0	0.0	0.0	0.0	0.0	0.0	0.0	0.0	0.0
NCKAP5L	57701	symbol	H. sapiens	57701	H. sapiens	0.0	0.0	0.0	0.0	0.0	0.0	0.0	0.0	0.0	0.0	0.0	0.0	0.0	0.0	0.0	0.0	0.0	0.0	0.0	0.0
SAMD9	54809	symbol	H. sapiens	54809	H. sapiens	0.0	0.0	0.0	0.0	0.0	0.0	0.0	0.0	0.0	0.0	0.0	0.0	0.0	0.0	0.0	0.0	0.0	0.0	0.0	0.0
VILL	50853	symbol	H. sapiens	50853	H. sapiens	0.0	0.0	0.0	0.0	0.0	0.0	0.0	0.0	0.0	0.0	0.0	0.0	0.0	0.0	0.0	0.0	0.0	0.0	0.0	0.0
LOC105378295						nan	nan	nan	nan	nan	nan	nan	nan	nan	nan	nan	nan	nan	nan	nan	nan	nan	nan	nan	nan
TMEM200A	114801	symbol	H. sapiens	114801	H. sapiens	0.0	0.0	0.0	0.0	0.0	0.0	0.0	0.0	0.0	0.0	0.0	0.0	0.0	0.0	0.0	0.0	0.0	0.0	0.0	0.0
FLJ46906						nan	nan	nan	nan	nan	nan	nan	nan	nan	nan	nan	nan	nan	nan	nan	nan	nan	nan	nan	nan
HIVEP3	59269	symbol	H. sapiens	59269	H. sapiens	0.0	0.0	0.0	0.0	0.0	0.0	0.0	0.0	0.0	0.0	0.0	0.0	0.0	0.0	0.0	0.0	0.0	0.0	0.0	0.0
ICAM5	7087	symbol	H. sapiens	7087	H. sapiens	0.0	0.0	0.0	1.0	0.0	0.0	0.0	0.0	0.0	0.0	0.0	0.0	0.0	0.0	0.0	0.0	0.0	0.0	1.0	0.0
IRX2	153572	symbol	H. sapiens	153572	H. sapiens	0.0	0.0	0.0	0.0	0.0	0.0	0.0	0.0	0.0	0.0	0.0	0.0	0.0	0.0	0.0	0.0	0.0	0.0	0.0	0.0
RNF112	7732	symbol	H. sapiens	7732	H. sapiens	1.0	0.0	0.0	0.0	0.0	0.0	0.0	0.0	0.0	0.0	0.0	0.0	0.0	0.0	0.0	0.0	0.0	0.0	0.0	0.0
MAP3K10	4294	symbol	H. sapiens	4294	H. sapiens	0.0	0.0	0.0	0.0	1.0	0.0	0.0	0.0	0.0	0.0	0.0	0.0	0.0	0.0	0.0	0.0	0.0	0.0	0.0	0.0
PCDHGC5	56097	symbol	H. sapiens	56097	H. sapiens	0.0	0.0	0.0	1.0	0.0	0.0	0.0	0.0	0.0	0.0	0.0	0.0	0.0	0.0	0.0	0.0	0.0	0.0	0.0	0.0
FAM102A	399665	symbol	H. sapiens	399665	H. sapiens	0.0	0.0	0.0	0.0	0.0	0.0	0.0	0.0	0.0	0.0	0.0	0.0	0.0	0.0	0.0	0.0	0.0	0.0	0.0	0.0
LMCD1	29995	symbol	H. sapiens	29995	H. sapiens	0.0	0.0	0.0	0.0	0.0	0.0	1.0	0.0	0.0	0.0	0.0	0.0	0.0	0.0	0.0	0.0	0.0	0.0	0.0	0.0
LETM1P2	100131934	symbol	H. sapiens	100131934	H. sapiens	0.0	0.0	0.0	0.0	0.0	0.0	0.0	0.0	0.0	0.0	0.0	0.0	0.0	0.0	0.0	0.0	0.0	0.0	0.0	0.0
AQP3	360	symbol	H. sapiens	360	H. sapiens	0.0	0.0	0.0	0.0	0.0	0.0	0.0	0.0	0.0	0.0	0.0	0.0	0.0	0.0	0.0	0.0	0.0	0.0	0.0	0.0
TTC3	7267	symbol	H. sapiens	7267	H. sapiens	0.0	0.0	0.0	0.0	0.0	0.0	0.0	0.0	0.0	0.0	0.0	0.0	0.0	0.0	0.0	0.0	0.0	0.0	0.0	0.0
CSF2RA	1438	symbol	H. sapiens	1438	H. sapiens	0.0	0.0	0.0	0.0	0.0	0.0	0.0	0.0	0.0	0.0	0.0	0.0	0.0	0.0	0.0	0.0	0.0	0.0	0.0	0.0
LYNX1	66004	symbol	H. sapiens	66004	H. sapiens	0.0	0.0	0.0	0.0	0.0	0.0	0.0	0.0	0.0	0.0	0.0	0.0	0.0	0.0	0.0	0.0	0.0	0.0	0.0	0.0
C6orf118	168090	symbol	H. sapiens	168090	H. sapiens	0.0	0.0	0.0	0.0	0.0	0.0	0.0	0.0	0.0	0.0	0.0	0.0	0.0	0.0	0.0	0.0	0.0	0.0	0.0	0.0
PIK3C2B	5287	symbol	H. sapiens	5287	H. sapiens	0.0	0.0	0.0	0.0	0.0	0.0	0.0	0.0	0.0	0.0	0.0	0.0	0.0	0.0	0.0	0.0	0.0	0.0	1.0	0.0
NTF3	4908	symbol	H. sapiens	4908	H. sapiens	1.0	1.0	0.0	0.0	1.0	0.0	0.0	0.0	0.0	0.0	0.0	0.0	0.0	0.0	0.0	1.0	1.0	0.0	1.0	0.0
ARSF	416	symbol	H. sapiens	416	H. sapiens	0.0	0.0	0.0	0.0	0.0	0.0	0.0	0.0	0.0	0.0	0.0	0.0	0.0	0.0	0.0	0.0	0.0	0.0	0.0	0.0
CACHD1	57685	symbol	H. sapiens	57685	H. sapiens	0.0	0.0	0.0	0.0	0.0	0.0	0.0	0.0	0.0	0.0	0.0	0.0	0.0	0.0	0.0	0.0	0.0	0.0	0.0	0.0
TRHR	7201	symbol	H. sapiens	7201	H. sapiens	0.0	0.0	0.0	0.0	0.0	0.0	0.0	0.0	0.0	0.0	0.0	0.0	0.0	0.0	0.0	0.0	0.0	1.0	0.0	0.0
PLCG2	5336	symbol	H. sapiens	5336	H. sapiens	0.0	0.0	0.0	0.0	1.0	1.0	0.0	0.0	0.0	1.0	0.0	0.0	0.0	0.0	1.0	1.0	0.0	0.0	0.0	0.0
DNASE1	1773	symbol	H. sapiens	1773	H. sapiens	0.0	0.0	0.0	0.0	0.0	0.0	0.0	0.0	0.0	0.0	0.0	0.0	0.0	0.0	0.0	0.0	0.0	0.0	0.0	0.0
DOT1L	84444	symbol	H. sapiens	84444	H. sapiens	0.0	0.0	0.0	0.0	0.0	0.0	0.0	0.0	0.0	0.0	0.0	0.0	0.0	0.0	0.0	0.0	0.0	0.0	0.0	0.0
PWWP2B	170394	symbol	H. sapiens	170394	H. sapiens	0.0	0.0	0.0	0.0	0.0	0.0	0.0	0.0	0.0	0.0	0.0	0.0	0.0	0.0	0.0	0.0	0.0	0.0	0.0	0.0
LOC100130487	100130487	Gene_ID	H. sapiens	100130487	H. sapiens	0.0	0.0	0.0	0.0	0.0	0.0	0.0	0.0	0.0	0.0	0.0	0.0	0.0	0.0	0.0	0.0	0.0	0.0	0.0	0.0
NAALADL2	254827	symbol	H. sapiens	254827	H. sapiens	0.0	0.0	0.0	0.0	0.0	0.0	0.0	0.0	0.0	0.0	0.0	0.0	0.0	0.0	0.0	0.0	0.0	0.0	0.0	0.0
ACOX2	8309	symbol	H. sapiens	8309	H. sapiens	0.0	0.0	0.0	0.0	0.0	0.0	0.0	0.0	0.0	0.0	0.0	0.0	0.0	0.0	0.0	0.0	0.0	0.0	0.0	0.0
PLB1	151056	symbol	H. sapiens	151056	H. sapiens	0.0	0.0	0.0	0.0	0.0	0.0	0.0	0.0	0.0	0.0	0.0	0.0	0.0	0.0	0.0	0.0	0.0	0.0	0.0	0.0
SPNS2	124976	symbol	H. sapiens	124976	H. sapiens	0.0	0.0	0.0	0.0	0.0	0.0	0.0	0.0	0.0	0.0	0.0	0.0	0.0	0.0	0.0	0.0	0.0	0.0	0.0	0.0
HTR1DP1	100421479	symbol	H. sapiens	100421479	H. sapiens	0.0	0.0	0.0	0.0	0.0	0.0	0.0	0.0	0.0	0.0	0.0	0.0	0.0	0.0	0.0	0.0	0.0	0.0	0.0	0.0
RPL7P24	100127893	symbol	H. sapiens	100127893	H. sapiens	0.0	0.0	0.0	0.0	0.0	0.0	0.0	0.0	0.0	0.0	0.0	0.0	0.0	0.0	0.0	0.0	0.0	0.0	0.0	0.0
LOC101928635						nan	nan	nan	nan	nan	nan	nan	nan	nan	nan	nan	nan	nan	nan	nan	nan	nan	nan	nan	nan
LOC102724227	102724227	Gene_ID	H. sapiens	102724227	H. sapiens	0.0	0.0	0.0	0.0	0.0	0.0	0.0	0.0	0.0	0.0	0.0	0.0	0.0	0.0	0.0	0.0	0.0	0.0	0.0	0.0
LOC100131029	100131029	Gene_ID	H. sapiens	100131029	H. sapiens	0.0	0.0	0.0	0.0	0.0	0.0	0.0	0.0	0.0	0.0	0.0	0.0	0.0	0.0	0.0	0.0	0.0	0.0	0.0	0.0
DENND2C	163259	symbol	H. sapiens	163259	H. sapiens	0.0	0.0	0.0	0.0	0.0	0.0	0.0	0.0	0.0	0.0	0.0	0.0	0.0	0.0	0.0	0.0	0.0	0.0	0.0	0.0
DAP	1611	symbol	H. sapiens	1611	H. sapiens	0.0	0.0	0.0	0.0	0.0	0.0	0.0	0.0	0.0	0.0	0.0	0.0	0.0	0.0	0.0	0.0	0.0	0.0	0.0	0.0
APCDD1	147495	symbol	H. sapiens	147495	H. sapiens	0.0	0.0	0.0	0.0	0.0	0.0	0.0	0.0	0.0	0.0	0.0	0.0	0.0	0.0	0.0	0.0	0.0	0.0	0.0	0.0
GLB1L2	89944	symbol	H. sapiens	89944	H. sapiens	0.0	0.0	0.0	0.0	0.0	0.0	0.0	0.0	0.0	0.0	0.0	0.0	0.0	0.0	0.0	0.0	0.0	0.0	0.0	0.0
EPCAM	4072	symbol	H. sapiens	4072	H. sapiens	0.0	0.0	0.0	1.0	0.0	0.0	0.0	0.0	0.0	0.0	0.0	0.0	0.0	0.0	0.0	0.0	0.0	0.0	0.0	0.0
NPDC1	56654	symbol	H. sapiens	56654	H. sapiens	0.0	0.0	0.0	0.0	0.0	0.0	0.0	0.0	0.0	0.0	0.0	0.0	0.0	0.0	0.0	0.0	0.0	0.0	0.0	0.0
FAM65B	9750	gene_synonym	H. sapiens	9750	H. sapiens	0.0	0.0	0.0	0.0	0.0	0.0	0.0	0.0	0.0	0.0	1.0	0.0	0.0	0.0	0.0	0.0	0.0	0.0	0.0	0.0
ZNF629	23361	symbol	H. sapiens	23361	H. sapiens	0.0	0.0	0.0	0.0	0.0	0.0	0.0	0.0	0.0	0.0	0.0	0.0	0.0	0.0	0.0	0.0	0.0	0.0	0.0	0.0
CNIH3	149111	symbol	H. sapiens	149111	H. sapiens	0.0	0.0	0.0	0.0	0.0	1.0	0.0	0.0	0.0	0.0	0.0	0.0	0.0	0.0	0.0	0.0	0.0	0.0	0.0	0.0
LOC105377594	25854	Gene_ID	H. sapiens	25854	H. sapiens	0.0	0.0	0.0	0.0	0.0	0.0	0.0	0.0	0.0	0.0	0.0	0.0	0.0	0.0	0.0	0.0	0.0	0.0	0.0	0.0
HYDIN	54768	symbol	H. sapiens	54768	H. sapiens	0.0	0.0	0.0	0.0	0.0	0.0	0.0	0.0	0.0	0.0	0.0	0.0	0.0	0.0	0.0	0.0	0.0	0.0	0.0	0.0
LMTK3	114783	symbol	H. sapiens	114783	H. sapiens	0.0	0.0	0.0	0.0	0.0	0.0	0.0	0.0	0.0	0.0	0.0	0.0	0.0	0.0	0.0	0.0	0.0	0.0	0.0	0.0
PROKR1	10887	symbol	H. sapiens	10887	H. sapiens	0.0	0.0	0.0	0.0	0.0	0.0	0.0	0.0	0.0	0.0	0.0	0.0	0.0	0.0	0.0	0.0	0.0	0.0	0.0	0.0
NYAP2	57624	symbol	H. sapiens	57624	H. sapiens	1.0	0.0	0.0	0.0	0.0	0.0	0.0	0.0	0.0	0.0	0.0	0.0	0.0	0.0	0.0	0.0	0.0	0.0	0.0	0.0
MYO15B	80022	symbol	H. sapiens	80022	H. sapiens	0.0	0.0	0.0	0.0	0.0	0.0	0.0	0.0	0.0	0.0	0.0	0.0	0.0	0.0	0.0	0.0	0.0	0.0	0.0	0.0
C14orf132	56967	symbol	H. sapiens	56967	H. sapiens	0.0	0.0	0.0	0.0	0.0	0.0	0.0	0.0	0.0	0.0	0.0	0.0	0.0	0.0	0.0	0.0	0.0	0.0	0.0	0.0
LOC101928816	101928816	Gene_ID	H. sapiens	101928816	H. sapiens	0.0	0.0	0.0	0.0	0.0	0.0	0.0	0.0	0.0	0.0	0.0	0.0	0.0	0.0	0.0	0.0	0.0	0.0	0.0	0.0
EPHA6	285220	symbol	H. sapiens	285220	H. sapiens	0.0	0.0	0.0	0.0	0.0	0.0	0.0	0.0	0.0	0.0	0.0	0.0	0.0	0.0	0.0	0.0	0.0	0.0	0.0	0.0
C1QTNF9	338872	symbol	H. sapiens	338872	H. sapiens	0.0	0.0	0.0	0.0	0.0	0.0	0.0	0.0	0.0	0.0	0.0	0.0	0.0	0.0	0.0	0.0	0.0	0.0	0.0	0.0
ZBTB9	221504	symbol	H. sapiens	221504	H. sapiens	0.0	0.0	0.0	0.0	0.0	0.0	0.0	0.0	0.0	0.0	0.0	0.0	0.0	0.0	0.0	0.0	0.0	0.0	0.0	0.0
MTRNR2L5	100463289	symbol	H. sapiens	100463289	H. sapiens	0.0	0.0	0.0	0.0	0.0	0.0	0.0	0.0	0.0	0.0	0.0	0.0	0.0	0.0	0.0	0.0	0.0	0.0	0.0	0.0
ZFPM2	23414	symbol	H. sapiens	23414	H. sapiens	0.0	0.0	0.0	0.0	0.0	0.0	0.0	0.0	0.0	0.0	0.0	0.0	1.0	0.0	1.0	0.0	0.0	0.0	0.0	0.0
MAP3K14	9020	symbol	H. sapiens	9020	H. sapiens	0.0	0.0	0.0	0.0	0.0	0.0	0.0	0.0	0.0	0.0	0.0	0.0	0.0	0.0	0.0	0.0	0.0	0.0	0.0	0.0
LOC101927760	101927760	Gene_ID	H. sapiens	101927760	H. sapiens	0.0	0.0	0.0	0.0	0.0	0.0	0.0	0.0	0.0	0.0	0.0	0.0	0.0	0.0	0.0	0.0	0.0	0.0	0.0	0.0
CD4	920	symbol	H. sapiens	920	H. sapiens	0.0	0.0	0.0	0.0	1.0	1.0	0.0	0.0	0.0	0.0	0.0	0.0	0.0	0.0	0.0	0.0	1.0	0.0	0.0	0.0
MEG3	55384	symbol	H. sapiens	55384	H. sapiens	0.0	0.0	0.0	0.0	0.0	0.0	0.0	0.0	0.0	0.0	0.0	0.0	0.0	0.0	0.0	0.0	0.0	0.0	0.0	0.0
PGA5	5222	symbol	H. sapiens	5222	H. sapiens	0.0	0.0	0.0	0.0	0.0	0.0	0.0	0.0	0.0	0.0	0.0	0.0	0.0	0.0	0.0	0.0	0.0	0.0	0.0	0.0
LOC105372805	10317	Gene_ID	H. sapiens	10317	H. sapiens	0.0	0.0	0.0	0.0	0.0	0.0	0.0	0.0	0.0	0.0	0.0	0.0	0.0	0.0	0.0	0.0	0.0	0.0	0.0	0.0
GPR34	2857	symbol	H. sapiens	2857	H. sapiens	0.0	0.0	0.0	0.0	0.0	0.0	0.0	0.0	0.0	0.0	0.0	0.0	0.0	0.0	0.0	0.0	0.0	0.0	0.0	0.0
UNC93B1	81622	symbol	H. sapiens	81622	H. sapiens	0.0	0.0	0.0	0.0	0.0	0.0	0.0	0.0	0.0	0.0	0.0	0.0	0.0	0.0	0.0	0.0	0.0	0.0	0.0	0.0
GLP1R	2740	symbol	H. sapiens	2740	H. sapiens	0.0	1.0	0.0	0.0	0.0	0.0	1.0	0.0	0.0	1.0	0.0	0.0	0.0	0.0	0.0	0.0	0.0	1.0	0.0	0.0
LOC105375132	105375132	Gene_ID	H. sapiens	105375132	H. sapiens	0.0	0.0	0.0	0.0	0.0	0.0	0.0	0.0	0.0	0.0	0.0	0.0	0.0	0.0	0.0	0.0	0.0	0.0	0.0	0.0
LOC105377991	105377991	Gene_ID	H. sapiens	105377991	H. sapiens	0.0	0.0	0.0	0.0	0.0	0.0	0.0	0.0	0.0	0.0	0.0	0.0	0.0	0.0	0.0	0.0	0.0	0.0	0.0	0.0
PLXNB2	23654	symbol	H. sapiens	23654	H. sapiens	1.0	0.0	1.0	1.0	0.0	0.0	0.0	0.0	1.0	0.0	0.0	0.0	1.0	1.0	1.0	0.0	0.0	0.0	0.0	0.0
KLF3	51274	symbol	H. sapiens	51274	H. sapiens	0.0	0.0	0.0	0.0	0.0	0.0	0.0	0.0	0.0	0.0	0.0	0.0	0.0	0.0	0.0	0.0	0.0	0.0	0.0	0.0
KIAA0368	23392	gene_synonym	H. sapiens	23392	H. sapiens	0.0	0.0	0.0	0.0	0.0	0.0	0.0	0.0	0.0	0.0	0.0	0.0	0.0	0.0	0.0	0.0	0.0	0.0	0.0	0.0
RPL14P2	100270930	symbol	H. sapiens	100270930	H. sapiens	0.0	0.0	0.0	0.0	0.0	0.0	0.0	0.0	0.0	0.0	0.0	0.0	0.0	0.0	0.0	0.0	0.0	0.0	0.0	0.0
ANKRD11	29123	symbol	H. sapiens	29123	H. sapiens	0.0	0.0	1.0	0.0	0.0	0.0	0.0	0.0	0.0	0.0	0.0	0.0	0.0	0.0	0.0	0.0	0.0	0.0	0.0	0.0
PCBP2P1	101060045	symbol	H. sapiens	101060045	H. sapiens	0.0	0.0	0.0	0.0	0.0	0.0	0.0	0.0	0.0	0.0	0.0	0.0	0.0	0.0	0.0	0.0	0.0	0.0	0.0	0.0
ERN1	2081	symbol	H. sapiens	2081	H. sapiens	0.0	0.0	0.0	0.0	1.0	0.0	0.0	0.0	0.0	0.0	0.0	0.0	0.0	0.0	0.0	0.0	1.0	0.0	0.0	0.0
ADRA1D	146	symbol	H. sapiens	146	H. sapiens	0.0	0.0	0.0	0.0	1.0	0.0	1.0	0.0	0.0	1.0	0.0	0.0	0.0	0.0	1.0	0.0	0.0	1.0	0.0	0.0
PELI1	57162	symbol	H. sapiens	57162	H. sapiens	0.0	0.0	0.0	0.0	0.0	0.0	0.0	0.0	0.0	0.0	0.0	0.0	0.0	0.0	0.0	0.0	0.0	0.0	0.0	0.0
TEX261	113419	symbol	H. sapiens	113419	H. sapiens	0.0	0.0	0.0	0.0	0.0	0.0	0.0	0.0	0.0	0.0	0.0	0.0	0.0	0.0	0.0	0.0	0.0	0.0	0.0	0.0
LOC100128340	100128340	Gene_ID	H. sapiens	100128340	H. sapiens	0.0	0.0	0.0	0.0	0.0	0.0	0.0	0.0	0.0	0.0	0.0	0.0	0.0	0.0	0.0	0.0	0.0	0.0	0.0	0.0
KMT2C	58508	symbol	H. sapiens	58508	H. sapiens	0.0	0.0	0.0	0.0	0.0	0.0	0.0	0.0	0.0	0.0	0.0	0.0	0.0	0.0	0.0	0.0	0.0	0.0	0.0	0.0
CCDC106	29903	symbol	H. sapiens	29903	H. sapiens	0.0	0.0	0.0	0.0	0.0	0.0	0.0	0.0	0.0	0.0	0.0	0.0	0.0	0.0	0.0	0.0	0.0	0.0	0.0	0.0
SLC47A1	55244	symbol	H. sapiens	55244	H. sapiens	0.0	0.0	0.0	0.0	0.0	0.0	0.0	0.0	0.0	0.0	0.0	0.0	0.0	0.0	0.0	0.0	0.0	0.0	0.0	0.0
SLC43A3	29015	symbol	H. sapiens	29015	H. sapiens	0.0	0.0	0.0	0.0	0.0	0.0	0.0	0.0	0.0	0.0	0.0	0.0	0.0	0.0	0.0	0.0	0.0	0.0	0.0	0.0
NT5DC3	51559	symbol	H. sapiens	51559	H. sapiens	0.0	0.0	0.0	0.0	0.0	0.0	0.0	0.0	0.0	0.0	0.0	0.0	0.0	0.0	0.0	0.0	0.0	0.0	0.0	0.0
TRIM62	55223	symbol	H. sapiens	55223	H. sapiens	0.0	0.0	0.0	0.0	0.0	0.0	0.0	0.0	0.0	0.0	0.0	0.0	0.0	0.0	1.0	0.0	0.0	0.0	0.0	0.0
FURIN	5045	symbol	H. sapiens	5045	H. sapiens	0.0	0.0	0.0	0.0	0.0	0.0	0.0	0.0	0.0	0.0	0.0	1.0	1.0	0.0	1.0	0.0	1.0	0.0	1.0	0.0
LINC01013	100507254	symbol	H. sapiens	100507254	H. sapiens	0.0	0.0	0.0	0.0	0.0	0.0	0.0	0.0	0.0	0.0	0.0	0.0	0.0	0.0	0.0	0.0	0.0	0.0	0.0	0.0
PTPRZ1	5803	symbol	H. sapiens	5803	H. sapiens	1.0	1.0	0.0	0.0	0.0	0.0	0.0	0.0	0.0	0.0	0.0	0.0	0.0	0.0	0.0	0.0	1.0	0.0	0.0	0.0
RAVER2	55225	symbol	H. sapiens	55225	H. sapiens	0.0	0.0	0.0	0.0	0.0	0.0	0.0	0.0	0.0	0.0	0.0	0.0	0.0	0.0	0.0	0.0	0.0	0.0	0.0	0.0
LOC102723840	102723840	Gene_ID	H. sapiens	102723840	H. sapiens	0.0	0.0	0.0	0.0	0.0	0.0	0.0	0.0	0.0	0.0	0.0	0.0	0.0	0.0	0.0	0.0	0.0	0.0	0.0	0.0
LOC102724521	102724521	Gene_ID	H. sapiens	102724521	H. sapiens	0.0	0.0	0.0	0.0	0.0	0.0	0.0	0.0	0.0	0.0	0.0	0.0	0.0	0.0	0.0	0.0	0.0	0.0	0.0	0.0
GPC4	2239	symbol	H. sapiens	2239	H. sapiens	0.0	0.0	0.0	1.0	0.0	0.0	0.0	0.0	1.0	0.0	0.0	0.0	0.0	0.0	0.0	0.0	0.0	0.0	0.0	0.0
CCDC8	83987	symbol	H. sapiens	83987	H. sapiens	0.0	0.0	0.0	0.0	0.0	0.0	0.0	0.0	0.0	0.0	0.0	0.0	0.0	0.0	0.0	0.0	0.0	0.0	0.0	0.0
GNG4	2786	symbol	H. sapiens	2786	H. sapiens	0.0	0.0	0.0	0.0	0.0	0.0	0.0	0.0	0.0	1.0	0.0	0.0	0.0	0.0	1.0	0.0	0.0	1.0	1.0	0.0
RBM48P1	132817	symbol	H. sapiens	132817	H. sapiens	0.0	0.0	0.0	0.0	0.0	0.0	0.0	0.0	0.0	0.0	0.0	0.0	0.0	0.0	0.0	0.0	0.0	0.0	0.0	0.0
TGFA	7039	symbol	H. sapiens	7039	H. sapiens	0.0	0.0	0.0	0.0	1.0	1.0	0.0	0.0	0.0	0.0	0.0	0.0	1.0	0.0	0.0	0.0	1.0	0.0	1.0	0.0
LPPR1	54886	gene_synonym	H. sapiens	54886	H. sapiens	0.0	0.0	0.0	0.0	0.0	0.0	0.0	0.0	0.0	0.0	0.0	0.0	0.0	0.0	0.0	0.0	0.0	1.0	0.0	0.0
ZNF76	7629	symbol	H. sapiens	7629	H. sapiens	0.0	0.0	0.0	0.0	0.0	0.0	0.0	0.0	0.0	0.0	0.0	0.0	0.0	0.0	0.0	0.0	0.0	0.0	0.0	0.0
PSTPIP1	9051	symbol	H. sapiens	9051	H. sapiens	0.0	0.0	0.0	0.0	0.0	0.0	0.0	0.0	0.0	0.0	0.0	1.0	0.0	0.0	0.0	0.0	0.0	0.0	0.0	0.0
HNRNPA1P61	100288283	symbol	H. sapiens	100288283	H. sapiens	0.0	0.0	0.0	0.0	0.0	0.0	0.0	0.0	0.0	0.0	0.0	0.0	0.0	0.0	0.0	0.0	0.0	0.0	0.0	0.0
LYPLA1P3	157713	symbol	H. sapiens	157713	H. sapiens	0.0	0.0	0.0	0.0	0.0	0.0	0.0	0.0	0.0	0.0	0.0	0.0	0.0	0.0	0.0	0.0	0.0	0.0	0.0	0.0
NOL8P1	402191	symbol	H. sapiens	402191	H. sapiens	0.0	0.0	0.0	0.0	0.0	0.0	0.0	0.0	0.0	0.0	0.0	0.0	0.0	0.0	0.0	0.0	0.0	0.0	0.0	0.0
POMT1	10585	symbol	H. sapiens	10585	H. sapiens	0.0	0.0	0.0	0.0	0.0	0.0	0.0	0.0	0.0	0.0	0.0	0.0	0.0	0.0	0.0	0.0	0.0	0.0	0.0	0.0
ZNF843	283933	symbol	H. sapiens	283933	H. sapiens	0.0	0.0	0.0	0.0	0.0	0.0	0.0	0.0	0.0	0.0	0.0	0.0	0.0	0.0	0.0	0.0	0.0	0.0	0.0	0.0
LRCH4	4034	symbol	H. sapiens	4034	H. sapiens	0.0	0.0	0.0	0.0	0.0	0.0	0.0	0.0	0.0	0.0	0.0	0.0	0.0	0.0	0.0	0.0	0.0	0.0	0.0	0.0
LRP6	4040	symbol	H. sapiens	4040	H. sapiens	0.0	0.0	1.0	1.0	1.0	0.0	0.0	0.0	0.0	0.0	0.0	0.0	1.0	0.0	0.0	0.0	0.0	1.0	0.0	0.0
C5orf38	153571	symbol	H. sapiens	153571	H. sapiens	0.0	0.0	0.0	0.0	0.0	0.0	0.0	0.0	0.0	0.0	0.0	0.0	0.0	0.0	0.0	0.0	0.0	0.0	0.0	0.0
SLC2A9	56606	symbol	H. sapiens	56606	H. sapiens	0.0	0.0	0.0	0.0	0.0	0.0	0.0	0.0	0.0	0.0	0.0	0.0	0.0	0.0	0.0	0.0	0.0	0.0	0.0	0.0
APOC1	341	symbol	H. sapiens	341	H. sapiens	0.0	0.0	0.0	0.0	0.0	0.0	0.0	0.0	0.0	0.0	0.0	0.0	0.0	0.0	1.0	1.0	0.0	0.0	0.0	0.0
LOC105375982						nan	nan	nan	nan	nan	nan	nan	nan	nan	nan	nan	nan	nan	nan	nan	nan	nan	nan	nan	nan
ESRRAP2	144832	symbol	H. sapiens	144832	H. sapiens	0.0	0.0	0.0	0.0	0.0	0.0	0.0	0.0	0.0	0.0	0.0	0.0	0.0	0.0	0.0	0.0	0.0	0.0	0.0	0.0
LINC01312	154089	symbol	H. sapiens	154089	H. sapiens	0.0	0.0	0.0	0.0	0.0	0.0	0.0	0.0	0.0	0.0	0.0	0.0	0.0	0.0	0.0	0.0	0.0	0.0	0.0	0.0
SLCO3A1	28232	symbol	H. sapiens	28232	H. sapiens	0.0	0.0	0.0	0.0	0.0	0.0	0.0	0.0	0.0	0.0	0.0	0.0	0.0	0.0	0.0	0.0	0.0	0.0	0.0	0.0
KIAA2012	100652824	symbol	H. sapiens	100652824	H. sapiens	0.0	0.0	0.0	0.0	0.0	0.0	0.0	0.0	0.0	0.0	0.0	0.0	0.0	0.0	0.0	0.0	0.0	0.0	0.0	0.0
NR3C2	4306	symbol	H. sapiens	4306	H. sapiens	0.0	0.0	0.0	0.0	0.0	0.0	0.0	0.0	0.0	0.0	0.0	0.0	0.0	0.0	0.0	0.0	0.0	0.0	0.0	0.0
TAPBP	6892	symbol	H. sapiens	6892	H. sapiens	0.0	0.0	0.0	0.0	0.0	0.0	0.0	0.0	0.0	0.0	0.0	0.0	0.0	0.0	0.0	0.0	0.0	0.0	0.0	0.0
LOC400940	400940	Gene_ID	H. sapiens	400940	H. sapiens	0.0	0.0	0.0	0.0	0.0	0.0	0.0	0.0	0.0	0.0	0.0	0.0	0.0	0.0	0.0	0.0	0.0	0.0	0.0	0.0
KCNT2	343450	symbol	H. sapiens	343450	H. sapiens	0.0	0.0	0.0	0.0	0.0	0.0	0.0	0.0	0.0	0.0	0.0	0.0	0.0	0.0	0.0	0.0	0.0	0.0	0.0	0.0
LOC101927200	101927200	Gene_ID	H. sapiens	101927200	H. sapiens	0.0	0.0	0.0	0.0	0.0	0.0	0.0	0.0	0.0	0.0	0.0	0.0	0.0	0.0	0.0	0.0	0.0	0.0	0.0	0.0
MAML2	84441	symbol	H. sapiens	84441	H. sapiens	0.0	0.0	0.0	0.0	0.0	0.0	0.0	0.0	0.0	0.0	0.0	0.0	0.0	0.0	0.0	0.0	0.0	0.0	1.0	0.0
DAD1P1	56286	symbol	H. sapiens	56286	H. sapiens	0.0	0.0	0.0	0.0	0.0	0.0	0.0	0.0	0.0	0.0	0.0	0.0	0.0	0.0	0.0	0.0	0.0	0.0	0.0	0.0
OLFML2B	25903	symbol	H. sapiens	25903	H. sapiens	0.0	0.0	0.0	0.0	0.0	0.0	0.0	0.0	0.0	0.0	0.0	0.0	0.0	0.0	0.0	0.0	0.0	0.0	0.0	0.0
TMEM178A	130733	symbol	H. sapiens	130733	H. sapiens	0.0	0.0	0.0	0.0	0.0	0.0	0.0	0.0	0.0	0.0	0.0	0.0	0.0	0.0	0.0	0.0	0.0	0.0	0.0	0.0
LARGE-AS1	100506195	symbol	H. sapiens	100506195	H. sapiens	0.0	0.0	0.0	0.0	0.0	0.0	0.0	0.0	0.0	0.0	0.0	0.0	0.0	0.0	0.0	0.0	0.0	0.0	0.0	0.0
PTMS	5763	symbol	H. sapiens	5763	H. sapiens	0.0	0.0	0.0	0.0	0.0	0.0	0.0	0.0	0.0	0.0	0.0	0.0	0.0	0.0	0.0	0.0	0.0	0.0	0.0	0.0
NCAN	1463	symbol	H. sapiens	1463	H. sapiens	1.0	0.0	0.0	0.0	0.0	0.0	0.0	0.0	0.0	0.0	0.0	0.0	0.0	0.0	0.0	0.0	0.0	0.0	1.0	0.0
VPS37B	79720	symbol	H. sapiens	79720	H. sapiens	0.0	0.0	0.0	0.0	0.0	0.0	0.0	0.0	0.0	0.0	0.0	0.0	0.0	0.0	0.0	0.0	0.0	0.0	0.0	0.0
ITM2BP1	100420308	symbol	H. sapiens	100420308	H. sapiens	0.0	0.0	0.0	0.0	0.0	0.0	0.0	0.0	0.0	0.0	0.0	0.0	0.0	0.0	0.0	0.0	0.0	0.0	0.0	0.0
ROBO1	6091	symbol	H. sapiens	6091	H. sapiens	1.0	0.0	1.0	1.0	1.0	0.0	0.0	0.0	0.0	0.0	1.0	0.0	1.0	0.0	1.0	0.0	0.0	0.0	0.0	0.0
SPATA13	221178	symbol	H. sapiens	221178	H. sapiens	0.0	0.0	0.0	0.0	0.0	0.0	0.0	1.0	0.0	0.0	1.0	0.0	0.0	0.0	0.0	0.0	0.0	0.0	0.0	0.0
MYCN	4613	symbol	H. sapiens	4613	H. sapiens	0.0	0.0	0.0	0.0	0.0	0.0	0.0	0.0	0.0	0.0	0.0	0.0	0.0	0.0	0.0	0.0	1.0	0.0	0.0	0.0
YAP1P1	442266	symbol	H. sapiens	442266	H. sapiens	0.0	0.0	0.0	0.0	0.0	0.0	0.0	0.0	0.0	0.0	0.0	0.0	0.0	0.0	0.0	0.0	0.0	0.0	0.0	0.0
ELMO2	63916	symbol	H. sapiens	63916	H. sapiens	1.0	0.0	0.0	1.0	0.0	0.0	0.0	1.0	0.0	0.0	0.0	1.0	0.0	0.0	0.0	0.0	1.0	0.0	0.0	0.0
LOC101060189	101060189	Gene_ID	H. sapiens	101060189	H. sapiens	0.0	0.0	0.0	0.0	0.0	0.0	0.0	0.0	0.0	0.0	0.0	0.0	0.0	0.0	0.0	0.0	0.0	0.0	0.0	0.0
NTN1	9423	symbol	H. sapiens	9423	H. sapiens	1.0	0.0	0.0	1.0	0.0	0.0	0.0	0.0	0.0	0.0	0.0	0.0	1.0	0.0	1.0	0.0	0.0	0.0	0.0	1.0
ANKRD20A19P	400110	symbol	H. sapiens	400110	H. sapiens	0.0	0.0	0.0	0.0	0.0	0.0	0.0	0.0	0.0	0.0	0.0	0.0	0.0	0.0	0.0	0.0	0.0	0.0	0.0	0.0
NRROS	375387	symbol	H. sapiens	375387	H. sapiens	0.0	0.0	0.0	0.0	0.0	0.0	0.0	0.0	0.0	0.0	0.0	0.0	0.0	0.0	0.0	0.0	1.0	0.0	0.0	0.0
LOC400553	400553	Gene_ID	H. sapiens	400553	H. sapiens	0.0	0.0	0.0	0.0	0.0	0.0	0.0	0.0	0.0	0.0	0.0	0.0	0.0	0.0	0.0	0.0	0.0	0.0	0.0	0.0
LOC105373065						nan	nan	nan	nan	nan	nan	nan	nan	nan	nan	nan	nan	nan	nan	nan	nan	nan	nan	nan	nan
CHGB	1114	symbol	H. sapiens	1114	H. sapiens	0.0	0.0	0.0	0.0	0.0	0.0	0.0	0.0	0.0	0.0	0.0	0.0	0.0	0.0	0.0	0.0	0.0	0.0	0.0	0.0
LOC105376779						nan	nan	nan	nan	nan	nan	nan	nan	nan	nan	nan	nan	nan	nan	nan	nan	nan	nan	nan	nan
CTNND2	1501	symbol	H. sapiens	1501	H. sapiens	1.0	0.0	0.0	1.0	0.0	0.0	0.0	0.0	1.0	0.0	0.0	0.0	0.0	0.0	0.0	0.0	0.0	0.0	0.0	1.0
EHD1	10938	symbol	H. sapiens	10938	H. sapiens	1.0	0.0	0.0	0.0	0.0	0.0	0.0	0.0	0.0	0.0	0.0	0.0	0.0	0.0	0.0	1.0	1.0	0.0	0.0	0.0
FOXD4L6	653404	symbol	H. sapiens	653404	H. sapiens	0.0	0.0	0.0	0.0	0.0	0.0	0.0	0.0	0.0	0.0	0.0	0.0	0.0	0.0	0.0	0.0	0.0	0.0	0.0	0.0
FLRT1	23769	symbol	H. sapiens	23769	H. sapiens	1.0	0.0	0.0	0.0	0.0	0.0	0.0	0.0	0.0	0.0	0.0	0.0	0.0	0.0	0.0	0.0	1.0	0.0	0.0	1.0
CIITA	4261	symbol	H. sapiens	4261	H. sapiens	0.0	0.0	0.0	0.0	0.0	0.0	0.0	0.0	0.0	0.0	0.0	0.0	0.0	0.0	0.0	0.0	0.0	0.0	0.0	0.0
AKR1B1P1	401982	symbol	H. sapiens	401982	H. sapiens	0.0	0.0	0.0	0.0	0.0	0.0	0.0	0.0	0.0	0.0	0.0	0.0	0.0	0.0	0.0	0.0	0.0	0.0	0.0	0.0
BTBD2	55643	symbol	H. sapiens	55643	H. sapiens	0.0	0.0	0.0	0.0	0.0	0.0	0.0	0.0	0.0	0.0	0.0	0.0	0.0	0.0	0.0	0.0	0.0	0.0	0.0	0.0
FLJ16779	100192386	symbol	H. sapiens	100192386	H. sapiens	0.0	0.0	0.0	0.0	0.0	0.0	0.0	0.0	0.0	0.0	0.0	0.0	0.0	0.0	0.0	0.0	0.0	0.0	0.0	0.0
RASA4B	100271927	symbol	H. sapiens	100271927	H. sapiens	0.0	0.0	0.0	0.0	0.0	0.0	0.0	0.0	0.0	0.0	1.0	0.0	0.0	0.0	0.0	0.0	0.0	0.0	0.0	0.0
ZNF235	9310	symbol	H. sapiens	9310	H. sapiens	0.0	0.0	0.0	0.0	0.0	0.0	0.0	0.0	0.0	0.0	0.0	0.0	0.0	0.0	0.0	0.0	0.0	0.0	0.0	0.0
P2RY1	5028	symbol	H. sapiens	5028	H. sapiens	0.0	1.0	0.0	0.0	1.0	1.0	0.0	0.0	0.0	0.0	0.0	0.0	0.0	1.0	1.0	1.0	1.0	1.0	0.0	0.0
SLC19A1	6573	symbol	H. sapiens	6573	H. sapiens	0.0	0.0	0.0	0.0	0.0	0.0	0.0	0.0	0.0	0.0	0.0	0.0	0.0	0.0	0.0	0.0	0.0	0.0	0.0	0.0
TEAD1	7003	symbol	H. sapiens	7003	H. sapiens	1.0	0.0	0.0	0.0	0.0	0.0	0.0	0.0	0.0	0.0	0.0	0.0	0.0	0.0	1.0	0.0	0.0	0.0	1.0	0.0
CMTM4	146223	symbol	H. sapiens	146223	H. sapiens	0.0	0.0	0.0	0.0	0.0	0.0	0.0	0.0	0.0	0.0	0.0	0.0	0.0	0.0	0.0	0.0	0.0	0.0	0.0	0.0
GNA14-AS1	101927422	symbol	H. sapiens	101927422	H. sapiens	0.0	0.0	0.0	0.0	0.0	0.0	0.0	0.0	0.0	0.0	0.0	0.0	0.0	0.0	0.0	0.0	0.0	0.0	0.0	0.0
LOC105378749						nan	nan	nan	nan	nan	nan	nan	nan	nan	nan	nan	nan	nan	nan	nan	nan	nan	nan	nan	nan
SERTM1	400120	symbol	H. sapiens	400120	H. sapiens	0.0	0.0	0.0	0.0	0.0	0.0	0.0	0.0	0.0	0.0	0.0	0.0	0.0	0.0	0.0	0.0	0.0	0.0	0.0	0.0
ABL1	25	symbol	H. sapiens	25	H. sapiens	1.0	1.0	1.0	0.0	1.0	1.0	1.0	1.0	0.0	0.0	1.0	1.0	1.0	1.0	1.0	1.0	1.0	1.0	1.0	1.0
LINC01024	100505636	gene_synonym	H. sapiens	100505636	H. sapiens	0.0	0.0	0.0	0.0	0.0	0.0	0.0	0.0	0.0	0.0	0.0	0.0	0.0	0.0	0.0	0.0	0.0	0.0	0.0	0.0
DCAF7	10238	symbol	H. sapiens	10238	H. sapiens	0.0	0.0	0.0	0.0	0.0	0.0	0.0	0.0	0.0	0.0	0.0	0.0	0.0	0.0	0.0	0.0	0.0	0.0	0.0	0.0
PREX2	80243	symbol	H. sapiens	80243	H. sapiens	1.0	1.0	0.0	0.0	0.0	0.0	0.0	1.0	0.0	0.0	1.0	0.0	0.0	0.0	0.0	0.0	0.0	0.0	0.0	1.0
LOC105378659						nan	nan	nan	nan	nan	nan	nan	nan	nan	nan	nan	nan	nan	nan	nan	nan	nan	nan	nan	nan
LOC105369203	105369203	Gene_ID	H. sapiens	105369203	H. sapiens	0.0	0.0	0.0	0.0	0.0	0.0	0.0	0.0	0.0	0.0	0.0	0.0	0.0	0.0	0.0	0.0	0.0	0.0	0.0	0.0
LOC100131429	100131429	Gene_ID	H. sapiens	100131429	H. sapiens	0.0	0.0	0.0	0.0	0.0	0.0	0.0	0.0	0.0	0.0	0.0	0.0	0.0	0.0	0.0	0.0	0.0	0.0	0.0	0.0
FBXW8	26259	symbol	H. sapiens	26259	H. sapiens	1.0	0.0	0.0	0.0	0.0	0.0	0.0	0.0	0.0	0.0	0.0	0.0	1.0	1.0	0.0	0.0	0.0	0.0	0.0	0.0
NYAP1	222950	symbol	H. sapiens	222950	H. sapiens	1.0	0.0	0.0	0.0	0.0	0.0	0.0	0.0	0.0	0.0	0.0	0.0	0.0	0.0	0.0	0.0	0.0	0.0	0.0	0.0
ZBED6CL	113763	gene_synonym	H. sapiens	113763	H. sapiens	0.0	0.0	0.0	0.0	0.0	0.0	0.0	0.0	0.0	0.0	0.0	0.0	0.0	0.0	0.0	0.0	0.0	0.0	0.0	0.0
GNAL	2774	symbol	H. sapiens	2774	H. sapiens	0.0	0.0	0.0	0.0	0.0	0.0	0.0	0.0	0.0	1.0	0.0	0.0	0.0	0.0	0.0	0.0	0.0	1.0	0.0	0.0
LOC105372843						nan	nan	nan	nan	nan	nan	nan	nan	nan	nan	nan	nan	nan	nan	nan	nan	nan	nan	nan	nan
MTND5P24	100873262	symbol	H. sapiens	100873262	H. sapiens	0.0	0.0	0.0	0.0	0.0	0.0	0.0	0.0	0.0	0.0	0.0	0.0	0.0	0.0	0.0	0.0	0.0	0.0	0.0	0.0
NKAIN4	128414	symbol	H. sapiens	128414	H. sapiens	0.0	0.0	0.0	0.0	0.0	0.0	0.0	0.0	0.0	0.0	0.0	0.0	0.0	0.0	0.0	0.0	0.0	0.0	0.0	0.0
P2RY4	5030	symbol	H. sapiens	5030	H. sapiens	0.0	1.0	0.0	0.0	0.0	0.0	0.0	0.0	0.0	0.0	0.0	0.0	0.0	0.0	0.0	1.0	0.0	1.0	0.0	0.0
SCAF1	58506	symbol	H. sapiens	58506	H. sapiens	0.0	0.0	0.0	0.0	0.0	0.0	0.0	0.0	0.0	0.0	0.0	0.0	0.0	0.0	0.0	0.0	0.0	0.0	0.0	0.0
LOC286189	286189	Gene_ID	H. sapiens	286189	H. sapiens	0.0	0.0	0.0	0.0	0.0	0.0	0.0	0.0	0.0	0.0	0.0	0.0	0.0	0.0	0.0	0.0	0.0	0.0	0.0	0.0
XRCC6P4	100422546	symbol	H. sapiens	100422546	H. sapiens	0.0	0.0	0.0	0.0	0.0	0.0	0.0	0.0	0.0	0.0	0.0	0.0	0.0	0.0	0.0	0.0	0.0	0.0	0.0	0.0
IFT22	64792	symbol	H. sapiens	64792	H. sapiens	0.0	0.0	0.0	0.0	0.0	0.0	0.0	0.0	0.0	0.0	0.0	0.0	0.0	0.0	0.0	0.0	0.0	0.0	0.0	0.0
ARFGEF3	57221	symbol	H. sapiens	57221	H. sapiens	0.0	0.0	0.0	0.0	0.0	0.0	0.0	0.0	0.0	0.0	1.0	0.0	0.0	0.0	0.0	0.0	0.0	0.0	0.0	0.0
FAM117A	81558	symbol	H. sapiens	81558	H. sapiens	0.0	0.0	0.0	0.0	0.0	0.0	0.0	0.0	0.0	0.0	0.0	0.0	0.0	0.0	0.0	0.0	0.0	0.0	0.0	0.0
NCLN	56926	symbol	H. sapiens	56926	H. sapiens	0.0	0.0	0.0	0.0	0.0	0.0	0.0	0.0	0.0	0.0	0.0	0.0	0.0	0.0	0.0	0.0	0.0	0.0	0.0	0.0
LOC105373478						nan	nan	nan	nan	nan	nan	nan	nan	nan	nan	nan	nan	nan	nan	nan	nan	nan	nan	nan	nan
ARHGAP17	55114	symbol	H. sapiens	55114	H. sapiens	0.0	0.0	0.0	0.0	0.0	0.0	0.0	1.0	0.0	0.0	1.0	1.0	0.0	0.0	0.0	0.0	0.0	0.0	0.0	0.0
LINC00639	283547	symbol	H. sapiens	283547	H. sapiens	0.0	0.0	0.0	0.0	0.0	0.0	0.0	0.0	0.0	0.0	0.0	0.0	0.0	0.0	0.0	0.0	0.0	0.0	0.0	0.0
CNOT3	4849	symbol	H. sapiens	4849	H. sapiens	0.0	0.0	0.0	0.0	0.0	0.0	0.0	0.0	0.0	0.0	0.0	0.0	0.0	0.0	0.0	0.0	0.0	0.0	0.0	0.0
WWC1	23286	symbol	H. sapiens	23286	H. sapiens	0.0	0.0	0.0	0.0	1.0	0.0	0.0	0.0	0.0	0.0	0.0	0.0	0.0	0.0	1.0	0.0	0.0	0.0	0.0	0.0
CCDC163P	126661	gene_synonym	H. sapiens	126661	H. sapiens	0.0	0.0	0.0	0.0	0.0	0.0	0.0	0.0	0.0	0.0	0.0	0.0	0.0	0.0	0.0	0.0	0.0	0.0	0.0	0.0
DCLK2	166614	symbol	H. sapiens	166614	H. sapiens	0.0	0.0	1.0	0.0	0.0	0.0	0.0	0.0	0.0	0.0	0.0	0.0	0.0	0.0	0.0	0.0	0.0	0.0	0.0	0.0
LOC102724604	102724604	Gene_ID	H. sapiens	102724604	H. sapiens	0.0	0.0	0.0	0.0	0.0	0.0	0.0	0.0	0.0	0.0	0.0	0.0	0.0	0.0	0.0	0.0	0.0	0.0	0.0	0.0
ARID1A	8289	symbol	H. sapiens	8289	H. sapiens	0.0	0.0	0.0	0.0	0.0	0.0	0.0	0.0	0.0	0.0	0.0	0.0	0.0	0.0	0.0	0.0	0.0	0.0	0.0	0.0
LOC100420800	100420800	Gene_ID	H. sapiens	100420800	H. sapiens	0.0	0.0	0.0	0.0	0.0	0.0	0.0	0.0	0.0	0.0	0.0	0.0	0.0	0.0	0.0	0.0	0.0	0.0	0.0	0.0
PTPN1	5770	symbol	H. sapiens	5770	H. sapiens	0.0	0.0	0.0	0.0	1.0	0.0	0.0	0.0	0.0	0.0	0.0	1.0	0.0	0.0	0.0	1.0	1.0	0.0	0.0	0.0
IL9RP4	100132166	symbol	H. sapiens	100132166	H. sapiens	0.0	0.0	0.0	0.0	0.0	0.0	0.0	0.0	0.0	0.0	0.0	0.0	0.0	0.0	0.0	0.0	0.0	0.0	0.0	0.0
RPS3AP19	728700	symbol	H. sapiens	728700	H. sapiens	0.0	0.0	0.0	0.0	0.0	0.0	0.0	0.0	0.0	0.0	0.0	0.0	0.0	0.0	0.0	0.0	0.0	0.0	0.0	0.0
DENND1A	57706	symbol	H. sapiens	57706	H. sapiens	0.0	0.0	0.0	0.0	0.0	0.0	0.0	0.0	0.0	0.0	1.0	0.0	0.0	0.0	0.0	0.0	0.0	0.0	0.0	0.0
NPM1P8	100130233	symbol	H. sapiens	100130233	H. sapiens	0.0	0.0	0.0	0.0	0.0	0.0	0.0	0.0	0.0	0.0	0.0	0.0	0.0	0.0	0.0	0.0	0.0	0.0	0.0	0.0
TRRAP	8295	symbol	H. sapiens	8295	H. sapiens	0.0	0.0	0.0	0.0	0.0	0.0	0.0	0.0	0.0	0.0	0.0	0.0	0.0	0.0	0.0	0.0	0.0	0.0	0.0	0.0
PRRG4	79056	symbol	H. sapiens	79056	H. sapiens	0.0	0.0	0.0	0.0	0.0	0.0	0.0	0.0	0.0	0.0	0.0	0.0	0.0	0.0	0.0	0.0	0.0	0.0	0.0	0.0
LOC389768	389768	Gene_ID	H. sapiens	389768	H. sapiens	0.0	0.0	0.0	0.0	0.0	0.0	0.0	0.0	0.0	0.0	0.0	0.0	0.0	0.0	0.0	0.0	0.0	0.0	0.0	0.0
APOE	348	symbol	H. sapiens	348	H. sapiens	1.0	1.0	0.0	0.0	1.0	0.0	1.0	0.0	1.0	0.0	1.0	0.0	1.0	0.0	1.0	1.0	1.0	0.0	0.0	1.0

## Sheet: TCx CTRL_Enrichment
GroupID	Category	Term	Description	LogP	Log(q-value)	InTerm_InList	Genes	Symbols
1_Summary	GO Biological Processes	GO:0031175	neuron projection development	-31.4154	-27.0673	58/641	25,348,815,1009,1268,1436,1501,1600,1605,1627,1630,1742,1952,2045,2185,2737,4781,4851,4908,5803,6091,6585,6586,7143,7436,8828,8829,8831,9037,9355,9423,9890,10083,10458,10501,10570,10938,23043,23380,23654,23769,26999,28988,50488,50944,51199,54413,57624,64919,80243,84628,84687,85358,91584,115557,128434,153090,222950,2317,5629,5829,8324,8516,8642,5156,816,2258,2889,2904,4343,4651,5064,5802,8321,1017…	ABL1,APOE,CAMK2A,CDH11,CNR1,CSF1R,CTNND2,DAB1,DAG1,DBN1,DCC,DLG4,CELSR2,EPHA7,PTK2B,GLI3,NFIB,NOTCH1,NTF3,PTPRZ1,ROBO1,SLIT1,SLIT3,TNR,VLDLR,NRP2,NRP1,SYNGAP1,SEMA5A,LHX2,NTN1,PLPPR4,USH1C,BAIAP2,SEMA6B,DPYSL4,EHD1,TNIK,SRGAP2,PLXNB2,FLRT1,CYFIP2,DBNL,MINK1,SHANK1,NIN,NLGN3,NYAP2,BCL11B,PREX2,NTNG2,PPP1R9B,SHANK3,PLXNA4,ARHGEF25,VSTM2L,DAB2IP,NYAP1,FLNB,PROX1,PXN,FZD7,ITGA8,DCHS1,PDGFRA,CAMK2B,FG…
1_Member	GO Biological Processes	GO:0031175	neuron projection development	-31.4154	-27.0673	58/641	25,348,815,1009,1268,1436,1501,1600,1605,1627,1630,1742,1952,2045,2185,2737,4781,4851,4908,5803,6091,6585,6586,7143,7436,8828,8829,8831,9037,9355,9423,9890,10083,10458,10501,10570,10938,23043,23380,23654,23769,26999,28988,50488,50944,51199,54413,57624,64919,80243,84628,84687,85358,91584,115557,128434,153090,222950	ABL1,APOE,CAMK2A,CDH11,CNR1,CSF1R,CTNND2,DAB1,DAG1,DBN1,DCC,DLG4,CELSR2,EPHA7,PTK2B,GLI3,NFIB,NOTCH1,NTF3,PTPRZ1,ROBO1,SLIT1,SLIT3,TNR,VLDLR,NRP2,NRP1,SYNGAP1,SEMA5A,LHX2,NTN1,PLPPR4,USH1C,BAIAP2,SEMA6B,DPYSL4,EHD1,TNIK,SRGAP2,PLXNB2,FLRT1,CYFIP2,DBNL,MINK1,SHANK1,NIN,NLGN3,NYAP2,BCL11B,PREX2,NTNG2,PPP1R9B,SHANK3,PLXNA4,ARHGEF25,VSTM2L,DAB2IP,NYAP1
1_Member	GO Biological Processes	GO:0048812	neuron projection morphogenesis	-30.0055	-26.2595	49/454	25,1009,1436,1501,1605,1627,1630,1742,1952,2045,2737,4781,4851,4908,5803,6091,6585,6586,7143,7436,8828,8829,9037,9355,9423,9890,10458,10501,10570,23043,23380,23654,23769,26999,28988,50488,50944,51199,54413,57624,64919,80243,84628,85358,91584,115557,128434,153090,222950	ABL1,CDH11,CSF1R,CTNND2,DAG1,DBN1,DCC,DLG4,CELSR2,EPHA7,GLI3,NFIB,NOTCH1,NTF3,PTPRZ1,ROBO1,SLIT1,SLIT3,TNR,VLDLR,NRP2,NRP1,SEMA5A,LHX2,NTN1,PLPPR4,BAIAP2,SEMA6B,DPYSL4,TNIK,SRGAP2,PLXNB2,FLRT1,CYFIP2,DBNL,MINK1,SHANK1,NIN,NLGN3,NYAP2,BCL11B,PREX2,NTNG2,SHANK3,PLXNA4,ARHGEF25,VSTM2L,DAB2IP,NYAP1
1_Member	GO Biological Processes	GO:0120039	plasma membrane bounded cell projection morphogenesis	-29.8275	-26.1784	49/458	25,1009,1436,1501,1605,1627,1630,1742,1952,2045,2737,4781,4851,4908,5803,6091,6585,6586,7143,7436,8828,8829,9037,9355,9423,9890,10458,10501,10570,23043,23380,23654,23769,26999,28988,50488,50944,51199,54413,57624,64919,80243,84628,85358,91584,115557,128434,153090,222950	ABL1,CDH11,CSF1R,CTNND2,DAG1,DBN1,DCC,DLG4,CELSR2,EPHA7,GLI3,NFIB,NOTCH1,NTF3,PTPRZ1,ROBO1,SLIT1,SLIT3,TNR,VLDLR,NRP2,NRP1,SEMA5A,LHX2,NTN1,PLPPR4,BAIAP2,SEMA6B,DPYSL4,TNIK,SRGAP2,PLXNB2,FLRT1,CYFIP2,DBNL,MINK1,SHANK1,NIN,NLGN3,NYAP2,BCL11B,PREX2,NTNG2,SHANK3,PLXNA4,ARHGEF25,VSTM2L,DAB2IP,NYAP1
1_Member	GO Biological Processes	GO:0048858	cell projection morphogenesis	-29.6512	-26.0813	49/462	25,1009,1436,1501,1605,1627,1630,1742,1952,2045,2737,4781,4851,4908,5803,6091,6585,6586,7143,7436,8828,8829,9037,9355,9423,9890,10458,10501,10570,23043,23380,23654,23769,26999,28988,50488,50944,51199,54413,57624,64919,80243,84628,85358,91584,115557,128434,153090,222950	ABL1,CDH11,CSF1R,CTNND2,DAG1,DBN1,DCC,DLG4,CELSR2,EPHA7,GLI3,NFIB,NOTCH1,NTF3,PTPRZ1,ROBO1,SLIT1,SLIT3,TNR,VLDLR,NRP2,NRP1,SEMA5A,LHX2,NTN1,PLPPR4,BAIAP2,SEMA6B,DPYSL4,TNIK,SRGAP2,PLXNB2,FLRT1,CYFIP2,DBNL,MINK1,SHANK1,NIN,NLGN3,NYAP2,BCL11B,PREX2,NTNG2,SHANK3,PLXNA4,ARHGEF25,VSTM2L,DAB2IP,NYAP1
1_Member	GO Biological Processes	GO:0032990	cell part morphogenesis	-28.8378	-25.3348	49/481	25,1009,1436,1501,1605,1627,1630,1742,1952,2045,2737,4781,4851,4908,5803,6091,6585,6586,7143,7436,8828,8829,9037,9355,9423,9890,10458,10501,10570,23043,23380,23654,23769,26999,28988,50488,50944,51199,54413,57624,64919,80243,84628,85358,91584,115557,128434,153090,222950	ABL1,CDH11,CSF1R,CTNND2,DAG1,DBN1,DCC,DLG4,CELSR2,EPHA7,GLI3,NFIB,NOTCH1,NTF3,PTPRZ1,ROBO1,SLIT1,SLIT3,TNR,VLDLR,NRP2,NRP1,SEMA5A,LHX2,NTN1,PLPPR4,BAIAP2,SEMA6B,DPYSL4,TNIK,SRGAP2,PLXNB2,FLRT1,CYFIP2,DBNL,MINK1,SHANK1,NIN,NLGN3,NYAP2,BCL11B,PREX2,NTNG2,SHANK3,PLXNA4,ARHGEF25,VSTM2L,DAB2IP,NYAP1
1_Member	GO Biological Processes	GO:0000902	cell morphogenesis	-27.6265	-24.2326	55/670	25,1009,1436,1501,1605,1627,1630,1742,1952,2045,2317,2737,4781,4851,4908,5629,5803,5829,6091,6585,6586,7143,7436,8324,8516,8642,8828,8829,9037,9355,9423,9890,10458,10501,10570,23043,23380,23654,23769,26999,28988,50488,50944,51199,54413,57624,64919,80243,84628,85358,91584,115557,128434,153090,222950	ABL1,CDH11,CSF1R,CTNND2,DAG1,DBN1,DCC,DLG4,CELSR2,EPHA7,FLNB,GLI3,NFIB,NOTCH1,NTF3,PROX1,PTPRZ1,PXN,ROBO1,SLIT1,SLIT3,TNR,VLDLR,FZD7,ITGA8,DCHS1,NRP2,NRP1,SEMA5A,LHX2,NTN1,PLPPR4,BAIAP2,SEMA6B,DPYSL4,TNIK,SRGAP2,PLXNB2,FLRT1,CYFIP2,DBNL,MINK1,SHANK1,NIN,NLGN3,NYAP2,BCL11B,PREX2,NTNG2,SHANK3,PLXNA4,ARHGEF25,VSTM2L,DAB2IP,NYAP1
1_Member	GO Biological Processes	GO:0032989	cellular component morphogenesis	-27.1967	-23.8486	51/574	25,1009,1436,1501,1605,1627,1630,1742,1952,2045,2737,4781,4851,4908,5156,5629,5803,6091,6585,6586,7143,7436,8828,8829,9037,9355,9423,9890,10458,10501,10570,23043,23380,23654,23769,26999,28988,50488,50944,51199,54413,57624,64919,80243,84628,85358,91584,115557,128434,153090,222950	ABL1,CDH11,CSF1R,CTNND2,DAG1,DBN1,DCC,DLG4,CELSR2,EPHA7,GLI3,NFIB,NOTCH1,NTF3,PDGFRA,PROX1,PTPRZ1,ROBO1,SLIT1,SLIT3,TNR,VLDLR,NRP2,NRP1,SEMA5A,LHX2,NTN1,PLPPR4,BAIAP2,SEMA6B,DPYSL4,TNIK,SRGAP2,PLXNB2,FLRT1,CYFIP2,DBNL,MINK1,SHANK1,NIN,NLGN3,NYAP2,BCL11B,PREX2,NTNG2,SHANK3,PLXNA4,ARHGEF25,VSTM2L,DAB2IP,NYAP1
1_Member	GO Biological Processes	GO:0031344	regulation of cell projection organization	-24.9345	-21.6656	51/642	25,348,816,1268,1600,1627,1630,1742,2045,2185,2258,2889,2904,4343,4651,5064,5802,6091,6585,7143,7436,8321,8829,8831,9037,9423,10083,10178,10458,10501,10938,23043,23499,23500,23654,26259,27185,28988,50674,51199,54986,57554,64805,79625,83999,84628,85358,91584,146206,153090,170690	ABL1,APOE,CAMK2B,CNR1,DAB1,DBN1,DCC,DLG4,EPHA7,PTK2B,FGF13,RAPGEF1,GRIN2B,MOV10,MYO10,PALM,PTPRS,ROBO1,SLIT1,TNR,VLDLR,FZD1,NRP1,SYNGAP1,SEMA5A,NTN1,USH1C,TENM1,BAIAP2,SEMA6B,EHD1,TNIK,MACF1,DAAM2,PLXNB2,FBXW8,DISC1,DBNL,NEUROG3,NIN,ULK4,LRRC7,P2RY12,NDNF,KREMEN1,NTNG2,SHANK3,PLXNA4,CARMIL2,DAB2IP,ADAMTS16
1_Member	GO Biological Processes	GO:0120035	regulation of plasma membrane bounded cell projection organization	-23.6968	-20.5249	49/625	25,348,816,1268,1600,1627,1630,2045,2185,2258,2889,2904,4651,5064,5802,6091,6585,7143,7436,8321,8829,8831,9037,9423,10083,10178,10458,10501,10938,23043,23499,23500,23654,26259,27185,28988,50674,51199,54986,57554,64805,79625,83999,84628,85358,91584,146206,153090,170690	ABL1,APOE,CAMK2B,CNR1,DAB1,DBN1,DCC,EPHA7,PTK2B,FGF13,RAPGEF1,GRIN2B,MYO10,PALM,PTPRS,ROBO1,SLIT1,TNR,VLDLR,FZD1,NRP1,SYNGAP1,SEMA5A,NTN1,USH1C,TENM1,BAIAP2,SEMA6B,EHD1,TNIK,MACF1,DAAM2,PLXNB2,FBXW8,DISC1,DBNL,NEUROG3,NIN,ULK4,LRRC7,P2RY12,NDNF,KREMEN1,NTNG2,SHANK3,PLXNA4,CARMIL2,DAB2IP,ADAMTS16
1_Member	GO Biological Processes	GO:0050767	regulation of neurogenesis	-22.7511	-19.6334	38/364	816,1600,1605,1627,1630,2045,2258,2737,4771,4851,5802,5803,6091,6497,6585,7143,7732,8829,8831,9037,9355,9423,10458,10501,10636,23499,23500,23654,26259,27185,28988,51199,55636,81559,85358,91584,118738,146433	CAMK2B,DAB1,DAG1,DBN1,DCC,EPHA7,FGF13,GLI3,NF2,NOTCH1,PTPRS,PTPRZ1,ROBO1,SKI,SLIT1,TNR,RNF112,NRP1,SYNGAP1,SEMA5A,LHX2,NTN1,BAIAP2,SEMA6B,RGS14,MACF1,DAAM2,PLXNB2,FBXW8,DISC1,DBNL,NIN,CHD7,TRIM11,SHANK3,PLXNA4,ZNF488,IL34
1_Member	GO Biological Processes	GO:0000904	cell morphogenesis involved in differentiation	-22.5267	-19.4339	44/522	25,1009,1436,1501,1605,1630,1742,1952,2045,2317,2737,4781,4851,5629,5803,5829,6091,6585,6586,7143,7436,8324,8516,8828,8829,9037,9355,9423,9890,10458,10501,23380,23654,50488,50944,51199,54413,64919,80243,84628,85358,91584,115557,128434	ABL1,CDH11,CSF1R,CTNND2,DAG1,DCC,DLG4,CELSR2,EPHA7,FLNB,GLI3,NFIB,NOTCH1,PROX1,PTPRZ1,PXN,ROBO1,SLIT1,SLIT3,TNR,VLDLR,FZD7,ITGA8,NRP2,NRP1,SEMA5A,LHX2,NTN1,PLPPR4,BAIAP2,SEMA6B,SRGAP2,PLXNB2,MINK1,SHANK1,NIN,NLGN3,BCL11B,PREX2,NTNG2,SHANK3,PLXNA4,ARHGEF25,VSTM2L
1_Member	GO Biological Processes	GO:0010975	regulation of neuron projection development	-21.9498	-18.9282	40/433	25,348,816,1268,1600,1627,1630,2045,2185,2258,2889,5802,6091,6585,7143,7436,8321,8829,8831,9037,9423,10458,10501,10938,23043,23499,23654,26259,27185,28988,50674,51199,54986,57554,79625,83999,84628,85358,91584,153090	ABL1,APOE,CAMK2B,CNR1,DAB1,DBN1,DCC,EPHA7,PTK2B,FGF13,RAPGEF1,PTPRS,ROBO1,SLIT1,TNR,VLDLR,FZD1,NRP1,SYNGAP1,SEMA5A,NTN1,BAIAP2,SEMA6B,EHD1,TNIK,MACF1,PLXNB2,FBXW8,DISC1,DBNL,NEUROG3,NIN,ULK4,LRRC7,NDNF,KREMEN1,NTNG2,SHANK3,PLXNA4,DAB2IP
1_Member	GO Biological Processes	GO:0051960	regulation of nervous system development	-21.5833	-18.597	40/443	816,1600,1605,1627,1630,2045,2258,2737,3687,4771,4851,5802,5803,6091,6497,6585,7143,7732,8829,8831,9037,9355,9423,10458,10501,10636,23499,23500,23654,26259,27185,28988,51199,54413,55636,81559,85358,91584,118738,146433	CAMK2B,DAB1,DAG1,DBN1,DCC,EPHA7,FGF13,GLI3,ITGAX,NF2,NOTCH1,PTPRS,PTPRZ1,ROBO1,SKI,SLIT1,TNR,RNF112,NRP1,SYNGAP1,SEMA5A,LHX2,NTN1,BAIAP2,SEMA6B,RGS14,MACF1,DAAM2,PLXNB2,FBXW8,DISC1,DBNL,NIN,NLGN3,CHD7,TRIM11,SHANK3,PLXNA4,ZNF488,IL34
1_Member	GO Biological Processes	GO:0048667	cell morphogenesis involved in neuron differentiation	-20.9123	-18.0266	38/410	25,1009,1436,1501,1605,1630,1742,1952,2045,2737,4781,4851,5803,6091,6585,6586,7143,7436,8828,8829,9037,9355,9423,9890,10458,10501,23654,50488,50944,51199,54413,64919,80243,84628,85358,91584,115557,128434	ABL1,CDH11,CSF1R,CTNND2,DAG1,DCC,DLG4,CELSR2,EPHA7,GLI3,NFIB,NOTCH1,PTPRZ1,ROBO1,SLIT1,SLIT3,TNR,VLDLR,NRP2,NRP1,SEMA5A,LHX2,NTN1,PLPPR4,BAIAP2,SEMA6B,PLXNB2,MINK1,SHANK1,NIN,NLGN3,BCL11B,PREX2,NTNG2,SHANK3,PLXNA4,ARHGEF25,VSTM2L
1_Member	GO Biological Processes	GO:0060284	regulation of cell development	-19.6363	-16.8564	40/501	25,816,1600,1605,1627,1630,2045,2258,2737,4771,4851,5802,5803,6091,6497,6585,7143,7732,8829,8831,9037,9355,9423,10458,10501,10636,23499,23500,23654,26259,27185,28988,51199,55636,55679,81559,85358,91584,118738,146433	ABL1,CAMK2B,DAB1,DAG1,DBN1,DCC,EPHA7,FGF13,GLI3,NF2,NOTCH1,PTPRS,PTPRZ1,ROBO1,SKI,SLIT1,TNR,RNF112,NRP1,SYNGAP1,SEMA5A,LHX2,NTN1,BAIAP2,SEMA6B,RGS14,MACF1,DAAM2,PLXNB2,FBXW8,DISC1,DBNL,NIN,CHD7,LIMS2,TRIM11,SHANK3,PLXNA4,ZNF488,IL34
1_Member	GO Biological Processes	GO:0007409	axonogenesis	-15.9232	-13.3947	30/342	25,1009,1436,1605,1630,2045,2737,4781,4851,5803,6091,6585,6586,7143,8828,8829,9037,9355,9423,9890,10458,10501,23654,51199,54413,64919,84628,91584,115557,128434	ABL1,CDH11,CSF1R,DAG1,DCC,EPHA7,GLI3,NFIB,NOTCH1,PTPRZ1,ROBO1,SLIT1,SLIT3,TNR,NRP2,NRP1,SEMA5A,LHX2,NTN1,PLPPR4,BAIAP2,SEMA6B,PLXNB2,NIN,NLGN3,BCL11B,NTNG2,PLXNA4,ARHGEF25,VSTM2L
1_Member	GO Biological Processes	GO:0031346	positive regulation of cell projection organization	-15.9232	-13.3947	30/342	25,348,816,1268,1627,1742,2185,2889,5064,6091,7436,8321,8829,9037,9423,10178,10458,10938,23499,23654,26259,27185,28988,51199,57554,64805,79625,91584,146206,153090	ABL1,APOE,CAMK2B,CNR1,DBN1,DLG4,PTK2B,RAPGEF1,PALM,ROBO1,VLDLR,FZD1,NRP1,SEMA5A,NTN1,TENM1,BAIAP2,EHD1,MACF1,PLXNB2,FBXW8,DISC1,DBNL,NIN,LRRC7,P2RY12,NDNF,PLXNA4,CARMIL2,DAB2IP
1_Member	GO Biological Processes	GO:0061564	axon development	-15.4887	-12.9919	31/382	25,1009,1268,1436,1605,1630,2045,2737,4781,4851,5803,6091,6585,6586,7143,8828,8829,9037,9355,9423,9890,10458,10501,23654,51199,54413,64919,84628,91584,115557,128434	ABL1,CDH11,CNR1,CSF1R,DAG1,DCC,EPHA7,GLI3,NFIB,NOTCH1,PTPRZ1,ROBO1,SLIT1,SLIT3,TNR,NRP2,NRP1,SEMA5A,LHX2,NTN1,PLPPR4,BAIAP2,SEMA6B,PLXNB2,NIN,NLGN3,BCL11B,NTNG2,PLXNA4,ARHGEF25,VSTM2L
1_Member	Reactome Gene Sets	R-HSA-9675108	Nervous system development	-14.3263	-11.9468	36/577	25,1280,1290,1293,1298,1463,1600,1605,1630,1742,2045,2904,3680,3785,4651,5296,5453,5578,5598,6091,6585,6586,7003,7436,8828,8829,8912,9037,9355,9423,10570,23380,28964,55800,91584,116986	ABL1,COL2A1,COL5A2,COL6A3,COL9A2,NCAN,DAB1,DAG1,DCC,DLG4,EPHA7,GRIN2B,ITGA9,KCNQ2,MYO10,PIK3R2,POU3F1,PRKCA,MAPK7,ROBO1,SLIT1,SLIT3,TEAD1,VLDLR,NRP2,NRP1,CACNA1H,SEMA5A,LHX2,NTN1,DPYSL4,SRGAP2,GIT1,SCN3B,PLXNA4,AGAP2
1_Member	GO Biological Processes	GO:0050769	positive regulation of neurogenesis	-13.8687	-11.546	23/222	816,1605,1627,2737,4851,5803,6091,7732,8829,9037,9423,10458,10636,23499,23654,26259,27185,28988,51199,85358,91584,118738,146433	CAMK2B,DAG1,DBN1,GLI3,NOTCH1,PTPRZ1,ROBO1,RNF112,NRP1,SEMA5A,NTN1,BAIAP2,RGS14,MACF1,PLXNB2,FBXW8,DISC1,DBNL,NIN,SHANK3,PLXNA4,ZNF488,IL34
1_Member	GO Biological Processes	GO:0097485	neuron projection guidance	-13.6184	-11.3234	23/228	1436,1605,1630,2045,2737,4781,4851,6091,6585,6586,7143,8828,8829,9037,9355,9423,10501,10570,23654,64919,91584,115557,128434	CSF1R,DAG1,DCC,EPHA7,GLI3,NFIB,NOTCH1,ROBO1,SLIT1,SLIT3,TNR,NRP2,NRP1,SEMA5A,LHX2,NTN1,SEMA6B,DPYSL4,PLXNB2,BCL11B,PLXNA4,ARHGEF25,VSTM2L
1_Member	Reactome Gene Sets	R-HSA-422475	Axon guidance	-13.39	-11.1248	34/552	25,1280,1290,1293,1298,1463,1600,1605,1630,1742,2045,2904,3680,3785,4651,5296,5578,5598,6091,6585,6586,7436,8828,8829,8912,9037,9355,9423,10570,23380,28964,55800,91584,116986	ABL1,COL2A1,COL5A2,COL6A3,COL9A2,NCAN,DAB1,DAG1,DCC,DLG4,EPHA7,GRIN2B,ITGA9,KCNQ2,MYO10,PIK3R2,PRKCA,MAPK7,ROBO1,SLIT1,SLIT3,VLDLR,NRP2,NRP1,CACNA1H,SEMA5A,LHX2,NTN1,DPYSL4,SRGAP2,GIT1,SCN3B,PLXNA4,AGAP2
1_Member	GO Biological Processes	GO:0051962	positive regulation of nervous system development	-12.9648	-10.7306	24/270	816,1605,1627,2737,4851,5803,6091,7732,8829,9037,9423,10458,10636,23499,23654,26259,27185,28988,51199,54413,85358,91584,118738,146433	CAMK2B,DAG1,DBN1,GLI3,NOTCH1,PTPRZ1,ROBO1,RNF112,NRP1,SEMA5A,NTN1,BAIAP2,RGS14,MACF1,PLXNB2,FBXW8,DISC1,DBNL,NIN,NLGN3,SHANK3,PLXNA4,ZNF488,IL34
1_Member	GO Biological Processes	GO:0010720	positive regulation of cell development	-12.9437	-10.7172	25/297	25,816,1605,1627,2737,4851,5803,6091,7732,8829,9037,9423,10458,10636,23499,23654,26259,27185,28988,51199,55679,85358,91584,118738,146433	ABL1,CAMK2B,DAG1,DBN1,GLI3,NOTCH1,PTPRZ1,ROBO1,RNF112,NRP1,SEMA5A,NTN1,BAIAP2,RGS14,MACF1,PLXNB2,FBXW8,DISC1,DBNL,NIN,LIMS2,SHANK3,PLXNA4,ZNF488,IL34
1_Member	GO Biological Processes	GO:0007411	axon guidance	-12.6931	-10.4818	22/227	1436,1605,1630,2045,2737,4781,4851,6091,6585,6586,7143,8828,8829,9037,9355,9423,10501,23654,64919,91584,115557,128434	CSF1R,DAG1,DCC,EPHA7,GLI3,NFIB,NOTCH1,ROBO1,SLIT1,SLIT3,TNR,NRP2,NRP1,SEMA5A,LHX2,NTN1,SEMA6B,PLXNB2,BCL11B,PLXNA4,ARHGEF25,VSTM2L
1_Member	GO Biological Processes	GO:0006935	chemotaxis	-11.4483	-9.32807	30/506	1436,1605,1630,1794,2045,2737,3680,4781,4851,4908,5156,6091,6585,6586,6850,7143,8828,8829,9037,9355,9423,9732,10501,10570,23654,63916,64919,91584,115557,128434	CSF1R,DAG1,DCC,DOCK2,EPHA7,GLI3,ITGA9,NFIB,NOTCH1,NTF3,PDGFRA,ROBO1,SLIT1,SLIT3,SYK,TNR,NRP2,NRP1,SEMA5A,LHX2,NTN1,DOCK4,SEMA6B,DPYSL4,PLXNB2,ELMO2,BCL11B,PLXNA4,ARHGEF25,VSTM2L
1_Member	GO Biological Processes	GO:0042330	taxis	-11.4053	-9.29276	30/508	1436,1605,1630,1794,2045,2737,3680,4781,4851,4908,5156,6091,6585,6586,6850,7143,8828,8829,9037,9355,9423,9732,10501,10570,23654,63916,64919,91584,115557,128434	CSF1R,DAG1,DCC,DOCK2,EPHA7,GLI3,ITGA9,NFIB,NOTCH1,NTF3,PDGFRA,ROBO1,SLIT1,SLIT3,SYK,TNR,NRP2,NRP1,SEMA5A,LHX2,NTN1,DOCK4,SEMA6B,DPYSL4,PLXNB2,ELMO2,BCL11B,PLXNA4,ARHGEF25,VSTM2L
1_Member	GO Biological Processes	GO:0010976	positive regulation of neuron projection development	-10.938	-8.85947	17/152	25,348,816,1268,1627,2185,2889,7436,8321,10458,10938,23654,27185,28988,57554,79625,153090	ABL1,APOE,CAMK2B,CNR1,DBN1,PTK2B,RAPGEF1,VLDLR,FZD1,BAIAP2,EHD1,PLXNB2,DISC1,DBNL,LRRC7,NDNF,DAB2IP
2_Summary	GO Biological Processes	GO:0050804	modulation of chemical synaptic transmission	-30.8773	-26.9593	49/435	25,29,148,154,348,613,815,816,1009,1268,1627,1630,1742,2185,2890,2898,2900,2901,2904,4908,5028,5030,5582,7143,8525,8831,9890,10458,10636,22839,23085,23467,27092,27185,27253,28964,50944,54413,57338,58512,59283,84502,84628,84687,85358,253980,254263,388336,729956,1497,1600,2258,2334,2558,2737,2740,2922,5803,7436,7466,8516,9455,22953,55283,55636,80243	ABL1,ABR,ADRA1A,ADRB2,APOE,BCR,CAMK2A,CAMK2B,CDH11,CNR1,DBN1,DCC,DLG4,PTK2B,GRIA1,GRIK2,GRIK4,GRIK5,GRIN2B,NTF3,P2RY1,P2RY4,PRKCG,TNR,DGKZ,SYNGAP1,PLPPR4,BAIAP2,RGS14,DLGAP4,ERC1,NPTXR,CACNG4,DISC1,PCDH17,GIT1,SHANK1,NLGN3,JPH3,DLGAP3,CACNG8,JPH4,NTNG2,PPP1R9B,SHANK3,KCTD13,CNIH2,SHISA6,SHISA7,CTNS,DAB1,FGF13,AFF2,GABRA5,GLI3,GLP1R,GRP,PTPRZ1,VLDLR,WFS1,ITGA8,HOMER2,P2RX2,MCOLN3,CHD7,PREX2
2_Member	GO Biological Processes	GO:0050804	modulation of chemical synaptic transmission	-30.8773	-26.9593	49/435	25,29,148,154,348,613,815,816,1009,1268,1627,1630,1742,2185,2890,2898,2900,2901,2904,4908,5028,5030,5582,7143,8525,8831,9890,10458,10636,22839,23085,23467,27092,27185,27253,28964,50944,54413,57338,58512,59283,84502,84628,84687,85358,253980,254263,388336,729956	ABL1,ABR,ADRA1A,ADRB2,APOE,BCR,CAMK2A,CAMK2B,CDH11,CNR1,DBN1,DCC,DLG4,PTK2B,GRIA1,GRIK2,GRIK4,GRIK5,GRIN2B,NTF3,P2RY1,P2RY4,PRKCG,TNR,DGKZ,SYNGAP1,PLPPR4,BAIAP2,RGS14,DLGAP4,ERC1,NPTXR,CACNG4,DISC1,PCDH17,GIT1,SHANK1,NLGN3,JPH3,DLGAP3,CACNG8,JPH4,NTNG2,PPP1R9B,SHANK3,KCTD13,CNIH2,SHISA6,SHISA7
2_Member	GO Biological Processes	GO:0099177	regulation of trans-synaptic signaling	-30.8303	-26.9593	49/436	25,29,148,154,348,613,815,816,1009,1268,1627,1630,1742,2185,2890,2898,2900,2901,2904,4908,5028,5030,5582,7143,8525,8831,9890,10458,10636,22839,23085,23467,27092,27185,27253,28964,50944,54413,57338,58512,59283,84502,84628,84687,85358,253980,254263,388336,729956	ABL1,ABR,ADRA1A,ADRB2,APOE,BCR,CAMK2A,CAMK2B,CDH11,CNR1,DBN1,DCC,DLG4,PTK2B,GRIA1,GRIK2,GRIK4,GRIK5,GRIN2B,NTF3,P2RY1,P2RY4,PRKCG,TNR,DGKZ,SYNGAP1,PLPPR4,BAIAP2,RGS14,DLGAP4,ERC1,NPTXR,CACNG4,DISC1,PCDH17,GIT1,SHANK1,NLGN3,JPH3,DLGAP3,CACNG8,JPH4,NTNG2,PPP1R9B,SHANK3,KCTD13,CNIH2,SHISA6,SHISA7
2_Member	GO Biological Processes	GO:0007610	behavior	-16.7863	-14.1941	39/572	25,348,1268,1497,1600,1742,2258,2334,2558,2737,2740,2890,2898,2904,2922,4908,5028,5582,5803,7143,7436,7466,8516,8831,9455,10636,22953,27253,28964,50944,54413,55283,55636,57338,80243,84502,84687,85358,729956	ABL1,APOE,CNR1,CTNS,DAB1,DLG4,FGF13,AFF2,GABRA5,GLI3,GLP1R,GRIA1,GRIK2,GRIN2B,GRP,NTF3,P2RY1,PRKCG,PTPRZ1,TNR,VLDLR,WFS1,ITGA8,SYNGAP1,HOMER2,RGS14,P2RX2,PCDH17,GIT1,SHANK1,NLGN3,MCOLN3,CHD7,JPH3,PREX2,JPH4,PPP1R9B,SHANK3,SHISA7
2_Member	GO Biological Processes	GO:0007611	learning or memory	-16.0054	-13.4635	27/265	25,348,1268,1497,1742,2258,2334,2558,2740,2890,2904,4908,5582,5803,7143,7436,8516,8831,10636,28964,50944,54413,57338,84502,84687,85358,729956	ABL1,APOE,CNR1,CTNS,DLG4,FGF13,AFF2,GABRA5,GLP1R,GRIA1,GRIN2B,NTF3,PRKCG,PTPRZ1,TNR,VLDLR,ITGA8,SYNGAP1,RGS14,GIT1,SHANK1,NLGN3,JPH3,JPH4,PPP1R9B,SHANK3,SHISA7
2_Member	GO Biological Processes	GO:0050890	cognition	-15.3272	-12.8542	28/307	25,348,1268,1497,1742,2258,2334,2558,2740,2890,2904,4908,5582,5803,7143,7436,8516,8831,10636,28964,50944,54413,55636,57338,84502,84687,85358,729956	ABL1,APOE,CNR1,CTNS,DLG4,FGF13,AFF2,GABRA5,GLP1R,GRIA1,GRIN2B,NTF3,PRKCG,PTPRZ1,TNR,VLDLR,ITGA8,SYNGAP1,RGS14,GIT1,SHANK1,NLGN3,CHD7,JPH3,JPH4,PPP1R9B,SHANK3,SHISA7
2_Member	GO Biological Processes	GO:0048167	regulation of synaptic plasticity	-12.6566	-10.4484	21/204	25,348,815,816,1627,1742,2185,2890,2898,2904,5582,7143,8831,10458,10636,23085,57338,84502,85358,388336,729956	ABL1,APOE,CAMK2A,CAMK2B,DBN1,DLG4,PTK2B,GRIA1,GRIK2,GRIN2B,PRKCG,TNR,SYNGAP1,BAIAP2,RGS14,ERC1,JPH3,JPH4,SHANK3,SHISA6,SHISA7
2_Member	GO Biological Processes	GO:0048168	regulation of neuronal synaptic plasticity	-11.3069	-9.1994	12/56	348,815,816,1627,1742,2898,2904,8831,57338,85358,388336,729956	APOE,CAMK2A,CAMK2B,DBN1,DLG4,GRIK2,GRIN2B,SYNGAP1,JPH3,SHANK3,SHISA6,SHISA7
2_Member	GO Biological Processes	GO:0007612	learning	-9.15676	-7.23844	15/147	25,1497,1742,2258,2558,7143,8831,10636,28964,50944,54413,57338,84502,84687,85358	ABL1,CTNS,DLG4,FGF13,GABRA5,TNR,SYNGAP1,RGS14,GIT1,SHANK1,NLGN3,JPH3,JPH4,PPP1R9B,SHANK3
2_Member	GO Biological Processes	GO:0007613	memory	-8.29066	-6.50249	13/121	348,1268,1497,2258,2890,4908,7436,8516,10636,50944,57338,85358,729956	APOE,CNR1,CTNS,FGF13,GRIA1,NTF3,VLDLR,ITGA8,RGS14,SHANK1,JPH3,SHANK3,SHISA7
2_Member	GO Biological Processes	GO:0007616	long-term memory	-4.11983	-2.92005	5/35	348,1497,2890,10636,50944	APOE,CTNS,GRIA1,RGS14,SHANK1
2_Member	GO Biological Processes	GO:0008306	associative learning	-4.07596	-2.88432	7/82	25,1497,2558,7143,8831,10636,50944	ABL1,CTNS,GABRA5,TNR,SYNGAP1,RGS14,SHANK1
3_Summary	GO Biological Processes	GO:0060322	head development	-28.3884	-24.9434	60/789	25,613,1280,1436,1497,1600,1952,2045,2258,2334,2558,2737,2904,3208,3340,3624,4040,4142,4760,4771,4781,4851,5156,5453,5629,6091,6497,6585,7143,8321,8516,8828,8829,9037,9355,10458,10501,23380,23654,27185,28964,29123,50488,50674,51199,55636,56848,57030,63827,63974,64805,64919,79625,80055,83992,84687,85358,91584,153090,166614	ABL1,BCR,COL2A1,CSF1R,CTNS,DAB1,CELSR2,EPHA7,FGF13,AFF2,GABRA5,GLI3,GRIN2B,HPCA,NDST1,INHBA,LRP6,MAS1,NEUROD1,NF2,NFIB,NOTCH1,PDGFRA,POU3F1,PROX1,ROBO1,SKI,SLIT1,TNR,FZD1,ITGA8,NRP2,NRP1,SEMA5A,LHX2,BAIAP2,SEMA6B,SRGAP2,PLXNB2,DISC1,GIT1,ANKRD11,MINK1,NEUROG3,NIN,CHD7,SPHK2,SLC17A7,BCAN,NEUROD6,P2RY12,BCL11B,NDNF,PGAP1,CTTNBP2,PPP1R9B,SHANK3,PLXNA4,DAB2IP,DCLK2
3_Member	GO Biological Processes	GO:0060322	head development	-28.3884	-24.9434	60/789	25,613,1280,1436,1497,1600,1952,2045,2258,2334,2558,2737,2904,3208,3340,3624,4040,4142,4760,4771,4781,4851,5156,5453,5629,6091,6497,6585,7143,8321,8516,8828,8829,9037,9355,10458,10501,23380,23654,27185,28964,29123,50488,50674,51199,55636,56848,57030,63827,63974,64805,64919,79625,80055,83992,84687,85358,91584,153090,166614	ABL1,BCR,COL2A1,CSF1R,CTNS,DAB1,CELSR2,EPHA7,FGF13,AFF2,GABRA5,GLI3,GRIN2B,HPCA,NDST1,INHBA,LRP6,MAS1,NEUROD1,NF2,NFIB,NOTCH1,PDGFRA,POU3F1,PROX1,ROBO1,SKI,SLIT1,TNR,FZD1,ITGA8,NRP2,NRP1,SEMA5A,LHX2,BAIAP2,SEMA6B,SRGAP2,PLXNB2,DISC1,GIT1,ANKRD11,MINK1,NEUROG3,NIN,CHD7,SPHK2,SLC17A7,BCAN,NEUROD6,P2RY12,BCL11B,NDNF,PGAP1,CTTNBP2,PPP1R9B,SHANK3,PLXNA4,DAB2IP,DCLK2
3_Member	GO Biological Processes	GO:0007420	brain development	-27.1044	-23.7977	57/744	25,613,1436,1497,1600,1952,2045,2258,2334,2558,2737,2904,3208,3340,3624,4040,4142,4760,4771,4781,4851,5453,5629,6091,6497,6585,7143,8321,8516,8828,8829,9037,9355,10458,10501,23380,23654,27185,28964,50488,50674,51199,55636,56848,57030,63827,63974,64805,64919,79625,80055,83992,84687,85358,91584,153090,166614	ABL1,BCR,CSF1R,CTNS,DAB1,CELSR2,EPHA7,FGF13,AFF2,GABRA5,GLI3,GRIN2B,HPCA,NDST1,INHBA,LRP6,MAS1,NEUROD1,NF2,NFIB,NOTCH1,POU3F1,PROX1,ROBO1,SKI,SLIT1,TNR,FZD1,ITGA8,NRP2,NRP1,SEMA5A,LHX2,BAIAP2,SEMA6B,SRGAP2,PLXNB2,DISC1,GIT1,MINK1,NEUROG3,NIN,CHD7,SPHK2,SLC17A7,BCAN,NEUROD6,P2RY12,BCL11B,NDNF,PGAP1,CTTNBP2,PPP1R9B,SHANK3,PLXNA4,DAB2IP,DCLK2
3_Member	GO Biological Processes	GO:0030900	forebrain development	-22.3288	-19.2595	38/374	1436,1600,2258,2737,3340,3624,4142,4760,4771,4781,4851,5453,5629,6091,6497,6585,7143,8828,8829,9037,9355,10501,23380,27185,50674,51199,55636,63827,63974,64805,64919,79625,80055,84687,85358,91584,153090,166614	CSF1R,DAB1,FGF13,GLI3,NDST1,INHBA,MAS1,NEUROD1,NF2,NFIB,NOTCH1,POU3F1,PROX1,ROBO1,SKI,SLIT1,TNR,NRP2,NRP1,SEMA5A,LHX2,SEMA6B,SRGAP2,DISC1,NEUROG3,NIN,CHD7,BCAN,NEUROD6,P2RY12,BCL11B,NDNF,PGAP1,PPP1R9B,SHANK3,PLXNA4,DAB2IP,DCLK2
3_Member	GO Biological Processes	GO:0021537	telencephalon development	-17.8591	-15.1923	28/246	1436,1600,2258,2737,3624,4142,4760,4771,4781,5629,6091,6497,7143,9355,10501,23380,27185,51199,55636,63827,63974,64805,64919,84687,85358,91584,153090,166614	CSF1R,DAB1,FGF13,GLI3,INHBA,MAS1,NEUROD1,NF2,NFIB,PROX1,ROBO1,SKI,TNR,LHX2,SEMA6B,SRGAP2,DISC1,NIN,CHD7,BCAN,NEUROD6,P2RY12,BCL11B,PPP1R9B,SHANK3,PLXNA4,DAB2IP,DCLK2
3_Member	GO Biological Processes	GO:0021543	pallium development	-11.2274	-9.1248	18/168	1600,2258,2737,4142,4760,4771,5629,6091,9355,10501,23380,27185,63827,63974,64805,84687,153090,166614	DAB1,FGF13,GLI3,MAS1,NEUROD1,NF2,PROX1,ROBO1,LHX2,SEMA6B,SRGAP2,DISC1,BCAN,NEUROD6,P2RY12,PPP1R9B,DAB2IP,DCLK2
3_Member	GO Biological Processes	GO:0021761	limbic system development	-11.1524	-9.05714	15/107	1600,2258,2737,4142,4760,4771,5629,8828,8829,10501,63827,63974,79625,84687,166614	DAB1,FGF13,GLI3,MAS1,NEUROD1,NF2,PROX1,NRP2,NRP1,SEMA6B,BCAN,NEUROD6,NDNF,PPP1R9B,DCLK2
3_Member	GO Biological Processes	GO:0021766	hippocampus development	-9.45821	-7.52344	12/79	1600,2258,2737,4142,4760,4771,5629,10501,63827,63974,84687,166614	DAB1,FGF13,GLI3,MAS1,NEUROD1,NF2,PROX1,SEMA6B,BCAN,NEUROD6,PPP1R9B,DCLK2
4_Summary	GO Biological Processes	GO:0098609	cell-cell adhesion	-22.035	-18.988	44/537	90,1009,1501,1600,1630,1740,1742,1832,1952,2239,3679,3680,3687,3693,4040,4072,5156,5318,5802,5912,6091,6401,6850,7087,7143,8516,8642,9423,10178,10458,23654,26999,27253,54413,55679,57554,63916,64805,65217,84465,84628,128434,144100,150084,5098,5100,8832,56097,57526,221935	ACVR1,CDH11,CTNND2,DAB1,DCC,DLG2,DLG4,DSP,CELSR2,GPC4,ITGA7,ITGA9,ITGAX,ITGB5,LRP6,EPCAM,PDGFRA,PKP2,PTPRS,RAP2B,ROBO1,SELE,SYK,ICAM5,TNR,ITGA8,DCHS1,NTN1,TENM1,BAIAP2,PLXNB2,CYFIP2,PCDH17,NLGN3,LIMS2,LRRC7,ELMO2,P2RY12,PCDH15,MEGF11,NTNG2,VSTM2L,PLEKHA7,IGSF5,PCDHGC3,PCDH8,CD84,PCDHGC5,PCDH19,SDK1
4_Member	GO Biological Processes	GO:0098609	cell-cell adhesion	-22.035	-18.988	44/537	90,1009,1501,1600,1630,1740,1742,1832,1952,2239,3679,3680,3687,3693,4040,4072,5156,5318,5802,5912,6091,6401,6850,7087,7143,8516,8642,9423,10178,10458,23654,26999,27253,54413,55679,57554,63916,64805,65217,84465,84628,128434,144100,150084	ACVR1,CDH11,CTNND2,DAB1,DCC,DLG2,DLG4,DSP,CELSR2,GPC4,ITGA7,ITGA9,ITGAX,ITGB5,LRP6,EPCAM,PDGFRA,PKP2,PTPRS,RAP2B,ROBO1,SELE,SYK,ICAM5,TNR,ITGA8,DCHS1,NTN1,TENM1,BAIAP2,PLXNB2,CYFIP2,PCDH17,NLGN3,LIMS2,LRRC7,ELMO2,P2RY12,PCDH15,MEGF11,NTNG2,VSTM2L,PLEKHA7,IGSF5
4_Member	GO Biological Processes	GO:0098742	cell-cell adhesion via plasma-membrane adhesion molecules	-5.84094	-4.36657	15/261	90,1009,1600,1952,2239,5802,6091,6401,8642,10178,23654,27253,65217,84628,128434	ACVR1,CDH11,DAB1,CELSR2,GPC4,PTPRS,ROBO1,SELE,DCHS1,TENM1,PLXNB2,PCDH17,PCDH15,NTNG2,VSTM2L
4_Member	GO Biological Processes	GO:0007156	homophilic cell adhesion via plasma membrane adhesion molecules	-3.68671	-2.5598	14/167	1009,1952,5098,5100,6091,8642,8832,23654,27253,56097,57526,65217,128434,221935	CDH11,CELSR2,PCDHGC3,PCDH8,ROBO1,DCHS1,CD84,PLXNB2,PCDH17,PCDHGC5,PCDH19,PCDH15,VSTM2L,SDK1
5_Summary	GO Biological Processes	GO:0043408	regulation of MAPK cascade	-21.0523	-18.1514	48/688	25,146,148,154,348,920,1436,1605,2045,2081,2185,2898,3340,4294,4771,4851,4908,5028,5156,5296,5336,5578,5770,6091,6850,7039,7187,8324,8829,8831,8844,9365,9479,10178,10333,10636,11006,23043,23286,50488,54986,57630,84868,146433,153090,221472,344558,399473,1600,1742,2258,4040,4142,5629,5912,7436,8525,22843,51422,64805,116986,221938,90,1025,1453,3624,8321,55615	ABL1,ADRA1D,ADRA1A,ADRB2,APOE,CD4,CSF1R,DAG1,EPHA7,ERN1,PTK2B,GRIK2,NDST1,MAP3K10,NF2,NOTCH1,NTF3,P2RY1,PDGFRA,PIK3R2,PLCG2,PRKCA,PTPN1,ROBO1,SYK,TGFA,TRAF3,FZD7,NRP1,SYNGAP1,KSR1,KL,MAPK8IP1,TENM1,TLR6,RGS14,LILRB4,TNIK,WWC1,MINK1,ULK4,SH3RF1,HAVCR2,IL34,DAB2IP,FGD2,SH3RF3,SPRED3,DAB1,DLG4,FGF13,LRP6,MAS1,PROX1,RAP2B,VLDLR,DGKZ,PPM1E,PRKAG2,P2RY12,AGAP2,MMD2,ACVR1,CDK9,CSNK1D,INHBA,FZD1,PRR5
5_Member	GO Biological Processes	GO:0043408	regulation of MAPK cascade	-21.0523	-18.1514	48/688	25,146,148,154,348,920,1436,1605,2045,2081,2185,2898,3340,4294,4771,4851,4908,5028,5156,5296,5336,5578,5770,6091,6850,7039,7187,8324,8829,8831,8844,9365,9479,10178,10333,10636,11006,23043,23286,50488,54986,57630,84868,146433,153090,221472,344558,399473	ABL1,ADRA1D,ADRA1A,ADRB2,APOE,CD4,CSF1R,DAG1,EPHA7,ERN1,PTK2B,GRIK2,NDST1,MAP3K10,NF2,NOTCH1,NTF3,P2RY1,PDGFRA,PIK3R2,PLCG2,PRKCA,PTPN1,ROBO1,SYK,TGFA,TRAF3,FZD7,NRP1,SYNGAP1,KSR1,KL,MAPK8IP1,TENM1,TLR6,RGS14,LILRB4,TNIK,WWC1,MINK1,ULK4,SH3RF1,HAVCR2,IL34,DAB2IP,FGD2,SH3RF3,SPRED3
5_Member	GO Biological Processes	GO:0043410	positive regulation of MAPK cascade	-18.175	-15.499	38/492	25,146,148,154,348,920,1436,2081,2185,3340,4294,4851,4908,5028,5156,5336,5578,5770,6091,6850,7039,7187,8324,8829,8844,9365,9479,10178,10333,23043,23286,50488,57630,84868,146433,153090,221472,344558	ABL1,ADRA1D,ADRA1A,ADRB2,APOE,CD4,CSF1R,ERN1,PTK2B,NDST1,MAP3K10,NOTCH1,NTF3,P2RY1,PDGFRA,PLCG2,PRKCA,PTPN1,ROBO1,SYK,TGFA,TRAF3,FZD7,NRP1,KSR1,KL,MAPK8IP1,TENM1,TLR6,TNIK,WWC1,MINK1,SH3RF1,HAVCR2,IL34,DAB2IP,FGD2,SH3RF3
5_Member	GO Biological Processes	GO:0043549	regulation of kinase activity	-14.4657	-12.0718	42/778	25,148,154,348,920,1436,1600,1605,1742,2045,2081,2185,2258,4040,4142,4294,4771,4908,5156,5296,5629,5770,5912,6091,6850,7039,7436,8525,8844,9479,10178,10333,10636,11006,22843,51422,64805,116986,146433,153090,221472,221938	ABL1,ADRA1A,ADRB2,APOE,CD4,CSF1R,DAB1,DAG1,DLG4,EPHA7,ERN1,PTK2B,FGF13,LRP6,MAS1,MAP3K10,NF2,NTF3,PDGFRA,PIK3R2,PROX1,PTPN1,RAP2B,ROBO1,SYK,TGFA,VLDLR,DGKZ,KSR1,MAPK8IP1,TENM1,TLR6,RGS14,LILRB4,PPM1E,PRKAG2,P2RY12,AGAP2,IL34,DAB2IP,FGD2,MMD2
5_Member	GO Biological Processes	GO:0001934	positive regulation of protein phosphorylation	-13.7876	-11.473	40/741	25,90,148,154,920,1025,1436,1453,1600,1605,1742,2045,2081,2185,2258,3624,4142,4294,4908,5028,5336,5629,5770,5912,6091,6850,7039,7436,8321,8829,10178,10333,23043,51422,55615,116986,146433,153090,221472,221938	ABL1,ACVR1,ADRA1A,ADRB2,CD4,CDK9,CSF1R,CSNK1D,DAB1,DAG1,DLG4,EPHA7,ERN1,PTK2B,FGF13,INHBA,MAS1,MAP3K10,NTF3,P2RY1,PLCG2,PROX1,PTPN1,RAP2B,ROBO1,SYK,TGFA,VLDLR,FZD1,NRP1,TENM1,TLR6,TNIK,PRKAG2,PRR5,AGAP2,IL34,DAB2IP,FGD2,MMD2
5_Member	GO Biological Processes	GO:0033674	positive regulation of kinase activity	-13.3436	-11.0924	32/489	25,148,154,920,1436,1600,1605,1742,2045,2081,2185,2258,4142,4294,4908,5156,5629,5770,6091,6850,7039,7436,8525,10178,10333,51422,64805,116986,146433,153090,221472,221938	ABL1,ADRA1A,ADRB2,CD4,CSF1R,DAB1,DAG1,DLG4,EPHA7,ERN1,PTK2B,FGF13,MAS1,MAP3K10,NTF3,PDGFRA,PROX1,PTPN1,ROBO1,SYK,TGFA,VLDLR,DGKZ,TENM1,TLR6,PRKAG2,P2RY12,AGAP2,IL34,DAB2IP,FGD2,MMD2
5_Member	GO Biological Processes	GO:0045859	regulation of protein kinase activity	-13.2754	-11.0311	37/660	25,148,154,348,920,1436,1600,1605,1742,2081,2185,2258,4040,4142,4294,4771,4908,5629,5770,5912,6091,6850,7039,7436,8844,9479,10178,10333,10636,11006,22843,51422,116986,146433,153090,221472,221938	ABL1,ADRA1A,ADRB2,APOE,CD4,CSF1R,DAB1,DAG1,DLG4,ERN1,PTK2B,FGF13,LRP6,MAS1,MAP3K10,NF2,NTF3,PROX1,PTPN1,RAP2B,ROBO1,SYK,TGFA,VLDLR,KSR1,MAPK8IP1,TENM1,TLR6,RGS14,LILRB4,PPM1E,PRKAG2,AGAP2,IL34,DAB2IP,FGD2,MMD2
5_Member	GO Biological Processes	GO:0045860	positive regulation of protein kinase activity	-12.2069	-10.0378	28/409	25,148,154,920,1436,1600,1605,1742,2081,2185,2258,4142,4294,4908,5629,5770,6091,6850,7039,7436,10178,10333,51422,116986,146433,153090,221472,221938	ABL1,ADRA1A,ADRB2,CD4,CSF1R,DAB1,DAG1,DLG4,ERN1,PTK2B,FGF13,MAS1,MAP3K10,NTF3,PROX1,PTPN1,ROBO1,SYK,TGFA,VLDLR,TENM1,TLR6,PRKAG2,AGAP2,IL34,DAB2IP,FGD2,MMD2
5_Member	GO Biological Processes	GO:0051347	positive regulation of transferase activity	-11.4515	-9.3287	32/575	25,148,154,920,1436,1600,1605,1742,2045,2081,2185,2258,4142,4294,4908,5156,5629,5770,6091,6850,7039,7436,8525,10178,10333,51422,64805,116986,146433,153090,221472,221938	ABL1,ADRA1A,ADRB2,CD4,CSF1R,DAB1,DAG1,DLG4,EPHA7,ERN1,PTK2B,FGF13,MAS1,MAP3K10,NTF3,PDGFRA,PROX1,PTPN1,ROBO1,SYK,TGFA,VLDLR,DGKZ,TENM1,TLR6,PRKAG2,P2RY12,AGAP2,IL34,DAB2IP,FGD2,MMD2
5_Member	GO Biological Processes	GO:0043405	regulation of MAP kinase activity	-9.65206	-7.69844	17/183	348,2081,2185,4294,4908,5770,6091,6850,7039,8844,9479,10178,10333,10636,146433,153090,221472	APOE,ERN1,PTK2B,MAP3K10,NTF3,PTPN1,ROBO1,SYK,TGFA,KSR1,MAPK8IP1,TENM1,TLR6,RGS14,IL34,DAB2IP,FGD2
5_Member	GO Biological Processes	GO:0071900	regulation of protein serine/threonine kinase activity	-8.899	-7.02514	23/388	25,154,348,1436,2081,2185,4040,4294,4908,5629,5770,6091,6850,7039,8844,9479,10178,10333,10636,51422,146433,153090,221472	ABL1,ADRB2,APOE,CSF1R,ERN1,PTK2B,LRP6,MAP3K10,NTF3,PROX1,PTPN1,ROBO1,SYK,TGFA,KSR1,MAPK8IP1,TENM1,TLR6,RGS14,PRKAG2,IL34,DAB2IP,FGD2
5_Member	GO Biological Processes	GO:0043406	positive regulation of MAP kinase activity	-8.51713	-6.69669	13/116	2081,2185,4294,4908,5770,6091,6850,7039,10178,10333,146433,153090,221472	ERN1,PTK2B,MAP3K10,NTF3,PTPN1,ROBO1,SYK,TGFA,TENM1,TLR6,IL34,DAB2IP,FGD2
5_Member	GO Biological Processes	GO:0050730	regulation of peptidyl-tyrosine phosphorylation	-8.17733	-6.3998	18/258	25,90,148,920,1436,1742,2045,2185,4771,4908,5336,5770,5912,6850,7039,8829,11006,146433	ABL1,ACVR1,ADRA1A,CD4,CSF1R,DLG4,EPHA7,PTK2B,NF2,NTF3,PLCG2,PTPN1,RAP2B,SYK,TGFA,NRP1,LILRB4,IL34
5_Member	GO Biological Processes	GO:0071902	positive regulation of protein serine/threonine kinase activity	-7.47794	-5.76636	16/224	154,1436,2081,2185,4294,4908,5629,5770,6091,6850,7039,10178,10333,146433,153090,221472	ADRB2,CSF1R,ERN1,PTK2B,MAP3K10,NTF3,PROX1,PTPN1,ROBO1,SYK,TGFA,TENM1,TLR6,IL34,DAB2IP,FGD2
5_Member	GO Biological Processes	GO:0043507	positive regulation of JUN kinase activity	-7.21284	-5.53686	8/43	2081,2185,4294,5770,6850,10333,153090,221472	ERN1,PTK2B,MAP3K10,PTPN1,SYK,TLR6,DAB2IP,FGD2
5_Member	GO Biological Processes	GO:0043506	regulation of JUN kinase activity	-7.18966	-5.52192	9/60	2081,2185,4294,5770,6850,9479,10333,153090,221472	ERN1,PTK2B,MAP3K10,PTPN1,SYK,MAPK8IP1,TLR6,DAB2IP,FGD2
5_Member	GO Biological Processes	GO:0070372	regulation of ERK1 and ERK2 cascade	-6.91498	-5.28375	18/312	25,148,348,920,1436,2045,2185,4851,5028,5156,5578,5770,6850,8829,10636,84868,153090,399473	ABL1,ADRA1A,APOE,CD4,CSF1R,EPHA7,PTK2B,NOTCH1,P2RY1,PDGFRA,PRKCA,PTPN1,SYK,NRP1,RGS14,HAVCR2,DAB2IP,SPRED3
5_Member	GO Biological Processes	GO:0050731	positive regulation of peptidyl-tyrosine phosphorylation	-6.84096	-5.22124	14/188	25,90,148,920,1436,1742,2185,4908,5336,5770,6850,7039,8829,146433	ABL1,ACVR1,ADRA1A,CD4,CSF1R,DLG4,PTK2B,NTF3,PLCG2,PTPN1,SYK,TGFA,NRP1,IL34
5_Member	GO Biological Processes	GO:0061097	regulation of protein tyrosine kinase activity	-4.74556	-3.44203	8/89	148,1436,1742,5770,5912,7039,11006,146433	ADRA1A,CSF1R,DLG4,PTPN1,RAP2B,TGFA,LILRB4,IL34
5_Member	GO Biological Processes	GO:0061098	positive regulation of protein tyrosine kinase activity	-4.20871	-2.9985	6/54	148,1436,1742,5770,7039,146433	ADRA1A,CSF1R,DLG4,PTPN1,TGFA,IL34
6_Summary	GO Biological Processes	GO:0043269	regulation of ion transport	-20.8414	-17.9705	48/696	25,154,777,815,816,920,1268,1742,1756,2185,2258,2904,2922,3208,3758,3763,3781,3785,5028,5318,5336,6850,6861,7466,8912,9455,9722,22953,27092,50488,50944,51760,54413,55636,55800,56848,57190,57338,59283,64805,84502,85358,148281,149111,254263,255057,388336,729956,22839,23467,58512,3099,11132,51422,1605,3687,7143,10458,118738,7039,8829,11006	ABL1,ADRB2,CACNA1E,CAMK2A,CAMK2B,CD4,CNR1,DLG4,DMD,PTK2B,FGF13,GRIN2B,GRP,HPCA,KCNJ1,KCNJ6,KCNN2,KCNQ2,P2RY1,PKP2,PLCG2,SYK,SYT5,WFS1,CACNA1H,HOMER2,NOS1AP,P2RX2,CACNG4,MINK1,SHANK1,SYT17,NLGN3,CHD7,SCN3B,SPHK2,SELENON,JPH3,CACNG8,P2RY12,JPH4,SHANK3,SYT6,CNIH3,CNIH2,CBARP,SHISA6,SHISA7,DLGAP4,NPTXR,DLGAP3,HK2,CAPN10,PRKAG2,DAG1,ITGAX,TNR,BAIAP2,ZNF488,TGFA,NRP1,LILRB4
6_Member	GO Biological Processes	GO:0043269	regulation of ion transport	-20.8414	-17.9705	48/696	25,154,777,815,816,920,1268,1742,1756,2185,2258,2904,2922,3208,3758,3763,3781,3785,5028,5318,5336,6850,6861,7466,8912,9455,9722,22953,27092,50488,50944,51760,54413,55636,55800,56848,57190,57338,59283,64805,84502,85358,148281,149111,254263,255057,388336,729956	ABL1,ADRB2,CACNA1E,CAMK2A,CAMK2B,CD4,CNR1,DLG4,DMD,PTK2B,FGF13,GRIN2B,GRP,HPCA,KCNJ1,KCNJ6,KCNN2,KCNQ2,P2RY1,PKP2,PLCG2,SYK,SYT5,WFS1,CACNA1H,HOMER2,NOS1AP,P2RX2,CACNG4,MINK1,SHANK1,SYT17,NLGN3,CHD7,SCN3B,SPHK2,SELENON,JPH3,CACNG8,P2RY12,JPH4,SHANK3,SYT6,CNIH3,CNIH2,CBARP,SHISA6,SHISA7
6_Member	GO Biological Processes	GO:0099601	regulation of neurotransmitter receptor activity	-16.4025	-13.8398	16/61	154,1742,2185,22839,23467,27092,50488,50944,54413,58512,59283,85358,149111,254263,388336,729956	ADRB2,DLG4,PTK2B,DLGAP4,NPTXR,CACNG4,MINK1,SHANK1,NLGN3,DLGAP3,CACNG8,SHANK3,CNIH3,CNIH2,SHISA6,SHISA7
6_Member	GO Biological Processes	GO:0034765	regulation of ion transmembrane transport	-15.3385	-12.8596	35/504	25,154,777,1742,1756,2185,2258,2904,2922,3208,3758,3763,3781,3785,5336,8912,9722,22953,27092,50488,50944,54413,55636,55800,56848,57190,57338,59283,84502,85358,149111,254263,255057,388336,729956	ABL1,ADRB2,CACNA1E,DLG4,DMD,PTK2B,FGF13,GRIN2B,GRP,HPCA,KCNJ1,KCNJ6,KCNN2,KCNQ2,PLCG2,CACNA1H,NOS1AP,P2RX2,CACNG4,MINK1,SHANK1,NLGN3,CHD7,SCN3B,SPHK2,SELENON,JPH3,CACNG8,JPH4,SHANK3,CNIH3,CNIH2,CBARP,SHISA6,SHISA7
6_Member	GO Biological Processes	GO:0034762	regulation of transmembrane transport	-15.2681	-12.8121	38/602	25,154,777,1742,1756,2185,2258,2904,2922,3099,3208,3758,3763,3781,3785,5336,8912,9722,11132,22953,27092,50488,50944,51422,54413,55636,55800,56848,57190,57338,59283,84502,85358,149111,254263,255057,388336,729956	ABL1,ADRB2,CACNA1E,DLG4,DMD,PTK2B,FGF13,GRIN2B,GRP,HK2,HPCA,KCNJ1,KCNJ6,KCNN2,KCNQ2,PLCG2,CACNA1H,NOS1AP,CAPN10,P2RX2,CACNG4,MINK1,SHANK1,PRKAG2,NLGN3,CHD7,SCN3B,SPHK2,SELENON,JPH3,CACNG8,JPH4,SHANK3,CNIH3,CNIH2,CBARP,SHISA6,SHISA7
6_Member	GO Biological Processes	GO:2001257	regulation of cation channel activity	-15.2523	-12.8019	23/192	154,1742,1756,2185,2258,2922,3208,5336,9722,27092,50488,50944,54413,57190,57338,59283,84502,85358,149111,254263,255057,388336,729956	ADRB2,DLG4,DMD,PTK2B,FGF13,GRP,HPCA,PLCG2,NOS1AP,CACNG4,MINK1,SHANK1,NLGN3,SELENON,JPH3,CACNG8,JPH4,SHANK3,CNIH3,CNIH2,CBARP,SHISA6,SHISA7
6_Member	GO Biological Processes	GO:1904062	regulation of cation transmembrane transport	-14.6505	-12.2272	30/381	25,154,1742,1756,2185,2258,2904,2922,3208,3781,5336,9722,22953,27092,50488,50944,54413,55636,55800,56848,57190,57338,59283,84502,85358,149111,254263,255057,388336,729956	ABL1,ADRB2,DLG4,DMD,PTK2B,FGF13,GRIN2B,GRP,HPCA,KCNN2,PLCG2,NOS1AP,P2RX2,CACNG4,MINK1,SHANK1,NLGN3,CHD7,SCN3B,SPHK2,SELENON,JPH3,CACNG8,JPH4,SHANK3,CNIH3,CNIH2,CBARP,SHISA6,SHISA7
6_Member	GO Biological Processes	GO:2000311	regulation of AMPA receptor activity	-14.3467	-11.9624	11/25	154,27092,50488,50944,54413,59283,85358,149111,254263,388336,729956	ADRB2,CACNG4,MINK1,SHANK1,NLGN3,CACNG8,SHANK3,CNIH3,CNIH2,SHISA6,SHISA7
6_Member	GO Biological Processes	GO:0032412	regulation of ion transmembrane transporter activity	-13.7066	-11.4038	25/275	154,1742,1756,2185,2258,2922,3208,5336,9722,27092,50488,50944,54413,55800,56848,57190,57338,59283,84502,85358,149111,254263,255057,388336,729956	ADRB2,DLG4,DMD,PTK2B,FGF13,GRP,HPCA,PLCG2,NOS1AP,CACNG4,MINK1,SHANK1,NLGN3,SCN3B,SPHK2,SELENON,JPH3,CACNG8,JPH4,SHANK3,CNIH3,CNIH2,CBARP,SHISA6,SHISA7
6_Member	GO Biological Processes	GO:0031644	regulation of nervous system process	-13.588	-11.2969	19/142	154,1605,1742,2185,2904,3687,7143,10458,22839,23467,27092,50944,54413,58512,85358,118738,254263,388336,729956	ADRB2,DAG1,DLG4,PTK2B,GRIN2B,ITGAX,TNR,BAIAP2,DLGAP4,NPTXR,CACNG4,SHANK1,NLGN3,DLGAP3,SHANK3,ZNF488,CNIH2,SHISA6,SHISA7
6_Member	GO Biological Processes	GO:0022898	regulation of transmembrane transporter activity	-13.3511	-11.0964	25/285	154,1742,1756,2185,2258,2922,3208,5336,9722,27092,50488,50944,54413,55800,56848,57190,57338,59283,84502,85358,149111,254263,255057,388336,729956	ADRB2,DLG4,DMD,PTK2B,FGF13,GRP,HPCA,PLCG2,NOS1AP,CACNG4,MINK1,SHANK1,NLGN3,SCN3B,SPHK2,SELENON,JPH3,CACNG8,JPH4,SHANK3,CNIH3,CNIH2,CBARP,SHISA6,SHISA7
6_Member	GO Biological Processes	GO:0010469	regulation of signaling receptor activity	-13.0391	-10.8016	20/173	154,1742,2185,5028,7039,8829,11006,22839,23467,27092,50488,50944,54413,58512,59283,85358,149111,254263,388336,729956	ADRB2,DLG4,PTK2B,P2RY1,TGFA,NRP1,LILRB4,DLGAP4,NPTXR,CACNG4,MINK1,SHANK1,NLGN3,DLGAP3,CACNG8,SHANK3,CNIH3,CNIH2,SHISA6,SHISA7
6_Member	GO Biological Processes	GO:0032409	regulation of transporter activity	-12.2156	-10.0436	25/320	154,1742,1756,2185,2258,2922,3208,5336,9722,27092,50488,50944,54413,55800,56848,57190,57338,59283,84502,85358,149111,254263,255057,388336,729956	ADRB2,DLG4,DMD,PTK2B,FGF13,GRP,HPCA,PLCG2,NOS1AP,CACNG4,MINK1,SHANK1,NLGN3,SCN3B,SPHK2,SELENON,JPH3,CACNG8,JPH4,SHANK3,CNIH3,CNIH2,CBARP,SHISA6,SHISA7
6_Member	GO Biological Processes	GO:0098962	regulation of postsynaptic neurotransmitter receptor activity	-9.05978	-7.15576	7/17	22839,23467,27092,58512,254263,388336,729956	DLGAP4,NPTXR,CACNG4,DLGAP3,CNIH2,SHISA6,SHISA7
7_Summary	GO Biological Processes	GO:0044057	regulation of system process	-19.7766	-16.9848	43/583	25,140,146,148,154,348,816,1025,1605,1742,1756,1832,2185,2258,2643,2740,2904,3624,3687,3781,4760,4851,5318,5578,7137,7143,8912,9722,9732,10458,22839,23467,27092,29995,50944,54413,55800,58512,85358,118738,254263,388336,729956,215,1258,1268,1497,2558,2890,2898,2900,2901,22953,388135,59283	ABL1,ADORA3,ADRA1D,ADRA1A,ADRB2,APOE,CAMK2B,CDK9,DAG1,DLG4,DMD,DSP,PTK2B,FGF13,GCH1,GLP1R,GRIN2B,INHBA,ITGAX,KCNN2,NEUROD1,NOTCH1,PKP2,PRKCA,TNNI3,TNR,CACNA1H,NOS1AP,DOCK4,BAIAP2,DLGAP4,NPTXR,CACNG4,LMCD1,SHANK1,NLGN3,SCN3B,DLGAP3,SHANK3,ZNF488,CNIH2,SHISA6,SHISA7,ABCD1,CNGB1,CNR1,CTNS,GABRA5,GRIA1,GRIK2,GRIK4,GRIK5,P2RX2,INSYN1,CACNG8
7_Member	GO Biological Processes	GO:0044057	regulation of system process	-19.7766	-16.9848	43/583	25,140,146,148,154,348,816,1025,1605,1742,1756,1832,2185,2258,2643,2740,2904,3624,3687,3781,4760,4851,5318,5578,7137,7143,8912,9722,9732,10458,22839,23467,27092,29995,50944,54413,55800,58512,85358,118738,254263,388336,729956	ABL1,ADORA3,ADRA1D,ADRA1A,ADRB2,APOE,CAMK2B,CDK9,DAG1,DLG4,DMD,DSP,PTK2B,FGF13,GCH1,GLP1R,GRIN2B,INHBA,ITGAX,KCNN2,NEUROD1,NOTCH1,PKP2,PRKCA,TNNI3,TNR,CACNA1H,NOS1AP,DOCK4,BAIAP2,DLGAP4,NPTXR,CACNG4,LMCD1,SHANK1,NLGN3,SCN3B,DLGAP3,SHANK3,ZNF488,CNIH2,SHISA6,SHISA7
7_Member	GO Biological Processes	GO:0042391	regulation of membrane potential	-13.3649	-11.1032	30/426	25,148,154,215,1258,1268,1497,1742,1756,1832,2185,2258,2558,2890,2898,2900,2901,2904,3781,5318,8912,9722,10458,22953,50944,54413,55800,85358,254263,388135	ABL1,ADRA1A,ADRB2,ABCD1,CNGB1,CNR1,CTNS,DLG4,DMD,DSP,PTK2B,FGF13,GABRA5,GRIA1,GRIK2,GRIK4,GRIK5,GRIN2B,KCNN2,PKP2,CACNA1H,NOS1AP,BAIAP2,P2RX2,SHANK1,NLGN3,SCN3B,SHANK3,CNIH2,INSYN1
7_Member	GO Biological Processes	GO:1903522	regulation of blood circulation	-6.6106	-5.02295	16/259	25,140,146,148,1756,1832,2258,2643,2740,3781,5318,7137,8912,9722,9732,55800	ABL1,ADORA3,ADRA1D,ADRA1A,DMD,DSP,FGF13,GCH1,GLP1R,KCNN2,PKP2,TNNI3,CACNA1H,NOS1AP,DOCK4,SCN3B
7_Member	GO Biological Processes	GO:0008016	regulation of heart contraction	-6.2541	-4.71693	14/210	140,146,148,1756,1832,2258,2643,2740,3781,5318,7137,8912,9722,55800	ADORA3,ADRA1D,ADRA1A,DMD,DSP,FGF13,GCH1,GLP1R,KCNN2,PKP2,TNNI3,CACNA1H,NOS1AP,SCN3B
7_Member	GO Biological Processes	GO:0002027	regulation of heart rate	-4.13854	-2.9366	8/108	146,148,1756,1832,2643,5318,9722,55800	ADRA1D,ADRA1A,DMD,DSP,GCH1,PKP2,NOS1AP,SCN3B
7_Member	GO Biological Processes	GO:0035637	multicellular organismal signaling	-3.843	-2.6861	8/119	1832,2898,3781,5318,8912,27092,55800,59283	DSP,GRIK2,KCNN2,PKP2,CACNA1H,CACNG4,SCN3B,CACNG8
8_Summary	Reactome Gene Sets	R-HSA-9012999	RHO GTPase cycle	-19.5356	-16.7786	38/449	29,392,396,613,752,1627,1730,1794,1832,2185,2245,2889,5296,9732,9815,10458,23268,23380,26999,27145,28964,50649,55114,55701,57216,57630,63916,80243,81624,81704,81839,91010,91544,115557,221178,221472,253980,644150,25,1742,4771,5578	ABR,ARHGAP1,ARHGDIA,BCR,FMNL1,DBN1,DIAPH2,DOCK2,DSP,PTK2B,FGD1,RAPGEF1,PIK3R2,DOCK4,GIT2,BAIAP2,DNMBP,SRGAP2,CYFIP2,FILIP1,GIT1,ARHGEF4,ARHGAP17,ARHGEF40,VANGL2,SH3RF1,ELMO2,PREX2,DIAPH3,DOCK8,VANGL1,FMNL3,UBXN11,ARHGEF25,SPATA13,FGD2,KCTD13,WIPF3,ABL1,DLG4,NF2,PRKCA
8_Member	Reactome Gene Sets	R-HSA-9012999	RHO GTPase cycle	-19.5356	-16.7786	38/449	29,392,396,613,752,1627,1730,1794,1832,2185,2245,2889,5296,9732,9815,10458,23268,23380,26999,27145,28964,50649,55114,55701,57216,57630,63916,80243,81624,81704,81839,91010,91544,115557,221178,221472,253980,644150	ABR,ARHGAP1,ARHGDIA,BCR,FMNL1,DBN1,DIAPH2,DOCK2,DSP,PTK2B,FGD1,RAPGEF1,PIK3R2,DOCK4,GIT2,BAIAP2,DNMBP,SRGAP2,CYFIP2,FILIP1,GIT1,ARHGEF4,ARHGAP17,ARHGEF40,VANGL2,SH3RF1,ELMO2,PREX2,DIAPH3,DOCK8,VANGL1,FMNL3,UBXN11,ARHGEF25,SPATA13,FGD2,KCTD13,WIPF3
8_Member	Reactome Gene Sets	R-HSA-9013148	CDC42 GTPase cycle	-17.3554	-14.7233	23/155	29,392,396,613,752,2245,5296,9815,10458,23268,23380,28964,50649,55114,80243,81624,81704,81839,91010,115557,221178,221472,644150	ABR,ARHGAP1,ARHGDIA,BCR,FMNL1,FGD1,PIK3R2,GIT2,BAIAP2,DNMBP,SRGAP2,GIT1,ARHGEF4,ARHGAP17,PREX2,DIAPH3,DOCK8,VANGL1,FMNL3,ARHGEF25,SPATA13,FGD2,WIPF3
8_Member	Reactome Gene Sets	R-HSA-194315	Signaling by Rho GTPases	-15.9128	-13.3908	42/707	25,29,392,396,613,752,1627,1730,1742,1794,1832,2185,2245,2889,4771,5296,5578,9732,9815,10458,23268,23380,26999,27145,28964,50649,55114,55701,57216,57630,63916,80243,81624,81704,81839,91010,91544,115557,221178,221472,253980,644150	ABL1,ABR,ARHGAP1,ARHGDIA,BCR,FMNL1,DBN1,DIAPH2,DLG4,DOCK2,DSP,PTK2B,FGD1,RAPGEF1,NF2,PIK3R2,PRKCA,DOCK4,GIT2,BAIAP2,DNMBP,SRGAP2,CYFIP2,FILIP1,GIT1,ARHGEF4,ARHGAP17,ARHGEF40,VANGL2,SH3RF1,ELMO2,PREX2,DIAPH3,DOCK8,VANGL1,FMNL3,UBXN11,ARHGEF25,SPATA13,FGD2,KCTD13,WIPF3
8_Member	Reactome Gene Sets	R-HSA-9716542	Signaling by Rho GTPases, Miro GTPases and RHOBTB3	-15.5709	-13.0679	42/723	25,29,392,396,613,752,1627,1730,1742,1794,1832,2185,2245,2889,4771,5296,5578,9732,9815,10458,23268,23380,26999,27145,28964,50649,55114,55701,57216,57630,63916,80243,81624,81704,81839,91010,91544,115557,221178,221472,253980,644150	ABL1,ABR,ARHGAP1,ARHGDIA,BCR,FMNL1,DBN1,DIAPH2,DLG4,DOCK2,DSP,PTK2B,FGD1,RAPGEF1,NF2,PIK3R2,PRKCA,DOCK4,GIT2,BAIAP2,DNMBP,SRGAP2,CYFIP2,FILIP1,GIT1,ARHGEF4,ARHGAP17,ARHGEF40,VANGL2,SH3RF1,ELMO2,PREX2,DIAPH3,DOCK8,VANGL1,FMNL3,UBXN11,ARHGEF25,SPATA13,FGD2,KCTD13,WIPF3
8_Member	Reactome Gene Sets	R-HSA-9013149	RAC1 GTPase cycle	-14.5457	-12.1421	22/185	29,392,396,613,752,1794,5296,9732,9815,10458,23380,26999,28964,50649,55114,80243,81624,81704,81839,115557,221178,644150	ABR,ARHGAP1,ARHGDIA,BCR,FMNL1,DOCK2,PIK3R2,DOCK4,GIT2,BAIAP2,SRGAP2,CYFIP2,GIT1,ARHGEF4,ARHGAP17,PREX2,DIAPH3,DOCK8,VANGL1,ARHGEF25,SPATA13,WIPF3
8_Member	Canonical Pathways	M241	PID RAC1 REG PATHWAY	-9.04045	-7.13954	9/38	29,392,396,613,1794,55114,80243,115557,221178	ABR,ARHGAP1,ARHGDIA,BCR,DOCK2,ARHGAP17,PREX2,ARHGEF25,SPATA13
8_Member	Reactome Gene Sets	R-HSA-9013404	RAC2 GTPase cycle	-8.89949	-7.02514	12/88	29,392,396,613,1794,5296,9732,9815,28964,55114,81624,81839	ABR,ARHGAP1,ARHGDIA,BCR,DOCK2,PIK3R2,DOCK4,GIT2,GIT1,ARHGAP17,DIAPH3,VANGL1
8_Member	Reactome Gene Sets	R-HSA-9013423	RAC3 GTPase cycle	-8.56265	-6.73309	12/94	29,392,613,2889,5296,9815,10458,23380,28964,55114,81624,81839	ABR,ARHGAP1,BCR,RAPGEF1,PIK3R2,GIT2,BAIAP2,SRGAP2,GIT1,ARHGAP17,DIAPH3,VANGL1
8_Member	Canonical Pathways	M83	PID CDC42 REG PATHWAY	-8.54437	-6.71744	8/30	392,396,2245,23268,28964,55114,115557,221178	ARHGAP1,ARHGDIA,FGD1,DNMBP,GIT1,ARHGAP17,ARHGEF25,SPATA13
8_Member	Reactome Gene Sets	R-HSA-8980692	RHOA GTPase cycle	-7.26761	-5.58041	13/147	29,392,396,613,1794,5296,50649,55701,80243,81624,81839,91010,115557	ABR,ARHGAP1,ARHGDIA,BCR,DOCK2,PIK3R2,ARHGEF4,ARHGEF40,PREX2,DIAPH3,VANGL1,FMNL3,ARHGEF25
8_Member	Reactome Gene Sets	R-HSA-9013405	RHOD GTPase cycle	-6.4098	-4.84777	8/54	392,1627,1730,5296,27145,55114,81624,81839	ARHGAP1,DBN1,DIAPH2,PIK3R2,FILIP1,ARHGAP17,DIAPH3,VANGL1
8_Member	Reactome Gene Sets	R-HSA-9013106	RHOC GTPase cycle	-6.38378	-4.8267	9/74	29,392,396,613,55701,81624,81839,91010,115557	ABR,ARHGAP1,ARHGDIA,BCR,ARHGEF40,DIAPH3,VANGL1,FMNL3,ARHGEF25
8_Member	Reactome Gene Sets	R-HSA-9013409	RHOJ GTPase cycle	-6.34633	-4.79469	8/55	392,5296,9815,28964,81624,81704,81839,91010	ARHGAP1,PIK3R2,GIT2,GIT1,DIAPH3,DOCK8,VANGL1,FMNL3
8_Member	Reactome Gene Sets	R-HSA-9013406	RHOQ GTPase cycle	-5.01464	-3.6657	7/59	392,9815,23380,28964,55114,81624,81839	ARHGAP1,GIT2,SRGAP2,GIT1,ARHGAP17,DIAPH3,VANGL1
8_Member	Reactome Gene Sets	R-HSA-9013420	RHOU GTPase cycle	-4.97176	-3.62784	6/40	2185,5296,9815,23380,28964,81839	PTK2B,PIK3R2,GIT2,SRGAP2,GIT1,VANGL1
8_Member	Reactome Gene Sets	R-HSA-9035034	RHOF GTPase cycle	-4.84538	-3.52547	6/42	392,1730,5296,23380,81624,81839	ARHGAP1,DIAPH2,PIK3R2,SRGAP2,DIAPH3,VANGL1
8_Member	Reactome Gene Sets	R-HSA-9013026	RHOB GTPase cycle	-4.52073	-3.25508	7/70	29,392,613,5296,81624,81839,115557	ABR,ARHGAP1,BCR,PIK3R2,DIAPH3,VANGL1,ARHGEF25
8_Member	Reactome Gene Sets	R-HSA-9013408	RHOG GTPase cycle	-4.36313	-3.13067	7/74	392,396,1794,9732,63916,81624,81839	ARHGAP1,ARHGDIA,DOCK2,DOCK4,ELMO2,DIAPH3,VANGL1
8_Member	Canonical Pathways	M68	PID RHOA REG PATHWAY	-2.56372	-1.6198	4/46	29,396,613,115557	ABR,ARHGDIA,BCR,ARHGEF25
9_Summary	GO Biological Processes	GO:0034330	cell junction organization	-19.4495	-16.7035	39/479	348,613,1009,1436,1501,1627,1742,1832,2185,2239,2258,4771,5064,5318,5578,5802,7143,8321,8642,8829,8831,9722,10458,11346,22953,23085,23380,23654,27253,28988,50944,54413,55679,58512,63827,84628,85358,144100,729956	APOE,BCR,CDH11,CSF1R,CTNND2,DBN1,DLG4,DSP,PTK2B,GPC4,FGF13,NF2,PALM,PKP2,PRKCA,PTPRS,TNR,FZD1,DCHS1,NRP1,SYNGAP1,NOS1AP,BAIAP2,SYNPO,P2RX2,ERC1,SRGAP2,PLXNB2,PCDH17,DBNL,SHANK1,NLGN3,LIMS2,DLGAP3,BCAN,NTNG2,SHANK3,PLEKHA7,SHISA7
9_Member	GO Biological Processes	GO:0034330	cell junction organization	-19.4495	-16.7035	39/479	348,613,1009,1436,1501,1627,1742,1832,2185,2239,2258,4771,5064,5318,5578,5802,7143,8321,8642,8829,8831,9722,10458,11346,22953,23085,23380,23654,27253,28988,50944,54413,55679,58512,63827,84628,85358,144100,729956	APOE,BCR,CDH11,CSF1R,CTNND2,DBN1,DLG4,DSP,PTK2B,GPC4,FGF13,NF2,PALM,PKP2,PRKCA,PTPRS,TNR,FZD1,DCHS1,NRP1,SYNGAP1,NOS1AP,BAIAP2,SYNPO,P2RX2,ERC1,SRGAP2,PLXNB2,PCDH17,DBNL,SHANK1,NLGN3,LIMS2,DLGAP3,BCAN,NTNG2,SHANK3,PLEKHA7,SHISA7
9_Member	GO Biological Processes	GO:0050808	synapse organization	-16.0077	-13.4635	28/289	348,1501,1627,1742,2239,2258,5064,5802,7143,8321,8829,8831,9722,10458,11346,22953,23085,23380,23654,27253,28988,50944,54413,58512,63827,84628,85358,729956	APOE,CTNND2,DBN1,DLG4,GPC4,FGF13,PALM,PTPRS,TNR,FZD1,NRP1,SYNGAP1,NOS1AP,BAIAP2,SYNPO,P2RX2,ERC1,SRGAP2,PLXNB2,PCDH17,DBNL,SHANK1,NLGN3,DLGAP3,BCAN,NTNG2,SHANK3,SHISA7
9_Member	GO Biological Processes	GO:0099173	postsynapse organization	-9.91306	-7.93883	13/90	348,1501,1627,1742,8829,8831,9722,28988,50944,54413,84628,85358,729956	APOE,CTNND2,DBN1,DLG4,NRP1,SYNGAP1,NOS1AP,DBNL,SHANK1,NLGN3,NTNG2,SHANK3,SHISA7
9_Member	GO Biological Processes	GO:0034329	cell junction assembly	-6.54311	-4.96589	16/262	613,1009,1501,2185,2258,5318,5578,8321,8642,23380,23654,27253,28988,54413,84628,85358	BCR,CDH11,CTNND2,PTK2B,FGF13,PKP2,PRKCA,FZD1,DCHS1,SRGAP2,PLXNB2,PCDH17,DBNL,NLGN3,NTNG2,SHANK3
9_Member	GO Biological Processes	GO:0007416	synapse assembly	-5.23797	-3.85651	9/101	2258,8321,23380,23654,27253,28988,54413,84628,85358	FGF13,FZD1,SRGAP2,PLXNB2,PCDH17,DBNL,NLGN3,NTNG2,SHANK3
10_Summary	Reactome Gene Sets	R-HSA-112316	Neuronal System	-19.0467	-16.3114	36/410	777,815,816,1740,1742,2558,2774,2786,2788,2890,2898,2900,2901,2904,3758,3763,3780,3781,3785,5578,5582,5802,6511,9256,9455,22839,22843,27092,28964,28988,50944,51422,54413,57030,58512,59283,85358,283748,6263,8912,9722,27185,146,148,154,10636,5598,54776,90993,5296,2740,5336,8525,1268	CACNA1E,CAMK2A,CAMK2B,DLG2,DLG4,GABRA5,GNAL,GNG4,GNG7,GRIA1,GRIK2,GRIK4,GRIK5,GRIN2B,KCNJ1,KCNJ6,KCNN1,KCNN2,KCNQ2,PRKCA,PRKCG,PTPRS,SLC1A6,TSPOAP1,HOMER2,DLGAP4,PPM1E,CACNG4,GIT1,DBNL,SHANK1,PRKAG2,NLGN3,SLC17A7,DLGAP3,CACNG8,SHANK3,PLA2G4D,RYR3,CACNA1H,NOS1AP,DISC1,ADRA1D,ADRA1A,ADRB2,RGS14,MAPK7,PPP1R12C,CREB3L1,PIK3R2,GLP1R,PLCG2,DGKZ,CNR1
10_Member	Reactome Gene Sets	R-HSA-112316	Neuronal System	-19.0467	-16.3114	36/410	777,815,816,1740,1742,2558,2774,2786,2788,2890,2898,2900,2901,2904,3758,3763,3780,3781,3785,5578,5582,5802,6511,9256,9455,22839,22843,27092,28964,28988,50944,51422,54413,57030,58512,59283	CACNA1E,CAMK2A,CAMK2B,DLG2,DLG4,GABRA5,GNAL,GNG4,GNG7,GRIA1,GRIK2,GRIK4,GRIK5,GRIN2B,KCNJ1,KCNJ6,KCNN1,KCNN2,KCNQ2,PRKCA,PRKCG,PTPRS,SLC1A6,TSPOAP1,HOMER2,DLGAP4,PPM1E,CACNG4,GIT1,DBNL,SHANK1,PRKAG2,NLGN3,SLC17A7,DLGAP3,CACNG8
10_Member	Reactome Gene Sets	R-HSA-112315	Transmission across Chemical Synapses	-13.8901	-11.5633	25/270	777,815,816,1740,1742,2558,2774,2786,2788,2890,2898,2900,2901,2904,3763,5578,5582,6511,9256,22843,27092,28964,51422,57030,59283	CACNA1E,CAMK2A,CAMK2B,DLG2,DLG4,GABRA5,GNAL,GNG4,GNG7,GRIA1,GRIK2,GRIK4,GRIK5,GRIN2B,KCNJ6,PRKCA,PRKCG,SLC1A6,TSPOAP1,PPM1E,CACNG4,GIT1,PRKAG2,SLC17A7,CACNG8
10_Member	Reactome Gene Sets	R-HSA-112314	Neurotransmitter receptors and postsynaptic signal transmission	-12.6147	-10.4096	21/205	815,816,1740,1742,2558,2774,2786,2788,2890,2898,2900,2901,2904,3763,5578,5582,22843,27092,28964,51422,59283	CAMK2A,CAMK2B,DLG2,DLG4,GABRA5,GNAL,GNG4,GNG7,GRIA1,GRIK2,GRIK4,GRIK5,GRIN2B,KCNJ6,PRKCA,PRKCG,PPM1E,CACNG4,GIT1,PRKAG2,CACNG8
10_Member	KEGG Pathway	hsa04724	Glutamatergic synapse	-11.8639	-9.7172	16/114	1742,2786,2788,2890,2898,2900,2901,2904,5578,5582,6511,9455,50944,57030,85358,283748	DLG4,GNG4,GNG7,GRIA1,GRIK2,GRIK4,GRIK5,GRIN2B,PRKCA,PRKCG,SLC1A6,HOMER2,SHANK1,SLC17A7,SHANK3,PLA2G4D
10_Member	Reactome Gene Sets	R-HSA-399719	Trafficking of AMPA receptors	-8.41955	-6.61555	8/31	815,816,1742,2890,5578,5582,27092,59283	CAMK2A,CAMK2B,DLG4,GRIA1,PRKCA,PRKCG,CACNG4,CACNG8
10_Member	Reactome Gene Sets	R-HSA-399721	Glutamate binding, activation of AMPA receptors and synaptic plasticity	-8.41955	-6.61555	8/31	815,816,1742,2890,5578,5582,27092,59283	CAMK2A,CAMK2B,DLG4,GRIA1,PRKCA,PRKCG,CACNG4,CACNG8
10_Member	KEGG Pathway	hsa04713	Circadian entrainment	-8.40347	-6.60071	12/97	815,816,2786,2788,2890,2904,3763,5578,5582,6263,8912,9722	CAMK2A,CAMK2B,GNG4,GNG7,GRIA1,GRIN2B,KCNJ6,PRKCA,PRKCG,RYR3,CACNA1H,NOS1AP
10_Member	WikiPathways	WP5083	Neuroinflammation and glutamatergic signaling	-6.47283	-4.90579	12/144	815,816,2890,2898,2900,2901,2904,5578,5582,6511,27185,57030	CAMK2A,CAMK2B,GRIA1,GRIK2,GRIK4,GRIK5,GRIN2B,PRKCA,PRKCG,SLC1A6,DISC1,SLC17A7
10_Member	WikiPathways	WP536	Calcium regulation in cardiac cells	-6.2194	-4.68709	12/152	146,148,154,777,815,816,2786,2788,5578,5582,6263,10636	ADRA1D,ADRA1A,ADRB2,CACNA1E,CAMK2A,CAMK2B,GNG4,GNG7,PRKCA,PRKCG,RYR3,RGS14
10_Member	KEGG Pathway	hsa04921	Oxytocin signaling pathway	-6.15854	-4.63719	12/154	815,816,3763,5578,5582,5598,6263,27092,51422,54776,59283,283748	CAMK2A,CAMK2B,KCNJ6,PRKCA,PRKCG,MAPK7,RYR3,CACNG4,PRKAG2,PPP1R12C,CACNG8,PLA2G4D
10_Member	KEGG Pathway	hsa04728	Dopaminergic synapse	-5.98254	-4.4918	11/132	815,816,2774,2786,2788,2890,2904,3763,5578,5582,90993	CAMK2A,CAMK2B,GNAL,GNG4,GNG7,GRIA1,GRIN2B,KCNJ6,PRKCA,PRKCG,CREB3L1
10_Member	KEGG Pathway	hsa04725	Cholinergic synapse	-5.72908	-4.2731	10/113	815,816,2786,2788,3763,3785,5296,5578,5582,90993	CAMK2A,CAMK2B,GNG4,GNG7,KCNJ6,KCNQ2,PIK3R2,PRKCA,PRKCG,CREB3L1
10_Member	KEGG Pathway	hsa04911	Insulin secretion	-4.85542	-3.53324	8/86	815,816,2740,3780,3781,5578,5582,90993	CAMK2A,CAMK2B,GLP1R,KCNN1,KCNN2,PRKCA,PRKCG,CREB3L1
10_Member	KEGG Pathway	hsa05031	Amphetamine addiction	-4.56177	-3.29216	7/69	815,816,2890,2904,5578,5582,90993	CAMK2A,CAMK2B,GRIA1,GRIN2B,PRKCA,PRKCG,CREB3L1
10_Member	WikiPathways	WP289	Myometrial relaxation and contraction pathways	-4.4402	-3.19284	10/158	815,816,2786,2788,5336,5578,5582,6263,8525,10636	CAMK2A,CAMK2B,GNG4,GNG7,PLCG2,PRKCA,PRKCG,RYR3,DGKZ,RGS14
10_Member	KEGG Pathway	hsa04723	Retrograde endocannabinoid signaling	-3.9192	-2.75277	9/148	1268,2558,2786,2788,2890,3763,5578,5582,57030	CNR1,GABRA5,GNG4,GNG7,GRIA1,KCNJ6,PRKCA,PRKCG,SLC17A7
10_Member	KEGG Pathway	hsa04720	Long-term potentiation	-3.68174	-2.55638	6/67	815,816,2890,2904,5578,5582	CAMK2A,CAMK2B,GRIA1,GRIN2B,PRKCA,PRKCG
11_Summary	GO Biological Processes	GO:0051056	regulation of small GTPase mediated signal transduction	-18.8153	-16.0998	39/299	19,25,29,148,348,392,395,396,613,1794,2245,2840,4851,5662,6091,8437,8829,8831,9750,23094,23268,23380,50649,51291,55114,55701,57221,57706,80243,81704,84144,115557,153090,221178,221472,221938,253980,286530,100271927	ABCA1,ABL1,ABR,ADRA1A,APOE,ARHGAP1,ARHGAP6,ARHGDIA,BCR,DOCK2,FGD1,GPR17,NOTCH1,PSD,ROBO1,RASAL1,NRP1,SYNGAP1,RIPOR2,SIPA1L3,DNMBP,SRGAP2,ARHGEF4,GMIP,ARHGAP17,ARHGEF40,ARFGEF3,DENND1A,PREX2,DOCK8,SYDE2,ARHGEF25,DAB2IP,SPATA13,FGD2,MMD2,KCTD13,P2RY8,RASA4B
11_Member	GO Biological Processes	GO:0051056	regulation of small GTPase mediated signal transduction	-18.8153	-16.0998	39/299	19,25,29,148,348,392,395,396,613,1794,2245,2840,4851,5662,6091,8437,8829,8831,9750,23094,23268,23380,50649,51291,55114,55701,57221,57706,80243,81704,84144,115557,153090,221178,221472,221938,253980,286530,100271927	ABCA1,ABL1,ABR,ADRA1A,APOE,ARHGAP1,ARHGAP6,ARHGDIA,BCR,DOCK2,FGD1,GPR17,NOTCH1,PSD,ROBO1,RASAL1,NRP1,SYNGAP1,RIPOR2,SIPA1L3,DNMBP,SRGAP2,ARHGEF4,GMIP,ARHGAP17,ARHGEF40,ARFGEF3,DENND1A,PREX2,DOCK8,SYDE2,ARHGEF25,DAB2IP,SPATA13,FGD2,MMD2,KCTD13,P2RY8,RASA4B
11_Member	GO Biological Processes	GO:0046578	regulation of Ras protein signal transduction	-11.4054	-9.29276	19/187	19,25,148,348,396,613,2840,4851,6091,8437,8829,8831,55114,115557,153090,221938,253980,286530,100271927	ABCA1,ABL1,ADRA1A,APOE,ARHGDIA,BCR,GPR17,NOTCH1,ROBO1,RASAL1,NRP1,SYNGAP1,ARHGAP17,ARHGEF25,DAB2IP,MMD2,KCTD13,P2RY8,RASA4B
11_Member	GO Biological Processes	GO:0035023	regulation of Rho protein signal transduction	-8.95822	-7.07357	12/87	19,25,148,348,396,613,2840,6091,8829,115557,253980,286530	ABCA1,ABL1,ADRA1A,APOE,ARHGDIA,BCR,GPR17,ROBO1,NRP1,ARHGEF25,KCTD13,P2RY8
12_Summary	GO Biological Processes	GO:0030029	actin filament-based process	-17.6444	-14.9953	41/601	25,613,752,1627,1730,1756,1794,2185,2245,2317,3693,3781,4771,5156,5318,5629,5770,6401,8829,9051,9722,10083,10458,11132,23043,23380,23500,28988,50488,55114,55800,63916,80731,81624,84687,91010,116986,146206,221472,253980,644150,1280,1290,1453,1832,2258,5045,51199	ABL1,BCR,FMNL1,DBN1,DIAPH2,DMD,DOCK2,PTK2B,FGD1,FLNB,ITGB5,KCNN2,NF2,PDGFRA,PKP2,PROX1,PTPN1,SELE,NRP1,PSTPIP1,NOS1AP,USH1C,BAIAP2,CAPN10,TNIK,SRGAP2,DAAM2,DBNL,MINK1,ARHGAP17,SCN3B,ELMO2,THSD7B,DIAPH3,PPP1R9B,FMNL3,AGAP2,CARMIL2,FGD2,KCTD13,WIPF3,COL2A1,COL5A2,CSNK1D,DSP,FGF13,FURIN,NIN
12_Member	GO Biological Processes	GO:0030029	actin filament-based process	-17.6444	-14.9953	41/601	25,613,752,1627,1730,1756,1794,2185,2245,2317,3693,3781,4771,5156,5318,5629,5770,6401,8829,9051,9722,10083,10458,11132,23043,23380,23500,28988,50488,55114,55800,63916,80731,81624,84687,91010,116986,146206,221472,253980,644150	ABL1,BCR,FMNL1,DBN1,DIAPH2,DMD,DOCK2,PTK2B,FGD1,FLNB,ITGB5,KCNN2,NF2,PDGFRA,PKP2,PROX1,PTPN1,SELE,NRP1,PSTPIP1,NOS1AP,USH1C,BAIAP2,CAPN10,TNIK,SRGAP2,DAAM2,DBNL,MINK1,ARHGAP17,SCN3B,ELMO2,THSD7B,DIAPH3,PPP1R9B,FMNL3,AGAP2,CARMIL2,FGD2,KCTD13,WIPF3
12_Member	GO Biological Processes	GO:0030036	actin cytoskeleton organization	-14.4806	-12.0819	35/538	25,613,752,1627,1730,1756,1794,2185,2245,2317,3693,4771,5156,5629,5770,8829,9051,9722,10083,10458,11132,23043,23500,28988,50488,55114,63916,80731,81624,84687,91010,116986,146206,221472,253980	ABL1,BCR,FMNL1,DBN1,DIAPH2,DMD,DOCK2,PTK2B,FGD1,FLNB,ITGB5,NF2,PDGFRA,PROX1,PTPN1,NRP1,PSTPIP1,NOS1AP,USH1C,BAIAP2,CAPN10,TNIK,DAAM2,DBNL,MINK1,ARHGAP17,ELMO2,THSD7B,DIAPH3,PPP1R9B,FMNL3,AGAP2,CARMIL2,FGD2,KCTD13
12_Member	GO Biological Processes	GO:0097435	supramolecular fiber organization	-6.72877	-5.12185	24/549	25,1280,1290,1453,1627,1730,1832,2185,2258,3693,5045,5156,5318,5629,9051,10083,10458,51199,55114,63916,81624,84687,146206,253980	ABL1,COL2A1,COL5A2,CSNK1D,DBN1,DIAPH2,DSP,PTK2B,FGF13,ITGB5,FURIN,PDGFRA,PKP2,PROX1,PSTPIP1,USH1C,BAIAP2,NIN,ARHGAP17,ELMO2,DIAPH3,PPP1R9B,CARMIL2,KCTD13
12_Member	GO Biological Processes	GO:0007015	actin filament organization	-5.71859	-4.26372	15/267	25,1627,1730,2185,3693,5629,9051,10083,10458,55114,63916,81624,84687,146206,253980	ABL1,DBN1,DIAPH2,PTK2B,ITGB5,PROX1,PSTPIP1,USH1C,BAIAP2,ARHGAP17,ELMO2,DIAPH3,PPP1R9B,CARMIL2,KCTD13
13_Summary	GO Biological Processes	GO:0035239	tube morphogenesis	-16.1425	-13.5868	41/663	25,90,348,1436,1605,2045,2185,2737,3142,4035,4524,4781,4851,5156,5578,5629,6091,6497,6850,7039,7137,7475,8321,8642,8828,8829,9037,9355,9423,10522,23414,23654,55636,57216,57545,79625,91010,131405,147372,153090,170690,1832,3624,4771,5318,8516,146206,1280,1627,3340,4040,5045,5125,26259,55959,64131	ABL1,ACVR1,APOE,CSF1R,DAG1,EPHA7,PTK2B,GLI3,HLX,LRP1,MTHFR,NFIB,NOTCH1,PDGFRA,PRKCA,PROX1,ROBO1,SKI,SYK,TGFA,TNNI3,WNT6,FZD1,DCHS1,NRP2,NRP1,SEMA5A,LHX2,NTN1,DEAF1,ZFPM2,PLXNB2,CHD7,VANGL2,CC2D2A,NDNF,FMNL3,TRIM71,CCBE1,DAB2IP,ADAMTS16,DSP,INHBA,NF2,PKP2,ITGA8,CARMIL2,COL2A1,DBN1,NDST1,LRP6,FURIN,PCSK5,FBXW8,SULF2,XYLT1
13_Member	GO Biological Processes	GO:0035239	tube morphogenesis	-16.1425	-13.5868	41/663	25,90,348,1436,1605,2045,2185,2737,3142,4035,4524,4781,4851,5156,5578,5629,6091,6497,6850,7039,7137,7475,8321,8642,8828,8829,9037,9355,9423,10522,23414,23654,55636,57216,57545,79625,91010,131405,147372,153090,170690	ABL1,ACVR1,APOE,CSF1R,DAG1,EPHA7,PTK2B,GLI3,HLX,LRP1,MTHFR,NFIB,NOTCH1,PDGFRA,PRKCA,PROX1,ROBO1,SKI,SYK,TGFA,TNNI3,WNT6,FZD1,DCHS1,NRP2,NRP1,SEMA5A,LHX2,NTN1,DEAF1,ZFPM2,PLXNB2,CHD7,VANGL2,CC2D2A,NDNF,FMNL3,TRIM71,CCBE1,DAB2IP,ADAMTS16
13_Member	GO Biological Processes	GO:0048729	tissue morphogenesis	-12.5396	-10.3376	33/557	25,90,1436,1605,1832,2045,2737,3624,4524,4771,4851,5318,5629,6091,6497,7137,7475,8321,8516,8642,8828,8829,9355,9423,10522,23414,23654,55636,57216,57545,131405,146206,170690	ABL1,ACVR1,CSF1R,DAG1,DSP,EPHA7,GLI3,INHBA,MTHFR,NF2,NOTCH1,PKP2,PROX1,ROBO1,SKI,TNNI3,WNT6,FZD1,ITGA8,DCHS1,NRP2,NRP1,LHX2,NTN1,DEAF1,ZFPM2,PLXNB2,CHD7,VANGL2,CC2D2A,TRIM71,CARMIL2,ADAMTS16
13_Member	GO Biological Processes	GO:0060562	epithelial tube morphogenesis	-10.0873	-8.10253	22/307	25,90,1436,1605,2045,2737,4524,4851,5629,6497,7475,8321,8642,8829,9355,9423,10522,23654,57216,57545,131405,170690	ABL1,ACVR1,CSF1R,DAG1,EPHA7,GLI3,MTHFR,NOTCH1,PROX1,SKI,WNT6,FZD1,DCHS1,NRP1,LHX2,NTN1,DEAF1,PLXNB2,VANGL2,CC2D2A,TRIM71,ADAMTS16
13_Member	GO Biological Processes	GO:0035148	tube formation	-9.19852	-7.27533	15/146	25,4524,4781,4851,5629,6497,7475,8321,9355,10522,23654,57216,57545,131405,153090	ABL1,MTHFR,NFIB,NOTCH1,PROX1,SKI,WNT6,FZD1,LHX2,DEAF1,PLXNB2,VANGL2,CC2D2A,TRIM71,DAB2IP
13_Member	GO Biological Processes	GO:0021915	neural tube development	-7.9706	-6.21024	14/153	25,2737,4524,4851,5629,6497,8321,8642,9355,10522,23654,57216,57545,131405	ABL1,GLI3,MTHFR,NOTCH1,PROX1,SKI,FZD1,DCHS1,LHX2,DEAF1,PLXNB2,VANGL2,CC2D2A,TRIM71
13_Member	GO Biological Processes	GO:0002009	morphogenesis of an epithelium	-7.74176	-6.00328	23/447	25,90,1436,1605,2045,2737,4524,4851,5629,6497,7475,8321,8642,8829,9355,9423,10522,23654,57216,57545,131405,146206,170690	ABL1,ACVR1,CSF1R,DAG1,EPHA7,GLI3,MTHFR,NOTCH1,PROX1,SKI,WNT6,FZD1,DCHS1,NRP1,LHX2,NTN1,DEAF1,PLXNB2,VANGL2,CC2D2A,TRIM71,CARMIL2,ADAMTS16
13_Member	GO Biological Processes	GO:0043009	chordate embryonic development	-7.29762	-5.60661	27/632	25,90,1280,1627,2737,3340,4040,4524,4851,5045,5125,5156,5629,6497,8321,8642,9355,10522,23414,23654,26259,55636,55959,57216,57545,64131,131405	ABL1,ACVR1,COL2A1,DBN1,GLI3,NDST1,LRP6,MTHFR,NOTCH1,FURIN,PCSK5,PDGFRA,PROX1,SKI,FZD1,DCHS1,LHX2,DEAF1,ZFPM2,PLXNB2,FBXW8,CHD7,SULF2,VANGL2,CC2D2A,XYLT1,TRIM71
13_Member	GO Biological Processes	GO:0009792	embryo development ending in birth or egg hatching	-7.01152	-5.36329	27/653	25,90,1280,1627,2737,3340,4040,4524,4851,5045,5125,5156,5629,6497,8321,8642,9355,10522,23414,23654,26259,55636,55959,57216,57545,64131,131405	ABL1,ACVR1,COL2A1,DBN1,GLI3,NDST1,LRP6,MTHFR,NOTCH1,FURIN,PCSK5,PDGFRA,PROX1,SKI,FZD1,DCHS1,LHX2,DEAF1,ZFPM2,PLXNB2,FBXW8,CHD7,SULF2,VANGL2,CC2D2A,XYLT1,TRIM71
13_Member	GO Biological Processes	GO:0072175	epithelial tube formation	-6.95959	-5.31991	12/130	25,4524,5629,6497,7475,8321,9355,10522,23654,57216,57545,131405	ABL1,MTHFR,PROX1,SKI,WNT6,FZD1,LHX2,DEAF1,PLXNB2,VANGL2,CC2D2A,TRIM71
13_Member	GO Biological Processes	GO:0001843	neural tube closure	-6.69883	-5.09715	10/89	25,4524,6497,8321,9355,10522,23654,57216,57545,131405	ABL1,MTHFR,SKI,FZD1,LHX2,DEAF1,PLXNB2,VANGL2,CC2D2A,TRIM71
13_Member	GO Biological Processes	GO:0060606	tube closure	-6.65255	-5.05974	10/90	25,4524,6497,8321,9355,10522,23654,57216,57545,131405	ABL1,MTHFR,SKI,FZD1,LHX2,DEAF1,PLXNB2,VANGL2,CC2D2A,TRIM71
13_Member	GO Biological Processes	GO:0014020	primary neural tube formation	-6.42985	-4.86711	10/95	25,4524,6497,8321,9355,10522,23654,57216,57545,131405	ABL1,MTHFR,SKI,FZD1,LHX2,DEAF1,PLXNB2,VANGL2,CC2D2A,TRIM71
13_Member	GO Biological Processes	GO:0001838	embryonic epithelial tube formation	-6.32559	-4.77755	11/122	25,4524,6497,7475,8321,9355,10522,23654,57216,57545,131405	ABL1,MTHFR,SKI,WNT6,FZD1,LHX2,DEAF1,PLXNB2,VANGL2,CC2D2A,TRIM71
13_Member	GO Biological Processes	GO:0001841	neural tube formation	-6.10063	-4.58888	10/103	25,4524,6497,8321,9355,10522,23654,57216,57545,131405	ABL1,MTHFR,SKI,FZD1,LHX2,DEAF1,PLXNB2,VANGL2,CC2D2A,TRIM71
13_Member	GO Biological Processes	GO:0016331	morphogenesis of embryonic epithelium	-5.63936	-4.19451	11/143	25,4524,6497,7475,8321,9355,10522,23654,57216,57545,131405	ABL1,MTHFR,SKI,WNT6,FZD1,LHX2,DEAF1,PLXNB2,VANGL2,CC2D2A,TRIM71
14_Summary	GO Biological Processes	GO:0022604	regulation of cell morphogenesis	-15.3637	-12.873	28/306	25,752,816,1436,1605,1627,1742,2185,2245,3679,4343,4651,5028,5064,8437,8829,10458,23268,23499,23654,26259,28988,51760,55679,84628,91010,91584,221472	ABL1,FMNL1,CAMK2B,CSF1R,DAG1,DBN1,DLG4,PTK2B,FGD1,ITGA7,MOV10,MYO10,P2RY1,PALM,RASAL1,NRP1,BAIAP2,DNMBP,MACF1,PLXNB2,FBXW8,DBNL,SYT17,LIMS2,NTNG2,FMNL3,PLXNA4,FGD2
14_Member	GO Biological Processes	GO:0022604	regulation of cell morphogenesis	-15.3637	-12.873	28/306	25,752,816,1436,1605,1627,1742,2185,2245,3679,4343,4651,5028,5064,8437,8829,10458,23268,23499,23654,26259,28988,51760,55679,84628,91010,91584,221472	ABL1,FMNL1,CAMK2B,CSF1R,DAG1,DBN1,DLG4,PTK2B,FGD1,ITGA7,MOV10,MYO10,P2RY1,PALM,RASAL1,NRP1,BAIAP2,DNMBP,MACF1,PLXNB2,FBXW8,DBNL,SYT17,LIMS2,NTNG2,FMNL3,PLXNA4,FGD2
14_Member	GO Biological Processes	GO:0008360	regulation of cell shape	-8.95285	-7.07016	15/152	752,1436,1605,2185,2245,3679,4651,5028,5064,10458,23268,23654,91010,91584,221472	FMNL1,CSF1R,DAG1,PTK2B,FGD1,ITGA7,MYO10,P2RY1,PALM,BAIAP2,DNMBP,PLXNB2,FMNL3,PLXNA4,FGD2
15_Summary	GO Biological Processes	GO:0040008	regulation of growth	-14.6319	-12.2183	39/664	25,154,348,1627,1630,2045,2185,2258,2786,3142,3624,4851,5467,5629,5802,6585,6586,7003,7143,7466,8314,8425,8437,8829,9037,9423,10501,23286,23414,23499,27185,28988,51760,55615,55636,56848,84687,91584,153090,1600,6091,8831,23654,51199,146,148,2643,5028,9732,10083,10178,10458,23500,26999,57482,85358,146206,815,816,5296,5336,5578,23380,84628,6497,9355,81559,19,1290,2737,5318,8324,11006,22882,54756,552…	ABL1,ADRB2,APOE,DBN1,DCC,EPHA7,PTK2B,FGF13,GNG4,HLX,INHBA,NOTCH1,PPARD,PROX1,PTPRS,SLIT1,SLIT3,TEAD1,TNR,WFS1,BAP1,LTBP4,RASAL1,NRP1,SEMA5A,NTN1,SEMA6B,WWC1,ZFPM2,MACF1,DISC1,DBNL,SYT17,PRR5,CHD7,SPHK2,PPP1R9B,PLXNA4,DAB2IP,DAB1,ROBO1,SYNGAP1,PLXNB2,NIN,ADRA1D,ADRA1A,GCH1,P2RY1,DOCK4,USH1C,TENM1,BAIAP2,DAAM2,CYFIP2,CRACD,SHANK3,CARMIL2,CAMK2A,CAMK2B,PIK3R2,PLCG2,PRKCA,SRGAP2,NTNG2,SKI,LHX2,TRIM11…
15_Member	GO Biological Processes	GO:0040008	regulation of growth	-14.6319	-12.2183	39/664	25,154,348,1627,1630,2045,2185,2258,2786,3142,3624,4851,5467,5629,5802,6585,6586,7003,7143,7466,8314,8425,8437,8829,9037,9423,10501,23286,23414,23499,27185,28988,51760,55615,55636,56848,84687,91584,153090	ABL1,ADRB2,APOE,DBN1,DCC,EPHA7,PTK2B,FGF13,GNG4,HLX,INHBA,NOTCH1,PPARD,PROX1,PTPRS,SLIT1,SLIT3,TEAD1,TNR,WFS1,BAP1,LTBP4,RASAL1,NRP1,SEMA5A,NTN1,SEMA6B,WWC1,ZFPM2,MACF1,DISC1,DBNL,SYT17,PRR5,CHD7,SPHK2,PPP1R9B,PLXNA4,DAB2IP
15_Member	GO Biological Processes	GO:0050770	regulation of axonogenesis	-14.0185	-11.6747	20/154	1600,1627,1630,2045,2258,5802,6091,6585,7143,8829,8831,9037,9423,10501,23499,23654,27185,28988,51199,91584	DAB1,DBN1,DCC,EPHA7,FGF13,PTPRS,ROBO1,SLIT1,TNR,NRP1,SYNGAP1,SEMA5A,NTN1,SEMA6B,MACF1,PLXNB2,DISC1,DBNL,NIN,PLXNA4
15_Member	GO Biological Processes	GO:0090066	regulation of anatomical structure size	-13.9766	-11.6371	33/495	25,146,148,154,348,1627,1630,2045,2185,2258,2643,5028,5467,5802,6585,7143,8829,9037,9423,9732,10083,10178,10458,10501,23499,23500,26999,27185,28988,57482,85358,91584,146206	ABL1,ADRA1D,ADRA1A,ADRB2,APOE,DBN1,DCC,EPHA7,PTK2B,FGF13,GCH1,P2RY1,PPARD,PTPRS,SLIT1,TNR,NRP1,SEMA5A,NTN1,DOCK4,USH1C,TENM1,BAIAP2,SEMA6B,MACF1,DAAM2,CYFIP2,DISC1,DBNL,CRACD,SHANK3,PLXNA4,CARMIL2
15_Member	GO Biological Processes	GO:0048638	regulation of developmental growth	-13.669	-11.3702	27/329	25,154,348,1627,1630,2045,2258,3142,4851,5467,5629,5802,6585,7143,8437,8829,9037,9423,10501,23286,23414,23499,27185,28988,51760,55636,91584	ABL1,ADRB2,APOE,DBN1,DCC,EPHA7,FGF13,HLX,NOTCH1,PPARD,PROX1,PTPRS,SLIT1,TNR,RASAL1,NRP1,SEMA5A,NTN1,SEMA6B,WWC1,ZFPM2,MACF1,DISC1,DBNL,SYT17,CHD7,PLXNA4
15_Member	GO Biological Processes	GO:0001558	regulation of cell growth	-13.5537	-11.2663	30/419	25,348,1627,1630,2045,2185,2258,2786,3624,5467,5802,6585,6586,7003,7143,8314,8425,8437,8829,9037,9423,10501,23499,27185,28988,51760,55615,56848,84687,91584	ABL1,APOE,DBN1,DCC,EPHA7,PTK2B,FGF13,GNG4,INHBA,PPARD,PTPRS,SLIT1,SLIT3,TEAD1,TNR,BAP1,LTBP4,RASAL1,NRP1,SEMA5A,NTN1,SEMA6B,MACF1,DISC1,DBNL,SYT17,PRR5,SPHK2,PPP1R9B,PLXNA4
15_Member	GO Biological Processes	GO:0061387	regulation of extent of cell growth	-13.4148	-11.146	17/108	25,348,1627,1630,2045,2258,5802,6585,7143,8829,9037,9423,10501,23499,27185,28988,91584	ABL1,APOE,DBN1,DCC,EPHA7,FGF13,PTPRS,SLIT1,TNR,NRP1,SEMA5A,NTN1,SEMA6B,MACF1,DISC1,DBNL,PLXNA4
15_Member	GO Biological Processes	GO:0032535	regulation of cellular component size	-11.9258	-9.77365	26/359	25,348,1627,1630,2045,2185,2258,5802,6585,7143,8829,9037,9423,10083,10178,10458,10501,23499,23500,26999,27185,28988,57482,85358,91584,146206	ABL1,APOE,DBN1,DCC,EPHA7,PTK2B,FGF13,PTPRS,SLIT1,TNR,NRP1,SEMA5A,NTN1,USH1C,TENM1,BAIAP2,SEMA6B,MACF1,DAAM2,CYFIP2,DISC1,DBNL,CRACD,SHANK3,PLXNA4,CARMIL2
15_Member	KEGG Pathway	hsa04360	Axon guidance	-11.6157	-9.48244	19/182	25,815,816,1630,2045,5296,5336,5578,6091,6585,6586,8829,9037,9423,10501,23380,23654,84628,91584	ABL1,CAMK2A,CAMK2B,DCC,EPHA7,PIK3R2,PLCG2,PRKCA,ROBO1,SLIT1,SLIT3,NRP1,SEMA5A,NTN1,SEMA6B,SRGAP2,PLXNB2,NTNG2,PLXNA4
15_Member	GO Biological Processes	GO:0050768	negative regulation of neurogenesis	-11.5213	-9.39225	17/140	1600,1630,2045,2258,4851,5802,6497,6585,7143,8829,8831,9037,9355,9423,10501,23500,81559	DAB1,DCC,EPHA7,FGF13,NOTCH1,PTPRS,SKI,SLIT1,TNR,NRP1,SYNGAP1,SEMA5A,LHX2,NTN1,SEMA6B,DAAM2,TRIM11
15_Member	GO Biological Processes	GO:0051961	negative regulation of nervous system development	-11.2714	-9.16637	17/145	1600,1630,2045,2258,4851,5802,6497,6585,7143,8829,8831,9037,9355,9423,10501,23500,81559	DAB1,DCC,EPHA7,FGF13,NOTCH1,PTPRS,SKI,SLIT1,TNR,NRP1,SYNGAP1,SEMA5A,LHX2,NTN1,SEMA6B,DAAM2,TRIM11
15_Member	GO Biological Processes	GO:0030516	regulation of axon extension	-10.8802	-8.80628	14/93	25,348,1627,5802,6585,7143,8829,9037,9423,10501,23499,27185,28988,91584	ABL1,APOE,DBN1,PTPRS,SLIT1,TNR,NRP1,SEMA5A,NTN1,SEMA6B,MACF1,DISC1,DBNL,PLXNA4
15_Member	GO Biological Processes	GO:0008361	regulation of cell size	-10.7605	-8.70025	18/179	25,348,1627,1630,2045,2258,5802,6585,7143,8829,9037,9423,10501,23499,27185,28988,85358,91584	ABL1,APOE,DBN1,DCC,EPHA7,FGF13,PTPRS,SLIT1,TNR,NRP1,SEMA5A,NTN1,SEMA6B,MACF1,DISC1,DBNL,SHANK3,PLXNA4
15_Member	GO Biological Processes	GO:0050771	negative regulation of axonogenesis	-10.577	-8.53211	12/64	1600,1630,2045,2258,5802,6585,7143,8829,8831,9037,9423,10501	DAB1,DCC,EPHA7,FGF13,PTPRS,SLIT1,TNR,NRP1,SYNGAP1,SEMA5A,NTN1,SEMA6B
15_Member	GO Biological Processes	GO:0045596	negative regulation of cell differentiation	-9.90519	-7.9337	33/699	19,1290,1600,1630,2045,2185,2258,2737,3142,3624,4851,5318,5467,5802,6497,6585,7143,8324,8829,8831,9037,9355,9423,10501,11006,22882,23414,23500,54756,55223,81559,153090,399473	ABCA1,COL5A2,DAB1,DCC,EPHA7,PTK2B,FGF13,GLI3,HLX,INHBA,NOTCH1,PKP2,PPARD,PTPRS,SKI,SLIT1,TNR,FZD7,NRP1,SYNGAP1,SEMA5A,LHX2,NTN1,SEMA6B,LILRB4,ZHX2,ZFPM2,DAAM2,IL17RD,TRIM62,TRIM11,DAB2IP,SPRED3
15_Member	GO Biological Processes	GO:0010721	negative regulation of cell development	-9.72699	-7.76986	17/181	1600,1630,2045,2258,4851,5802,6497,6585,7143,8829,8831,9037,9355,9423,10501,23500,81559	DAB1,DCC,EPHA7,FGF13,NOTCH1,PTPRS,SKI,SLIT1,TNR,NRP1,SYNGAP1,SEMA5A,LHX2,NTN1,SEMA6B,DAAM2,TRIM11
15_Member	GO Biological Processes	GO:0030308	negative regulation of cell growth	-8.63035	-6.78879	16/186	1630,2045,2258,2786,3624,5467,5802,6585,6586,7143,8829,9037,9423,10501,56848,84687	DCC,EPHA7,FGF13,GNG4,INHBA,PPARD,PTPRS,SLIT1,SLIT3,TNR,NRP1,SEMA5A,NTN1,SEMA6B,SPHK2,PPP1R9B
15_Member	GO Biological Processes	GO:0010977	negative regulation of neuron projection development	-8.59491	-6.76271	14/137	348,1600,1630,2045,2258,5802,6585,7143,8829,8831,9037,9423,10501,83999	APOE,DAB1,DCC,EPHA7,FGF13,PTPRS,SLIT1,TNR,NRP1,SYNGAP1,SEMA5A,NTN1,SEMA6B,KREMEN1
15_Member	GO Biological Processes	GO:0045926	negative regulation of growth	-8.53086	-6.70647	18/245	154,1630,2045,2258,2786,3624,5467,5802,6585,6586,7143,8829,9037,9423,10501,23286,56848,84687	ADRB2,DCC,EPHA7,FGF13,GNG4,INHBA,PPARD,PTPRS,SLIT1,SLIT3,TNR,NRP1,SEMA5A,NTN1,SEMA6B,WWC1,SPHK2,PPP1R9B
15_Member	GO Biological Processes	GO:0050919	negative chemotaxis	-8.24944	-6.46247	9/46	2045,6091,6585,6586,8828,9037,9423,10501,91584	EPHA7,ROBO1,SLIT1,SLIT3,NRP2,SEMA5A,NTN1,SEMA6B,PLXNA4
15_Member	GO Biological Processes	GO:0048640	negative regulation of developmental growth	-7.72968	-5.99227	12/111	154,1630,2045,2258,5802,6585,7143,8829,9037,9423,10501,23286	ADRB2,DCC,EPHA7,FGF13,PTPRS,SLIT1,TNR,NRP1,SEMA5A,NTN1,SEMA6B,WWC1
15_Member	GO Biological Processes	GO:0031345	negative regulation of cell projection organization	-7.65541	-5.92852	15/189	348,1600,1630,2045,2258,2904,5802,6585,7143,8829,8831,9037,9423,10501,83999	APOE,DAB1,DCC,EPHA7,FGF13,GRIN2B,PTPRS,SLIT1,TNR,NRP1,SYNGAP1,SEMA5A,NTN1,SEMA6B,KREMEN1
15_Member	GO Biological Processes	GO:0032102	negative regulation of response to external stimulus	-6.14704	-4.62955	20/428	2,348,613,4851,5045,5156,5467,5598,5802,6091,6585,6850,7143,8829,9037,10501,28964,55061,83999,84868	A2M,APOE,BCR,NOTCH1,FURIN,PDGFRA,PPARD,MAPK7,PTPRS,ROBO1,SLIT1,SYK,TNR,NRP1,SEMA5A,SEMA6B,GIT1,SUSD4,KREMEN1,HAVCR2
15_Member	GO Biological Processes	GO:0030517	negative regulation of axon extension	-5.89326	-4.41501	7/44	5802,6585,7143,8829,9037,9423,10501	PTPRS,SLIT1,TNR,NRP1,SEMA5A,NTN1,SEMA6B
15_Member	GO Biological Processes	GO:0051129	negative regulation of cellular component organization	-4.50393	-3.24222	23/693	341,348,1600,1630,1742,2045,2258,2904,4851,5802,6585,7143,8829,8831,9037,9423,10501,50944,57482,83999,85358,124930,146206	APOC1,APOE,DAB1,DCC,DLG4,EPHA7,FGF13,GRIN2B,NOTCH1,PTPRS,SLIT1,TNR,NRP1,SYNGAP1,SEMA5A,NTN1,SEMA6B,SHANK1,CRACD,KREMEN1,SHANK3,ANKRD13B,CARMIL2
15_Member	GO Biological Processes	GO:0048841	regulation of axon extension involved in axon guidance	-4.24682	-3.02941	5/33	6585,8829,9037,10501,91584	SLIT1,NRP1,SEMA5A,SEMA6B,PLXNA4
15_Member	GO Biological Processes	GO:0040013	negative regulation of locomotion	-4.04359	-2.86076	16/414	140,348,613,1605,4035,4771,4851,5467,5912,6091,6585,8829,9037,10501,23380,153090	ADORA3,APOE,BCR,DAG1,LRP1,NF2,NOTCH1,PPARD,RAP2B,ROBO1,SLIT1,NRP1,SEMA5A,SEMA6B,SRGAP2,DAB2IP
15_Member	GO Biological Processes	GO:0048843	negative regulation of axon extension involved in axon guidance	-3.44994	-2.3648	4/27	6585,8829,9037,10501	SLIT1,NRP1,SEMA5A,SEMA6B
15_Member	GO Biological Processes	GO:0008045	motor neuron axon guidance	-3.26941	-2.21647	4/30	6585,8829,9423,91584	SLIT1,NRP1,NTN1,PLXNA4
16_Summary	GO Biological Processes	GO:0060627	regulation of vesicle-mediated transport	-14.5536	-12.145	35/535	25,148,341,348,392,613,1268,1742,1794,2901,3208,4035,4851,4908,5028,5030,5336,5582,5770,6401,6850,6861,8447,8527,8829,8912,10938,28964,51760,56848,57030,80055,124930,148281,255057,8832,9545,10814,23086,55512,140,815,2922,3624,4760,5467,11132,55636,91608,6511,51222	ABL1,ADRA1A,APOC1,APOE,ARHGAP1,BCR,CNR1,DLG4,DOCK2,GRIK5,HPCA,LRP1,NOTCH1,NTF3,P2RY1,P2RY4,PLCG2,PRKCG,PTPN1,SELE,SYK,SYT5,DOC2B,DGKD,NRP1,CACNA1H,EHD1,GIT1,SYT17,SPHK2,SLC17A7,PGAP1,ANKRD13B,SYT6,CBARP,CD84,RAB3D,CPLX2,EXPH5,SMPD3,ADORA3,CAMK2A,GRP,INHBA,NEUROD1,PPARD,CAPN10,CHD7,RASL10B,SLC1A6,ZNF219
16_Member	GO Biological Processes	GO:0060627	regulation of vesicle-mediated transport	-14.5536	-12.145	35/535	25,148,341,348,392,613,1268,1742,1794,2901,3208,4035,4851,4908,5028,5030,5336,5582,5770,6401,6850,6861,8447,8527,8829,8912,10938,28964,51760,56848,57030,80055,124930,148281,255057	ABL1,ADRA1A,APOC1,APOE,ARHGAP1,BCR,CNR1,DLG4,DOCK2,GRIK5,HPCA,LRP1,NOTCH1,NTF3,P2RY1,P2RY4,PLCG2,PRKCG,PTPN1,SELE,SYK,SYT5,DOC2B,DGKD,NRP1,CACNA1H,EHD1,GIT1,SYT17,SPHK2,SLC17A7,PGAP1,ANKRD13B,SYT6,CBARP
16_Member	GO Biological Processes	GO:1903305	regulation of regulated secretory pathway	-10.4735	-8.43718	16/140	148,613,1268,4851,5028,5030,5582,6850,6861,8447,8912,28964,51760,56848,148281,255057	ADRA1A,BCR,CNR1,NOTCH1,P2RY1,P2RY4,PRKCG,SYK,SYT5,DOC2B,CACNA1H,GIT1,SYT17,SPHK2,SYT6,CBARP
16_Member	GO Biological Processes	GO:0017157	regulation of exocytosis	-8.34164	-6.54623	21/208	148,613,1268,4851,5028,5030,5582,6850,6861,8447,8832,8912,9545,10814,23086,28964,51760,55512,56848,148281,255057	ADRA1A,BCR,CNR1,NOTCH1,P2RY1,P2RY4,PRKCG,SYK,SYT5,DOC2B,CD84,CACNA1H,RAB3D,CPLX2,EXPH5,GIT1,SYT17,SMPD3,SPHK2,SYT6,CBARP
16_Member	GO Biological Processes	GO:1903530	regulation of secretion by cell	-7.85874	-6.10726	26/554	140,148,348,613,815,1268,2922,3624,4760,4851,5028,5030,5467,5582,6850,6861,8447,8912,11132,28964,51760,55636,56848,91608,148281,255057	ADORA3,ADRA1A,APOE,BCR,CAMK2A,CNR1,GRP,INHBA,NEUROD1,NOTCH1,P2RY1,P2RY4,PPARD,PRKCG,SYK,SYT5,DOC2B,CACNA1H,CAPN10,GIT1,SYT17,CHD7,SPHK2,RASL10B,SYT6,CBARP
16_Member	GO Biological Processes	GO:0051046	regulation of secretion	-7.02779	-5.37869	26/610	140,148,348,613,815,1268,2922,3624,4760,4851,5028,5030,5467,5582,6850,6861,8447,8912,11132,28964,51760,55636,56848,91608,148281,255057	ADORA3,ADRA1A,APOE,BCR,CAMK2A,CNR1,GRP,INHBA,NEUROD1,NOTCH1,P2RY1,P2RY4,PPARD,PRKCG,SYK,SYT5,DOC2B,CACNA1H,CAPN10,GIT1,SYT17,CHD7,SPHK2,RASL10B,SYT6,CBARP
16_Member	GO Biological Processes	GO:2000300	regulation of synaptic vesicle exocytosis	-4.11858	-2.91942	6/56	148,1268,5028,5030,5582,28964	ADRA1A,CNR1,P2RY1,P2RY4,PRKCG,GIT1
16_Member	GO Biological Processes	GO:0001505	regulation of neurotransmitter levels	-4.05686	-2.8716	11/211	148,815,1268,5028,5030,5582,6511,6861,8447,28964,51222	ADRA1A,CAMK2A,CNR1,P2RY1,P2RY4,PRKCG,SLC1A6,SYT5,DOC2B,GIT1,ZNF219
16_Member	GO Biological Processes	GO:0046928	regulation of neurotransmitter secretion	-3.94451	-2.77628	7/86	148,815,1268,5028,5030,5582,28964	ADRA1A,CAMK2A,CNR1,P2RY1,P2RY4,PRKCG,GIT1
16_Member	GO Biological Processes	GO:0051588	regulation of neurotransmitter transport	-3.56295	-2.45791	7/99	148,815,1268,5028,5030,5582,28964	ADRA1A,CAMK2A,CNR1,P2RY1,P2RY4,PRKCG,GIT1
16_Member	GO Biological Processes	GO:0099171	presynaptic modulation of chemical synaptic transmission	-3.38826	-2.31435	3/12	1268,5582,28964	CNR1,PRKCG,GIT1
17_Summary	Reactome Gene Sets	R-HSA-9006934	Signaling by Receptor Tyrosine Kinases	-14.1171	-11.7647	34/521	348,1280,1290,1293,1298,1742,2185,2889,2904,4613,4908,5045,5125,5156,5296,5578,5598,5770,5802,5803,5829,7039,7059,8828,8829,9365,10458,23769,26999,50617,55615,63916,155066,255631,25,90,154,920,1436,2045,3340,3624,3693,4035,6497,6850,8425,8527,10636,28964,29760,55959,131405,153090,375387,1453,2081,4851,5028,10938,79625,84687	APOE,COL2A1,COL5A2,COL6A3,COL9A2,DLG4,PTK2B,RAPGEF1,GRIN2B,MYCN,NTF3,FURIN,PCSK5,PDGFRA,PIK3R2,PRKCA,MAPK7,PTPN1,PTPRS,PTPRZ1,PXN,TGFA,THBS3,NRP2,NRP1,KL,BAIAP2,FLRT1,CYFIP2,ATP6V0A4,PRR5,ELMO2,ATP6V0E2,COL24A1,ABL1,ACVR1,ADRB2,CD4,CSF1R,EPHA7,NDST1,INHBA,ITGB5,LRP1,SKI,SYK,LTBP4,DGKD,RGS14,GIT1,BLNK,SULF2,TRIM71,DAB2IP,NRROS,CSNK1D,ERN1,NOTCH1,P2RY1,EHD1,NDNF,PPP1R9B
17_Member	Reactome Gene Sets	R-HSA-9006934	Signaling by Receptor Tyrosine Kinases	-14.1171	-11.7647	34/521	348,1280,1290,1293,1298,1742,2185,2889,2904,4613,4908,5045,5125,5156,5296,5578,5598,5770,5802,5803,5829,7039,7059,8828,8829,9365,10458,23769,26999,50617,55615,63916,155066,255631	APOE,COL2A1,COL5A2,COL6A3,COL9A2,DLG4,PTK2B,RAPGEF1,GRIN2B,MYCN,NTF3,FURIN,PCSK5,PDGFRA,PIK3R2,PRKCA,MAPK7,PTPN1,PTPRS,PTPRZ1,PXN,TGFA,THBS3,NRP2,NRP1,KL,BAIAP2,FLRT1,CYFIP2,ATP6V0A4,PRR5,ELMO2,ATP6V0E2,COL24A1
17_Member	GO Biological Processes	GO:0007167	enzyme-linked receptor protein signaling pathway	-12.9523	-10.7215	35/606	25,90,154,920,1436,2045,2185,2889,3340,3624,3693,4035,4908,5045,5156,5296,5770,5829,6497,6850,7039,8425,8527,8828,8829,9365,10458,10636,23769,28964,29760,55959,131405,153090,375387	ABL1,ACVR1,ADRB2,CD4,CSF1R,EPHA7,PTK2B,RAPGEF1,NDST1,INHBA,ITGB5,LRP1,NTF3,FURIN,PDGFRA,PIK3R2,PTPN1,PXN,SKI,SYK,TGFA,LTBP4,DGKD,NRP2,NRP1,KL,BAIAP2,RGS14,FLRT1,GIT1,BLNK,SULF2,TRIM71,DAB2IP,NRROS
17_Member	GO Biological Processes	GO:0007169	transmembrane receptor protein tyrosine kinase signaling pathway	-11.5202	-9.39225	27/405	25,154,920,1436,2045,2185,2889,3340,4908,5156,5296,5770,5829,6850,7039,8527,8828,8829,9365,10458,10636,23769,28964,29760,55959,131405,153090	ABL1,ADRB2,CD4,CSF1R,EPHA7,PTK2B,RAPGEF1,NDST1,NTF3,PDGFRA,PIK3R2,PTPN1,PXN,SYK,TGFA,DGKD,NRP2,NRP1,KL,BAIAP2,RGS14,FLRT1,GIT1,BLNK,SULF2,TRIM71,DAB2IP
17_Member	GO Biological Processes	GO:0070848	response to growth factor	-10.1826	-8.18706	28/498	25,90,1280,1453,2081,2889,3340,3693,4851,4908,5028,5045,5156,5598,5829,6497,8425,8828,8829,9365,10458,10938,23769,79625,84687,131405,153090,375387	ABL1,ACVR1,COL2A1,CSNK1D,ERN1,RAPGEF1,NDST1,ITGB5,NOTCH1,NTF3,P2RY1,FURIN,PDGFRA,MAPK7,PXN,SKI,LTBP4,NRP2,NRP1,KL,BAIAP2,EHD1,FLRT1,NDNF,PPP1R9B,TRIM71,DAB2IP,NRROS
17_Member	GO Biological Processes	GO:0071363	cellular response to growth factor stimulus	-10.087	-8.10253	27/468	25,90,1280,1453,2081,2889,3340,3693,4851,4908,5045,5156,5598,5829,6497,8425,8828,8829,9365,10458,10938,23769,79625,84687,131405,153090,375387	ABL1,ACVR1,COL2A1,CSNK1D,ERN1,RAPGEF1,NDST1,ITGB5,NOTCH1,NTF3,FURIN,PDGFRA,MAPK7,PXN,SKI,LTBP4,NRP2,NRP1,KL,BAIAP2,EHD1,FLRT1,NDNF,PPP1R9B,TRIM71,DAB2IP,NRROS
18_Summary	Reactome Gene Sets	R-HSA-372790	Signaling by GPCR	-13.7309	-11.4203	39/708	29,140,146,148,154,815,816,1268,2245,2740,2774,2786,2788,2840,2922,5028,5030,5296,5578,5582,5598,6750,7201,7475,8321,8324,8525,8527,9890,10636,29933,50649,54886,55701,64748,64805,79948,115557,221472,25,1742,2185,4040,5156,22953,57338,84502,286530,2558,2890,2898,2900,2901,2904,4142,1952,4992	ABR,ADORA3,ADRA1D,ADRA1A,ADRB2,CAMK2A,CAMK2B,CNR1,FGD1,GLP1R,GNAL,GNG4,GNG7,GPR17,GRP,P2RY1,P2RY4,PIK3R2,PRKCA,PRKCG,MAPK7,SST,TRHR,WNT6,FZD1,FZD7,DGKZ,DGKD,PLPPR4,RGS14,GPR132,ARHGEF4,PLPPR1,ARHGEF40,PLPPR2,P2RY12,PLPPR3,ARHGEF25,FGD2,ABL1,DLG4,PTK2B,LRP6,PDGFRA,P2RX2,JPH3,JPH4,P2RY8,GABRA5,GRIA1,GRIK2,GRIK4,GRIK5,GRIN2B,MAS1,CELSR2,OR1F1
18_Member	Reactome Gene Sets	R-HSA-372790	Signaling by GPCR	-13.7309	-11.4203	39/708	29,140,146,148,154,815,816,1268,2245,2740,2774,2786,2788,2840,2922,5028,5030,5296,5578,5582,5598,6750,7201,7475,8321,8324,8525,8527,9890,10636,29933,50649,54886,55701,64748,64805,79948,115557,221472	ABR,ADORA3,ADRA1D,ADRA1A,ADRB2,CAMK2A,CAMK2B,CNR1,FGD1,GLP1R,GNAL,GNG4,GNG7,GPR17,GRP,P2RY1,P2RY4,PIK3R2,PRKCA,PRKCG,MAPK7,SST,TRHR,WNT6,FZD1,FZD7,DGKZ,DGKD,PLPPR4,RGS14,GPR132,ARHGEF4,PLPPR1,ARHGEF40,PLPPR2,P2RY12,PLPPR3,ARHGEF25,FGD2
18_Member	Reactome Gene Sets	R-HSA-388396	GPCR downstream signalling	-10.3693	-8.35168	32/633	29,140,146,148,154,815,816,1268,2245,2740,2774,2786,2788,2840,2922,5028,5030,5296,5578,5582,5598,6750,7201,8525,8527,10636,29933,50649,55701,64805,115557,221472	ABR,ADORA3,ADRA1D,ADRA1A,ADRB2,CAMK2A,CAMK2B,CNR1,FGD1,GLP1R,GNAL,GNG4,GNG7,GPR17,GRP,P2RY1,P2RY4,PIK3R2,PRKCA,PRKCG,MAPK7,SST,TRHR,DGKZ,DGKD,RGS14,GPR132,ARHGEF4,ARHGEF40,P2RY12,ARHGEF25,FGD2
18_Member	GO Biological Processes	GO:0007204	positive regulation of cytosolic calcium ion concentration	-8.4304	-6.6214	16/192	25,146,148,1268,1742,2185,2740,2840,4040,5028,5030,5156,22953,57338,84502,286530	ABL1,ADRA1D,ADRA1A,CNR1,DLG4,PTK2B,GLP1R,GPR17,LRP6,P2RY1,P2RY4,PDGFRA,P2RX2,JPH3,JPH4,P2RY8
18_Member	Reactome Gene Sets	R-HSA-500792	GPCR ligand binding	-7.39382	-5.69216	23/467	140,146,148,154,1268,2740,2786,2788,2840,2922,5028,5030,6750,7201,7475,8321,8324,9890,29933,54886,64748,64805,79948	ADORA3,ADRA1D,ADRA1A,ADRB2,CNR1,GLP1R,GNG4,GNG7,GPR17,GRP,P2RY1,P2RY4,SST,TRHR,WNT6,FZD1,FZD7,PLPPR4,GPR132,PLPPR1,PLPPR2,P2RY12,PLPPR3
18_Member	KEGG Pathway	hsa04080	Neuroactive ligand-receptor interaction	-7.30798	-5.61505	20/362	140,146,148,154,1268,2558,2740,2890,2898,2900,2901,2904,2922,4142,5028,5030,6750,7201,22953,286530	ADORA3,ADRA1D,ADRA1A,ADRB2,CNR1,GABRA5,GLP1R,GRIA1,GRIK2,GRIK4,GRIK5,GRIN2B,GRP,MAS1,P2RY1,P2RY4,SST,TRHR,P2RX2,P2RY8
18_Member	Reactome Gene Sets	R-HSA-416476	G alpha (q) signalling events	-6.88813	-5.26022	15/216	146,148,2786,2788,2840,2922,5028,5296,5578,5598,7201,8525,8527,29933,115557	ADRA1D,ADRA1A,GNG4,GNG7,GPR17,GRP,P2RY1,PIK3R2,PRKCA,MAPK7,TRHR,DGKZ,DGKD,GPR132,ARHGEF25
18_Member	Reactome Gene Sets	R-HSA-373076	Class A/1 (Rhodopsin-like receptors)	-5.79275	-4.32492	17/335	140,146,148,154,1268,2840,2922,5028,5030,6750,7201,9890,29933,54886,64748,64805,79948	ADORA3,ADRA1D,ADRA1A,ADRB2,CNR1,GPR17,GRP,P2RY1,P2RY4,SST,TRHR,PLPPR4,GPR132,PLPPR1,PLPPR2,P2RY12,PLPPR3
18_Member	WikiPathways	WP117	GPCRs, other	-4.57183	-3.2993	8/94	140,146,154,1268,1952,2840,4992,29933	ADORA3,ADRA1D,ADRB2,CNR1,CELSR2,GPR17,OR1F1,GPR132
18_Member	GO Biological Processes	GO:0007200	phospholipase C-activating G protein-coupled receptor signaling pathway	-4.40872	-3.16799	8/99	146,148,2840,5028,5030,7201,64805,286530	ADRA1D,ADRA1A,GPR17,P2RY1,P2RY4,TRHR,P2RY12,P2RY8
18_Member	WikiPathways	WP455	GPCRs, class A rhodopsin-like	-3.90159	-2.73764	12/258	140,146,148,154,1268,2840,4142,4992,5028,5030,7201,64805	ADORA3,ADRA1D,ADRA1A,ADRB2,CNR1,GPR17,MAS1,OR1F1,P2RY1,P2RY4,TRHR,P2RY12
19_Summary	Reactome Gene Sets	R-HSA-3000178	ECM proteoglycans	-13.4218	-11.146	15/76	1280,1290,1293,1298,1462,1463,1605,3679,3680,3687,3693,5802,7143,8516,63827,2,1756,5045,5578,7087,8425,9672,11132,170690,255631,1740,4851,5296,5829,7059,7187,7475,8321,8324,10474,50617,55534,84441,90993,155066,2317,2889,5156,5582,54776,25,613,2185,5467,8829,23380,84628,1436,2258,2786,2788,4908,6850,7039,1832,5318,27092,59283,5598,9815,7137,51422,5287,1009,4771,7003	COL2A1,COL5A2,COL6A3,COL9A2,VCAN,NCAN,DAG1,ITGA7,ITGA9,ITGAX,ITGB5,PTPRS,TNR,ITGA8,BCAN,A2M,DMD,FURIN,PRKCA,ICAM5,LTBP4,SDC3,CAPN10,ADAMTS16,COL24A1,DLG2,NOTCH1,PIK3R2,PXN,THBS3,TRAF3,WNT6,FZD1,FZD7,TADA3,ATP6V0A4,MAML3,MAML2,CREB3L1,ATP6V0E2,FLNB,RAPGEF1,PDGFRA,PRKCG,PPP1R12C,ABL1,BCR,PTK2B,PPARD,NRP1,SRGAP2,NTNG2,CSF1R,FGF13,GNG4,GNG7,NTF3,SYK,TGFA,DSP,PKP2,CACNG4,CACNG8,MAPK7,GIT2,TNNI3,PRKAG2…
19_Member	Reactome Gene Sets	R-HSA-3000178	ECM proteoglycans	-13.4218	-11.146	15/76	1280,1290,1293,1298,1462,1463,1605,3679,3680,3687,3693,5802,7143,8516,63827	COL2A1,COL5A2,COL6A3,COL9A2,VCAN,NCAN,DAG1,ITGA7,ITGA9,ITGAX,ITGB5,PTPRS,TNR,ITGA8,BCAN
19_Member	Reactome Gene Sets	R-HSA-1474244	Extracellular matrix organization	-12.8123	-10.5913	25/301	2,1280,1290,1293,1298,1462,1463,1605,1756,3679,3680,3687,3693,5045,5578,5802,7087,7143,8425,8516,9672,11132,63827,170690,255631	A2M,COL2A1,COL5A2,COL6A3,COL9A2,VCAN,NCAN,DAG1,DMD,ITGA7,ITGA9,ITGAX,ITGB5,FURIN,PRKCA,PTPRS,ICAM5,TNR,LTBP4,ITGA8,SDC3,CAPN10,BCAN,ADAMTS16,COL24A1
19_Member	KEGG Pathway	hsa05165	Human papillomavirus infection	-10.2516	-8.2479	23/331	1280,1293,1298,1740,3679,3680,3693,4851,5296,5829,7059,7143,7187,7475,8321,8324,8516,10474,50617,55534,84441,90993,155066	COL2A1,COL6A3,COL9A2,DLG2,ITGA7,ITGA9,ITGB5,NOTCH1,PIK3R2,PXN,THBS3,TNR,TRAF3,WNT6,FZD1,FZD7,ITGA8,TADA3,ATP6V0A4,MAML3,MAML2,CREB3L1,ATP6V0E2
19_Member	KEGG Pathway	hsa04510	Focal adhesion	-9.01863	-7.12149	17/201	1280,1293,1298,2317,2889,3679,3680,3693,5156,5296,5578,5582,5829,7059,7143,8516,54776	COL2A1,COL6A3,COL9A2,FLNB,RAPGEF1,ITGA7,ITGA9,ITGB5,PDGFRA,PIK3R2,PRKCA,PRKCG,PXN,THBS3,TNR,ITGA8,PPP1R12C
19_Member	GO Biological Processes	GO:0031589	cell-substrate adhesion	-8.52942	-6.7064	16/189	25,613,1605,2185,3679,3680,3687,3693,5467,5829,7059,8324,8516,8829,23380,84628	ABL1,BCR,DAG1,PTK2B,ITGA7,ITGA9,ITGAX,ITGB5,PPARD,PXN,THBS3,FZD7,ITGA8,NRP1,SRGAP2,NTNG2
19_Member	WikiPathways	WP306	Focal adhesion	-8.11327	-6.34154	16/202	1280,1290,2317,2889,3679,3680,3693,5156,5296,5578,5582,5829,7059,7143,8516,54776	COL2A1,COL5A2,FLNB,RAPGEF1,ITGA7,ITGA9,ITGB5,PDGFRA,PIK3R2,PRKCA,PRKCG,PXN,THBS3,TNR,ITGA8,PPP1R12C
19_Member	WikiPathways	WP4172	PI3K-Akt signaling pathway	-7.65238	-5.92756	20/345	1280,1293,1298,1436,2258,2786,2788,3679,3680,3693,4908,5156,5296,5578,6850,7039,7059,7143,8516,90993	COL2A1,COL6A3,COL9A2,CSF1R,FGF13,GNG4,GNG7,ITGA7,ITGA9,ITGB5,NTF3,PDGFRA,PIK3R2,PRKCA,SYK,TGFA,THBS3,TNR,ITGA8,CREB3L1
19_Member	WikiPathways	WP2118	Arrhythmogenic right ventricular cardiomyopathy	-7.36188	-5.66119	10/76	1605,1756,1832,3679,3680,3693,5318,8516,27092,59283	DAG1,DMD,DSP,ITGA7,ITGA9,ITGB5,PKP2,ITGA8,CACNG4,CACNG8
19_Member	KEGG Pathway	hsa05412	Arrhythmogenic right ventricular cardiomyopathy	-7.30635	-5.61438	10/77	1605,1756,1832,3679,3680,3693,5318,8516,27092,59283	DAG1,DMD,DSP,ITGA7,ITGA9,ITGB5,PKP2,ITGA8,CACNG4,CACNG8
19_Member	WikiPathways	WP185	Integrin-mediated cell adhesion	-7.03604	-5.3852	11/104	2889,3679,3680,3687,3693,5296,5598,5829,8516,9815,11132	RAPGEF1,ITGA7,ITGA9,ITGAX,ITGB5,PIK3R2,MAPK7,PXN,ITGA8,GIT2,CAPN10
19_Member	Reactome Gene Sets	R-HSA-216083	Integrin cell surface interactions	-6.89018	-5.26144	10/85	1280,1290,1293,1298,3679,3680,3687,3693,7087,8516	COL2A1,COL5A2,COL6A3,COL9A2,ITGA7,ITGA9,ITGAX,ITGB5,ICAM5,ITGA8
19_Member	KEGG Pathway	hsa04151	PI3K-Akt signaling pathway	-6.77725	-5.16477	19/354	1280,1293,1298,1436,2786,2788,3679,3680,3693,4908,5156,5296,5578,6850,7039,7059,7143,8516,90993	COL2A1,COL6A3,COL9A2,CSF1R,GNG4,GNG7,ITGA7,ITGA9,ITGB5,NTF3,PDGFRA,PIK3R2,PRKCA,SYK,TGFA,THBS3,TNR,ITGA8,CREB3L1
19_Member	KEGG Pathway	hsa04512	ECM-receptor interaction	-6.74571	-5.138	10/88	1280,1293,1298,1605,3679,3680,3693,7059,7143,8516	COL2A1,COL6A3,COL9A2,DAG1,ITGA7,ITGA9,ITGB5,THBS3,TNR,ITGA8
19_Member	KEGG Pathway	hsa05410	Hypertrophic cardiomyopathy	-6.65255	-5.05974	10/90	1605,1756,3679,3680,3693,7137,8516,27092,51422,59283	DAG1,DMD,ITGA7,ITGA9,ITGB5,TNNI3,ITGA8,CACNG4,PRKAG2,CACNG8
19_Member	WikiPathways	WP3932	Focal adhesion: PI3K-Akt-mTOR-signaling pathway	-6.275	-4.73447	17/309	1280,1290,1436,2258,2786,2788,3679,3680,3687,3693,5156,5287,5296,7059,7143,8516,90993	COL2A1,COL5A2,CSF1R,FGF13,GNG4,GNG7,ITGA7,ITGA9,ITGAX,ITGB5,PDGFRA,PIK3C2B,PIK3R2,THBS3,TNR,ITGA8,CREB3L1
19_Member	GO Biological Processes	GO:0007229	integrin-mediated signaling pathway	-5.53603	-4.1086	9/93	25,2185,3679,3680,3687,3693,6850,8516,8829	ABL1,PTK2B,ITGA7,ITGA9,ITGAX,ITGB5,SYK,ITGA8,NRP1
19_Member	KEGG Pathway	hsa05414	Dilated cardiomyopathy	-5.42083	-4.01078	9/96	1605,1756,3679,3680,3693,7137,8516,27092,59283	DAG1,DMD,ITGA7,ITGA9,ITGB5,TNNI3,ITGA8,CACNG4,CACNG8
19_Member	WikiPathways	WP4541	Hippo-Merlin signaling dysregulation	-5.39461	-3.98905	10/123	1009,1436,3679,3680,3687,3693,4771,5156,7003,8516	CDH11,CSF1R,ITGA7,ITGA9,ITGAX,ITGB5,NF2,PDGFRA,TEAD1,ITGA8
19_Member	GO Biological Processes	GO:0007160	cell-matrix adhesion	-5.0912	-3.72828	10/133	613,1605,2185,3679,3680,3687,3693,5829,7059,8516	BCR,DAG1,PTK2B,ITGA7,ITGA9,ITGAX,ITGB5,PXN,THBS3,ITGA8
19_Member	Canonical Pathways	M47	PID INTEGRIN CS PATHWAY	-4.77243	-3.46497	5/26	3679,3680,3687,3693,8516	ITGA7,ITGA9,ITGAX,ITGB5,ITGA8
19_Member	GO Biological Processes	GO:0033627	cell adhesion mediated by integrin	-3.78359	-2.64018	5/41	3679,3680,3687,3693,8516	ITGA7,ITGA9,ITGAX,ITGB5,ITGA8
19_Member	Canonical Pathways	M18	PID INTEGRIN1 PATHWAY	-3.71787	-2.58543	6/66	1280,1290,1293,3679,3680,8516	COL2A1,COL5A2,COL6A3,ITGA7,ITGA9,ITGA8
20_Summary	GO Biological Processes	GO:0016358	dendrite development	-13.4148	-11.146	17/108	815,1501,1600,1742,1952,7436,8829,8831,9423,10458,23380,23769,50488,50944,80243,84687,85358,154,2185,2904,54413,348,1740,2898,2901,57554,729956,2737,816,5296,51422,84628,215,2922,25	CAMK2A,CTNND2,DAB1,DLG4,CELSR2,VLDLR,NRP1,SYNGAP1,NTN1,BAIAP2,SRGAP2,FLRT1,MINK1,SHANK1,PREX2,PPP1R9B,SHANK3,ADRB2,PTK2B,GRIN2B,NLGN3,APOE,DLG2,GRIK2,GRIK5,LRRC7,SHISA7,GLI3,CAMK2B,PIK3R2,PRKAG2,NTNG2,ABCD1,GRP,ABL1
20_Member	GO Biological Processes	GO:0016358	dendrite development	-13.4148	-11.146	17/108	815,1501,1600,1742,1952,7436,8829,8831,9423,10458,23380,23769,50488,50944,80243,84687,85358	CAMK2A,CTNND2,DAB1,DLG4,CELSR2,VLDLR,NRP1,SYNGAP1,NTN1,BAIAP2,SRGAP2,FLRT1,MINK1,SHANK1,PREX2,PPP1R9B,SHANK3
20_Member	GO Biological Processes	GO:2000463	positive regulation of excitatory postsynaptic potential	-8.67426	-6.82735	8/29	154,1742,2185,2904,10458,50944,54413,85358	ADRB2,DLG4,PTK2B,GRIN2B,BAIAP2,SHANK1,NLGN3,SHANK3
20_Member	GO Biological Processes	GO:0043113	receptor clustering	-8.07666	-6.30693	9/48	348,1740,1742,2898,2901,8831,57554,85358,729956	APOE,DLG2,DLG4,GRIK2,GRIK5,SYNGAP1,LRRC7,SHANK3,SHISA7
20_Member	GO Biological Processes	GO:0098815	modulation of excitatory postsynaptic potential	-7.21284	-5.53686	8/43	154,1742,2185,2904,10458,50944,54413,85358	ADRB2,DLG4,PTK2B,GRIN2B,BAIAP2,SHANK1,NLGN3,SHANK3
20_Member	GO Biological Processes	GO:0048813	dendrite morphogenesis	-7.18966	-5.52192	9/60	1501,1742,1952,7436,8829,50488,50944,80243,85358	CTNND2,DLG4,CELSR2,VLDLR,NRP1,MINK1,SHANK1,PREX2,SHANK3
20_Member	GO Biological Processes	GO:0060996	dendritic spine development	-5.92411	-4.44232	6/28	815,1501,1742,23380,50944,85358	CAMK2A,CTNND2,DLG4,SRGAP2,SHANK1,SHANK3
20_Member	GO Biological Processes	GO:0071625	vocalization behavior	-5.49328	-4.07156	5/19	1742,2737,50944,54413,85358	DLG4,GLI3,SHANK1,NLGN3,SHANK3
20_Member	WikiPathways	WP4539	Synaptic signaling pathways associated with autism spectrum disorder	-5.44618	-4.03312	7/51	816,1742,2904,5296,8831,51422,85358	CAMK2B,DLG4,GRIN2B,PIK3R2,SYNGAP1,PRKAG2,SHANK3
20_Member	GO Biological Processes	GO:0048169	regulation of long-term neuronal synaptic plasticity	-5.04996	-3.69444	5/23	816,1742,2898,8831,85358	CAMK2B,DLG4,GRIK2,SYNGAP1,SHANK3
20_Member	GO Biological Processes	GO:0072578	neurotransmitter-gated ion channel clustering	-4.93427	-3.59692	4/12	348,1742,85358,729956	APOE,DLG4,SHANK3,SHISA7
20_Member	GO Biological Processes	GO:0097113	AMPA glutamate receptor clustering	-4.70194	-3.40695	3/5	348,1742,85358	APOE,DLG4,SHANK3
20_Member	GO Biological Processes	GO:0097688	glutamate receptor clustering	-4.70194	-3.40695	3/5	348,1742,85358	APOE,DLG4,SHANK3
20_Member	GO Biological Processes	GO:0001941	postsynaptic membrane organization	-4.52945	-3.26272	5/29	348,1742,54413,85358,729956	APOE,DLG4,NLGN3,SHANK3,SHISA7
20_Member	GO Biological Processes	GO:0060997	dendritic spine morphogenesis	-4.07103	-2.88313	4/19	1501,1742,50944,85358	CTNND2,DLG4,SHANK1,SHANK3
20_Member	GO Biological Processes	GO:0099084	postsynaptic specialization organization	-4.07103	-2.88313	4/19	1742,8831,84628,85358	DLG4,SYNGAP1,NTNG2,SHANK3
20_Member	GO Biological Processes	GO:0106027	neuron projection organization	-3.68387	-2.55825	5/43	215,1501,1742,50944,85358	ABCD1,CTNND2,DLG4,SHANK1,SHANK3
20_Member	GO Biological Processes	GO:0035176	social behavior	-3.29301	-2.23608	5/52	1742,2922,50944,54413,85358	DLG4,GRP,SHANK1,NLGN3,SHANK3
20_Member	GO Biological Processes	GO:0051703	biological process involved in intraspecies interaction between organisms	-3.29301	-2.23608	5/52	1742,2922,50944,54413,85358	DLG4,GRP,SHANK1,NLGN3,SHANK3
20_Member	GO Biological Processes	GO:1900271	regulation of long-term synaptic potentiation	-2.56372	-1.6198	4/46	25,348,85358,729956	ABL1,APOE,SHANK3,SHISA7

## Sheet: TCx AD_Annotation
MyList	Gene ID	Type	Tax ID	Homologene Gene ID	Homologene Gene Tax ID	GO:0050804 modulation of chemical synapti	GO:0034330 cell junction organization	GO:0007420 brain development	GO:0080135 regulation of cellular respons	GO:0043269 regulation of ion transport	R-HSA-9006934 Signaling by Receptor Tyrosine	R-HSA-194315 Signaling by Rho GTPases	GO:0044057 regulation of system process	GO:0040008 regulation of growth	GO:0031344 regulation of cell projection	GO:0030029 actin filament-based process	GO:0006468 protein phosphorylation	WP5087 Malignant pleural mesothelioma	GO:0031175 neuron projection development	R-HSA-422475 Axon guidance	GO:0022604 regulation of cell morphogenes	GO:0050803 regulation of synapse structur	GO:0007167 enzyme-linked receptor protein	GO:1905114 cell surface receptor signalin	R-HSA-112316 Neuronal System
SBF1	6305	symbol	H. sapiens	6305	H. sapiens	0.0	0.0	0.0	0.0	0.0	0.0	0.0	0.0	0.0	0.0	0.0	0.0	0.0	0.0	0.0	0.0	0.0	0.0	0.0	0.0
SEMA6B	10501	symbol	H. sapiens	10501	H. sapiens	0.0	0.0	1.0	0.0	0.0	0.0	0.0	0.0	1.0	1.0	0.0	0.0	0.0	1.0	1.0	0.0	0.0	0.0	0.0	0.0
PIK3R2	5296	symbol	H. sapiens	5296	H. sapiens	0.0	0.0	0.0	1.0	0.0	1.0	1.0	0.0	0.0	0.0	0.0	0.0	0.0	0.0	1.0	0.0	0.0	1.0	1.0	1.0
C15orf59	388135	gene_synonym	H. sapiens	388135	H. sapiens	0.0	0.0	0.0	0.0	0.0	0.0	0.0	0.0	0.0	0.0	0.0	0.0	0.0	0.0	0.0	0.0	0.0	0.0	0.0	0.0
CSNK1G2	1455	symbol	H. sapiens	1455	H. sapiens	0.0	0.0	0.0	0.0	0.0	0.0	0.0	0.0	0.0	0.0	0.0	1.0	0.0	0.0	0.0	0.0	0.0	0.0	1.0	0.0
ANKRD13D	338692	symbol	H. sapiens	338692	H. sapiens	0.0	0.0	0.0	0.0	0.0	0.0	0.0	0.0	0.0	1.0	0.0	0.0	0.0	0.0	0.0	0.0	0.0	0.0	0.0	0.0
SIPA1L3	23094	symbol	H. sapiens	23094	H. sapiens	0.0	0.0	0.0	0.0	0.0	0.0	0.0	0.0	0.0	0.0	0.0	0.0	0.0	0.0	0.0	0.0	0.0	0.0	0.0	0.0
RAPGEF1	2889	symbol	H. sapiens	2889	H. sapiens	0.0	0.0	0.0	0.0	0.0	1.0	1.0	0.0	0.0	1.0	0.0	0.0	0.0	0.0	0.0	0.0	0.0	1.0	0.0	0.0
VPS37B	79720	symbol	H. sapiens	79720	H. sapiens	0.0	0.0	0.0	0.0	0.0	0.0	0.0	0.0	0.0	0.0	0.0	0.0	0.0	0.0	0.0	0.0	0.0	0.0	0.0	0.0
AGAP2	116986	symbol	H. sapiens	116986	H. sapiens	0.0	0.0	0.0	1.0	0.0	0.0	0.0	0.0	0.0	0.0	1.0	0.0	0.0	0.0	1.0	0.0	0.0	0.0	0.0	1.0
PPP1R9B	84687	symbol	H. sapiens	84687	H. sapiens	1.0	0.0	1.0	0.0	0.0	0.0	0.0	0.0	1.0	0.0	1.0	1.0	0.0	1.0	0.0	0.0	0.0	1.0	0.0	0.0
PPP6R1	22870	symbol	H. sapiens	22870	H. sapiens	0.0	0.0	0.0	0.0	0.0	0.0	0.0	0.0	0.0	0.0	0.0	0.0	0.0	0.0	0.0	0.0	0.0	0.0	0.0	0.0
RGS14	10636	symbol	H. sapiens	10636	H. sapiens	1.0	0.0	0.0	1.0	0.0	0.0	0.0	0.0	0.0	1.0	0.0	0.0	0.0	0.0	0.0	0.0	0.0	1.0	0.0	0.0
JPH3	57338	symbol	H. sapiens	57338	H. sapiens	1.0	0.0	0.0	0.0	1.0	0.0	0.0	0.0	0.0	0.0	0.0	0.0	0.0	0.0	0.0	0.0	0.0	0.0	0.0	0.0
SEPT5-GP1BB	100526833	symbol	H. sapiens	100526833	H. sapiens	0.0	0.0	0.0	0.0	0.0	0.0	0.0	0.0	0.0	0.0	0.0	0.0	0.0	0.0	0.0	0.0	0.0	0.0	0.0	0.0
DGKZ	8525	symbol	H. sapiens	8525	H. sapiens	1.0	0.0	0.0	1.0	0.0	0.0	0.0	0.0	0.0	0.0	0.0	0.0	0.0	0.0	0.0	0.0	0.0	0.0	0.0	0.0
DMWD	1762	symbol	H. sapiens	1762	H. sapiens	0.0	0.0	0.0	0.0	0.0	0.0	0.0	0.0	0.0	0.0	0.0	0.0	0.0	0.0	0.0	0.0	0.0	0.0	0.0	0.0
DVL1	1855	symbol	H. sapiens	1855	H. sapiens	1.0	1.0	0.0	1.0	0.0	0.0	1.0	1.0	0.0	1.0	1.0	0.0	1.0	1.0	0.0	1.0	0.0	0.0	1.0	0.0
PALM	5064	symbol	H. sapiens	5064	H. sapiens	0.0	1.0	0.0	0.0	0.0	0.0	0.0	0.0	0.0	1.0	0.0	0.0	0.0	0.0	0.0	1.0	0.0	0.0	0.0	0.0
GLB1L2	89944	symbol	H. sapiens	89944	H. sapiens	0.0	0.0	0.0	0.0	0.0	0.0	0.0	0.0	0.0	0.0	0.0	0.0	0.0	0.0	0.0	0.0	0.0	0.0	0.0	0.0
SLC17A7	57030	symbol	H. sapiens	57030	H. sapiens	0.0	0.0	0.0	0.0	0.0	0.0	0.0	0.0	0.0	0.0	0.0	0.0	0.0	0.0	0.0	0.0	0.0	0.0	0.0	0.0
SHANK1	50944	symbol	H. sapiens	50944	H. sapiens	1.0	1.0	0.0	0.0	1.0	0.0	0.0	1.0	0.0	1.0	0.0	0.0	0.0	1.0	0.0	0.0	1.0	0.0	0.0	1.0
KCNN1	3780	symbol	H. sapiens	3780	H. sapiens	0.0	0.0	0.0	0.0	0.0	0.0	0.0	0.0	0.0	0.0	0.0	0.0	0.0	0.0	0.0	0.0	0.0	0.0	0.0	1.0
GIT1	28964	symbol	H. sapiens	28964	H. sapiens	1.0	0.0	1.0	0.0	0.0	0.0	1.0	0.0	0.0	0.0	0.0	0.0	0.0	0.0	1.0	0.0	0.0	1.0	0.0	1.0
PSD	5662	symbol	H. sapiens	5662	H. sapiens	0.0	0.0	0.0	0.0	0.0	0.0	0.0	0.0	0.0	0.0	0.0	0.0	0.0	0.0	0.0	0.0	0.0	0.0	0.0	0.0
ST3GAL2	6483	symbol	H. sapiens	6483	H. sapiens	0.0	0.0	0.0	0.0	0.0	0.0	0.0	0.0	0.0	0.0	0.0	0.0	0.0	0.0	0.0	0.0	0.0	0.0	0.0	0.0
C19orf26	255057	gene_synonym	H. sapiens	255057	H. sapiens	0.0	0.0	0.0	0.0	1.0	0.0	0.0	0.0	0.0	0.0	0.0	0.0	0.0	0.0	0.0	0.0	0.0	0.0	0.0	0.0
CNIH2	254263	symbol	H. sapiens	254263	H. sapiens	1.0	0.0	0.0	0.0	1.0	0.0	0.0	1.0	0.0	0.0	0.0	0.0	0.0	0.0	0.0	0.0	0.0	0.0	0.0	0.0
CACNA1H	8912	symbol	H. sapiens	8912	H. sapiens	0.0	0.0	0.0	0.0	1.0	0.0	0.0	1.0	0.0	0.0	0.0	0.0	0.0	0.0	1.0	0.0	0.0	0.0	1.0	0.0
CBX6	23466	symbol	H. sapiens	23466	H. sapiens	0.0	0.0	0.0	0.0	0.0	0.0	0.0	0.0	0.0	0.0	0.0	0.0	0.0	0.0	0.0	0.0	0.0	0.0	0.0	0.0
ZNF592	9640	symbol	H. sapiens	9640	H. sapiens	0.0	0.0	0.0	0.0	0.0	0.0	0.0	0.0	0.0	0.0	0.0	0.0	0.0	0.0	0.0	0.0	0.0	0.0	0.0	0.0
JPH4	84502	symbol	H. sapiens	84502	H. sapiens	1.0	0.0	0.0	0.0	1.0	0.0	0.0	0.0	0.0	0.0	0.0	0.0	0.0	0.0	0.0	0.0	0.0	0.0	0.0	0.0
DLG4	1742	symbol	H. sapiens	1742	H. sapiens	1.0	1.0	0.0	1.0	1.0	1.0	1.0	1.0	0.0	1.0	0.0	0.0	1.0	1.0	1.0	1.0	0.0	0.0	1.0	1.0
2	2	Gene_ID	H. sapiens	2	H. sapiens	0.0	0.0	0.0	0.0	0.0	0.0	0.0	0.0	0.0	0.0	0.0	0.0	0.0	0.0	0.0	0.0	0.0	0.0	0.0	0.0
MMP17	4326	symbol	H. sapiens	4326	H. sapiens	0.0	0.0	0.0	0.0	0.0	0.0	0.0	0.0	0.0	0.0	0.0	0.0	0.0	0.0	0.0	0.0	0.0	0.0	0.0	0.0
NSMF	26012	symbol	H. sapiens	26012	H. sapiens	1.0	0.0	0.0	0.0	0.0	0.0	0.0	0.0	0.0	1.0	0.0	0.0	0.0	0.0	0.0	0.0	0.0	0.0	0.0	0.0
ST6GALNAC6	30815	symbol	H. sapiens	30815	H. sapiens	0.0	0.0	0.0	0.0	0.0	0.0	0.0	0.0	0.0	0.0	0.0	0.0	0.0	0.0	0.0	0.0	0.0	0.0	0.0	0.0
TMCC2	9911	symbol	H. sapiens	9911	H. sapiens	0.0	0.0	0.0	0.0	0.0	0.0	0.0	0.0	0.0	0.0	0.0	0.0	0.0	0.0	0.0	0.0	0.0	0.0	0.0	0.0
TRAF7	84231	symbol	H. sapiens	84231	H. sapiens	0.0	0.0	0.0	0.0	0.0	0.0	0.0	0.0	0.0	0.0	0.0	0.0	0.0	0.0	0.0	0.0	0.0	0.0	0.0	0.0
SYNGAP1	8831	symbol	H. sapiens	8831	H. sapiens	1.0	1.0	0.0	1.0	0.0	0.0	0.0	0.0	1.0	1.0	0.0	0.0	0.0	1.0	0.0	0.0	1.0	0.0	0.0	1.0
LOC105372230						nan	nan	nan	nan	nan	nan	nan	nan	nan	nan	nan	nan	nan	nan	nan	nan	nan	nan	nan	nan
CELF3	11189	symbol	H. sapiens	11189	H. sapiens	0.0	0.0	0.0	0.0	0.0	0.0	0.0	0.0	0.0	0.0	0.0	0.0	0.0	0.0	0.0	0.0	0.0	0.0	0.0	0.0
MAFG	4097	symbol	H. sapiens	4097	H. sapiens	0.0	0.0	0.0	0.0	0.0	0.0	0.0	0.0	0.0	0.0	0.0	0.0	0.0	0.0	0.0	0.0	0.0	0.0	0.0	0.0
LPPR2	64748	gene_synonym	H. sapiens	64748	H. sapiens	0.0	0.0	0.0	0.0	0.0	0.0	0.0	0.0	0.0	0.0	0.0	0.0	0.0	0.0	0.0	0.0	0.0	0.0	0.0	0.0
ADGRB2	576	symbol	H. sapiens	576	H. sapiens	0.0	0.0	0.0	0.0	0.0	0.0	0.0	0.0	0.0	0.0	0.0	0.0	0.0	0.0	0.0	0.0	0.0	0.0	0.0	0.0
PARD6G-AS1	100130522	symbol	H. sapiens	100130522	H. sapiens	0.0	0.0	0.0	0.0	0.0	0.0	0.0	0.0	0.0	0.0	0.0	0.0	0.0	0.0	0.0	0.0	0.0	0.0	0.0	0.0
FEZF2	55079	symbol	H. sapiens	55079	H. sapiens	0.0	0.0	0.0	0.0	0.0	0.0	0.0	0.0	0.0	0.0	0.0	0.0	0.0	0.0	0.0	0.0	0.0	0.0	0.0	0.0
PPP1R16A	84988	symbol	H. sapiens	84988	H. sapiens	0.0	0.0	0.0	0.0	0.0	0.0	0.0	0.0	0.0	0.0	0.0	0.0	0.0	0.0	0.0	0.0	0.0	0.0	0.0	0.0
TXLNA	200081	symbol	H. sapiens	200081	H. sapiens	0.0	0.0	0.0	0.0	0.0	0.0	0.0	0.0	0.0	0.0	0.0	0.0	0.0	0.0	0.0	0.0	0.0	0.0	0.0	0.0
NAA60	79903	symbol	H. sapiens	79903	H. sapiens	0.0	0.0	0.0	0.0	0.0	0.0	0.0	0.0	0.0	0.0	0.0	0.0	0.0	0.0	0.0	0.0	0.0	0.0	0.0	0.0
C11orf95	65998	gene_synonym	H. sapiens	65998	H. sapiens	0.0	0.0	0.0	0.0	0.0	0.0	0.0	0.0	0.0	0.0	0.0	0.0	0.0	0.0	0.0	0.0	0.0	0.0	0.0	0.0
DBN1	1627	symbol	H. sapiens	1627	H. sapiens	1.0	1.0	0.0	0.0	0.0	0.0	1.0	0.0	1.0	1.0	1.0	0.0	0.0	1.0	0.0	1.0	1.0	0.0	0.0	0.0
KLF16	83855	symbol	H. sapiens	83855	H. sapiens	0.0	0.0	0.0	0.0	0.0	0.0	0.0	0.0	0.0	0.0	0.0	0.0	0.0	0.0	0.0	0.0	0.0	0.0	0.0	0.0
CTXN1	404217	symbol	H. sapiens	404217	H. sapiens	0.0	0.0	0.0	0.0	0.0	0.0	0.0	0.0	0.0	0.0	0.0	0.0	0.0	0.0	0.0	0.0	0.0	0.0	0.0	0.0
SMPD3	55512	symbol	H. sapiens	55512	H. sapiens	0.0	0.0	0.0	0.0	0.0	0.0	0.0	0.0	0.0	0.0	0.0	0.0	0.0	0.0	0.0	0.0	0.0	1.0	0.0	0.0
GPR137	56834	symbol	H. sapiens	56834	H. sapiens	0.0	0.0	0.0	0.0	0.0	0.0	0.0	0.0	0.0	0.0	0.0	0.0	0.0	0.0	0.0	0.0	0.0	0.0	0.0	0.0
CABP7	164633	symbol	H. sapiens	164633	H. sapiens	0.0	0.0	0.0	0.0	0.0	0.0	0.0	0.0	0.0	0.0	0.0	0.0	0.0	0.0	0.0	0.0	0.0	0.0	0.0	0.0
FAM189A1	23359	symbol	H. sapiens	23359	H. sapiens	0.0	0.0	0.0	0.0	0.0	0.0	0.0	0.0	0.0	0.0	0.0	0.0	0.0	0.0	0.0	0.0	0.0	0.0	0.0	0.0
MFSD12	126321	symbol	H. sapiens	126321	H. sapiens	0.0	0.0	0.0	0.0	0.0	0.0	0.0	0.0	0.0	0.0	0.0	0.0	0.0	0.0	0.0	0.0	0.0	0.0	0.0	0.0
BAP1	8314	symbol	H. sapiens	8314	H. sapiens	0.0	0.0	0.0	0.0	0.0	0.0	0.0	0.0	1.0	0.0	0.0	0.0	1.0	0.0	0.0	0.0	0.0	0.0	0.0	0.0
CHPF	79586	symbol	H. sapiens	79586	H. sapiens	0.0	0.0	0.0	0.0	0.0	0.0	0.0	0.0	0.0	0.0	0.0	0.0	0.0	0.0	0.0	0.0	0.0	0.0	0.0	0.0
B3GAT1	27087	symbol	H. sapiens	27087	H. sapiens	0.0	0.0	0.0	0.0	0.0	0.0	0.0	0.0	0.0	0.0	0.0	0.0	0.0	0.0	0.0	0.0	0.0	0.0	0.0	0.0
RLTPR	146206	gene_synonym	H. sapiens	146206	H. sapiens	0.0	0.0	0.0	0.0	0.0	0.0	0.0	0.0	0.0	0.0	0.0	0.0	0.0	0.0	0.0	0.0	0.0	0.0	0.0	0.0
NACC1	112939	symbol	H. sapiens	112939	H. sapiens	0.0	0.0	0.0	0.0	0.0	0.0	0.0	0.0	0.0	0.0	0.0	0.0	0.0	0.0	0.0	0.0	0.0	0.0	0.0	0.0
SHANK3	85358	symbol	H. sapiens	85358	H. sapiens	1.0	1.0	1.0	0.0	1.0	0.0	0.0	1.0	0.0	1.0	0.0	0.0	0.0	1.0	0.0	0.0	1.0	0.0	0.0	1.0
C9orf16	79095	gene_synonym	H. sapiens	79095	H. sapiens	0.0	0.0	0.0	0.0	0.0	0.0	0.0	0.0	0.0	0.0	0.0	0.0	0.0	0.0	0.0	0.0	0.0	0.0	0.0	0.0
POLG	5428	symbol	H. sapiens	5428	H. sapiens	0.0	0.0	0.0	0.0	0.0	0.0	0.0	0.0	0.0	0.0	0.0	0.0	0.0	0.0	0.0	0.0	0.0	0.0	0.0	0.0
MTHFR	4524	symbol	H. sapiens	4524	H. sapiens	0.0	0.0	0.0	0.0	0.0	0.0	0.0	0.0	0.0	0.0	0.0	0.0	0.0	0.0	0.0	0.0	0.0	0.0	0.0	0.0
MFHAS1	9258	symbol	H. sapiens	9258	H. sapiens	0.0	0.0	0.0	1.0	0.0	0.0	0.0	0.0	0.0	0.0	0.0	0.0	0.0	0.0	0.0	0.0	0.0	0.0	0.0	0.0
TRAF3	7187	symbol	H. sapiens	7187	H. sapiens	0.0	0.0	0.0	1.0	0.0	0.0	0.0	0.0	0.0	0.0	0.0	0.0	0.0	0.0	0.0	0.0	0.0	0.0	1.0	0.0
RPS19BP1	91582	symbol	H. sapiens	91582	H. sapiens	0.0	0.0	0.0	0.0	0.0	0.0	0.0	0.0	0.0	0.0	0.0	0.0	0.0	0.0	0.0	0.0	0.0	0.0	0.0	0.0
HRAS	3265	symbol	H. sapiens	3265	H. sapiens	1.0	0.0	0.0	1.0	0.0	1.0	0.0	0.0	0.0	1.0	0.0	0.0	1.0	1.0	1.0	0.0	0.0	1.0	1.0	1.0
HOMER2	9455	symbol	H. sapiens	9455	H. sapiens	1.0	0.0	0.0	0.0	1.0	0.0	0.0	0.0	0.0	0.0	0.0	0.0	0.0	0.0	0.0	0.0	0.0	0.0	0.0	1.0
MAP3K10	4294	symbol	H. sapiens	4294	H. sapiens	0.0	0.0	0.0	1.0	0.0	0.0	0.0	0.0	0.0	0.0	0.0	1.0	1.0	0.0	0.0	0.0	0.0	0.0	1.0	0.0
KCNQ2	3785	symbol	H. sapiens	3785	H. sapiens	0.0	0.0	0.0	0.0	0.0	0.0	0.0	0.0	0.0	0.0	0.0	0.0	0.0	0.0	0.0	0.0	0.0	0.0	0.0	0.0
BCR	613	symbol	H. sapiens	613	H. sapiens	1.0	1.0	1.0	0.0	0.0	0.0	1.0	1.0	0.0	0.0	1.0	1.0	0.0	0.0	0.0	0.0	0.0	0.0	1.0	0.0
ELFN2	114794	symbol	H. sapiens	114794	H. sapiens	0.0	0.0	0.0	0.0	0.0	0.0	0.0	0.0	0.0	0.0	0.0	0.0	0.0	0.0	0.0	0.0	0.0	0.0	0.0	0.0
DOC2B	8447	symbol	H. sapiens	8447	H. sapiens	0.0	0.0	0.0	0.0	0.0	0.0	0.0	0.0	0.0	0.0	0.0	0.0	0.0	0.0	0.0	0.0	0.0	0.0	0.0	0.0
SYNPO	11346	symbol	H. sapiens	11346	H. sapiens	0.0	1.0	0.0	0.0	0.0	0.0	0.0	0.0	0.0	0.0	0.0	0.0	0.0	0.0	0.0	0.0	0.0	0.0	0.0	0.0
LETM1P2	100131934	symbol	H. sapiens	100131934	H. sapiens	0.0	0.0	0.0	0.0	0.0	0.0	0.0	0.0	0.0	0.0	0.0	0.0	0.0	0.0	0.0	0.0	0.0	0.0	0.0	0.0
ANKRD11	29123	symbol	H. sapiens	29123	H. sapiens	0.0	0.0	0.0	0.0	0.0	0.0	0.0	0.0	0.0	0.0	0.0	0.0	0.0	0.0	0.0	0.0	0.0	0.0	0.0	0.0
SSBP4	170463	symbol	H. sapiens	170463	H. sapiens	0.0	0.0	0.0	0.0	0.0	0.0	0.0	0.0	0.0	0.0	0.0	0.0	0.0	0.0	0.0	0.0	0.0	0.0	0.0	0.0
SLC4A3	6508	symbol	H. sapiens	6508	H. sapiens	0.0	0.0	0.0	0.0	0.0	0.0	0.0	1.0	0.0	0.0	0.0	0.0	0.0	0.0	0.0	0.0	0.0	0.0	0.0	0.0
GATAD2A	54815	symbol	H. sapiens	54815	H. sapiens	0.0	0.0	0.0	0.0	0.0	0.0	0.0	0.0	0.0	0.0	0.0	0.0	0.0	0.0	0.0	0.0	0.0	0.0	0.0	0.0
SLC7A1	6541	symbol	H. sapiens	6541	H. sapiens	0.0	0.0	0.0	0.0	0.0	0.0	0.0	0.0	0.0	0.0	0.0	0.0	0.0	0.0	0.0	0.0	0.0	0.0	0.0	0.0
PRRT1	80863	symbol	H. sapiens	80863	H. sapiens	0.0	0.0	0.0	0.0	0.0	0.0	0.0	0.0	0.0	0.0	0.0	0.0	0.0	0.0	0.0	0.0	0.0	0.0	0.0	0.0
ABHD17A	81926	symbol	H. sapiens	81926	H. sapiens	0.0	0.0	0.0	0.0	0.0	0.0	0.0	0.0	0.0	0.0	0.0	0.0	0.0	0.0	0.0	0.0	1.0	0.0	0.0	0.0
ZNF831	128611	symbol	H. sapiens	128611	H. sapiens	0.0	0.0	0.0	0.0	0.0	0.0	0.0	0.0	0.0	0.0	0.0	0.0	0.0	0.0	0.0	0.0	0.0	0.0	0.0	0.0
CAPN10	11132	symbol	H. sapiens	11132	H. sapiens	0.0	0.0	0.0	0.0	1.0	0.0	0.0	0.0	0.0	0.0	1.0	0.0	0.0	0.0	0.0	0.0	0.0	0.0	0.0	0.0
RBM15B	29890	symbol	H. sapiens	29890	H. sapiens	0.0	0.0	0.0	0.0	0.0	0.0	0.0	0.0	0.0	0.0	0.0	0.0	0.0	0.0	0.0	0.0	0.0	0.0	0.0	0.0
LRRN2	10446	symbol	H. sapiens	10446	H. sapiens	0.0	0.0	0.0	0.0	0.0	0.0	0.0	0.0	0.0	0.0	0.0	0.0	0.0	0.0	0.0	0.0	0.0	0.0	0.0	0.0
RBCK1	10616	symbol	H. sapiens	10616	H. sapiens	0.0	0.0	0.0	0.0	0.0	0.0	0.0	0.0	0.0	0.0	0.0	0.0	0.0	0.0	0.0	0.0	0.0	0.0	0.0	0.0
PRR7	80758	symbol	H. sapiens	80758	H. sapiens	0.0	0.0	0.0	0.0	0.0	0.0	0.0	0.0	0.0	0.0	0.0	0.0	0.0	0.0	0.0	0.0	0.0	0.0	0.0	0.0
BCL7B	9275	symbol	H. sapiens	9275	H. sapiens	0.0	0.0	0.0	1.0	0.0	0.0	0.0	0.0	1.0	0.0	0.0	0.0	0.0	0.0	0.0	0.0	0.0	0.0	1.0	0.0
ERGIC1	57222	symbol	H. sapiens	57222	H. sapiens	0.0	0.0	0.0	0.0	0.0	0.0	0.0	0.0	0.0	0.0	0.0	0.0	0.0	0.0	0.0	0.0	0.0	0.0	0.0	0.0
RUNDC3A	10900	symbol	H. sapiens	10900	H. sapiens	0.0	0.0	0.0	0.0	0.0	0.0	0.0	0.0	0.0	0.0	0.0	0.0	0.0	0.0	0.0	0.0	0.0	0.0	0.0	0.0
SPHK2	56848	symbol	H. sapiens	56848	H. sapiens	0.0	0.0	1.0	0.0	1.0	0.0	0.0	0.0	1.0	0.0	0.0	0.0	0.0	0.0	0.0	0.0	0.0	0.0	0.0	0.0
MINK1	50488	symbol	H. sapiens	50488	H. sapiens	0.0	0.0	1.0	1.0	1.0	0.0	0.0	0.0	0.0	0.0	1.0	1.0	1.0	1.0	0.0	0.0	0.0	0.0	0.0	0.0
ZNF71	58491	symbol	H. sapiens	58491	H. sapiens	0.0	0.0	0.0	0.0	0.0	0.0	0.0	0.0	0.0	0.0	0.0	0.0	0.0	0.0	0.0	0.0	0.0	0.0	0.0	0.0
KLHL36	79786	symbol	H. sapiens	79786	H. sapiens	0.0	0.0	0.0	0.0	0.0	0.0	0.0	0.0	0.0	0.0	0.0	0.0	0.0	0.0	0.0	0.0	0.0	0.0	0.0	0.0
MICALL1	85377	symbol	H. sapiens	85377	H. sapiens	0.0	0.0	0.0	0.0	0.0	0.0	0.0	0.0	0.0	0.0	0.0	0.0	0.0	0.0	0.0	0.0	0.0	0.0	0.0	0.0
RASL10B	91608	symbol	H. sapiens	91608	H. sapiens	0.0	0.0	0.0	0.0	0.0	0.0	0.0	1.0	0.0	0.0	0.0	0.0	0.0	0.0	0.0	0.0	0.0	0.0	0.0	0.0
SOWAHA	134548	symbol	H. sapiens	134548	H. sapiens	0.0	0.0	0.0	0.0	0.0	0.0	0.0	0.0	0.0	0.0	0.0	0.0	0.0	0.0	0.0	0.0	0.0	0.0	0.0	0.0
TLE1	7088	symbol	H. sapiens	7088	H. sapiens	0.0	0.0	0.0	0.0	0.0	0.0	0.0	0.0	0.0	0.0	0.0	0.0	0.0	0.0	0.0	0.0	0.0	0.0	1.0	0.0
VASH1	22846	symbol	H. sapiens	22846	H. sapiens	0.0	0.0	0.0	0.0	0.0	0.0	0.0	0.0	0.0	0.0	0.0	0.0	0.0	0.0	0.0	0.0	0.0	0.0	0.0	0.0
TMEM8A	58986	gene_synonym	H. sapiens	58986	H. sapiens	0.0	0.0	0.0	0.0	0.0	0.0	0.0	0.0	0.0	0.0	0.0	0.0	0.0	0.0	0.0	0.0	0.0	0.0	0.0	0.0
NTNG2	84628	symbol	H. sapiens	84628	H. sapiens	1.0	1.0	0.0	0.0	0.0	0.0	0.0	0.0	0.0	1.0	0.0	0.0	0.0	1.0	1.0	1.0	1.0	0.0	0.0	0.0
LRP3	4037	symbol	H. sapiens	4037	H. sapiens	0.0	0.0	0.0	0.0	0.0	0.0	0.0	0.0	0.0	0.0	0.0	0.0	0.0	0.0	0.0	0.0	0.0	0.0	0.0	0.0
DLGAP4	22839	symbol	H. sapiens	22839	H. sapiens	1.0	0.0	0.0	0.0	0.0	0.0	0.0	1.0	0.0	0.0	0.0	0.0	0.0	0.0	0.0	0.0	0.0	0.0	0.0	1.0
PWWP2B	170394	symbol	H. sapiens	170394	H. sapiens	0.0	0.0	0.0	0.0	0.0	0.0	0.0	0.0	0.0	0.0	0.0	0.0	0.0	0.0	0.0	0.0	0.0	0.0	0.0	0.0
CDRT15L2	256223	symbol	H. sapiens	256223	H. sapiens	0.0	0.0	0.0	0.0	0.0	0.0	0.0	0.0	0.0	0.0	0.0	0.0	0.0	0.0	0.0	0.0	0.0	0.0	0.0	0.0
SLCO3A1	28232	symbol	H. sapiens	28232	H. sapiens	0.0	0.0	0.0	0.0	0.0	0.0	0.0	0.0	0.0	0.0	0.0	0.0	0.0	0.0	0.0	0.0	0.0	0.0	0.0	0.0
TAOK2	9344	symbol	H. sapiens	9344	H. sapiens	0.0	1.0	0.0	1.0	0.0	0.0	0.0	0.0	1.0	0.0	1.0	1.0	0.0	1.0	0.0	1.0	0.0	1.0	0.0	0.0
CELSR2	1952	symbol	H. sapiens	1952	H. sapiens	0.0	0.0	1.0	0.0	0.0	0.0	0.0	0.0	0.0	0.0	0.0	0.0	0.0	1.0	0.0	0.0	0.0	0.0	1.0	0.0
SYVN1	84447	symbol	H. sapiens	84447	H. sapiens	0.0	0.0	0.0	0.0	0.0	0.0	0.0	0.0	0.0	0.0	0.0	0.0	0.0	0.0	0.0	0.0	0.0	0.0	0.0	0.0
BTBD2	55643	symbol	H. sapiens	55643	H. sapiens	0.0	0.0	0.0	0.0	0.0	0.0	0.0	0.0	0.0	0.0	0.0	0.0	0.0	0.0	0.0	0.0	0.0	0.0	0.0	0.0
SKI	6497	symbol	H. sapiens	6497	H. sapiens	0.0	0.0	1.0	0.0	0.0	0.0	0.0	0.0	1.0	1.0	0.0	0.0	0.0	0.0	0.0	0.0	0.0	1.0	0.0	0.0
FRMPD3	84443	symbol	H. sapiens	84443	H. sapiens	0.0	0.0	0.0	0.0	0.0	0.0	0.0	0.0	0.0	0.0	0.0	0.0	0.0	0.0	0.0	0.0	0.0	0.0	0.0	0.0
KCTD17	79734	symbol	H. sapiens	79734	H. sapiens	0.0	0.0	0.0	0.0	0.0	0.0	0.0	0.0	0.0	0.0	0.0	0.0	0.0	0.0	0.0	0.0	0.0	0.0	0.0	0.0
ULK1	8408	symbol	H. sapiens	8408	H. sapiens	0.0	0.0	0.0	0.0	0.0	0.0	0.0	0.0	1.0	1.0	0.0	1.0	1.0	1.0	0.0	0.0	0.0	0.0	1.0	0.0
EP400NL	347918	gene_synonym	H. sapiens	347918	H. sapiens	0.0	0.0	0.0	0.0	0.0	0.0	0.0	0.0	0.0	0.0	0.0	0.0	0.0	0.0	0.0	0.0	0.0	0.0	0.0	0.0
SLC25A42	284439	symbol	H. sapiens	284439	H. sapiens	0.0	0.0	0.0	0.0	0.0	0.0	0.0	0.0	0.0	0.0	0.0	0.0	0.0	0.0	0.0	0.0	0.0	0.0	0.0	0.0
RNPEPL1	57140	symbol	H. sapiens	57140	H. sapiens	0.0	0.0	0.0	0.0	0.0	0.0	0.0	0.0	0.0	0.0	0.0	0.0	0.0	0.0	0.0	0.0	0.0	0.0	0.0	0.0
FBXW5	54461	symbol	H. sapiens	54461	H. sapiens	0.0	0.0	0.0	0.0	0.0	0.0	0.0	0.0	0.0	0.0	0.0	0.0	0.0	0.0	0.0	0.0	0.0	0.0	0.0	0.0
PLEKHM1	9842	symbol	H. sapiens	9842	H. sapiens	0.0	0.0	0.0	0.0	0.0	0.0	0.0	0.0	0.0	1.0	0.0	0.0	0.0	0.0	0.0	0.0	0.0	0.0	0.0	0.0
PABPC4	8761	symbol	H. sapiens	8761	H. sapiens	0.0	0.0	0.0	0.0	0.0	0.0	0.0	0.0	0.0	0.0	0.0	0.0	0.0	0.0	0.0	0.0	0.0	0.0	0.0	0.0
ARHGEF4	50649	symbol	H. sapiens	50649	H. sapiens	0.0	0.0	0.0	0.0	0.0	0.0	1.0	0.0	0.0	0.0	0.0	0.0	0.0	0.0	0.0	0.0	0.0	0.0	0.0	0.0
C1orf95	375057	gene_synonym	H. sapiens	375057	H. sapiens	0.0	0.0	0.0	0.0	0.0	0.0	0.0	0.0	0.0	0.0	0.0	0.0	0.0	0.0	0.0	0.0	0.0	0.0	0.0	0.0
EGFL8	80864	symbol	H. sapiens	80864	H. sapiens	0.0	0.0	0.0	0.0	0.0	0.0	0.0	0.0	0.0	0.0	0.0	0.0	0.0	0.0	0.0	0.0	0.0	0.0	0.0	0.0
PPARD	5467	symbol	H. sapiens	5467	H. sapiens	0.0	0.0	0.0	0.0	0.0	0.0	0.0	1.0	1.0	1.0	0.0	0.0	0.0	0.0	0.0	0.0	0.0	0.0	1.0	0.0
FAM171A1	221061	symbol	H. sapiens	221061	H. sapiens	0.0	0.0	0.0	0.0	0.0	0.0	0.0	0.0	0.0	0.0	1.0	0.0	0.0	0.0	0.0	1.0	0.0	0.0	0.0	0.0
C1orf226	400793	symbol	H. sapiens	400793	H. sapiens	0.0	0.0	0.0	0.0	0.0	0.0	0.0	0.0	0.0	0.0	0.0	0.0	0.0	0.0	0.0	0.0	0.0	0.0	0.0	0.0
FZD1	8321	symbol	H. sapiens	8321	H. sapiens	0.0	1.0	1.0	1.0	0.0	0.0	0.0	0.0	0.0	1.0	0.0	0.0	1.0	0.0	0.0	0.0	1.0	0.0	1.0	0.0
VPS37C	55048	symbol	H. sapiens	55048	H. sapiens	0.0	0.0	0.0	0.0	0.0	0.0	0.0	0.0	0.0	0.0	0.0	0.0	0.0	0.0	0.0	0.0	0.0	0.0	0.0	0.0
LARGE	9215	gene_synonym	H. sapiens	9215	H. sapiens	0.0	0.0	0.0	0.0	0.0	0.0	0.0	0.0	0.0	0.0	0.0	0.0	0.0	0.0	0.0	0.0	0.0	0.0	0.0	0.0
HIST1H2BK	85236	gene_synonym	H. sapiens	85236	H. sapiens	0.0	0.0	0.0	0.0	0.0	0.0	0.0	0.0	0.0	0.0	0.0	0.0	0.0	0.0	0.0	0.0	0.0	0.0	0.0	0.0
ZNF219	51222	symbol	H. sapiens	51222	H. sapiens	0.0	0.0	0.0	0.0	0.0	0.0	0.0	0.0	0.0	0.0	0.0	0.0	0.0	0.0	0.0	0.0	0.0	0.0	0.0	0.0
RGMA	56963	symbol	H. sapiens	56963	H. sapiens	0.0	0.0	0.0	1.0	0.0	0.0	0.0	0.0	0.0	1.0	0.0	0.0	0.0	1.0	1.0	0.0	0.0	1.0	0.0	0.0
NELFB	25920	symbol	H. sapiens	25920	H. sapiens	0.0	0.0	0.0	0.0	0.0	1.0	0.0	0.0	1.0	0.0	0.0	0.0	0.0	0.0	0.0	0.0	0.0	0.0	0.0	0.0
LRRC14	9684	symbol	H. sapiens	9684	H. sapiens	0.0	0.0	0.0	0.0	0.0	0.0	0.0	0.0	0.0	0.0	0.0	0.0	0.0	0.0	0.0	0.0	0.0	0.0	0.0	0.0
SHISA7	729956	symbol	H. sapiens	729956	H. sapiens	1.0	1.0	0.0	0.0	1.0	0.0	0.0	1.0	0.0	0.0	0.0	0.0	0.0	0.0	0.0	0.0	0.0	0.0	0.0	0.0
POR	5447	symbol	H. sapiens	5447	H. sapiens	0.0	0.0	0.0	0.0	0.0	0.0	0.0	0.0	0.0	0.0	0.0	0.0	0.0	0.0	0.0	0.0	0.0	0.0	0.0	0.0
EPN2	22905	symbol	H. sapiens	22905	H. sapiens	0.0	0.0	0.0	0.0	0.0	0.0	0.0	0.0	0.0	0.0	0.0	0.0	0.0	0.0	0.0	0.0	0.0	0.0	0.0	0.0
HPS1	3257	symbol	H. sapiens	3257	H. sapiens	0.0	0.0	0.0	0.0	0.0	0.0	0.0	0.0	0.0	0.0	0.0	0.0	0.0	0.0	0.0	0.0	0.0	0.0	0.0	0.0
LOC105372971	105372971	Gene_ID	H. sapiens	105372971	H. sapiens	0.0	0.0	0.0	0.0	0.0	0.0	0.0	0.0	0.0	0.0	0.0	0.0	0.0	0.0	0.0	0.0	0.0	0.0	0.0	0.0
LGALS9	3965	symbol	H. sapiens	3965	H. sapiens	0.0	0.0	0.0	1.0	0.0	0.0	0.0	0.0	0.0	0.0	0.0	0.0	1.0	1.0	0.0	0.0	0.0	0.0	0.0	0.0
SRM	6723	symbol	H. sapiens	6723	H. sapiens	0.0	0.0	0.0	0.0	0.0	0.0	0.0	0.0	0.0	0.0	0.0	0.0	0.0	0.0	0.0	0.0	0.0	0.0	0.0	0.0
MAP7D1	55700	symbol	H. sapiens	55700	H. sapiens	0.0	0.0	0.0	0.0	0.0	0.0	0.0	0.0	0.0	0.0	0.0	0.0	0.0	0.0	0.0	0.0	0.0	0.0	0.0	0.0
LPPR3	79948	gene_synonym	H. sapiens	79948	H. sapiens	0.0	0.0	0.0	0.0	0.0	0.0	0.0	0.0	0.0	0.0	0.0	0.0	0.0	0.0	0.0	0.0	0.0	0.0	0.0	0.0
CHST8	64377	symbol	H. sapiens	64377	H. sapiens	0.0	0.0	0.0	0.0	0.0	0.0	0.0	0.0	0.0	0.0	0.0	0.0	0.0	0.0	0.0	0.0	0.0	0.0	0.0	0.0
MOB3A	126308	symbol	H. sapiens	126308	H. sapiens	0.0	0.0	0.0	0.0	0.0	0.0	0.0	0.0	0.0	0.0	0.0	0.0	0.0	0.0	0.0	0.0	0.0	0.0	0.0	0.0
FBRS	64319	symbol	H. sapiens	64319	H. sapiens	0.0	0.0	0.0	0.0	0.0	0.0	0.0	0.0	0.0	0.0	0.0	0.0	0.0	0.0	0.0	0.0	0.0	0.0	0.0	0.0
SPEG	10290	symbol	H. sapiens	10290	H. sapiens	0.0	0.0	0.0	0.0	0.0	0.0	0.0	0.0	0.0	0.0	0.0	0.0	0.0	0.0	0.0	0.0	0.0	0.0	0.0	0.0
TAF4	6874	symbol	H. sapiens	6874	H. sapiens	0.0	0.0	0.0	1.0	0.0	0.0	0.0	0.0	0.0	0.0	0.0	1.0	0.0	0.0	0.0	0.0	0.0	0.0	0.0	0.0
KCNN2	3781	symbol	H. sapiens	3781	H. sapiens	0.0	0.0	0.0	0.0	1.0	0.0	0.0	1.0	0.0	0.0	1.0	0.0	0.0	0.0	0.0	0.0	0.0	0.0	0.0	1.0
SLC25A23	79085	symbol	H. sapiens	79085	H. sapiens	0.0	0.0	0.0	1.0	1.0	0.0	0.0	0.0	0.0	0.0	0.0	0.0	0.0	0.0	0.0	0.0	0.0	0.0	0.0	0.0
COL24A1	255631	symbol	H. sapiens	255631	H. sapiens	0.0	0.0	0.0	0.0	0.0	1.0	0.0	0.0	0.0	0.0	0.0	0.0	0.0	0.0	0.0	0.0	0.0	0.0	0.0	0.0
ICAM5	7087	symbol	H. sapiens	7087	H. sapiens	0.0	0.0	0.0	0.0	0.0	0.0	0.0	0.0	0.0	0.0	0.0	0.0	0.0	0.0	0.0	0.0	0.0	0.0	0.0	0.0
PC	5091	symbol	H. sapiens	5091	H. sapiens	0.0	0.0	0.0	0.0	0.0	0.0	0.0	0.0	0.0	0.0	0.0	0.0	0.0	0.0	0.0	0.0	0.0	0.0	0.0	0.0
YJEFN3	374887	symbol	H. sapiens	374887	H. sapiens	0.0	0.0	0.0	0.0	0.0	0.0	0.0	0.0	0.0	0.0	0.0	0.0	0.0	0.0	0.0	0.0	0.0	0.0	0.0	0.0
GNG7	2788	symbol	H. sapiens	2788	H. sapiens	0.0	0.0	0.0	0.0	0.0	0.0	0.0	0.0	0.0	0.0	0.0	0.0	0.0	0.0	0.0	0.0	0.0	0.0	1.0	1.0
ZNF746	155061	symbol	H. sapiens	155061	H. sapiens	0.0	0.0	0.0	0.0	0.0	0.0	0.0	0.0	0.0	0.0	0.0	0.0	0.0	0.0	0.0	0.0	0.0	0.0	0.0	0.0
LOC101929654						nan	nan	nan	nan	nan	nan	nan	nan	nan	nan	nan	nan	nan	nan	nan	nan	nan	nan	nan	nan
ATP7B	540	symbol	H. sapiens	540	H. sapiens	0.0	0.0	0.0	0.0	0.0	0.0	0.0	0.0	0.0	0.0	0.0	0.0	0.0	0.0	0.0	0.0	0.0	0.0	0.0	0.0
RTP5	285093	symbol	H. sapiens	285093	H. sapiens	0.0	0.0	0.0	0.0	0.0	0.0	0.0	0.0	0.0	0.0	0.0	0.0	0.0	0.0	0.0	0.0	0.0	0.0	0.0	0.0
FLJ38576	651430	symbol	H. sapiens	651430	H. sapiens	0.0	0.0	0.0	0.0	0.0	0.0	0.0	0.0	0.0	0.0	0.0	0.0	0.0	0.0	0.0	0.0	0.0	0.0	0.0	0.0
PRKCSH	5589	symbol	H. sapiens	5589	H. sapiens	0.0	0.0	0.0	0.0	0.0	0.0	0.0	0.0	0.0	0.0	0.0	0.0	0.0	0.0	0.0	0.0	0.0	0.0	0.0	0.0
PQLC1	80148	gene_synonym	H. sapiens	80148	H. sapiens	0.0	0.0	0.0	0.0	0.0	0.0	0.0	0.0	0.0	0.0	0.0	0.0	0.0	0.0	0.0	0.0	0.0	0.0	0.0	0.0
PKP2	5318	symbol	H. sapiens	5318	H. sapiens	0.0	1.0	0.0	0.0	1.0	0.0	0.0	1.0	1.0	0.0	1.0	0.0	0.0	0.0	0.0	0.0	0.0	0.0	0.0	0.0
KIAA1671	85379	symbol	H. sapiens	85379	H. sapiens	0.0	0.0	0.0	0.0	0.0	0.0	0.0	0.0	0.0	0.0	0.0	0.0	0.0	0.0	0.0	0.0	0.0	0.0	0.0	0.0
MOB1B	92597	symbol	H. sapiens	92597	H. sapiens	0.0	0.0	0.0	0.0	0.0	0.0	0.0	0.0	0.0	0.0	0.0	0.0	0.0	0.0	0.0	0.0	0.0	0.0	0.0	0.0
RASGEF1A	221002	symbol	H. sapiens	221002	H. sapiens	0.0	0.0	0.0	0.0	0.0	0.0	0.0	0.0	0.0	0.0	0.0	0.0	0.0	0.0	0.0	0.0	0.0	0.0	0.0	0.0
MAZ	4150	symbol	H. sapiens	4150	H. sapiens	0.0	0.0	0.0	0.0	0.0	0.0	0.0	0.0	0.0	0.0	0.0	0.0	0.0	0.0	0.0	0.0	0.0	0.0	0.0	0.0
CMTM4	146223	symbol	H. sapiens	146223	H. sapiens	0.0	0.0	0.0	0.0	0.0	0.0	0.0	0.0	0.0	0.0	0.0	0.0	0.0	0.0	0.0	0.0	0.0	0.0	0.0	0.0
HCFC1	3054	symbol	H. sapiens	3054	H. sapiens	0.0	0.0	0.0	0.0	0.0	0.0	0.0	0.0	0.0	0.0	0.0	0.0	1.0	0.0	0.0	0.0	0.0	0.0	0.0	0.0
LY6E	4061	symbol	H. sapiens	4061	H. sapiens	0.0	0.0	0.0	0.0	0.0	0.0	0.0	0.0	0.0	0.0	0.0	0.0	0.0	0.0	0.0	0.0	0.0	0.0	0.0	0.0
FLII	2314	symbol	H. sapiens	2314	H. sapiens	0.0	0.0	0.0	0.0	0.0	0.0	0.0	0.0	0.0	0.0	0.0	0.0	0.0	0.0	0.0	0.0	0.0	0.0	0.0	0.0
SLC16A2	6567	symbol	H. sapiens	6567	H. sapiens	0.0	0.0	0.0	0.0	0.0	0.0	0.0	1.0	0.0	0.0	0.0	0.0	0.0	0.0	0.0	0.0	0.0	0.0	0.0	0.0
LOC105372150						nan	nan	nan	nan	nan	nan	nan	nan	nan	nan	nan	nan	nan	nan	nan	nan	nan	nan	nan	nan
ITPK1	3705	symbol	H. sapiens	3705	H. sapiens	0.0	0.0	0.0	0.0	0.0	0.0	0.0	0.0	0.0	0.0	0.0	0.0	0.0	0.0	0.0	0.0	0.0	0.0	0.0	0.0
ANKRD36BP1	84832	symbol	H. sapiens	84832	H. sapiens	0.0	0.0	0.0	0.0	0.0	0.0	0.0	0.0	0.0	0.0	0.0	0.0	0.0	0.0	0.0	0.0	0.0	0.0	0.0	0.0
CCDC106	29903	symbol	H. sapiens	29903	H. sapiens	0.0	0.0	0.0	0.0	0.0	0.0	0.0	0.0	0.0	0.0	0.0	0.0	0.0	0.0	0.0	0.0	0.0	0.0	0.0	0.0
GLTSCR1	29998	gene_synonym	H. sapiens	29998	H. sapiens	0.0	0.0	0.0	0.0	0.0	0.0	0.0	0.0	1.0	0.0	0.0	0.0	0.0	0.0	0.0	0.0	0.0	0.0	0.0	0.0
TESK1	7016	symbol	H. sapiens	7016	H. sapiens	0.0	0.0	0.0	0.0	0.0	0.0	0.0	0.0	0.0	0.0	0.0	0.0	0.0	0.0	0.0	0.0	0.0	0.0	0.0	0.0
IRF2BPL	64207	symbol	H. sapiens	64207	H. sapiens	0.0	0.0	0.0	0.0	0.0	0.0	0.0	0.0	0.0	0.0	0.0	0.0	0.0	0.0	0.0	0.0	0.0	0.0	0.0	0.0
FAM3A	60343	symbol	H. sapiens	60343	H. sapiens	0.0	0.0	0.0	0.0	0.0	0.0	0.0	0.0	0.0	0.0	0.0	0.0	0.0	0.0	0.0	0.0	0.0	0.0	0.0	0.0
ADGRL1	22859	symbol	H. sapiens	22859	H. sapiens	0.0	0.0	0.0	0.0	0.0	0.0	0.0	0.0	0.0	0.0	0.0	0.0	0.0	0.0	0.0	0.0	1.0	0.0	0.0	0.0
B4GALT2	8704	symbol	H. sapiens	8704	H. sapiens	1.0	0.0	1.0	0.0	0.0	0.0	0.0	0.0	0.0	0.0	0.0	0.0	0.0	0.0	0.0	0.0	0.0	0.0	0.0	0.0
GRIK5	2901	symbol	H. sapiens	2901	H. sapiens	1.0	0.0	0.0	0.0	0.0	0.0	0.0	1.0	0.0	0.0	0.0	0.0	0.0	0.0	0.0	0.0	0.0	0.0	1.0	1.0
RAB11FIP3	9727	symbol	H. sapiens	9727	H. sapiens	0.0	0.0	0.0	0.0	0.0	0.0	0.0	0.0	0.0	0.0	0.0	0.0	0.0	0.0	0.0	0.0	0.0	0.0	0.0	0.0
TFPT	29844	symbol	H. sapiens	29844	H. sapiens	0.0	0.0	0.0	1.0	0.0	0.0	0.0	0.0	0.0	0.0	0.0	0.0	0.0	0.0	0.0	0.0	0.0	0.0	0.0	0.0
DDX49	54555	symbol	H. sapiens	54555	H. sapiens	0.0	0.0	0.0	0.0	0.0	0.0	0.0	0.0	0.0	0.0	0.0	0.0	0.0	0.0	0.0	0.0	0.0	0.0	0.0	0.0
RIN1	9610	symbol	H. sapiens	9610	H. sapiens	0.0	0.0	0.0	0.0	0.0	0.0	0.0	0.0	0.0	0.0	0.0	0.0	0.0	0.0	0.0	0.0	0.0	0.0	0.0	0.0
LOC101929122	101929122	Gene_ID	H. sapiens	101929122	H. sapiens	0.0	0.0	0.0	0.0	0.0	0.0	0.0	0.0	0.0	0.0	0.0	0.0	0.0	0.0	0.0	0.0	0.0	0.0	0.0	0.0
KLHL34	257240	symbol	H. sapiens	257240	H. sapiens	0.0	0.0	0.0	0.0	0.0	0.0	0.0	0.0	0.0	0.0	0.0	0.0	0.0	0.0	0.0	0.0	0.0	0.0	0.0	0.0
MAPK8IP1	9479	symbol	H. sapiens	9479	H. sapiens	0.0	0.0	0.0	1.0	0.0	0.0	0.0	0.0	0.0	0.0	0.0	1.0	0.0	0.0	0.0	0.0	0.0	0.0	0.0	0.0
STRN4	29888	symbol	H. sapiens	29888	H. sapiens	0.0	0.0	0.0	0.0	0.0	0.0	0.0	0.0	0.0	0.0	0.0	0.0	0.0	0.0	0.0	0.0	0.0	0.0	0.0	0.0
LTBP4	8425	symbol	H. sapiens	8425	H. sapiens	0.0	0.0	0.0	0.0	0.0	0.0	0.0	0.0	1.0	0.0	0.0	0.0	0.0	0.0	0.0	0.0	0.0	1.0	0.0	0.0
LOC105376552						nan	nan	nan	nan	nan	nan	nan	nan	nan	nan	nan	nan	nan	nan	nan	nan	nan	nan	nan	nan
ZNF467	168544	symbol	H. sapiens	168544	H. sapiens	0.0	0.0	0.0	0.0	0.0	0.0	0.0	0.0	0.0	0.0	0.0	0.0	0.0	0.0	0.0	0.0	0.0	0.0	0.0	0.0
CFAP61	26074	symbol	H. sapiens	26074	H. sapiens	0.0	0.0	0.0	0.0	0.0	0.0	0.0	0.0	0.0	0.0	0.0	0.0	0.0	0.0	0.0	0.0	0.0	0.0	0.0	0.0
ABHD17AP6	644988	symbol	H. sapiens	644988	H. sapiens	0.0	0.0	0.0	0.0	0.0	0.0	0.0	0.0	0.0	0.0	0.0	0.0	0.0	0.0	0.0	0.0	0.0	0.0	0.0	0.0
RPLP1	6176	symbol	H. sapiens	6176	H. sapiens	0.0	0.0	0.0	1.0	0.0	0.0	0.0	0.0	0.0	0.0	0.0	0.0	0.0	0.0	1.0	0.0	0.0	0.0	0.0	0.0
NYAP1	222950	symbol	H. sapiens	222950	H. sapiens	0.0	0.0	0.0	0.0	0.0	0.0	0.0	0.0	0.0	0.0	0.0	0.0	0.0	0.0	0.0	0.0	0.0	0.0	0.0	0.0
NCS1	23413	symbol	H. sapiens	23413	H. sapiens	0.0	0.0	0.0	0.0	0.0	0.0	0.0	0.0	0.0	0.0	0.0	0.0	0.0	0.0	0.0	0.0	0.0	0.0	0.0	0.0
SIPA1	6494	symbol	H. sapiens	6494	H. sapiens	0.0	0.0	0.0	0.0	0.0	0.0	0.0	0.0	0.0	0.0	0.0	0.0	0.0	0.0	0.0	0.0	0.0	0.0	0.0	0.0
KCNG2	26251	symbol	H. sapiens	26251	H. sapiens	0.0	0.0	0.0	0.0	0.0	0.0	0.0	0.0	0.0	0.0	0.0	0.0	0.0	0.0	0.0	0.0	0.0	0.0	0.0	0.0
NEUROG2	63973	symbol	H. sapiens	63973	H. sapiens	0.0	0.0	0.0	0.0	0.0	0.0	0.0	0.0	0.0	0.0	0.0	0.0	0.0	0.0	0.0	0.0	0.0	0.0	0.0	0.0
CDK9	1025	symbol	H. sapiens	1025	H. sapiens	0.0	0.0	0.0	1.0	0.0	0.0	0.0	1.0	0.0	0.0	0.0	1.0	0.0	0.0	0.0	0.0	0.0	0.0	0.0	0.0
PRKCG	5582	symbol	H. sapiens	5582	H. sapiens	1.0	0.0	0.0	1.0	0.0	0.0	0.0	0.0	0.0	0.0	0.0	1.0	0.0	0.0	0.0	0.0	0.0	0.0	1.0	1.0
SCARNA2	677766	symbol	H. sapiens	677766	H. sapiens	0.0	0.0	0.0	0.0	0.0	0.0	0.0	0.0	0.0	0.0	0.0	0.0	0.0	0.0	0.0	0.0	0.0	0.0	0.0	0.0
IRS2	8660	symbol	H. sapiens	8660	H. sapiens	0.0	0.0	1.0	1.0	1.0	1.0	0.0	0.0	0.0	0.0	0.0	0.0	0.0	1.0	1.0	0.0	0.0	1.0	1.0	0.0
AP3D1	8943	symbol	H. sapiens	8943	H. sapiens	0.0	0.0	0.0	0.0	0.0	0.0	0.0	0.0	0.0	0.0	0.0	0.0	0.0	0.0	0.0	0.0	0.0	0.0	0.0	0.0
FAM19A5	25817	gene_synonym	H. sapiens	25817	H. sapiens	0.0	0.0	0.0	0.0	0.0	0.0	0.0	0.0	0.0	0.0	0.0	0.0	0.0	0.0	0.0	0.0	0.0	0.0	0.0	0.0
POLR2L	5441	symbol	H. sapiens	5441	H. sapiens	0.0	0.0	0.0	0.0	0.0	1.0	0.0	0.0	0.0	0.0	0.0	0.0	0.0	0.0	0.0	0.0	0.0	0.0	0.0	0.0
CLPP	8192	symbol	H. sapiens	8192	H. sapiens	0.0	0.0	0.0	0.0	0.0	0.0	0.0	0.0	0.0	0.0	0.0	0.0	0.0	0.0	0.0	0.0	0.0	0.0	0.0	0.0
GNA11	2767	symbol	H. sapiens	2767	H. sapiens	0.0	0.0	0.0	0.0	0.0	0.0	0.0	1.0	0.0	0.0	0.0	0.0	0.0	0.0	0.0	0.0	0.0	0.0	1.0	0.0
NEUROD2	4761	symbol	H. sapiens	4761	H. sapiens	1.0	0.0	1.0	0.0	0.0	0.0	0.0	0.0	0.0	1.0	0.0	0.0	0.0	0.0	0.0	0.0	1.0	0.0	0.0	0.0
IDS	3423	symbol	H. sapiens	3423	H. sapiens	0.0	0.0	0.0	0.0	0.0	0.0	0.0	0.0	0.0	0.0	0.0	0.0	0.0	0.0	0.0	0.0	0.0	0.0	0.0	0.0
CHMP1A	5119	symbol	H. sapiens	5119	H. sapiens	0.0	0.0	0.0	0.0	0.0	0.0	0.0	0.0	0.0	0.0	0.0	0.0	0.0	0.0	0.0	0.0	0.0	0.0	0.0	0.0
ATXN7L2	127002	symbol	H. sapiens	127002	H. sapiens	0.0	0.0	0.0	0.0	0.0	0.0	0.0	0.0	0.0	0.0	0.0	0.0	0.0	0.0	0.0	0.0	0.0	0.0	0.0	0.0
GABRA5	2558	symbol	H. sapiens	2558	H. sapiens	1.0	0.0	1.0	0.0	0.0	0.0	0.0	1.0	0.0	0.0	0.0	0.0	0.0	0.0	0.0	0.0	0.0	0.0	0.0	1.0
NEUROG3	50674	symbol	H. sapiens	50674	H. sapiens	0.0	0.0	1.0	0.0	0.0	0.0	0.0	0.0	0.0	1.0	0.0	0.0	0.0	0.0	0.0	0.0	0.0	0.0	0.0	0.0
NCKAP5L	57701	symbol	H. sapiens	57701	H. sapiens	0.0	0.0	0.0	0.0	0.0	0.0	0.0	0.0	0.0	0.0	1.0	0.0	0.0	0.0	0.0	0.0	0.0	0.0	0.0	0.0
CYP46A1	10858	symbol	H. sapiens	10858	H. sapiens	0.0	0.0	0.0	0.0	0.0	0.0	0.0	0.0	0.0	0.0	0.0	0.0	0.0	0.0	0.0	0.0	0.0	0.0	0.0	0.0
BAIAP2	10458	symbol	H. sapiens	10458	H. sapiens	1.0	1.0	1.0	0.0	0.0	1.0	1.0	1.0	0.0	1.0	1.0	0.0	0.0	1.0	0.0	1.0	1.0	1.0	0.0	0.0
LATS2	26524	symbol	H. sapiens	26524	H. sapiens	0.0	0.0	0.0	1.0	0.0	0.0	0.0	0.0	1.0	0.0	0.0	1.0	1.0	0.0	0.0	0.0	0.0	0.0	0.0	0.0
BZRAP1	9256	gene_synonym	H. sapiens	9256	H. sapiens	0.0	0.0	0.0	0.0	0.0	0.0	0.0	0.0	0.0	0.0	0.0	0.0	0.0	0.0	0.0	0.0	0.0	0.0	0.0	0.0
LOC105376779						nan	nan	nan	nan	nan	nan	nan	nan	nan	nan	nan	nan	nan	nan	nan	nan	nan	nan	nan	nan
SPRN	503542	symbol	H. sapiens	503542	H. sapiens	0.0	0.0	0.0	0.0	0.0	0.0	0.0	0.0	0.0	0.0	0.0	0.0	0.0	0.0	0.0	0.0	0.0	0.0	0.0	0.0
EVI5L	115704	symbol	H. sapiens	115704	H. sapiens	0.0	0.0	0.0	0.0	0.0	0.0	0.0	0.0	0.0	1.0	0.0	0.0	0.0	0.0	0.0	0.0	0.0	0.0	0.0	0.0
MYH9	4627	symbol	H. sapiens	4627	H. sapiens	0.0	0.0	0.0	0.0	0.0	0.0	1.0	0.0	0.0	0.0	1.0	0.0	0.0	1.0	1.0	1.0	0.0	1.0	0.0	0.0
TFDP2	7029	symbol	H. sapiens	7029	H. sapiens	0.0	0.0	0.0	0.0	0.0	0.0	0.0	0.0	0.0	0.0	0.0	0.0	0.0	0.0	0.0	0.0	0.0	0.0	0.0	0.0
CSNK1D	1453	symbol	H. sapiens	1453	H. sapiens	0.0	0.0	0.0	1.0	0.0	0.0	0.0	0.0	0.0	0.0	1.0	1.0	1.0	0.0	0.0	0.0	0.0	1.0	1.0	0.0
LY6H	4062	symbol	H. sapiens	4062	H. sapiens	0.0	0.0	0.0	0.0	0.0	0.0	0.0	0.0	0.0	0.0	0.0	0.0	0.0	0.0	0.0	0.0	0.0	0.0	0.0	0.0
SFT2D2	375035	symbol	H. sapiens	375035	H. sapiens	0.0	0.0	0.0	0.0	0.0	0.0	0.0	0.0	0.0	0.0	0.0	0.0	0.0	0.0	0.0	0.0	0.0	0.0	0.0	0.0
NCK2	8440	symbol	H. sapiens	8440	H. sapiens	0.0	0.0	0.0	1.0	0.0	1.0	1.0	0.0	0.0	1.0	1.0	0.0	0.0	1.0	1.0	0.0	0.0	1.0	0.0	0.0
C2orf66	401027	symbol	H. sapiens	401027	H. sapiens	0.0	0.0	0.0	0.0	0.0	0.0	0.0	0.0	0.0	0.0	0.0	0.0	0.0	0.0	0.0	0.0	0.0	0.0	0.0	0.0
DNLZ	728489	symbol	H. sapiens	728489	H. sapiens	0.0	0.0	0.0	0.0	0.0	0.0	0.0	0.0	0.0	0.0	0.0	0.0	0.0	0.0	0.0	0.0	0.0	0.0	0.0	0.0
FAM83H	286077	symbol	H. sapiens	286077	H. sapiens	0.0	0.0	0.0	0.0	0.0	0.0	0.0	0.0	0.0	0.0	0.0	0.0	0.0	0.0	0.0	0.0	0.0	0.0	0.0	0.0
MLLT1	4298	symbol	H. sapiens	4298	H. sapiens	0.0	0.0	0.0	1.0	0.0	0.0	0.0	0.0	0.0	0.0	0.0	0.0	0.0	0.0	0.0	0.0	0.0	0.0	0.0	0.0
ARRDC1	92714	symbol	H. sapiens	92714	H. sapiens	0.0	0.0	0.0	0.0	0.0	0.0	0.0	0.0	0.0	0.0	0.0	0.0	0.0	0.0	0.0	0.0	0.0	0.0	0.0	0.0
SEPN1	57190	gene_synonym	H. sapiens	57190	H. sapiens	0.0	0.0	0.0	0.0	1.0	0.0	0.0	0.0	0.0	0.0	0.0	0.0	0.0	0.0	0.0	0.0	0.0	0.0	0.0	0.0
CELF5	60680	symbol	H. sapiens	60680	H. sapiens	0.0	0.0	0.0	0.0	0.0	0.0	0.0	0.0	0.0	0.0	0.0	0.0	0.0	0.0	0.0	0.0	0.0	0.0	0.0	0.0
LRCH4	4034	symbol	H. sapiens	4034	H. sapiens	0.0	0.0	0.0	0.0	0.0	0.0	0.0	0.0	0.0	0.0	0.0	0.0	0.0	0.0	0.0	0.0	0.0	0.0	0.0	0.0
LOC100288846	100288846	Gene_ID	H. sapiens	100288846	H. sapiens	0.0	0.0	0.0	0.0	0.0	0.0	0.0	0.0	0.0	0.0	0.0	0.0	0.0	0.0	0.0	0.0	0.0	0.0	0.0	0.0
KCTD13	253980	symbol	H. sapiens	253980	H. sapiens	1.0	0.0	0.0	0.0	0.0	0.0	1.0	0.0	0.0	0.0	1.0	0.0	0.0	0.0	0.0	0.0	0.0	0.0	0.0	0.0
SYTL5	94122	symbol	H. sapiens	94122	H. sapiens	0.0	0.0	0.0	0.0	0.0	0.0	0.0	0.0	0.0	0.0	0.0	0.0	0.0	0.0	0.0	0.0	0.0	0.0	0.0	0.0
STAB2	55576	symbol	H. sapiens	55576	H. sapiens	0.0	0.0	0.0	0.0	0.0	0.0	0.0	0.0	0.0	0.0	0.0	0.0	0.0	0.0	0.0	0.0	0.0	0.0	0.0	0.0
RPL28	6158	symbol	H. sapiens	6158	H. sapiens	0.0	0.0	0.0	0.0	0.0	0.0	0.0	0.0	0.0	0.0	0.0	0.0	0.0	0.0	1.0	0.0	0.0	0.0	0.0	0.0
PLXDC2	84898	symbol	H. sapiens	84898	H. sapiens	0.0	0.0	0.0	0.0	0.0	0.0	0.0	0.0	0.0	0.0	0.0	0.0	0.0	0.0	0.0	0.0	0.0	0.0	0.0	0.0
CLPSL1	340204	symbol	H. sapiens	340204	H. sapiens	0.0	0.0	0.0	0.0	0.0	0.0	0.0	0.0	0.0	0.0	0.0	0.0	0.0	0.0	0.0	0.0	0.0	0.0	0.0	0.0
TSR3	115939	symbol	H. sapiens	115939	H. sapiens	0.0	0.0	0.0	0.0	0.0	0.0	0.0	0.0	0.0	0.0	0.0	0.0	0.0	0.0	0.0	0.0	0.0	0.0	0.0	0.0
DYRK1B	9149	symbol	H. sapiens	9149	H. sapiens	0.0	0.0	0.0	0.0	0.0	0.0	0.0	0.0	0.0	0.0	0.0	1.0	0.0	0.0	0.0	0.0	0.0	0.0	0.0	0.0
SEPW1	6415	gene_synonym	H. sapiens	6415	H. sapiens	0.0	0.0	0.0	0.0	0.0	0.0	0.0	0.0	0.0	0.0	0.0	0.0	0.0	0.0	0.0	0.0	0.0	0.0	0.0	0.0
B4GALT3	8703	symbol	H. sapiens	8703	H. sapiens	0.0	0.0	0.0	0.0	0.0	0.0	0.0	0.0	0.0	0.0	0.0	0.0	0.0	0.0	0.0	0.0	0.0	0.0	0.0	0.0
PTMS	5763	symbol	H. sapiens	5763	H. sapiens	0.0	0.0	0.0	0.0	0.0	0.0	0.0	0.0	0.0	0.0	0.0	0.0	0.0	0.0	0.0	0.0	0.0	0.0	0.0	0.0
CDK10	8558	symbol	H. sapiens	8558	H. sapiens	0.0	0.0	0.0	1.0	0.0	0.0	0.0	0.0	0.0	1.0	0.0	1.0	0.0	0.0	0.0	0.0	0.0	0.0	0.0	0.0
DGAT1	8694	symbol	H. sapiens	8694	H. sapiens	0.0	0.0	0.0	0.0	0.0	0.0	0.0	0.0	0.0	0.0	0.0	0.0	0.0	0.0	0.0	0.0	0.0	0.0	0.0	0.0
FILIP1	27145	symbol	H. sapiens	27145	H. sapiens	0.0	0.0	0.0	0.0	0.0	0.0	0.0	0.0	0.0	0.0	0.0	0.0	0.0	0.0	0.0	0.0	0.0	0.0	0.0	0.0
BCL11B	64919	symbol	H. sapiens	64919	H. sapiens	0.0	0.0	1.0	0.0	0.0	0.0	0.0	0.0	0.0	0.0	0.0	0.0	0.0	1.0	0.0	0.0	0.0	0.0	0.0	0.0
ITGA8	8516	symbol	H. sapiens	8516	H. sapiens	1.0	0.0	1.0	0.0	0.0	0.0	0.0	0.0	0.0	0.0	0.0	0.0	1.0	1.0	0.0	0.0	0.0	0.0	1.0	0.0
44442						nan	nan	nan	nan	nan	nan	nan	nan	nan	nan	nan	nan	nan	nan	nan	nan	nan	nan	nan	nan
BCAS4	55653	symbol	H. sapiens	55653	H. sapiens	0.0	0.0	0.0	0.0	0.0	0.0	0.0	0.0	0.0	0.0	0.0	0.0	0.0	0.0	0.0	0.0	0.0	0.0	0.0	0.0
PACS2	23241	symbol	H. sapiens	23241	H. sapiens	0.0	0.0	0.0	0.0	0.0	0.0	0.0	0.0	0.0	0.0	0.0	0.0	0.0	0.0	0.0	0.0	0.0	0.0	0.0	0.0
CD24	100133941	symbol	H. sapiens	100133941	H. sapiens	0.0	0.0	0.0	0.0	0.0	0.0	0.0	0.0	0.0	0.0	0.0	0.0	0.0	0.0	0.0	0.0	0.0	0.0	0.0	0.0
PP7080	25845	symbol	H. sapiens	25845	H. sapiens	0.0	0.0	0.0	0.0	0.0	0.0	0.0	0.0	0.0	0.0	0.0	0.0	0.0	0.0	0.0	0.0	0.0	0.0	0.0	0.0
RASAL1	8437	symbol	H. sapiens	8437	H. sapiens	0.0	0.0	0.0	0.0	0.0	0.0	0.0	0.0	1.0	0.0	0.0	0.0	0.0	0.0	0.0	1.0	0.0	0.0	0.0	0.0
ADRA1D	146	symbol	H. sapiens	146	H. sapiens	0.0	0.0	0.0	0.0	0.0	0.0	0.0	0.0	0.0	0.0	0.0	0.0	0.0	0.0	0.0	0.0	0.0	0.0	0.0	0.0
CAMTA2	23125	symbol	H. sapiens	23125	H. sapiens	0.0	0.0	0.0	0.0	0.0	0.0	0.0	0.0	0.0	0.0	0.0	0.0	0.0	0.0	0.0	0.0	0.0	0.0	0.0	0.0
CTU1	90353	symbol	H. sapiens	90353	H. sapiens	0.0	0.0	0.0	0.0	0.0	0.0	0.0	0.0	0.0	0.0	0.0	0.0	0.0	0.0	0.0	0.0	0.0	0.0	0.0	0.0
UBE2S	27338	symbol	H. sapiens	27338	H. sapiens	0.0	0.0	0.0	0.0	0.0	0.0	0.0	0.0	0.0	0.0	0.0	0.0	0.0	0.0	0.0	0.0	0.0	0.0	0.0	0.0
LOC105372148						nan	nan	nan	nan	nan	nan	nan	nan	nan	nan	nan	nan	nan	nan	nan	nan	nan	nan	nan	nan
APC2	10297	symbol	H. sapiens	10297	H. sapiens	0.0	0.0	0.0	0.0	0.0	0.0	0.0	0.0	0.0	1.0	0.0	0.0	1.0	0.0	0.0	0.0	0.0	0.0	1.0	0.0
BCYRN1	618	symbol	H. sapiens	618	H. sapiens	0.0	0.0	0.0	0.0	0.0	0.0	0.0	0.0	0.0	0.0	0.0	0.0	0.0	0.0	0.0	0.0	0.0	0.0	0.0	0.0
TNFRSF10B	8795	symbol	H. sapiens	8795	H. sapiens	0.0	0.0	0.0	0.0	0.0	0.0	0.0	0.0	0.0	0.0	0.0	0.0	0.0	0.0	0.0	0.0	0.0	0.0	0.0	0.0
OAZ1	4946	symbol	H. sapiens	4946	H. sapiens	0.0	0.0	0.0	0.0	0.0	0.0	0.0	0.0	0.0	0.0	0.0	0.0	0.0	0.0	0.0	0.0	0.0	0.0	0.0	0.0
GPRIN3	285513	symbol	H. sapiens	285513	H. sapiens	0.0	0.0	0.0	0.0	0.0	0.0	0.0	0.0	0.0	0.0	0.0	0.0	0.0	0.0	0.0	0.0	0.0	0.0	0.0	0.0
AMPD2	271	symbol	H. sapiens	271	H. sapiens	0.0	0.0	0.0	0.0	0.0	0.0	0.0	0.0	0.0	0.0	0.0	0.0	0.0	0.0	0.0	0.0	0.0	0.0	0.0	0.0
DENND1A	57706	symbol	H. sapiens	57706	H. sapiens	0.0	0.0	0.0	0.0	0.0	0.0	0.0	0.0	0.0	0.0	0.0	0.0	0.0	0.0	0.0	0.0	0.0	0.0	0.0	0.0
LOC105372396	105372396	Gene_ID	H. sapiens	105372396	H. sapiens	0.0	0.0	0.0	0.0	0.0	0.0	0.0	0.0	0.0	0.0	0.0	0.0	0.0	0.0	0.0	0.0	0.0	0.0	0.0	0.0
SRF	6722	symbol	H. sapiens	6722	H. sapiens	1.0	1.0	1.0	0.0	0.0	1.0	1.0	1.0	1.0	1.0	1.0	0.0	0.0	1.0	0.0	0.0	0.0	1.0	0.0	0.0
HTR1A	3350	symbol	H. sapiens	3350	H. sapiens	1.0	0.0	0.0	0.0	1.0	0.0	0.0	1.0	0.0	1.0	0.0	0.0	0.0	0.0	0.0	0.0	0.0	0.0	0.0	0.0
APLF	200558	symbol	H. sapiens	200558	H. sapiens	0.0	0.0	0.0	0.0	0.0	0.0	0.0	0.0	0.0	0.0	0.0	0.0	0.0	0.0	0.0	0.0	0.0	0.0	0.0	0.0
CHST12	55501	symbol	H. sapiens	55501	H. sapiens	0.0	0.0	0.0	0.0	0.0	0.0	0.0	0.0	0.0	0.0	0.0	0.0	0.0	0.0	0.0	0.0	0.0	0.0	0.0	0.0
REXO1	57455	symbol	H. sapiens	57455	H. sapiens	0.0	0.0	0.0	0.0	0.0	0.0	0.0	0.0	0.0	0.0	0.0	0.0	0.0	0.0	0.0	0.0	0.0	0.0	0.0	0.0
PGPEP1	54858	symbol	H. sapiens	54858	H. sapiens	0.0	0.0	0.0	0.0	0.0	0.0	0.0	0.0	0.0	0.0	0.0	0.0	0.0	0.0	0.0	0.0	0.0	0.0	0.0	0.0
B3GNT4	79369	symbol	H. sapiens	79369	H. sapiens	0.0	0.0	0.0	0.0	0.0	0.0	0.0	0.0	0.0	0.0	0.0	0.0	0.0	0.0	0.0	0.0	0.0	0.0	0.0	0.0
ELAVL3	1995	symbol	H. sapiens	1995	H. sapiens	0.0	0.0	0.0	0.0	0.0	0.0	0.0	0.0	0.0	0.0	0.0	0.0	0.0	0.0	0.0	0.0	0.0	0.0	0.0	0.0
BGN	633	symbol	H. sapiens	633	H. sapiens	0.0	0.0	0.0	0.0	0.0	0.0	0.0	0.0	0.0	0.0	0.0	1.0	0.0	0.0	0.0	0.0	0.0	0.0	0.0	0.0
LRFN4	78999	symbol	H. sapiens	78999	H. sapiens	0.0	1.0	0.0	0.0	0.0	0.0	0.0	0.0	0.0	0.0	0.0	0.0	0.0	0.0	0.0	0.0	1.0	0.0	0.0	1.0
FBXL16	146330	symbol	H. sapiens	146330	H. sapiens	0.0	0.0	0.0	0.0	0.0	0.0	0.0	0.0	0.0	0.0	0.0	0.0	0.0	0.0	0.0	0.0	0.0	0.0	0.0	0.0
ALPK1	80216	symbol	H. sapiens	80216	H. sapiens	0.0	0.0	0.0	0.0	0.0	0.0	0.0	0.0	0.0	0.0	0.0	0.0	0.0	0.0	0.0	0.0	0.0	0.0	0.0	0.0
ZXDC	79364	symbol	H. sapiens	79364	H. sapiens	0.0	0.0	0.0	0.0	0.0	0.0	0.0	0.0	0.0	0.0	0.0	0.0	0.0	0.0	0.0	0.0	0.0	0.0	0.0	0.0
BAHD1	22893	symbol	H. sapiens	22893	H. sapiens	0.0	0.0	0.0	0.0	0.0	0.0	0.0	0.0	0.0	0.0	0.0	0.0	0.0	0.0	0.0	0.0	0.0	0.0	0.0	0.0
LOC105370412	105370412	Gene_ID	H. sapiens	105370412	H. sapiens	0.0	0.0	0.0	0.0	0.0	0.0	0.0	0.0	0.0	0.0	0.0	0.0	0.0	0.0	0.0	0.0	0.0	0.0	0.0	0.0
TOPAZ1	375337	symbol	H. sapiens	375337	H. sapiens	0.0	0.0	0.0	0.0	0.0	0.0	0.0	0.0	0.0	0.0	0.0	0.0	0.0	0.0	0.0	0.0	0.0	0.0	0.0	0.0
SH3RF1	57630	symbol	H. sapiens	57630	H. sapiens	0.0	0.0	1.0	1.0	0.0	0.0	1.0	0.0	0.0	0.0	0.0	0.0	0.0	0.0	0.0	0.0	0.0	0.0	0.0	0.0
ARRB2	409	symbol	H. sapiens	409	H. sapiens	1.0	0.0	1.0	1.0	1.0	0.0	0.0	1.0	0.0	1.0	0.0	0.0	0.0	1.0	0.0	0.0	0.0	1.0	1.0	0.0
NME3	4832	symbol	H. sapiens	4832	H. sapiens	0.0	0.0	0.0	0.0	0.0	0.0	0.0	0.0	0.0	0.0	0.0	0.0	0.0	0.0	0.0	0.0	0.0	0.0	0.0	0.0
ZNF853	54753	symbol	H. sapiens	54753	H. sapiens	0.0	0.0	0.0	0.0	0.0	0.0	0.0	0.0	0.0	0.0	0.0	0.0	0.0	0.0	0.0	0.0	0.0	0.0	0.0	0.0
UBXN11	91544	symbol	H. sapiens	91544	H. sapiens	0.0	0.0	0.0	0.0	0.0	0.0	0.0	0.0	0.0	0.0	0.0	0.0	0.0	0.0	0.0	0.0	0.0	0.0	0.0	0.0
ABL1	25	symbol	H. sapiens	25	H. sapiens	1.0	0.0	1.0	1.0	1.0	0.0	1.0	1.0	1.0	1.0	1.0	1.0	0.0	1.0	1.0	1.0	1.0	1.0	1.0	0.0
LOC100124334	100124334	Gene_ID	H. sapiens	100124334	H. sapiens	0.0	0.0	0.0	0.0	0.0	0.0	0.0	0.0	0.0	0.0	0.0	0.0	0.0	0.0	0.0	0.0	0.0	0.0	0.0	0.0
FAM213B	127281	gene_synonym	H. sapiens	127281	H. sapiens	0.0	0.0	0.0	0.0	0.0	0.0	0.0	0.0	0.0	0.0	0.0	0.0	0.0	0.0	0.0	0.0	0.0	0.0	0.0	0.0
LOC101927699	101927699	Gene_ID	H. sapiens	101927699	H. sapiens	0.0	0.0	0.0	0.0	0.0	0.0	0.0	0.0	0.0	0.0	0.0	0.0	0.0	0.0	0.0	0.0	0.0	0.0	0.0	0.0
LRGUK	136332	symbol	H. sapiens	136332	H. sapiens	0.0	0.0	0.0	0.0	0.0	0.0	0.0	0.0	0.0	0.0	0.0	0.0	0.0	0.0	0.0	0.0	0.0	0.0	0.0	0.0
MEIS3	56917	symbol	H. sapiens	56917	H. sapiens	0.0	0.0	0.0	0.0	0.0	0.0	0.0	0.0	0.0	0.0	0.0	0.0	0.0	0.0	0.0	0.0	0.0	0.0	0.0	0.0
SLC24A3	57419	symbol	H. sapiens	57419	H. sapiens	0.0	0.0	0.0	0.0	0.0	0.0	0.0	1.0	0.0	0.0	0.0	0.0	0.0	0.0	0.0	0.0	0.0	0.0	0.0	0.0
TMEFF1	8577	symbol	H. sapiens	8577	H. sapiens	0.0	0.0	0.0	0.0	0.0	0.0	0.0	0.0	0.0	0.0	0.0	0.0	0.0	0.0	0.0	0.0	0.0	0.0	0.0	0.0
SCAMP4	113178	symbol	H. sapiens	113178	H. sapiens	0.0	0.0	0.0	0.0	0.0	0.0	0.0	0.0	0.0	0.0	0.0	0.0	0.0	0.0	0.0	0.0	0.0	0.0	0.0	0.0
PCNXL3	399909	gene_synonym	H. sapiens	399909	H. sapiens	0.0	0.0	0.0	0.0	0.0	0.0	0.0	0.0	0.0	0.0	0.0	0.0	0.0	0.0	0.0	0.0	0.0	0.0	0.0	0.0
SAMD4B	55095	symbol	H. sapiens	55095	H. sapiens	0.0	0.0	0.0	0.0	0.0	0.0	0.0	0.0	0.0	0.0	0.0	0.0	0.0	0.0	0.0	0.0	0.0	0.0	0.0	0.0
MRPS18AP1	359761	symbol	H. sapiens	359761	H. sapiens	0.0	0.0	0.0	0.0	0.0	0.0	0.0	0.0	0.0	0.0	0.0	0.0	0.0	0.0	0.0	0.0	0.0	0.0	0.0	0.0
IL27RA	9466	symbol	H. sapiens	9466	H. sapiens	0.0	0.0	0.0	0.0	0.0	0.0	0.0	0.0	0.0	0.0	0.0	0.0	0.0	0.0	0.0	0.0	0.0	0.0	0.0	0.0
MPRIP	23164	symbol	H. sapiens	23164	H. sapiens	0.0	0.0	0.0	0.0	0.0	0.0	0.0	0.0	0.0	0.0	1.0	0.0	0.0	0.0	0.0	0.0	0.0	0.0	0.0	0.0
SRGAP2-AS1	100873165	symbol	H. sapiens	100873165	H. sapiens	0.0	0.0	0.0	0.0	0.0	0.0	0.0	0.0	0.0	0.0	0.0	0.0	0.0	0.0	0.0	0.0	0.0	0.0	0.0	0.0
SRGAP2C	653464	symbol	H. sapiens	653464	H. sapiens	0.0	1.0	1.0	0.0	0.0	0.0	0.0	0.0	0.0	1.0	0.0	0.0	0.0	0.0	0.0	0.0	1.0	0.0	0.0	0.0
MAN2B1	4125	symbol	H. sapiens	4125	H. sapiens	0.0	0.0	0.0	0.0	0.0	0.0	0.0	0.0	0.0	0.0	0.0	0.0	0.0	0.0	0.0	0.0	0.0	0.0	0.0	0.0
ZSCAN18	65982	symbol	H. sapiens	65982	H. sapiens	0.0	0.0	0.0	0.0	0.0	0.0	0.0	0.0	0.0	0.0	0.0	0.0	0.0	0.0	0.0	0.0	0.0	0.0	0.0	0.0
IQSEC2	23096	symbol	H. sapiens	23096	H. sapiens	1.0	0.0	0.0	0.0	0.0	0.0	0.0	0.0	0.0	0.0	1.0	0.0	0.0	0.0	0.0	0.0	0.0	0.0	0.0	0.0
SH2D6	284948	symbol	H. sapiens	284948	H. sapiens	0.0	0.0	0.0	0.0	0.0	0.0	0.0	0.0	0.0	0.0	0.0	0.0	0.0	0.0	0.0	0.0	0.0	0.0	0.0	0.0
PDZD4	57595	symbol	H. sapiens	57595	H. sapiens	0.0	0.0	0.0	0.0	0.0	0.0	0.0	0.0	0.0	0.0	0.0	0.0	0.0	0.0	0.0	0.0	0.0	0.0	0.0	0.0
GPR27	2850	symbol	H. sapiens	2850	H. sapiens	0.0	0.0	0.0	0.0	0.0	0.0	0.0	0.0	0.0	0.0	0.0	0.0	0.0	0.0	0.0	0.0	0.0	0.0	0.0	0.0
LYPLA2	11313	symbol	H. sapiens	11313	H. sapiens	0.0	0.0	0.0	0.0	0.0	0.0	0.0	0.0	0.0	0.0	0.0	0.0	0.0	1.0	1.0	0.0	0.0	0.0	0.0	0.0
DAW1	164781	symbol	H. sapiens	164781	H. sapiens	0.0	0.0	0.0	0.0	0.0	0.0	0.0	0.0	0.0	0.0	0.0	0.0	0.0	0.0	0.0	0.0	0.0	0.0	0.0	0.0
LRRC16B	90668	gene_synonym	H. sapiens	90668	H. sapiens	0.0	0.0	0.0	0.0	0.0	0.0	0.0	0.0	0.0	0.0	0.0	0.0	0.0	0.0	0.0	0.0	0.0	0.0	0.0	0.0
CHCHD6	84303	symbol	H. sapiens	84303	H. sapiens	0.0	0.0	0.0	0.0	0.0	0.0	0.0	0.0	0.0	0.0	0.0	0.0	0.0	0.0	0.0	0.0	0.0	0.0	0.0	0.0
SNX18P5	100418977	symbol	H. sapiens	100418977	H. sapiens	0.0	0.0	0.0	0.0	0.0	0.0	0.0	0.0	0.0	0.0	0.0	0.0	0.0	0.0	0.0	0.0	0.0	0.0	0.0	0.0
MARK4	57787	symbol	H. sapiens	57787	H. sapiens	0.0	0.0	0.0	0.0	0.0	0.0	0.0	0.0	0.0	0.0	0.0	0.0	0.0	0.0	0.0	0.0	0.0	0.0	0.0	0.0
PCGF3	10336	symbol	H. sapiens	10336	H. sapiens	0.0	0.0	0.0	0.0	0.0	0.0	0.0	0.0	0.0	0.0	0.0	0.0	0.0	0.0	0.0	0.0	0.0	0.0	0.0	0.0
COL4A2	1284	symbol	H. sapiens	1284	H. sapiens	0.0	0.0	0.0	0.0	0.0	1.0	0.0	0.0	0.0	0.0	0.0	0.0	1.0	0.0	1.0	0.0	0.0	1.0	1.0	0.0
BTNL9	153579	symbol	H. sapiens	153579	H. sapiens	0.0	0.0	0.0	0.0	0.0	0.0	0.0	0.0	0.0	0.0	0.0	0.0	0.0	0.0	0.0	0.0	0.0	0.0	0.0	0.0
LOC101927532	101927532	Gene_ID	H. sapiens	101927532	H. sapiens	0.0	0.0	0.0	0.0	0.0	0.0	0.0	0.0	0.0	0.0	0.0	0.0	0.0	0.0	0.0	0.0	0.0	0.0	0.0	0.0
TRABD	80305	symbol	H. sapiens	80305	H. sapiens	0.0	0.0	0.0	0.0	0.0	0.0	0.0	0.0	0.0	0.0	0.0	0.0	0.0	0.0	0.0	0.0	0.0	0.0	0.0	0.0
CLMP	79827	symbol	H. sapiens	79827	H. sapiens	0.0	0.0	0.0	0.0	0.0	0.0	0.0	0.0	0.0	0.0	0.0	0.0	0.0	0.0	0.0	0.0	0.0	0.0	0.0	0.0
LOC105378540						nan	nan	nan	nan	nan	nan	nan	nan	nan	nan	nan	nan	nan	nan	nan	nan	nan	nan	nan	nan
LOC105373571						nan	nan	nan	nan	nan	nan	nan	nan	nan	nan	nan	nan	nan	nan	nan	nan	nan	nan	nan	nan
AMN	81693	symbol	H. sapiens	81693	H. sapiens	0.0	0.0	0.0	0.0	0.0	0.0	0.0	0.0	0.0	0.0	0.0	0.0	0.0	0.0	0.0	0.0	0.0	0.0	0.0	0.0
NCOR2	9612	symbol	H. sapiens	9612	H. sapiens	0.0	0.0	0.0	0.0	0.0	0.0	0.0	0.0	0.0	0.0	0.0	0.0	0.0	1.0	0.0	0.0	0.0	0.0	0.0	0.0
FZD7	8324	symbol	H. sapiens	8324	H. sapiens	0.0	0.0	0.0	1.0	0.0	0.0	0.0	0.0	1.0	0.0	0.0	0.0	1.0	1.0	0.0	0.0	0.0	0.0	1.0	0.0
NLGN2	57555	symbol	H. sapiens	57555	H. sapiens	1.0	1.0	1.0	0.0	1.0	0.0	0.0	1.0	0.0	1.0	0.0	0.0	0.0	0.0	0.0	0.0	1.0	0.0	0.0	1.0
POLRMT	5442	symbol	H. sapiens	5442	H. sapiens	0.0	0.0	0.0	0.0	0.0	0.0	0.0	0.0	0.0	0.0	0.0	0.0	0.0	0.0	0.0	0.0	0.0	0.0	0.0	0.0
SPHKAP	80309	symbol	H. sapiens	80309	H. sapiens	0.0	0.0	0.0	0.0	0.0	0.0	0.0	0.0	0.0	0.0	0.0	0.0	0.0	0.0	0.0	0.0	0.0	0.0	0.0	0.0
ADAMTS7	11173	symbol	H. sapiens	11173	H. sapiens	0.0	0.0	0.0	0.0	0.0	0.0	0.0	0.0	1.0	0.0	1.0	0.0	0.0	0.0	0.0	0.0	0.0	1.0	0.0	0.0
SH3GL1	6455	symbol	H. sapiens	6455	H. sapiens	0.0	0.0	0.0	0.0	0.0	1.0	0.0	0.0	0.0	0.0	0.0	0.0	0.0	0.0	0.0	0.0	0.0	0.0	0.0	1.0
SLC25A22	79751	symbol	H. sapiens	79751	H. sapiens	0.0	0.0	0.0	0.0	0.0	0.0	0.0	0.0	0.0	0.0	0.0	0.0	0.0	0.0	0.0	0.0	0.0	0.0	0.0	0.0
SCAP	22937	symbol	H. sapiens	22937	H. sapiens	0.0	0.0	0.0	0.0	0.0	0.0	0.0	0.0	0.0	0.0	0.0	0.0	0.0	0.0	0.0	0.0	0.0	0.0	0.0	0.0
C8orf46	254778	gene_synonym	H. sapiens	254778	H. sapiens	0.0	0.0	0.0	0.0	0.0	0.0	0.0	0.0	0.0	0.0	0.0	0.0	0.0	0.0	0.0	0.0	0.0	0.0	0.0	0.0
LOC440934	440934	Gene_ID	H. sapiens	440934	H. sapiens	0.0	0.0	0.0	0.0	0.0	0.0	0.0	0.0	0.0	0.0	0.0	0.0	0.0	0.0	0.0	0.0	0.0	0.0	0.0	0.0
TTC7B	145567	symbol	H. sapiens	145567	H. sapiens	0.0	0.0	0.0	0.0	0.0	0.0	0.0	0.0	0.0	0.0	0.0	0.0	0.0	0.0	0.0	0.0	0.0	0.0	0.0	0.0
FAM27E3	100131997	symbol	H. sapiens	100131997	H. sapiens	0.0	0.0	0.0	0.0	0.0	0.0	0.0	0.0	0.0	0.0	0.0	0.0	0.0	0.0	0.0	0.0	0.0	0.0	0.0	0.0
PRR14	78994	symbol	H. sapiens	78994	H. sapiens	0.0	0.0	0.0	0.0	0.0	0.0	0.0	0.0	0.0	0.0	0.0	0.0	0.0	0.0	0.0	0.0	0.0	0.0	0.0	0.0
TRIM28	10155	symbol	H. sapiens	10155	H. sapiens	0.0	0.0	0.0	1.0	0.0	0.0	0.0	0.0	0.0	0.0	0.0	1.0	0.0	0.0	0.0	0.0	0.0	0.0	0.0	0.0
RUFY4	285180	symbol	H. sapiens	285180	H. sapiens	0.0	0.0	0.0	0.0	0.0	0.0	0.0	0.0	0.0	0.0	0.0	0.0	0.0	0.0	0.0	0.0	0.0	0.0	0.0	0.0
ZNF813	126017	symbol	H. sapiens	126017	H. sapiens	0.0	0.0	0.0	0.0	0.0	0.0	0.0	0.0	0.0	0.0	0.0	0.0	0.0	0.0	0.0	0.0	0.0	0.0	0.0	0.0
IPO7P2	100128337	symbol	H. sapiens	100128337	H. sapiens	0.0	0.0	0.0	0.0	0.0	0.0	0.0	0.0	0.0	0.0	0.0	0.0	0.0	0.0	0.0	0.0	0.0	0.0	0.0	0.0
LOC728093	728488	Gene_ID	H. sapiens	728488	H. sapiens	0.0	0.0	0.0	0.0	0.0	0.0	0.0	0.0	0.0	0.0	0.0	0.0	0.0	0.0	0.0	0.0	0.0	0.0	0.0	0.0
MBD3	53615	symbol	H. sapiens	53615	H. sapiens	0.0	0.0	1.0	0.0	0.0	0.0	0.0	0.0	0.0	0.0	0.0	0.0	0.0	0.0	0.0	0.0	0.0	0.0	0.0	0.0
MAPK7	5598	symbol	H. sapiens	5598	H. sapiens	0.0	0.0	0.0	1.0	0.0	1.0	0.0	0.0	0.0	0.0	0.0	1.0	1.0	0.0	1.0	0.0	0.0	1.0	1.0	0.0
LOC105369319	105369319	Gene_ID	H. sapiens	105369319	H. sapiens	0.0	0.0	0.0	0.0	0.0	0.0	0.0	0.0	0.0	0.0	0.0	0.0	0.0	0.0	0.0	0.0	0.0	0.0	0.0	0.0
FIBCD1	84929	symbol	H. sapiens	84929	H. sapiens	0.0	0.0	0.0	0.0	0.0	0.0	0.0	0.0	0.0	0.0	0.0	0.0	0.0	0.0	0.0	0.0	0.0	0.0	0.0	0.0
ZNF609	23060	symbol	H. sapiens	23060	H. sapiens	0.0	0.0	0.0	0.0	0.0	0.0	0.0	0.0	0.0	0.0	0.0	0.0	0.0	0.0	0.0	0.0	0.0	0.0	0.0	0.0
U2AF2	11338	symbol	H. sapiens	11338	H. sapiens	0.0	0.0	0.0	0.0	0.0	0.0	0.0	0.0	0.0	0.0	0.0	0.0	0.0	0.0	0.0	0.0	0.0	0.0	0.0	0.0
COASY	80347	symbol	H. sapiens	80347	H. sapiens	0.0	0.0	0.0	0.0	0.0	0.0	0.0	0.0	0.0	0.0	0.0	0.0	0.0	0.0	0.0	0.0	0.0	0.0	0.0	0.0
GRIK4	2900	symbol	H. sapiens	2900	H. sapiens	1.0	0.0	0.0	0.0	0.0	0.0	0.0	1.0	0.0	0.0	0.0	0.0	0.0	0.0	0.0	0.0	0.0	0.0	0.0	1.0
C19orf25	148223	symbol	H. sapiens	148223	H. sapiens	0.0	0.0	0.0	0.0	0.0	0.0	0.0	0.0	0.0	0.0	0.0	0.0	0.0	0.0	0.0	0.0	0.0	0.0	0.0	0.0
AGAP2-AS1	100130776	symbol	H. sapiens	100130776	H. sapiens	0.0	0.0	0.0	0.0	0.0	0.0	0.0	0.0	0.0	0.0	0.0	0.0	0.0	0.0	0.0	0.0	0.0	0.0	0.0	0.0
AGFG2	3268	symbol	H. sapiens	3268	H. sapiens	0.0	0.0	0.0	0.0	0.0	0.0	0.0	0.0	0.0	0.0	0.0	0.0	0.0	0.0	0.0	0.0	0.0	0.0	0.0	0.0
STK38	11329	symbol	H. sapiens	11329	H. sapiens	0.0	0.0	0.0	0.0	0.0	0.0	0.0	0.0	0.0	0.0	0.0	0.0	0.0	0.0	0.0	0.0	0.0	0.0	0.0	0.0
FGF13	2258	symbol	H. sapiens	2258	H. sapiens	1.0	1.0	1.0	1.0	1.0	0.0	0.0	1.0	1.0	1.0	1.0	0.0	1.0	0.0	0.0	0.0	0.0	0.0	1.0	0.0
C22orf23	84645	symbol	H. sapiens	84645	H. sapiens	0.0	0.0	0.0	0.0	0.0	0.0	0.0	0.0	0.0	0.0	0.0	0.0	0.0	0.0	0.0	0.0	0.0	0.0	0.0	0.0
MMRN2	79812	symbol	H. sapiens	79812	H. sapiens	0.0	0.0	0.0	0.0	0.0	0.0	0.0	0.0	0.0	0.0	0.0	0.0	0.0	0.0	0.0	0.0	0.0	1.0	0.0	0.0
NCDN	23154	symbol	H. sapiens	23154	H. sapiens	1.0	0.0	0.0	0.0	0.0	0.0	0.0	0.0	0.0	0.0	0.0	0.0	0.0	1.0	0.0	0.0	0.0	0.0	0.0	0.0
SHISA6	388336	symbol	H. sapiens	388336	H. sapiens	1.0	0.0	0.0	0.0	1.0	0.0	0.0	1.0	0.0	0.0	0.0	0.0	0.0	0.0	0.0	0.0	0.0	0.0	1.0	0.0
PARD6A	50855	symbol	H. sapiens	50855	H. sapiens	0.0	1.0	0.0	0.0	0.0	0.0	1.0	0.0	0.0	0.0	0.0	0.0	1.0	0.0	1.0	0.0	0.0	0.0	1.0	0.0
IMPDH1P10	100874399	symbol	H. sapiens	100874399	H. sapiens	0.0	0.0	0.0	0.0	0.0	0.0	0.0	0.0	0.0	0.0	0.0	0.0	0.0	0.0	0.0	0.0	0.0	0.0	0.0	0.0
DDN	23109	symbol	H. sapiens	23109	H. sapiens	0.0	0.0	0.0	0.0	0.0	0.0	0.0	0.0	0.0	0.0	0.0	0.0	0.0	0.0	0.0	0.0	0.0	0.0	0.0	0.0
TNFRSF14	8764	symbol	H. sapiens	8764	H. sapiens	0.0	0.0	0.0	1.0	0.0	0.0	0.0	0.0	0.0	0.0	0.0	0.0	0.0	0.0	0.0	0.0	0.0	0.0	0.0	0.0
SYT17	51760	symbol	H. sapiens	51760	H. sapiens	0.0	0.0	0.0	0.0	1.0	0.0	0.0	0.0	1.0	0.0	0.0	0.0	0.0	0.0	0.0	1.0	0.0	0.0	0.0	0.0
ZNF589	51385	symbol	H. sapiens	51385	H. sapiens	0.0	0.0	0.0	0.0	0.0	0.0	0.0	0.0	0.0	0.0	0.0	0.0	0.0	0.0	0.0	0.0	0.0	0.0	0.0	0.0
LOC101928572	101928572	Gene_ID	H. sapiens	101928572	H. sapiens	0.0	0.0	0.0	0.0	0.0	0.0	0.0	0.0	0.0	0.0	0.0	0.0	0.0	0.0	0.0	0.0	0.0	0.0	0.0	0.0
GALM	130589	symbol	H. sapiens	130589	H. sapiens	0.0	0.0	0.0	0.0	0.0	0.0	0.0	0.0	0.0	0.0	0.0	0.0	0.0	0.0	0.0	0.0	0.0	0.0	0.0	0.0
MS4A7	58475	symbol	H. sapiens	58475	H. sapiens	0.0	0.0	0.0	0.0	0.0	0.0	0.0	0.0	0.0	0.0	0.0	0.0	0.0	0.0	0.0	0.0	0.0	0.0	0.0	0.0
LOC105377988	105377989	Gene_ID	H. sapiens	105377989	H. sapiens	0.0	0.0	0.0	0.0	0.0	0.0	0.0	0.0	0.0	0.0	0.0	0.0	0.0	0.0	0.0	0.0	0.0	0.0	0.0	0.0
LOC105372141	105372141	Gene_ID	H. sapiens	105372141	H. sapiens	0.0	0.0	0.0	0.0	0.0	0.0	0.0	0.0	0.0	0.0	0.0	0.0	0.0	0.0	0.0	0.0	0.0	0.0	0.0	0.0
LOC105374050						nan	nan	nan	nan	nan	nan	nan	nan	nan	nan	nan	nan	nan	nan	nan	nan	nan	nan	nan	nan
WIPF3	644150	symbol	H. sapiens	644150	H. sapiens	0.0	0.0	0.0	0.0	0.0	0.0	1.0	0.0	0.0	0.0	1.0	0.0	0.0	0.0	0.0	0.0	0.0	0.0	0.0	0.0
MDGA1	266727	symbol	H. sapiens	266727	H. sapiens	0.0	0.0	1.0	0.0	0.0	0.0	0.0	0.0	0.0	0.0	0.0	0.0	0.0	0.0	0.0	0.0	1.0	0.0	0.0	0.0
GRN	2896	symbol	H. sapiens	2896	H. sapiens	0.0	0.0	0.0	1.0	0.0	0.0	0.0	0.0	0.0	1.0	0.0	0.0	0.0	0.0	0.0	0.0	0.0	0.0	0.0	0.0
NF2	4771	symbol	H. sapiens	4771	H. sapiens	0.0	1.0	1.0	1.0	0.0	0.0	1.0	0.0	0.0	1.0	1.0	0.0	1.0	0.0	0.0	0.0	0.0	0.0	0.0	0.0
SRGAP2	23380	symbol	H. sapiens	23380	H. sapiens	0.0	1.0	1.0	0.0	0.0	0.0	1.0	0.0	0.0	0.0	1.0	0.0	0.0	1.0	1.0	0.0	0.0	0.0	0.0	0.0
ATP13A1	57130	symbol	H. sapiens	57130	H. sapiens	0.0	0.0	0.0	0.0	0.0	0.0	0.0	0.0	0.0	0.0	0.0	0.0	0.0	0.0	0.0	0.0	0.0	0.0	0.0	0.0
LRRTM1	347730	symbol	H. sapiens	347730	H. sapiens	1.0	1.0	0.0	0.0	0.0	0.0	0.0	0.0	0.0	1.0	0.0	0.0	0.0	0.0	0.0	0.0	1.0	0.0	0.0	1.0
AGAP3	116988	symbol	H. sapiens	116988	H. sapiens	0.0	0.0	0.0	0.0	0.0	0.0	0.0	0.0	0.0	0.0	0.0	0.0	0.0	0.0	0.0	0.0	0.0	0.0	0.0	0.0
PTPN23	25930	symbol	H. sapiens	25930	H. sapiens	0.0	0.0	0.0	0.0	0.0	0.0	0.0	0.0	0.0	0.0	0.0	0.0	0.0	0.0	0.0	0.0	0.0	0.0	0.0	0.0
MGAT4B	11282	symbol	H. sapiens	11282	H. sapiens	0.0	0.0	0.0	0.0	0.0	0.0	0.0	0.0	0.0	0.0	0.0	0.0	0.0	0.0	0.0	0.0	0.0	0.0	0.0	0.0
FNDC1	84624	symbol	H. sapiens	84624	H. sapiens	0.0	0.0	0.0	0.0	0.0	0.0	0.0	0.0	0.0	0.0	0.0	0.0	0.0	0.0	0.0	0.0	0.0	0.0	0.0	0.0
LOC105377594	25854	Gene_ID	H. sapiens	25854	H. sapiens	0.0	0.0	0.0	0.0	0.0	0.0	0.0	0.0	0.0	0.0	0.0	0.0	0.0	0.0	0.0	0.0	0.0	0.0	0.0	0.0
KRT8P12	90133	symbol	H. sapiens	90133	H. sapiens	0.0	0.0	0.0	0.0	0.0	0.0	0.0	0.0	0.0	0.0	0.0	0.0	0.0	0.0	0.0	0.0	0.0	0.0	0.0	0.0
GAS2L1	10634	symbol	H. sapiens	10634	H. sapiens	0.0	0.0	0.0	0.0	0.0	0.0	0.0	0.0	0.0	0.0	1.0	0.0	0.0	0.0	0.0	0.0	0.0	0.0	0.0	0.0
ARHGEF25	115557	symbol	H. sapiens	115557	H. sapiens	0.0	0.0	0.0	0.0	0.0	0.0	1.0	0.0	0.0	0.0	0.0	0.0	0.0	1.0	0.0	0.0	0.0	0.0	0.0	0.0
DGKD	8527	symbol	H. sapiens	8527	H. sapiens	0.0	0.0	0.0	0.0	0.0	0.0	0.0	0.0	0.0	0.0	0.0	0.0	0.0	0.0	0.0	0.0	0.0	1.0	0.0	0.0
FBXL19	54620	symbol	H. sapiens	54620	H. sapiens	0.0	0.0	0.0	0.0	0.0	0.0	0.0	0.0	0.0	0.0	0.0	0.0	0.0	0.0	0.0	0.0	0.0	0.0	0.0	0.0
RFX1	5989	symbol	H. sapiens	5989	H. sapiens	0.0	0.0	0.0	0.0	0.0	0.0	0.0	0.0	0.0	0.0	0.0	0.0	0.0	0.0	0.0	0.0	0.0	0.0	0.0	0.0
CSF1	1435	symbol	H. sapiens	1435	H. sapiens	0.0	0.0	0.0	1.0	0.0	0.0	0.0	0.0	1.0	0.0	0.0	0.0	1.0	1.0	0.0	0.0	0.0	1.0	1.0	0.0
KSR2	283455	symbol	H. sapiens	283455	H. sapiens	0.0	0.0	0.0	0.0	0.0	0.0	0.0	0.0	0.0	0.0	0.0	1.0	0.0	0.0	0.0	0.0	0.0	0.0	0.0	0.0
TRIM8	81603	symbol	H. sapiens	81603	H. sapiens	0.0	0.0	0.0	0.0	0.0	0.0	0.0	0.0	0.0	0.0	0.0	0.0	0.0	0.0	0.0	0.0	0.0	0.0	0.0	0.0
CTBP1	1487	symbol	H. sapiens	1487	H. sapiens	0.0	0.0	0.0	0.0	0.0	0.0	0.0	0.0	0.0	0.0	0.0	1.0	1.0	0.0	0.0	0.0	0.0	0.0	1.0	0.0
TYROBP	7305	symbol	H. sapiens	7305	H. sapiens	1.0	0.0	1.0	0.0	0.0	0.0	0.0	0.0	0.0	1.0	1.0	0.0	0.0	0.0	1.0	0.0	0.0	0.0	0.0	0.0
LYL1	4066	symbol	H. sapiens	4066	H. sapiens	0.0	0.0	0.0	0.0	0.0	1.0	0.0	0.0	0.0	0.0	0.0	0.0	0.0	0.0	0.0	0.0	0.0	0.0	0.0	0.0
TMEM8B	51754	symbol	H. sapiens	51754	H. sapiens	0.0	0.0	0.0	0.0	0.0	0.0	0.0	0.0	0.0	0.0	0.0	0.0	0.0	0.0	0.0	0.0	0.0	0.0	0.0	0.0
TRMT61A	115708	symbol	H. sapiens	115708	H. sapiens	0.0	0.0	0.0	0.0	0.0	0.0	0.0	0.0	0.0	0.0	0.0	0.0	0.0	0.0	0.0	0.0	0.0	0.0	0.0	0.0
KSR1	8844	symbol	H. sapiens	8844	H. sapiens	0.0	0.0	0.0	1.0	0.0	0.0	0.0	0.0	0.0	0.0	0.0	1.0	0.0	0.0	0.0	0.0	0.0	0.0	0.0	0.0
KIAA2013	90231	symbol	H. sapiens	90231	H. sapiens	0.0	0.0	0.0	0.0	0.0	0.0	0.0	0.0	0.0	0.0	0.0	0.0	0.0	0.0	0.0	0.0	0.0	0.0	0.0	0.0
LOC101927550	101927550	Gene_ID	H. sapiens	101927550	H. sapiens	0.0	0.0	0.0	0.0	0.0	0.0	0.0	0.0	0.0	0.0	0.0	0.0	0.0	0.0	0.0	0.0	0.0	0.0	0.0	0.0
PTPRS	5802	symbol	H. sapiens	5802	H. sapiens	0.0	1.0	0.0	1.0	0.0	1.0	0.0	0.0	1.0	1.0	0.0	0.0	0.0	0.0	0.0	0.0	1.0	0.0	0.0	1.0
POU3F1	5453	symbol	H. sapiens	5453	H. sapiens	0.0	0.0	0.0	0.0	0.0	0.0	0.0	0.0	0.0	0.0	0.0	0.0	0.0	0.0	0.0	0.0	0.0	0.0	0.0	0.0
ABHD12	26090	symbol	H. sapiens	26090	H. sapiens	1.0	0.0	0.0	0.0	0.0	0.0	0.0	0.0	0.0	0.0	0.0	0.0	0.0	0.0	0.0	0.0	0.0	0.0	0.0	0.0
MBOAT7	79143	symbol	H. sapiens	79143	H. sapiens	0.0	0.0	1.0	0.0	0.0	0.0	0.0	0.0	0.0	0.0	0.0	0.0	0.0	0.0	0.0	0.0	0.0	0.0	0.0	0.0
MSC	9242	symbol	H. sapiens	9242	H. sapiens	0.0	0.0	0.0	0.0	0.0	0.0	0.0	0.0	0.0	0.0	0.0	0.0	0.0	0.0	0.0	0.0	0.0	0.0	0.0	0.0
LDHBP3	100129283	symbol	H. sapiens	100129283	H. sapiens	0.0	0.0	0.0	0.0	0.0	0.0	0.0	0.0	0.0	0.0	0.0	0.0	0.0	0.0	0.0	0.0	0.0	0.0	0.0	0.0
LINC01314	100996492	gene_synonym	H. sapiens	100996492	H. sapiens	0.0	0.0	0.0	0.0	0.0	0.0	0.0	0.0	0.0	0.0	0.0	0.0	0.0	0.0	0.0	0.0	0.0	0.0	0.0	0.0
DOCK4-AS1	100506413	symbol	H. sapiens	100506413	H. sapiens	0.0	0.0	0.0	0.0	0.0	0.0	0.0	0.0	0.0	0.0	0.0	0.0	0.0	0.0	0.0	0.0	0.0	0.0	0.0	0.0
ERCC2	2068	symbol	H. sapiens	2068	H. sapiens	0.0	0.0	0.0	0.0	0.0	0.0	0.0	0.0	0.0	0.0	0.0	0.0	0.0	1.0	0.0	0.0	0.0	0.0	0.0	0.0
FRMD8	83786	symbol	H. sapiens	83786	H. sapiens	0.0	0.0	0.0	0.0	0.0	0.0	0.0	0.0	0.0	0.0	0.0	0.0	0.0	0.0	0.0	0.0	0.0	0.0	0.0	0.0
GUK1	2987	symbol	H. sapiens	2987	H. sapiens	0.0	0.0	0.0	0.0	0.0	0.0	0.0	0.0	0.0	0.0	0.0	0.0	0.0	0.0	0.0	0.0	0.0	0.0	0.0	0.0
CAMK2B	816	symbol	H. sapiens	816	H. sapiens	1.0	0.0	0.0	0.0	1.0	0.0	0.0	1.0	0.0	1.0	0.0	1.0	0.0	0.0	1.0	1.0	1.0	0.0	1.0	1.0
NEURL1B	54492	symbol	H. sapiens	54492	H. sapiens	0.0	0.0	0.0	0.0	0.0	0.0	0.0	0.0	0.0	0.0	0.0	0.0	0.0	0.0	0.0	0.0	0.0	0.0	0.0	0.0
PLA2G4D	283748	symbol	H. sapiens	283748	H. sapiens	0.0	0.0	0.0	0.0	0.0	0.0	0.0	0.0	0.0	0.0	0.0	0.0	0.0	0.0	0.0	0.0	0.0	0.0	0.0	1.0
FGD1	2245	symbol	H. sapiens	2245	H. sapiens	0.0	0.0	0.0	0.0	0.0	0.0	1.0	0.0	0.0	0.0	1.0	0.0	0.0	0.0	0.0	1.0	0.0	0.0	0.0	0.0
LOC100420848	100420848	Gene_ID	H. sapiens	100420848	H. sapiens	0.0	0.0	0.0	0.0	0.0	0.0	0.0	0.0	0.0	0.0	0.0	0.0	0.0	0.0	0.0	0.0	0.0	0.0	0.0	0.0
TBKBP1	9755	symbol	H. sapiens	9755	H. sapiens	0.0	0.0	0.0	0.0	0.0	0.0	0.0	0.0	0.0	0.0	0.0	0.0	0.0	0.0	0.0	0.0	0.0	0.0	0.0	0.0
C9orf172	389813	gene_synonym	H. sapiens	389813	H. sapiens	0.0	0.0	0.0	0.0	0.0	0.0	0.0	0.0	0.0	0.0	0.0	0.0	0.0	0.0	0.0	0.0	0.0	0.0	0.0	0.0
ROM1	6094	symbol	H. sapiens	6094	H. sapiens	0.0	0.0	0.0	0.0	0.0	0.0	0.0	0.0	0.0	0.0	0.0	0.0	0.0	0.0	0.0	0.0	0.0	0.0	0.0	0.0
NHLH2	4808	symbol	H. sapiens	4808	H. sapiens	1.0	0.0	1.0	0.0	0.0	0.0	0.0	0.0	0.0	0.0	0.0	0.0	0.0	0.0	0.0	0.0	0.0	0.0	0.0	0.0
TMEM151A	256472	symbol	H. sapiens	256472	H. sapiens	0.0	0.0	0.0	0.0	0.0	0.0	0.0	0.0	0.0	0.0	0.0	0.0	0.0	0.0	0.0	0.0	0.0	0.0	0.0	0.0
LINC00889	2258	gene_synonym	H. sapiens	2258	H. sapiens	1.0	1.0	1.0	1.0	1.0	0.0	0.0	1.0	1.0	1.0	1.0	0.0	1.0	0.0	0.0	0.0	0.0	0.0	1.0	0.0
MEGF9	1955	symbol	H. sapiens	1955	H. sapiens	0.0	0.0	0.0	0.0	0.0	0.0	0.0	0.0	0.0	0.0	0.0	0.0	0.0	1.0	0.0	0.0	0.0	0.0	0.0	0.0
HIPK4	147746	symbol	H. sapiens	147746	H. sapiens	0.0	0.0	0.0	0.0	0.0	0.0	0.0	0.0	0.0	0.0	0.0	1.0	0.0	0.0	0.0	0.0	0.0	0.0	0.0	0.0
VAV1	7409	symbol	H. sapiens	7409	H. sapiens	0.0	0.0	0.0	0.0	0.0	1.0	1.0	0.0	0.0	1.0	0.0	0.0	0.0	1.0	0.0	0.0	0.0	1.0	0.0	0.0
ATF5	22809	symbol	H. sapiens	22809	H. sapiens	0.0	0.0	0.0	0.0	0.0	0.0	0.0	0.0	0.0	0.0	0.0	0.0	0.0	0.0	0.0	0.0	0.0	0.0	0.0	0.0
LMTK3	114783	symbol	H. sapiens	114783	H. sapiens	0.0	0.0	0.0	0.0	0.0	0.0	0.0	0.0	0.0	0.0	0.0	0.0	0.0	0.0	0.0	0.0	0.0	0.0	0.0	0.0
SAMD1	90378	symbol	H. sapiens	90378	H. sapiens	0.0	0.0	0.0	0.0	0.0	0.0	0.0	0.0	0.0	0.0	0.0	0.0	0.0	0.0	0.0	0.0	0.0	0.0	0.0	0.0
ZBTB20	26137	symbol	H. sapiens	26137	H. sapiens	0.0	0.0	0.0	0.0	0.0	0.0	0.0	0.0	0.0	0.0	0.0	0.0	0.0	0.0	0.0	0.0	0.0	0.0	0.0	0.0
LOC105369141						nan	nan	nan	nan	nan	nan	nan	nan	nan	nan	nan	nan	nan	nan	nan	nan	nan	nan	nan	nan
A4GALT	53947	symbol	H. sapiens	53947	H. sapiens	0.0	0.0	0.0	0.0	0.0	0.0	0.0	0.0	0.0	0.0	0.0	0.0	0.0	0.0	0.0	0.0	0.0	0.0	0.0	0.0
TCIRG1	10312	symbol	H. sapiens	10312	H. sapiens	0.0	0.0	0.0	0.0	1.0	1.0	0.0	0.0	0.0	0.0	0.0	0.0	0.0	0.0	0.0	0.0	0.0	0.0	1.0	0.0
ZNF90	7643	symbol	H. sapiens	7643	H. sapiens	0.0	0.0	0.0	0.0	0.0	0.0	0.0	0.0	0.0	0.0	0.0	0.0	0.0	0.0	0.0	0.0	0.0	0.0	0.0	0.0
RAMP1	10267	symbol	H. sapiens	10267	H. sapiens	0.0	0.0	0.0	0.0	0.0	0.0	0.0	0.0	0.0	0.0	0.0	0.0	0.0	0.0	0.0	0.0	0.0	0.0	0.0	0.0
LOC105372976						nan	nan	nan	nan	nan	nan	nan	nan	nan	nan	nan	nan	nan	nan	nan	nan	nan	nan	nan	nan
CRIP2	1397	symbol	H. sapiens	1397	H. sapiens	0.0	0.0	0.0	0.0	0.0	0.0	0.0	0.0	0.0	0.0	0.0	0.0	0.0	0.0	0.0	0.0	0.0	0.0	0.0	0.0
MTND2P15	100873346	symbol	H. sapiens	100873346	H. sapiens	0.0	0.0	0.0	0.0	0.0	0.0	0.0	0.0	0.0	0.0	0.0	0.0	0.0	0.0	0.0	0.0	0.0	0.0	0.0	0.0
ST6GALNAC4	27090	symbol	H. sapiens	27090	H. sapiens	0.0	0.0	0.0	0.0	0.0	0.0	0.0	0.0	0.0	0.0	0.0	0.0	0.0	0.0	0.0	0.0	0.0	0.0	0.0	0.0
ZFAND3	60685	symbol	H. sapiens	60685	H. sapiens	0.0	0.0	0.0	0.0	0.0	0.0	0.0	0.0	0.0	0.0	0.0	0.0	0.0	0.0	0.0	0.0	0.0	0.0	0.0	0.0
CTBP2	1488	symbol	H. sapiens	1488	H. sapiens	0.0	1.0	0.0	0.0	0.0	0.0	0.0	0.0	0.0	0.0	0.0	0.0	1.0	0.0	0.0	0.0	0.0	0.0	1.0	0.0
STC2	8614	symbol	H. sapiens	8614	H. sapiens	0.0	0.0	0.0	0.0	1.0	0.0	0.0	0.0	1.0	0.0	0.0	0.0	0.0	0.0	0.0	0.0	0.0	0.0	0.0	0.0
CCBE1	147372	symbol	H. sapiens	147372	H. sapiens	0.0	0.0	0.0	0.0	0.0	0.0	0.0	0.0	0.0	0.0	0.0	0.0	0.0	0.0	0.0	0.0	0.0	0.0	0.0	0.0
VSTM2L	128434	symbol	H. sapiens	128434	H. sapiens	0.0	0.0	0.0	0.0	0.0	0.0	0.0	0.0	0.0	0.0	0.0	0.0	0.0	0.0	0.0	0.0	0.0	0.0	0.0	0.0
ELMO2	63916	symbol	H. sapiens	63916	H. sapiens	0.0	0.0	0.0	0.0	0.0	1.0	1.0	0.0	0.0	0.0	1.0	0.0	0.0	1.0	0.0	0.0	0.0	0.0	0.0	0.0
KIAA2012	100652824	symbol	H. sapiens	100652824	H. sapiens	0.0	0.0	0.0	0.0	0.0	0.0	0.0	0.0	0.0	0.0	0.0	0.0	0.0	0.0	0.0	0.0	0.0	0.0	0.0	0.0
XYLT1	64131	symbol	H. sapiens	64131	H. sapiens	0.0	0.0	0.0	0.0	0.0	0.0	0.0	0.0	0.0	0.0	0.0	0.0	0.0	0.0	0.0	0.0	0.0	0.0	0.0	0.0
CES3	23491	symbol	H. sapiens	23491	H. sapiens	0.0	0.0	0.0	0.0	0.0	0.0	0.0	0.0	0.0	0.0	0.0	0.0	0.0	0.0	0.0	0.0	0.0	0.0	0.0	0.0
ZNF646	9726	symbol	H. sapiens	9726	H. sapiens	0.0	0.0	0.0	0.0	0.0	0.0	0.0	0.0	0.0	0.0	0.0	0.0	0.0	0.0	0.0	0.0	0.0	0.0	0.0	0.0
GP1BA	2811	symbol	H. sapiens	2811	H. sapiens	0.0	0.0	0.0	0.0	1.0	0.0	0.0	0.0	0.0	0.0	0.0	0.0	0.0	1.0	0.0	0.0	0.0	0.0	0.0	0.0
LOC105376563						nan	nan	nan	nan	nan	nan	nan	nan	nan	nan	nan	nan	nan	nan	nan	nan	nan	nan	nan	nan
GALNT18	374378	symbol	H. sapiens	374378	H. sapiens	0.0	0.0	0.0	0.0	0.0	0.0	0.0	0.0	0.0	0.0	0.0	0.0	0.0	0.0	0.0	0.0	0.0	0.0	0.0	0.0
PPAPDC1A	196051	gene_synonym	H. sapiens	196051	H. sapiens	0.0	0.0	0.0	0.0	1.0	0.0	0.0	0.0	0.0	0.0	0.0	0.0	0.0	0.0	0.0	0.0	0.0	0.0	0.0	0.0
CCDC71L	168455	symbol	H. sapiens	168455	H. sapiens	0.0	0.0	0.0	0.0	0.0	0.0	0.0	0.0	0.0	0.0	0.0	0.0	0.0	0.0	0.0	0.0	0.0	0.0	0.0	0.0
AKT1S1	84335	symbol	H. sapiens	84335	H. sapiens	0.0	0.0	0.0	1.0	0.0	0.0	0.0	0.0	0.0	1.0	0.0	0.0	1.0	0.0	0.0	0.0	0.0	1.0	1.0	1.0
RRAS2	22800	symbol	H. sapiens	22800	H. sapiens	0.0	0.0	0.0	0.0	0.0	0.0	1.0	0.0	0.0	0.0	0.0	0.0	0.0	0.0	0.0	0.0	0.0	0.0	0.0	0.0
GRIN2B	2904	symbol	H. sapiens	2904	H. sapiens	1.0	0.0	1.0	0.0	1.0	1.0	0.0	1.0	0.0	1.0	0.0	0.0	0.0	0.0	1.0	0.0	1.0	0.0	1.0	1.0
ZBTB12	221527	symbol	H. sapiens	221527	H. sapiens	0.0	0.0	0.0	0.0	0.0	0.0	0.0	0.0	0.0	0.0	0.0	0.0	0.0	0.0	0.0	0.0	0.0	0.0	0.0	0.0
LOC105374587						nan	nan	nan	nan	nan	nan	nan	nan	nan	nan	nan	nan	nan	nan	nan	nan	nan	nan	nan	nan
FAM43A	131583	symbol	H. sapiens	131583	H. sapiens	0.0	0.0	0.0	0.0	0.0	0.0	0.0	0.0	0.0	0.0	0.0	0.0	0.0	0.0	0.0	0.0	0.0	0.0	0.0	0.0
LINC00836	101929052	symbol	H. sapiens	101929052	H. sapiens	0.0	0.0	0.0	0.0	0.0	0.0	0.0	0.0	0.0	0.0	0.0	0.0	0.0	0.0	0.0	0.0	0.0	0.0	0.0	0.0
WDR86	349136	symbol	H. sapiens	349136	H. sapiens	0.0	0.0	0.0	0.0	0.0	0.0	0.0	0.0	0.0	0.0	0.0	0.0	0.0	0.0	0.0	0.0	0.0	0.0	0.0	0.0
RHBDD2	57414	symbol	H. sapiens	57414	H. sapiens	0.0	0.0	0.0	0.0	0.0	0.0	0.0	0.0	0.0	0.0	0.0	0.0	0.0	0.0	0.0	0.0	0.0	0.0	0.0	0.0
WDR13	64743	symbol	H. sapiens	64743	H. sapiens	0.0	0.0	0.0	0.0	0.0	0.0	0.0	0.0	0.0	0.0	0.0	0.0	0.0	0.0	0.0	0.0	0.0	0.0	0.0	0.0
LOC105374177	105374177	Gene_ID	H. sapiens	105374177	H. sapiens	0.0	0.0	0.0	0.0	0.0	0.0	0.0	0.0	0.0	0.0	0.0	0.0	0.0	0.0	0.0	0.0	0.0	0.0	0.0	0.0
PLCG2	5336	symbol	H. sapiens	5336	H. sapiens	0.0	0.0	0.0	1.0	1.0	0.0	0.0	0.0	0.0	0.0	0.0	0.0	0.0	0.0	1.0	0.0	0.0	0.0	1.0	0.0
ZBTB17	7709	symbol	H. sapiens	7709	H. sapiens	0.0	0.0	0.0	0.0	0.0	0.0	0.0	0.0	0.0	0.0	0.0	0.0	0.0	0.0	0.0	0.0	0.0	0.0	1.0	0.0
KCNQ1	3784	symbol	H. sapiens	3784	H. sapiens	1.0	0.0	0.0	0.0	1.0	0.0	0.0	1.0	0.0	0.0	1.0	0.0	0.0	0.0	0.0	0.0	0.0	0.0	0.0	1.0
CAMK2A	815	symbol	H. sapiens	815	H. sapiens	1.0	0.0	0.0	0.0	1.0	0.0	0.0	0.0	0.0	0.0	0.0	1.0	0.0	1.0	1.0	0.0	0.0	0.0	1.0	1.0
LOC105378015						nan	nan	nan	nan	nan	nan	nan	nan	nan	nan	nan	nan	nan	nan	nan	nan	nan	nan	nan	nan
TANC1	85461	symbol	H. sapiens	85461	H. sapiens	1.0	1.0	0.0	0.0	0.0	0.0	0.0	0.0	0.0	0.0	0.0	0.0	0.0	0.0	0.0	0.0	1.0	0.0	0.0	0.0
EBF4	57593	symbol	H. sapiens	57593	H. sapiens	0.0	0.0	0.0	0.0	0.0	0.0	0.0	0.0	0.0	0.0	0.0	0.0	0.0	0.0	0.0	0.0	0.0	0.0	0.0	0.0
FAM27B	100133121	symbol	H. sapiens	100133121	H. sapiens	0.0	0.0	0.0	0.0	0.0	0.0	0.0	0.0	0.0	0.0	0.0	0.0	0.0	0.0	0.0	0.0	0.0	0.0	0.0	0.0
EPB41L4A	64097	symbol	H. sapiens	64097	H. sapiens	0.0	0.0	0.0	0.0	0.0	0.0	0.0	0.0	0.0	0.0	0.0	0.0	0.0	0.0	0.0	0.0	0.0	0.0	0.0	0.0
LOC105375241	105375241	Gene_ID	H. sapiens	105375241	H. sapiens	0.0	0.0	0.0	0.0	0.0	0.0	0.0	0.0	0.0	0.0	0.0	0.0	0.0	0.0	0.0	0.0	0.0	0.0	0.0	0.0
RANBP3	8498	symbol	H. sapiens	8498	H. sapiens	0.0	0.0	0.0	0.0	0.0	0.0	0.0	0.0	0.0	0.0	0.0	0.0	0.0	0.0	0.0	0.0	0.0	0.0	0.0	0.0
ADAP1	11033	symbol	H. sapiens	11033	H. sapiens	0.0	0.0	0.0	0.0	0.0	1.0	0.0	0.0	0.0	0.0	0.0	0.0	0.0	0.0	0.0	0.0	0.0	0.0	0.0	0.0
SUV420H2	84787	gene_synonym	H. sapiens	84787	H. sapiens	0.0	0.0	0.0	0.0	0.0	0.0	0.0	0.0	0.0	0.0	0.0	0.0	0.0	0.0	0.0	0.0	0.0	0.0	0.0	0.0
PXN	5829	symbol	H. sapiens	5829	H. sapiens	0.0	0.0	0.0	0.0	0.0	1.0	0.0	0.0	0.0	0.0	0.0	0.0	0.0	1.0	0.0	0.0	0.0	1.0	1.0	0.0
MEP1A	4224	symbol	H. sapiens	4224	H. sapiens	0.0	0.0	0.0	0.0	0.0	0.0	0.0	0.0	0.0	0.0	0.0	0.0	0.0	0.0	0.0	0.0	0.0	0.0	0.0	0.0
POMGNT2	84892	symbol	H. sapiens	84892	H. sapiens	0.0	0.0	1.0	0.0	0.0	0.0	0.0	0.0	0.0	0.0	0.0	0.0	0.0	0.0	0.0	0.0	0.0	0.0	0.0	0.0
B3GALT5	10317	symbol	H. sapiens	10317	H. sapiens	0.0	0.0	0.0	0.0	0.0	0.0	0.0	0.0	0.0	0.0	0.0	0.0	0.0	0.0	0.0	0.0	0.0	0.0	0.0	0.0
DOCK2	1794	symbol	H. sapiens	1794	H. sapiens	0.0	0.0	0.0	0.0	0.0	0.0	1.0	0.0	0.0	0.0	1.0	0.0	0.0	1.0	0.0	0.0	0.0	0.0	0.0	0.0
KPTN	11133	symbol	H. sapiens	11133	H. sapiens	0.0	0.0	0.0	0.0	0.0	0.0	0.0	0.0	0.0	0.0	0.0	0.0	0.0	0.0	0.0	0.0	0.0	0.0	0.0	0.0
HPCA	3208	symbol	H. sapiens	3208	H. sapiens	0.0	0.0	1.0	0.0	1.0	0.0	0.0	0.0	0.0	0.0	0.0	0.0	0.0	0.0	0.0	0.0	0.0	0.0	0.0	0.0
EP400	57634	symbol	H. sapiens	57634	H. sapiens	0.0	0.0	0.0	1.0	0.0	0.0	0.0	0.0	0.0	0.0	0.0	0.0	0.0	0.0	0.0	0.0	0.0	0.0	0.0	0.0
RUVBL2	10856	symbol	H. sapiens	10856	H. sapiens	0.0	0.0	0.0	1.0	0.0	0.0	0.0	0.0	1.0	0.0	0.0	0.0	0.0	0.0	0.0	0.0	0.0	0.0	0.0	0.0
KLHDC8A	55220	symbol	H. sapiens	55220	H. sapiens	0.0	0.0	0.0	0.0	0.0	0.0	0.0	0.0	0.0	0.0	0.0	0.0	0.0	0.0	0.0	0.0	0.0	0.0	0.0	0.0
NDST1	3340	symbol	H. sapiens	3340	H. sapiens	0.0	0.0	1.0	1.0	0.0	0.0	0.0	0.0	0.0	0.0	0.0	0.0	0.0	0.0	0.0	0.0	0.0	1.0	0.0	0.0
SF3B5	83443	symbol	H. sapiens	83443	H. sapiens	0.0	0.0	0.0	1.0	0.0	0.0	0.0	0.0	0.0	0.0	0.0	0.0	0.0	0.0	0.0	0.0	0.0	0.0	0.0	0.0
DISC1	27185	symbol	H. sapiens	27185	H. sapiens	1.0	0.0	1.0	0.0	0.0	0.0	0.0	0.0	1.0	1.0	0.0	0.0	0.0	0.0	0.0	0.0	1.0	0.0	1.0	0.0
TMEM151B	441151	symbol	H. sapiens	441151	H. sapiens	0.0	0.0	0.0	0.0	0.0	0.0	0.0	0.0	0.0	0.0	0.0	0.0	0.0	0.0	0.0	0.0	0.0	0.0	0.0	0.0
PGBD5	79605	symbol	H. sapiens	79605	H. sapiens	0.0	0.0	0.0	0.0	0.0	0.0	0.0	0.0	0.0	0.0	0.0	0.0	0.0	0.0	0.0	0.0	0.0	0.0	0.0	0.0
ANKRD13B	124930	symbol	H. sapiens	124930	H. sapiens	0.0	0.0	0.0	0.0	0.0	0.0	0.0	0.0	0.0	1.0	0.0	0.0	0.0	0.0	0.0	0.0	0.0	0.0	0.0	0.0
HCG11	493812	symbol	H. sapiens	493812	H. sapiens	0.0	0.0	0.0	0.0	0.0	0.0	0.0	0.0	0.0	0.0	0.0	0.0	0.0	0.0	0.0	0.0	0.0	0.0	0.0	0.0
LINC00634	339674	gene_synonym	H. sapiens	339674	H. sapiens	0.0	0.0	0.0	0.0	0.0	0.0	0.0	0.0	0.0	0.0	0.0	0.0	0.0	0.0	0.0	0.0	0.0	0.0	0.0	0.0
E2F4	1874	symbol	H. sapiens	1874	H. sapiens	0.0	0.0	0.0	0.0	0.0	0.0	0.0	1.0	0.0	1.0	0.0	0.0	0.0	0.0	0.0	0.0	0.0	0.0	0.0	0.0
FAM131A	131408	symbol	H. sapiens	131408	H. sapiens	0.0	0.0	0.0	0.0	0.0	0.0	0.0	0.0	0.0	0.0	0.0	0.0	0.0	0.0	0.0	0.0	0.0	0.0	0.0	0.0
PHLDB3	653583	symbol	H. sapiens	653583	H. sapiens	0.0	0.0	0.0	0.0	0.0	0.0	0.0	0.0	0.0	0.0	0.0	0.0	0.0	0.0	0.0	0.0	0.0	0.0	0.0	0.0
WDR1	9948	symbol	H. sapiens	9948	H. sapiens	0.0	1.0	0.0	0.0	0.0	0.0	0.0	1.0	0.0	1.0	1.0	0.0	0.0	1.0	0.0	1.0	0.0	0.0	0.0	0.0
VPS26B	112936	symbol	H. sapiens	112936	H. sapiens	0.0	0.0	0.0	0.0	0.0	0.0	0.0	0.0	0.0	0.0	0.0	0.0	0.0	0.0	0.0	0.0	0.0	0.0	0.0	0.0
C20orf27	54976	symbol	H. sapiens	54976	H. sapiens	0.0	0.0	0.0	0.0	0.0	0.0	0.0	0.0	0.0	0.0	0.0	0.0	0.0	0.0	0.0	0.0	0.0	0.0	0.0	0.0
LOC100507437	100507437	Gene_ID	H. sapiens	100507437	H. sapiens	0.0	0.0	0.0	0.0	0.0	0.0	0.0	0.0	0.0	0.0	0.0	0.0	0.0	0.0	0.0	0.0	0.0	0.0	0.0	0.0
COL18A1-AS1	378832	symbol	H. sapiens	378832	H. sapiens	0.0	0.0	0.0	0.0	0.0	0.0	0.0	0.0	0.0	0.0	0.0	0.0	0.0	0.0	0.0	0.0	0.0	0.0	0.0	0.0
MESP1	55897	symbol	H. sapiens	55897	H. sapiens	0.0	0.0	0.0	0.0	0.0	0.0	0.0	0.0	0.0	0.0	0.0	0.0	0.0	0.0	0.0	0.0	0.0	0.0	0.0	0.0
HIST1H1B	3009	gene_synonym	H. sapiens	3009	H. sapiens	0.0	0.0	0.0	0.0	0.0	0.0	0.0	0.0	0.0	0.0	0.0	0.0	0.0	0.0	0.0	0.0	0.0	0.0	0.0	0.0
NCOA6	23054	symbol	H. sapiens	23054	H. sapiens	0.0	0.0	0.0	0.0	0.0	0.0	0.0	0.0	0.0	0.0	0.0	0.0	0.0	0.0	0.0	0.0	0.0	0.0	0.0	0.0
AFF2	2334	symbol	H. sapiens	2334	H. sapiens	0.0	0.0	0.0	0.0	0.0	0.0	0.0	0.0	0.0	0.0	0.0	0.0	0.0	0.0	0.0	0.0	0.0	0.0	0.0	0.0
TMEM119	338773	symbol	H. sapiens	338773	H. sapiens	0.0	0.0	0.0	0.0	0.0	0.0	0.0	0.0	0.0	0.0	0.0	0.0	0.0	0.0	0.0	0.0	0.0	0.0	0.0	0.0
DEAF1	10522	symbol	H. sapiens	10522	H. sapiens	0.0	0.0	0.0	0.0	0.0	0.0	0.0	0.0	0.0	0.0	0.0	0.0	0.0	0.0	0.0	0.0	0.0	0.0	0.0	0.0
PKN1	5585	symbol	H. sapiens	5585	H. sapiens	0.0	0.0	0.0	1.0	0.0	0.0	1.0	0.0	0.0	0.0	0.0	1.0	0.0	0.0	0.0	0.0	0.0	0.0	0.0	0.0
PRKCA	5578	symbol	H. sapiens	5578	H. sapiens	0.0	1.0	0.0	1.0	0.0	1.0	1.0	1.0	0.0	0.0	0.0	1.0	0.0	0.0	1.0	0.0	0.0	1.0	1.0	1.0
HOMER3	9454	symbol	H. sapiens	9454	H. sapiens	0.0	0.0	0.0	0.0	1.0	0.0	0.0	0.0	0.0	0.0	0.0	0.0	0.0	0.0	0.0	0.0	0.0	0.0	0.0	1.0
ARPC1A	10552	symbol	H. sapiens	10552	H. sapiens	0.0	0.0	0.0	0.0	0.0	0.0	1.0	0.0	0.0	1.0	1.0	0.0	0.0	0.0	1.0	0.0	0.0	0.0	0.0	0.0
SORT1	6272	symbol	H. sapiens	6272	H. sapiens	0.0	0.0	0.0	0.0	0.0	0.0	0.0	0.0	1.0	0.0	0.0	0.0	0.0	0.0	0.0	0.0	0.0	1.0	0.0	0.0
STK10	6793	symbol	H. sapiens	6793	H. sapiens	0.0	0.0	0.0	0.0	0.0	0.0	0.0	0.0	0.0	0.0	0.0	0.0	0.0	0.0	0.0	0.0	0.0	0.0	0.0	0.0
RN7SL2	378706	symbol	H. sapiens	378706	H. sapiens	0.0	0.0	0.0	0.0	0.0	0.0	0.0	0.0	0.0	0.0	0.0	0.0	0.0	0.0	0.0	0.0	0.0	0.0	0.0	0.0
LOC285484	285484	Gene_ID	H. sapiens	285484	H. sapiens	0.0	0.0	0.0	0.0	0.0	0.0	0.0	0.0	0.0	0.0	0.0	0.0	0.0	0.0	0.0	0.0	0.0	0.0	0.0	0.0
TRIP10	9322	symbol	H. sapiens	9322	H. sapiens	0.0	0.0	0.0	0.0	0.0	0.0	0.0	0.0	0.0	0.0	0.0	0.0	0.0	0.0	0.0	0.0	0.0	0.0	0.0	0.0
LOC105377410	105377410	Gene_ID	H. sapiens	105377410	H. sapiens	0.0	0.0	0.0	0.0	0.0	0.0	0.0	0.0	0.0	0.0	0.0	0.0	0.0	0.0	0.0	0.0	0.0	0.0	0.0	0.0
LOC400043	400043	Gene_ID	H. sapiens	400043	H. sapiens	0.0	0.0	0.0	0.0	0.0	0.0	0.0	0.0	0.0	0.0	0.0	0.0	0.0	0.0	0.0	0.0	0.0	0.0	0.0	0.0
LOC105371009	105371009	Gene_ID	H. sapiens	105371009	H. sapiens	0.0	0.0	0.0	0.0	0.0	0.0	0.0	0.0	0.0	0.0	0.0	0.0	0.0	0.0	0.0	0.0	0.0	0.0	0.0	0.0
YBX1	4904	symbol	H. sapiens	4904	H. sapiens	0.0	0.0	0.0	0.0	0.0	0.0	0.0	0.0	1.0	0.0	0.0	0.0	0.0	0.0	0.0	0.0	0.0	0.0	0.0	0.0
LOC105373065						nan	nan	nan	nan	nan	nan	nan	nan	nan	nan	nan	nan	nan	nan	nan	nan	nan	nan	nan	nan
LOC100422310	100422310	Gene_ID	H. sapiens	100422310	H. sapiens	0.0	0.0	0.0	0.0	0.0	0.0	0.0	0.0	0.0	0.0	0.0	0.0	0.0	0.0	0.0	0.0	0.0	0.0	0.0	0.0
C9orf69	90120	gene_synonym	H. sapiens	90120	H. sapiens	0.0	0.0	0.0	0.0	0.0	0.0	0.0	0.0	0.0	0.0	0.0	0.0	0.0	0.0	0.0	0.0	0.0	0.0	0.0	0.0
MED26	9441	symbol	H. sapiens	9441	H. sapiens	0.0	0.0	0.0	0.0	0.0	0.0	0.0	0.0	0.0	0.0	0.0	0.0	0.0	0.0	0.0	0.0	0.0	0.0	0.0	0.0
TMEM198	130612	symbol	H. sapiens	130612	H. sapiens	0.0	0.0	0.0	0.0	0.0	0.0	0.0	0.0	0.0	0.0	0.0	0.0	0.0	0.0	0.0	0.0	0.0	0.0	0.0	0.0
PCSK5	5125	symbol	H. sapiens	5125	H. sapiens	0.0	0.0	0.0	0.0	0.0	1.0	0.0	1.0	0.0	0.0	0.0	0.0	0.0	0.0	0.0	0.0	0.0	0.0	0.0	0.0
DOK6	220164	symbol	H. sapiens	220164	H. sapiens	0.0	0.0	0.0	0.0	0.0	0.0	0.0	0.0	0.0	0.0	0.0	0.0	0.0	0.0	0.0	0.0	0.0	0.0	0.0	0.0
ETF1P2	6825	symbol	H. sapiens	6825	H. sapiens	0.0	0.0	0.0	0.0	0.0	0.0	0.0	0.0	0.0	0.0	0.0	0.0	0.0	0.0	0.0	0.0	0.0	0.0	0.0	0.0
LRRC37A7P	100421589	symbol	H. sapiens	100421589	H. sapiens	0.0	0.0	0.0	0.0	0.0	0.0	0.0	0.0	0.0	0.0	0.0	0.0	0.0	0.0	0.0	0.0	0.0	0.0	0.0	0.0
BICD2	23299	symbol	H. sapiens	23299	H. sapiens	0.0	0.0	0.0	0.0	0.0	0.0	0.0	0.0	0.0	0.0	0.0	0.0	0.0	0.0	0.0	0.0	0.0	0.0	0.0	0.0
DNPEP	23549	symbol	H. sapiens	23549	H. sapiens	0.0	0.0	0.0	0.0	0.0	0.0	0.0	0.0	0.0	0.0	0.0	0.0	0.0	0.0	0.0	0.0	0.0	0.0	0.0	0.0
PACS1	55690	symbol	H. sapiens	55690	H. sapiens	0.0	0.0	0.0	0.0	0.0	0.0	0.0	0.0	0.0	0.0	0.0	0.0	0.0	0.0	0.0	0.0	0.0	0.0	0.0	0.0
SLIT3	6586	symbol	H. sapiens	6586	H. sapiens	0.0	0.0	0.0	0.0	0.0	0.0	0.0	0.0	1.0	0.0	0.0	0.0	0.0	1.0	1.0	0.0	0.0	0.0	0.0	0.0
LOC439994	439994	Gene_ID	H. sapiens	439994	H. sapiens	0.0	0.0	0.0	0.0	0.0	0.0	0.0	0.0	0.0	0.0	0.0	0.0	0.0	0.0	0.0	0.0	0.0	0.0	0.0	0.0
IGF2BP2	10644	symbol	H. sapiens	10644	H. sapiens	0.0	0.0	0.0	0.0	0.0	0.0	0.0	0.0	0.0	0.0	0.0	0.0	0.0	0.0	0.0	0.0	0.0	0.0	0.0	0.0
AUP1	550	symbol	H. sapiens	550	H. sapiens	0.0	0.0	0.0	0.0	0.0	0.0	0.0	0.0	0.0	0.0	0.0	0.0	0.0	0.0	0.0	0.0	0.0	0.0	0.0	0.0
RPL18	6141	symbol	H. sapiens	6141	H. sapiens	0.0	0.0	0.0	0.0	0.0	0.0	0.0	0.0	0.0	0.0	0.0	0.0	0.0	0.0	0.0	0.0	0.0	0.0	0.0	0.0
UBE2J2	118424	symbol	H. sapiens	118424	H. sapiens	0.0	0.0	0.0	0.0	0.0	0.0	0.0	0.0	0.0	0.0	0.0	0.0	0.0	0.0	0.0	0.0	0.0	0.0	0.0	0.0
VANGL2	57216	symbol	H. sapiens	57216	H. sapiens	0.0	0.0	0.0	0.0	0.0	0.0	1.0	0.0	0.0	0.0	0.0	0.0	0.0	0.0	0.0	0.0	0.0	0.0	1.0	0.0
ARL15	54622	symbol	H. sapiens	54622	H. sapiens	0.0	0.0	0.0	0.0	0.0	0.0	0.0	0.0	0.0	0.0	0.0	0.0	0.0	0.0	0.0	0.0	0.0	0.0	0.0	0.0
ERC1	23085	symbol	H. sapiens	23085	H. sapiens	1.0	1.0	0.0	0.0	0.0	0.0	0.0	0.0	0.0	0.0	0.0	1.0	0.0	0.0	0.0	0.0	0.0	0.0	0.0	0.0
RRP1	8568	symbol	H. sapiens	8568	H. sapiens	0.0	0.0	0.0	0.0	0.0	0.0	0.0	0.0	0.0	0.0	0.0	0.0	0.0	0.0	0.0	0.0	0.0	0.0	0.0	0.0
BZW1P2	151579	symbol	H. sapiens	151579	H. sapiens	0.0	0.0	0.0	0.0	0.0	0.0	0.0	0.0	0.0	0.0	0.0	0.0	0.0	0.0	0.0	0.0	0.0	0.0	0.0	0.0
LINC00842	643650	symbol	H. sapiens	643650	H. sapiens	0.0	0.0	0.0	0.0	0.0	0.0	0.0	0.0	0.0	0.0	0.0	0.0	0.0	0.0	0.0	0.0	0.0	0.0	0.0	0.0
IL18	3606	symbol	H. sapiens	3606	H. sapiens	0.0	0.0	0.0	1.0	0.0	0.0	0.0	0.0	1.0	0.0	0.0	0.0	0.0	0.0	0.0	0.0	0.0	0.0	0.0	0.0
PHB	5245	gene_synonym	H. sapiens	5245	H. sapiens	0.0	0.0	0.0	1.0	0.0	0.0	0.0	0.0	1.0	0.0	0.0	0.0	0.0	0.0	0.0	0.0	0.0	0.0	0.0	0.0
LOC105369455	105369455	Gene_ID	H. sapiens	105369455	H. sapiens	0.0	0.0	0.0	0.0	0.0	0.0	0.0	0.0	0.0	0.0	0.0	0.0	0.0	0.0	0.0	0.0	0.0	0.0	0.0	0.0
CHST15	51363	symbol	H. sapiens	51363	H. sapiens	0.0	0.0	0.0	0.0	0.0	0.0	0.0	0.0	0.0	0.0	0.0	0.0	0.0	0.0	0.0	0.0	0.0	0.0	0.0	0.0
GDF1	2657	symbol	H. sapiens	2657	H. sapiens	0.0	0.0	0.0	1.0	0.0	0.0	0.0	0.0	0.0	0.0	0.0	0.0	0.0	0.0	0.0	0.0	0.0	1.0	0.0	0.0
EHBP1L1	254102	symbol	H. sapiens	254102	H. sapiens	0.0	0.0	0.0	0.0	0.0	0.0	0.0	0.0	0.0	0.0	0.0	0.0	0.0	0.0	0.0	0.0	0.0	0.0	0.0	0.0
PABPC5-AS1	102724167	symbol	H. sapiens	102724167	H. sapiens	0.0	0.0	0.0	0.0	0.0	0.0	0.0	0.0	0.0	0.0	0.0	0.0	0.0	0.0	0.0	0.0	0.0	0.0	0.0	0.0
ADGRA2	25960	symbol	H. sapiens	25960	H. sapiens	0.0	0.0	0.0	0.0	0.0	0.0	0.0	0.0	0.0	1.0	0.0	0.0	0.0	0.0	0.0	0.0	0.0	0.0	1.0	0.0
COL5A2	1290	symbol	H. sapiens	1290	H. sapiens	0.0	0.0	0.0	0.0	0.0	1.0	0.0	0.0	1.0	0.0	1.0	0.0	0.0	0.0	1.0	0.0	0.0	0.0	0.0	0.0
MAST3	23031	symbol	H. sapiens	23031	H. sapiens	0.0	0.0	0.0	0.0	0.0	0.0	0.0	0.0	0.0	0.0	0.0	0.0	0.0	0.0	0.0	0.0	0.0	0.0	0.0	0.0
LCN1	3933	symbol	H. sapiens	3933	H. sapiens	0.0	0.0	0.0	0.0	0.0	0.0	0.0	0.0	0.0	0.0	0.0	0.0	0.0	0.0	0.0	0.0	0.0	0.0	0.0	0.0
PGAP1	80055	symbol	H. sapiens	80055	H. sapiens	0.0	0.0	1.0	0.0	0.0	0.0	0.0	0.0	0.0	0.0	0.0	0.0	0.0	0.0	0.0	0.0	0.0	0.0	0.0	0.0
PLD4	122618	symbol	H. sapiens	122618	H. sapiens	0.0	0.0	0.0	0.0	0.0	0.0	0.0	0.0	0.0	0.0	0.0	0.0	0.0	0.0	0.0	0.0	0.0	0.0	0.0	0.0
LOC105370968						nan	nan	nan	nan	nan	nan	nan	nan	nan	nan	nan	nan	nan	nan	nan	nan	nan	nan	nan	nan
ELF1	1997	symbol	H. sapiens	1997	H. sapiens	0.0	0.0	0.0	0.0	0.0	0.0	0.0	0.0	0.0	0.0	0.0	0.0	0.0	0.0	0.0	0.0	0.0	0.0	0.0	0.0
CPT1C	126129	symbol	H. sapiens	126129	H. sapiens	0.0	0.0	0.0	0.0	0.0	0.0	0.0	0.0	0.0	0.0	0.0	0.0	0.0	0.0	0.0	0.0	0.0	0.0	0.0	0.0
ANKRD33B	651746	symbol	H. sapiens	651746	H. sapiens	0.0	0.0	0.0	0.0	0.0	0.0	0.0	0.0	0.0	0.0	0.0	0.0	0.0	0.0	0.0	0.0	0.0	0.0	0.0	0.0
SLC6A8	6535	symbol	H. sapiens	6535	H. sapiens	0.0	0.0	0.0	0.0	0.0	0.0	0.0	0.0	0.0	0.0	0.0	0.0	0.0	0.0	0.0	0.0	0.0	0.0	0.0	0.0
RIMBP2	23504	symbol	H. sapiens	23504	H. sapiens	0.0	0.0	0.0	0.0	0.0	0.0	0.0	0.0	0.0	0.0	0.0	0.0	0.0	0.0	0.0	0.0	0.0	0.0	0.0	0.0
UNC5B	219699	symbol	H. sapiens	219699	H. sapiens	0.0	0.0	0.0	0.0	0.0	0.0	0.0	0.0	0.0	0.0	0.0	0.0	0.0	1.0	1.0	0.0	0.0	0.0	0.0	0.0
SEZ6L	23544	symbol	H. sapiens	23544	H. sapiens	0.0	0.0	0.0	0.0	0.0	0.0	0.0	0.0	0.0	0.0	0.0	0.0	0.0	0.0	0.0	0.0	0.0	0.0	0.0	0.0
MUS81	80198	symbol	H. sapiens	80198	H. sapiens	0.0	0.0	0.0	0.0	0.0	0.0	0.0	0.0	0.0	0.0	0.0	0.0	0.0	0.0	0.0	0.0	0.0	0.0	0.0	0.0
STARD3	10948	symbol	H. sapiens	10948	H. sapiens	0.0	0.0	0.0	0.0	0.0	0.0	0.0	0.0	0.0	0.0	0.0	0.0	0.0	0.0	0.0	0.0	0.0	0.0	0.0	0.0
OR1F1	4992	symbol	H. sapiens	4992	H. sapiens	0.0	0.0	0.0	0.0	0.0	0.0	0.0	0.0	0.0	0.0	0.0	0.0	0.0	0.0	0.0	0.0	0.0	0.0	0.0	0.0
HRK	8739	symbol	H. sapiens	8739	H. sapiens	0.0	0.0	0.0	0.0	0.0	0.0	0.0	0.0	0.0	0.0	0.0	0.0	0.0	0.0	0.0	0.0	0.0	0.0	0.0	0.0
SEC61A1	29927	symbol	H. sapiens	29927	H. sapiens	0.0	0.0	0.0	0.0	0.0	0.0	0.0	0.0	0.0	0.0	0.0	0.0	0.0	0.0	0.0	0.0	0.0	0.0	0.0	0.0
DNAJC19P5	100861453	symbol	H. sapiens	100861453	H. sapiens	0.0	0.0	0.0	0.0	0.0	0.0	0.0	0.0	0.0	0.0	0.0	0.0	0.0	0.0	0.0	0.0	0.0	0.0	0.0	0.0
AXIN1	8312	symbol	H. sapiens	8312	H. sapiens	0.0	0.0	1.0	1.0	0.0	0.0	0.0	0.0	1.0	0.0	1.0	0.0	1.0	0.0	0.0	0.0	0.0	0.0	1.0	0.0
LOC105375946						nan	nan	nan	nan	nan	nan	nan	nan	nan	nan	nan	nan	nan	nan	nan	nan	nan	nan	nan	nan
EHD1	10938	symbol	H. sapiens	10938	H. sapiens	0.0	0.0	0.0	0.0	0.0	0.0	0.0	0.0	0.0	1.0	0.0	0.0	0.0	1.0	0.0	0.0	0.0	1.0	0.0	0.0
CTSS	1520	symbol	H. sapiens	1520	H. sapiens	0.0	0.0	0.0	0.0	1.0	0.0	0.0	0.0	0.0	0.0	0.0	0.0	0.0	0.0	0.0	0.0	0.0	0.0	0.0	0.0
LOC105373994	105373994	Gene_ID	H. sapiens	105373994	H. sapiens	0.0	0.0	0.0	0.0	0.0	0.0	0.0	0.0	0.0	0.0	0.0	0.0	0.0	0.0	0.0	0.0	0.0	0.0	0.0	0.0
CYB561A3	220002	symbol	H. sapiens	220002	H. sapiens	0.0	0.0	0.0	0.0	0.0	0.0	0.0	0.0	0.0	0.0	0.0	0.0	0.0	0.0	0.0	0.0	0.0	0.0	0.0	0.0
SLC15A3	51296	symbol	H. sapiens	51296	H. sapiens	0.0	0.0	0.0	0.0	0.0	0.0	0.0	0.0	0.0	0.0	0.0	0.0	0.0	0.0	0.0	0.0	0.0	0.0	0.0	0.0
RELA	5970	symbol	H. sapiens	5970	H. sapiens	0.0	0.0	0.0	0.0	0.0	0.0	0.0	0.0	0.0	0.0	0.0	0.0	0.0	1.0	0.0	0.0	0.0	1.0	1.0	1.0
DAB1	1600	symbol	H. sapiens	1600	H. sapiens	1.0	0.0	1.0	1.0	0.0	0.0	0.0	0.0	1.0	1.0	0.0	0.0	0.0	1.0	1.0	0.0	0.0	0.0	0.0	0.0
TRIM62	55223	symbol	H. sapiens	55223	H. sapiens	0.0	0.0	0.0	0.0	0.0	0.0	0.0	0.0	1.0	0.0	0.0	0.0	0.0	0.0	0.0	0.0	0.0	0.0	0.0	0.0
PRKD2	25865	symbol	H. sapiens	25865	H. sapiens	0.0	0.0	0.0	1.0	0.0	0.0	0.0	0.0	0.0	0.0	0.0	1.0	0.0	0.0	0.0	0.0	0.0	1.0	0.0	0.0
CRTC3	64784	symbol	H. sapiens	64784	H. sapiens	0.0	0.0	0.0	0.0	0.0	0.0	0.0	0.0	0.0	0.0	0.0	0.0	0.0	0.0	0.0	0.0	0.0	0.0	0.0	0.0
KIFC1	3833	symbol	H. sapiens	3833	H. sapiens	0.0	0.0	0.0	0.0	0.0	0.0	0.0	0.0	0.0	0.0	0.0	0.0	0.0	0.0	0.0	0.0	0.0	0.0	0.0	0.0
MEIS3P1	4213	symbol	H. sapiens	4213	H. sapiens	0.0	0.0	0.0	0.0	0.0	0.0	0.0	0.0	0.0	0.0	0.0	0.0	0.0	0.0	0.0	0.0	0.0	0.0	0.0	0.0
CCDC85B	11007	symbol	H. sapiens	11007	H. sapiens	0.0	0.0	0.0	0.0	0.0	0.0	0.0	0.0	0.0	0.0	0.0	0.0	0.0	0.0	0.0	0.0	0.0	0.0	0.0	0.0
IL22RA1	58985	symbol	H. sapiens	58985	H. sapiens	0.0	0.0	0.0	0.0	0.0	0.0	0.0	0.0	0.0	0.0	0.0	0.0	0.0	0.0	0.0	0.0	0.0	0.0	0.0	0.0
ASPHD1	253982	symbol	H. sapiens	253982	H. sapiens	0.0	0.0	0.0	0.0	0.0	0.0	0.0	0.0	0.0	0.0	0.0	0.0	0.0	0.0	0.0	0.0	0.0	0.0	0.0	0.0
DMD	1756	symbol	H. sapiens	1756	H. sapiens	0.0	0.0	0.0	0.0	1.0	0.0	0.0	1.0	0.0	0.0	1.0	0.0	0.0	0.0	0.0	0.0	0.0	0.0	0.0	0.0
LDLRAD2	401944	symbol	H. sapiens	401944	H. sapiens	0.0	0.0	0.0	0.0	0.0	0.0	0.0	0.0	0.0	0.0	0.0	0.0	0.0	0.0	0.0	0.0	0.0	0.0	0.0	0.0
PAK4	10298	symbol	H. sapiens	10298	H. sapiens	0.0	0.0	0.0	1.0	0.0	0.0	1.0	0.0	1.0	0.0	0.0	1.0	1.0	1.0	1.0	0.0	0.0	0.0	0.0	0.0
SERTM1	400120	symbol	H. sapiens	400120	H. sapiens	0.0	0.0	0.0	0.0	0.0	0.0	0.0	0.0	0.0	0.0	0.0	0.0	0.0	0.0	0.0	0.0	0.0	0.0	0.0	0.0
TRRAP	8295	symbol	H. sapiens	8295	H. sapiens	0.0	0.0	0.0	1.0	0.0	0.0	0.0	0.0	0.0	0.0	0.0	0.0	0.0	0.0	0.0	0.0	0.0	0.0	1.0	0.0
KMT2D	8085	symbol	H. sapiens	8085	H. sapiens	0.0	0.0	0.0	0.0	0.0	0.0	0.0	0.0	0.0	0.0	0.0	0.0	0.0	0.0	0.0	0.0	0.0	0.0	1.0	0.0
TRIM5	85363	symbol	H. sapiens	85363	H. sapiens	0.0	0.0	0.0	1.0	0.0	0.0	0.0	0.0	0.0	0.0	0.0	0.0	0.0	0.0	0.0	0.0	0.0	0.0	0.0	0.0
CELF2-AS1	414196	symbol	H. sapiens	414196	H. sapiens	0.0	0.0	0.0	0.0	0.0	0.0	0.0	0.0	0.0	0.0	0.0	0.0	0.0	0.0	0.0	0.0	0.0	0.0	0.0	0.0
44259						nan	nan	nan	nan	nan	nan	nan	nan	nan	nan	nan	nan	nan	nan	nan	nan	nan	nan	nan	nan
ATP6V0E2	155066	symbol	H. sapiens	155066	H. sapiens	0.0	0.0	0.0	0.0	0.0	1.0	0.0	0.0	0.0	0.0	0.0	0.0	0.0	0.0	0.0	0.0	0.0	0.0	1.0	0.0
WIZ	58525	symbol	H. sapiens	58525	H. sapiens	0.0	0.0	0.0	0.0	0.0	0.0	0.0	0.0	0.0	0.0	0.0	0.0	0.0	0.0	0.0	0.0	0.0	0.0	0.0	0.0
LOC105369203	105369203	Gene_ID	H. sapiens	105369203	H. sapiens	0.0	0.0	0.0	0.0	0.0	0.0	0.0	0.0	0.0	0.0	0.0	0.0	0.0	0.0	0.0	0.0	0.0	0.0	0.0	0.0
YKT6	10652	symbol	H. sapiens	10652	H. sapiens	0.0	0.0	0.0	0.0	0.0	0.0	1.0	0.0	0.0	0.0	0.0	0.0	0.0	0.0	0.0	0.0	0.0	0.0	0.0	0.0
LOC101927494	101927494	Gene_ID	H. sapiens	101927494	H. sapiens	0.0	0.0	0.0	0.0	0.0	0.0	0.0	0.0	0.0	0.0	0.0	0.0	0.0	0.0	0.0	0.0	0.0	0.0	0.0	0.0
METTL16	79066	symbol	H. sapiens	79066	H. sapiens	0.0	0.0	0.0	0.0	0.0	0.0	0.0	0.0	0.0	0.0	0.0	0.0	0.0	0.0	0.0	0.0	0.0	0.0	0.0	0.0
DYRK2	8445	symbol	H. sapiens	8445	H. sapiens	0.0	0.0	0.0	0.0	0.0	0.0	0.0	0.0	0.0	0.0	0.0	1.0	0.0	0.0	0.0	0.0	0.0	0.0	0.0	0.0
CCDC102A	92922	symbol	H. sapiens	92922	H. sapiens	0.0	0.0	0.0	0.0	0.0	0.0	0.0	0.0	0.0	0.0	0.0	0.0	0.0	0.0	0.0	0.0	0.0	0.0	0.0	0.0
CTD-2194D22						nan	nan	nan	nan	nan	nan	nan	nan	nan	nan	nan	nan	nan	nan	nan	nan	nan	nan	nan	nan
4						nan	nan	nan	nan	nan	nan	nan	nan	nan	nan	nan	nan	nan	nan	nan	nan	nan	nan	nan	nan
SCARB1	949	symbol	H. sapiens	949	H. sapiens	0.0	0.0	0.0	0.0	0.0	0.0	0.0	0.0	0.0	0.0	0.0	0.0	0.0	0.0	0.0	0.0	0.0	0.0	1.0	0.0
TRPC4	7223	symbol	H. sapiens	7223	H. sapiens	0.0	0.0	0.0	0.0	0.0	0.0	0.0	0.0	0.0	0.0	0.0	0.0	0.0	0.0	1.0	0.0	0.0	0.0	0.0	0.0
TAF1C	9013	symbol	H. sapiens	9013	H. sapiens	0.0	0.0	0.0	0.0	0.0	0.0	0.0	0.0	0.0	0.0	0.0	0.0	0.0	0.0	0.0	0.0	0.0	0.0	0.0	0.0
S100A6	6277	symbol	H. sapiens	6277	H. sapiens	0.0	0.0	0.0	0.0	0.0	0.0	0.0	0.0	0.0	0.0	0.0	0.0	0.0	0.0	0.0	0.0	0.0	0.0	0.0	0.0
LOC105379032						nan	nan	nan	nan	nan	nan	nan	nan	nan	nan	nan	nan	nan	nan	nan	nan	nan	nan	nan	nan
PRRC2B	84726	symbol	H. sapiens	84726	H. sapiens	0.0	0.0	0.0	0.0	0.0	0.0	0.0	0.0	0.0	0.0	0.0	0.0	0.0	0.0	0.0	0.0	0.0	0.0	0.0	0.0
PCDHGA9	56107	symbol	H. sapiens	56107	H. sapiens	0.0	0.0	0.0	0.0	0.0	0.0	0.0	0.0	0.0	0.0	0.0	0.0	0.0	0.0	0.0	0.0	0.0	0.0	0.0	0.0
ZNF286A	57335	symbol	H. sapiens	57335	H. sapiens	0.0	0.0	0.0	0.0	0.0	0.0	0.0	0.0	0.0	0.0	0.0	0.0	0.0	0.0	0.0	0.0	0.0	0.0	0.0	0.0
MAPKAPK2	9261	symbol	H. sapiens	9261	H. sapiens	0.0	0.0	0.0	1.0	0.0	1.0	0.0	0.0	0.0	0.0	0.0	1.0	1.0	0.0	0.0	0.0	0.0	1.0	0.0	0.0
PPP1R14B	26472	symbol	H. sapiens	26472	H. sapiens	0.0	0.0	0.0	0.0	0.0	0.0	0.0	0.0	0.0	0.0	0.0	0.0	0.0	0.0	0.0	0.0	0.0	0.0	0.0	0.0
POLD2	5425	symbol	H. sapiens	5425	H. sapiens	0.0	0.0	0.0	0.0	0.0	0.0	0.0	0.0	0.0	0.0	0.0	0.0	0.0	0.0	0.0	0.0	0.0	0.0	0.0	0.0
CERKL	375298	symbol	H. sapiens	375298	H. sapiens	0.0	0.0	0.0	0.0	0.0	0.0	0.0	0.0	0.0	0.0	0.0	0.0	0.0	0.0	0.0	0.0	0.0	0.0	0.0	0.0
EGLN2	112398	symbol	H. sapiens	112398	H. sapiens	0.0	0.0	0.0	0.0	0.0	0.0	0.0	0.0	1.0	0.0	0.0	0.0	0.0	0.0	0.0	0.0	0.0	0.0	1.0	0.0
ARID1B	57492	symbol	H. sapiens	57492	H. sapiens	0.0	0.0	0.0	1.0	0.0	0.0	0.0	0.0	0.0	0.0	0.0	0.0	0.0	0.0	0.0	0.0	0.0	0.0	1.0	0.0
CEBPA	1050	symbol	H. sapiens	1050	H. sapiens	0.0	0.0	0.0	0.0	0.0	0.0	0.0	0.0	0.0	0.0	0.0	0.0	0.0	0.0	0.0	0.0	0.0	0.0	0.0	0.0
SLC25A1	6576	symbol	H. sapiens	6576	H. sapiens	0.0	0.0	0.0	0.0	0.0	0.0	0.0	0.0	0.0	0.0	0.0	0.0	0.0	0.0	0.0	0.0	0.0	0.0	0.0	0.0
PRR5	55615	symbol	H. sapiens	55615	H. sapiens	0.0	0.0	0.0	1.0	0.0	1.0	0.0	0.0	1.0	0.0	0.0	0.0	0.0	0.0	0.0	0.0	0.0	0.0	1.0	0.0
FBXW8	26259	symbol	H. sapiens	26259	H. sapiens	0.0	0.0	0.0	0.0	0.0	0.0	0.0	0.0	0.0	1.0	0.0	0.0	0.0	0.0	0.0	1.0	0.0	0.0	0.0	0.0
LINC01510	100996266	gene_synonym	H. sapiens	100996266	H. sapiens	0.0	0.0	0.0	0.0	0.0	0.0	0.0	0.0	0.0	0.0	0.0	0.0	0.0	0.0	0.0	0.0	0.0	0.0	0.0	0.0
PLXNA1	5361	symbol	H. sapiens	5361	H. sapiens	0.0	0.0	0.0	0.0	0.0	0.0	1.0	0.0	0.0	1.0	0.0	0.0	0.0	1.0	1.0	1.0	0.0	0.0	0.0	0.0
EPB41L4A-AS2	54508	gene_synonym	H. sapiens	54508	H. sapiens	0.0	0.0	0.0	0.0	0.0	0.0	0.0	0.0	0.0	0.0	0.0	0.0	0.0	0.0	0.0	0.0	0.0	0.0	0.0	0.0
LINC01000	402483	symbol	H. sapiens	402483	H. sapiens	0.0	0.0	0.0	0.0	0.0	0.0	0.0	0.0	0.0	0.0	0.0	0.0	0.0	0.0	0.0	0.0	0.0	0.0	0.0	0.0
THRA	7067	symbol	H. sapiens	7067	H. sapiens	0.0	0.0	0.0	0.0	0.0	0.0	0.0	0.0	0.0	0.0	0.0	0.0	0.0	0.0	0.0	0.0	0.0	0.0	0.0	0.0
SOBP	55084	symbol	H. sapiens	55084	H. sapiens	0.0	0.0	0.0	0.0	0.0	0.0	0.0	0.0	0.0	0.0	0.0	0.0	0.0	0.0	0.0	0.0	0.0	0.0	0.0	0.0
PNO1	56902	symbol	H. sapiens	56902	H. sapiens	0.0	0.0	0.0	0.0	0.0	0.0	0.0	0.0	0.0	0.0	0.0	0.0	0.0	0.0	0.0	0.0	0.0	0.0	0.0	0.0
LINC01561	404216	symbol	H. sapiens	404216	H. sapiens	0.0	0.0	0.0	0.0	0.0	0.0	0.0	0.0	0.0	0.0	0.0	0.0	0.0	0.0	0.0	0.0	0.0	0.0	0.0	0.0
PGM5-AS1	572558	symbol	H. sapiens	572558	H. sapiens	0.0	0.0	0.0	0.0	0.0	0.0	0.0	0.0	0.0	0.0	0.0	0.0	0.0	0.0	0.0	0.0	0.0	0.0	0.0	0.0
RHPN1	114822	symbol	H. sapiens	114822	H. sapiens	0.0	0.0	0.0	0.0	0.0	0.0	1.0	0.0	0.0	1.0	0.0	0.0	0.0	0.0	0.0	0.0	0.0	0.0	0.0	0.0
FEM1A	55527	symbol	H. sapiens	55527	H. sapiens	0.0	0.0	0.0	0.0	0.0	0.0	0.0	0.0	0.0	0.0	0.0	0.0	0.0	0.0	0.0	0.0	0.0	0.0	0.0	0.0
LOC105374380	389197	Gene_ID	H. sapiens	389197	H. sapiens	0.0	0.0	0.0	0.0	0.0	0.0	0.0	0.0	0.0	0.0	0.0	0.0	0.0	0.0	0.0	0.0	0.0	0.0	0.0	0.0
NOV	4856	gene_synonym	H. sapiens	4856	H. sapiens	0.0	0.0	0.0	0.0	0.0	0.0	0.0	1.0	1.0	0.0	0.0	0.0	0.0	1.0	0.0	0.0	0.0	0.0	0.0	0.0
VN1R27P	100312784	symbol	H. sapiens	100312784	H. sapiens	0.0	0.0	0.0	0.0	0.0	0.0	0.0	0.0	0.0	0.0	0.0	0.0	0.0	0.0	0.0	0.0	0.0	0.0	0.0	0.0
SELPLG	6404	symbol	H. sapiens	6404	H. sapiens	0.0	0.0	0.0	0.0	0.0	0.0	0.0	0.0	0.0	0.0	0.0	0.0	0.0	0.0	0.0	0.0	0.0	0.0	0.0	0.0
FXYD5	53827	symbol	H. sapiens	53827	H. sapiens	0.0	0.0	0.0	0.0	0.0	0.0	0.0	0.0	0.0	0.0	0.0	0.0	0.0	0.0	0.0	0.0	0.0	0.0	0.0	0.0
CTDP1	9150	symbol	H. sapiens	9150	H. sapiens	0.0	0.0	0.0	0.0	0.0	0.0	0.0	1.0	1.0	0.0	0.0	0.0	0.0	0.0	0.0	0.0	0.0	0.0	0.0	0.0
FMNL1	752	symbol	H. sapiens	752	H. sapiens	0.0	0.0	0.0	0.0	0.0	0.0	0.0	0.0	0.0	0.0	0.0	0.0	0.0	0.0	0.0	0.0	0.0	0.0	0.0	0.0
ARHGAP15	55843	symbol	H. sapiens	55843	H. sapiens	0.0	0.0	0.0	0.0	0.0	0.0	1.0	0.0	0.0	0.0	0.0	0.0	0.0	0.0	0.0	1.0	0.0	0.0	0.0	0.0
CYTL1	54360	symbol	H. sapiens	54360	H. sapiens	0.0	0.0	0.0	0.0	0.0	0.0	0.0	0.0	0.0	0.0	0.0	0.0	0.0	0.0	0.0	0.0	0.0	0.0	0.0	0.0
PPP1R37	284352	symbol	H. sapiens	284352	H. sapiens	0.0	0.0	0.0	0.0	0.0	0.0	0.0	0.0	0.0	0.0	0.0	0.0	0.0	0.0	0.0	0.0	0.0	0.0	0.0	0.0
44263						nan	nan	nan	nan	nan	nan	nan	nan	nan	nan	nan	nan	nan	nan	nan	nan	nan	nan	nan	nan
LINC00086	399668	gene_synonym	H. sapiens	399668	H. sapiens	0.0	0.0	0.0	0.0	0.0	0.0	0.0	0.0	0.0	0.0	0.0	0.0	0.0	0.0	0.0	0.0	0.0	0.0	0.0	0.0
PTBP1	5725	symbol	H. sapiens	5725	H. sapiens	0.0	0.0	0.0	0.0	0.0	1.0	0.0	0.0	1.0	0.0	0.0	0.0	0.0	0.0	0.0	0.0	0.0	0.0	0.0	0.0
SHKBP1	92799	symbol	H. sapiens	92799	H. sapiens	0.0	0.0	0.0	0.0	0.0	0.0	0.0	0.0	0.0	0.0	0.0	0.0	0.0	0.0	0.0	0.0	0.0	0.0	0.0	0.0
DCLK2	166614	symbol	H. sapiens	166614	H. sapiens	0.0	0.0	1.0	0.0	0.0	0.0	0.0	0.0	0.0	0.0	0.0	1.0	0.0	0.0	0.0	0.0	0.0	0.0	0.0	0.0
VN2R19P	100033407	symbol	H. sapiens	100033407	H. sapiens	0.0	0.0	0.0	0.0	0.0	0.0	0.0	0.0	0.0	0.0	0.0	0.0	0.0	0.0	0.0	0.0	0.0	0.0	0.0	0.0
SNN	8303	symbol	H. sapiens	8303	H. sapiens	0.0	0.0	0.0	0.0	0.0	0.0	0.0	0.0	0.0	0.0	0.0	0.0	0.0	0.0	0.0	0.0	0.0	0.0	0.0	0.0
CREB3L1	90993	symbol	H. sapiens	90993	H. sapiens	0.0	0.0	0.0	1.0	0.0	0.0	0.0	0.0	0.0	0.0	0.0	0.0	0.0	0.0	0.0	0.0	0.0	0.0	1.0	0.0
NAA10	8260	symbol	H. sapiens	8260	H. sapiens	0.0	0.0	0.0	0.0	0.0	0.0	0.0	0.0	0.0	0.0	0.0	0.0	0.0	0.0	0.0	0.0	0.0	0.0	0.0	0.0
KL	9365	symbol	H. sapiens	9365	H. sapiens	0.0	0.0	0.0	1.0	0.0	1.0	0.0	1.0	0.0	0.0	0.0	0.0	0.0	0.0	0.0	0.0	0.0	1.0	0.0	0.0
ST6GALNAC5	81849	symbol	H. sapiens	81849	H. sapiens	0.0	0.0	0.0	0.0	0.0	0.0	0.0	0.0	0.0	0.0	0.0	0.0	0.0	0.0	0.0	0.0	0.0	0.0	0.0	0.0
PPP1R18	170954	symbol	H. sapiens	170954	H. sapiens	0.0	0.0	0.0	0.0	0.0	0.0	0.0	0.0	0.0	0.0	0.0	0.0	0.0	0.0	0.0	0.0	0.0	0.0	0.0	0.0
CALN1	83698	symbol	H. sapiens	83698	H. sapiens	0.0	0.0	0.0	0.0	0.0	0.0	0.0	0.0	0.0	0.0	0.0	0.0	0.0	0.0	0.0	0.0	0.0	0.0	0.0	0.0
CWH43	80157	symbol	H. sapiens	80157	H. sapiens	0.0	0.0	0.0	0.0	0.0	0.0	0.0	0.0	0.0	0.0	0.0	0.0	0.0	0.0	0.0	0.0	0.0	0.0	0.0	0.0
LOC105374049						nan	nan	nan	nan	nan	nan	nan	nan	nan	nan	nan	nan	nan	nan	nan	nan	nan	nan	nan	nan
NOS1AP	9722	symbol	H. sapiens	9722	H. sapiens	0.0	1.0	0.0	0.0	1.0	0.0	0.0	1.0	0.0	0.0	1.0	0.0	0.0	0.0	0.0	0.0	0.0	0.0	0.0	0.0
GRK6	2870	symbol	H. sapiens	2870	H. sapiens	0.0	0.0	0.0	0.0	0.0	0.0	0.0	0.0	0.0	0.0	0.0	1.0	0.0	0.0	0.0	0.0	0.0	0.0	1.0	0.0
PROB1	389333	symbol	H. sapiens	389333	H. sapiens	0.0	0.0	0.0	0.0	0.0	0.0	0.0	0.0	0.0	0.0	0.0	0.0	0.0	0.0	0.0	0.0	0.0	0.0	0.0	0.0
LOC101929021	101929021	Gene_ID	H. sapiens	101929021	H. sapiens	0.0	0.0	0.0	0.0	0.0	0.0	0.0	0.0	0.0	0.0	0.0	0.0	0.0	0.0	0.0	0.0	0.0	0.0	0.0	0.0
NCLN	56926	symbol	H. sapiens	56926	H. sapiens	0.0	0.0	0.0	0.0	0.0	0.0	0.0	0.0	0.0	0.0	0.0	0.0	0.0	0.0	0.0	0.0	0.0	0.0	0.0	0.0
ESRRAP2	144832	symbol	H. sapiens	144832	H. sapiens	0.0	0.0	0.0	0.0	0.0	0.0	0.0	0.0	0.0	0.0	0.0	0.0	0.0	0.0	0.0	0.0	0.0	0.0	0.0	0.0
KIF21B	23046	symbol	H. sapiens	23046	H. sapiens	0.0	0.0	0.0	0.0	0.0	0.0	0.0	0.0	0.0	0.0	0.0	0.0	0.0	0.0	0.0	0.0	0.0	0.0	0.0	0.0
RN7SKP7	100873851	symbol	H. sapiens	100873851	H. sapiens	0.0	0.0	0.0	0.0	0.0	0.0	0.0	0.0	0.0	0.0	0.0	0.0	0.0	0.0	0.0	0.0	0.0	0.0	0.0	0.0
C9orf116	138162	gene_synonym	H. sapiens	138162	H. sapiens	0.0	0.0	0.0	0.0	0.0	0.0	0.0	0.0	0.0	0.0	0.0	0.0	0.0	0.0	0.0	0.0	0.0	0.0	0.0	0.0
SGSM2	9905	symbol	H. sapiens	9905	H. sapiens	0.0	0.0	0.0	0.0	0.0	0.0	0.0	0.0	0.0	0.0	0.0	0.0	0.0	0.0	0.0	0.0	0.0	0.0	0.0	0.0
LOC102724140						nan	nan	nan	nan	nan	nan	nan	nan	nan	nan	nan	nan	nan	nan	nan	nan	nan	nan	nan	nan
COG8	84342	symbol	H. sapiens	84342	H. sapiens	0.0	0.0	0.0	0.0	0.0	0.0	0.0	0.0	0.0	0.0	0.0	0.0	0.0	0.0	0.0	0.0	0.0	0.0	0.0	0.0
SPATA13	221178	symbol	H. sapiens	221178	H. sapiens	0.0	0.0	0.0	0.0	0.0	0.0	1.0	0.0	0.0	0.0	0.0	0.0	0.0	0.0	0.0	0.0	0.0	0.0	0.0	0.0
GGN	199720	symbol	H. sapiens	199720	H. sapiens	0.0	0.0	0.0	0.0	0.0	0.0	0.0	0.0	0.0	0.0	0.0	0.0	0.0	0.0	0.0	0.0	0.0	0.0	0.0	0.0
STAP1	26228	symbol	H. sapiens	26228	H. sapiens	0.0	0.0	0.0	0.0	0.0	0.0	0.0	0.0	0.0	0.0	0.0	0.0	0.0	0.0	0.0	0.0	0.0	0.0	0.0	0.0
GAL3ST4	79690	symbol	H. sapiens	79690	H. sapiens	0.0	0.0	0.0	0.0	0.0	0.0	0.0	0.0	0.0	0.0	0.0	0.0	0.0	0.0	0.0	0.0	0.0	0.0	0.0	0.0
ZNF581	51545	symbol	H. sapiens	51545	H. sapiens	0.0	0.0	0.0	0.0	0.0	0.0	0.0	0.0	0.0	0.0	0.0	0.0	0.0	0.0	0.0	0.0	0.0	0.0	0.0	0.0
ADRB2	154	symbol	H. sapiens	154	H. sapiens	1.0	0.0	0.0	1.0	1.0	0.0	0.0	1.0	1.0	1.0	0.0	0.0	0.0	0.0	0.0	0.0	0.0	1.0	0.0	0.0
FERMT1	55612	symbol	H. sapiens	55612	H. sapiens	0.0	0.0	0.0	0.0	0.0	0.0	0.0	0.0	0.0	0.0	0.0	0.0	0.0	0.0	0.0	0.0	0.0	0.0	0.0	0.0
LOC101929547	101929547	Gene_ID	H. sapiens	101929547	H. sapiens	0.0	0.0	0.0	0.0	0.0	0.0	0.0	0.0	0.0	0.0	0.0	0.0	0.0	0.0	0.0	0.0	0.0	0.0	0.0	0.0
DNAH9	1770	symbol	H. sapiens	1770	H. sapiens	0.0	0.0	0.0	0.0	0.0	0.0	0.0	0.0	0.0	0.0	0.0	0.0	0.0	0.0	0.0	0.0	0.0	0.0	1.0	0.0
LOC100130264	100130264	Gene_ID	H. sapiens	100130264	H. sapiens	0.0	0.0	0.0	0.0	0.0	0.0	0.0	0.0	0.0	0.0	0.0	0.0	0.0	0.0	0.0	0.0	0.0	0.0	0.0	0.0
TAF6	6878	symbol	H. sapiens	6878	H. sapiens	0.0	0.0	0.0	1.0	0.0	0.0	0.0	0.0	0.0	0.0	0.0	1.0	0.0	0.0	0.0	0.0	0.0	0.0	0.0	0.0
DAB2IP	153090	symbol	H. sapiens	153090	H. sapiens	0.0	0.0	1.0	1.0	0.0	0.0	0.0	0.0	1.0	1.0	0.0	1.0	0.0	1.0	0.0	0.0	1.0	1.0	0.0	0.0
SLC8A2	6543	symbol	H. sapiens	6543	H. sapiens	1.0	1.0	0.0	1.0	0.0	0.0	0.0	1.0	0.0	0.0	0.0	0.0	0.0	0.0	0.0	0.0	0.0	0.0	0.0	0.0
CCDC159	126075	symbol	H. sapiens	126075	H. sapiens	0.0	0.0	0.0	0.0	0.0	0.0	0.0	0.0	0.0	0.0	0.0	0.0	0.0	0.0	0.0	0.0	0.0	0.0	0.0	0.0
SLC35F6	54978	symbol	H. sapiens	54978	H. sapiens	0.0	0.0	0.0	0.0	0.0	0.0	0.0	0.0	0.0	0.0	0.0	0.0	0.0	0.0	0.0	0.0	0.0	0.0	0.0	0.0
RPS10	6204	symbol	H. sapiens	6204	H. sapiens	0.0	0.0	0.0	0.0	0.0	0.0	0.0	0.0	0.0	0.0	0.0	0.0	0.0	0.0	0.0	0.0	0.0	0.0	0.0	0.0
PTPN13	5783	symbol	H. sapiens	5783	H. sapiens	0.0	0.0	0.0	0.0	0.0	0.0	1.0	0.0	0.0	0.0	0.0	0.0	0.0	0.0	0.0	0.0	0.0	0.0	0.0	0.0
TMEM45B	120224	symbol	H. sapiens	120224	H. sapiens	0.0	0.0	0.0	0.0	0.0	0.0	0.0	0.0	0.0	0.0	0.0	0.0	0.0	0.0	0.0	0.0	0.0	0.0	0.0	0.0
MIF	4282	symbol	H. sapiens	4282	H. sapiens	0.0	0.0	0.0	1.0	1.0	0.0	0.0	0.0	0.0	0.0	0.0	0.0	0.0	1.0	0.0	0.0	0.0	0.0	0.0	0.0
BTF3L4P2	653189	symbol	H. sapiens	653189	H. sapiens	0.0	0.0	0.0	0.0	0.0	0.0	0.0	0.0	0.0	0.0	0.0	0.0	0.0	0.0	0.0	0.0	0.0	0.0	0.0	0.0
EIF3G	8666	symbol	H. sapiens	8666	H. sapiens	0.0	0.0	0.0	0.0	0.0	0.0	0.0	0.0	0.0	0.0	0.0	0.0	0.0	0.0	0.0	0.0	0.0	0.0	0.0	0.0
TP53I13	90313	symbol	H. sapiens	90313	H. sapiens	0.0	0.0	0.0	0.0	0.0	0.0	0.0	0.0	0.0	0.0	0.0	0.0	0.0	0.0	0.0	0.0	0.0	0.0	0.0	0.0
TMEM200A	114801	symbol	H. sapiens	114801	H. sapiens	0.0	0.0	0.0	0.0	0.0	0.0	0.0	0.0	0.0	0.0	0.0	0.0	0.0	0.0	0.0	0.0	0.0	0.0	0.0	0.0
SUSD4	55061	symbol	H. sapiens	55061	H. sapiens	0.0	0.0	0.0	0.0	0.0	0.0	0.0	0.0	0.0	0.0	0.0	0.0	0.0	0.0	0.0	0.0	0.0	0.0	0.0	0.0
LOC105376508	10522	Gene_ID	H. sapiens	10522	H. sapiens	0.0	0.0	0.0	0.0	0.0	0.0	0.0	0.0	0.0	0.0	0.0	0.0	0.0	0.0	0.0	0.0	0.0	0.0	0.0	0.0
XKR8	55113	symbol	H. sapiens	55113	H. sapiens	0.0	0.0	0.0	0.0	0.0	0.0	0.0	0.0	0.0	0.0	0.0	0.0	0.0	0.0	0.0	0.0	0.0	0.0	0.0	0.0
ZBTB2	57621	symbol	H. sapiens	57621	H. sapiens	0.0	0.0	0.0	0.0	0.0	0.0	0.0	0.0	0.0	0.0	0.0	0.0	0.0	0.0	0.0	0.0	0.0	0.0	0.0	0.0
LPPR4	9890	gene_synonym	H. sapiens	9890	H. sapiens	1.0	0.0	0.0	0.0	0.0	0.0	0.0	0.0	0.0	0.0	0.0	0.0	0.0	1.0	0.0	0.0	0.0	0.0	0.0	0.0
ARID1A	8289	symbol	H. sapiens	8289	H. sapiens	0.0	0.0	0.0	1.0	0.0	0.0	0.0	0.0	0.0	0.0	0.0	0.0	0.0	0.0	0.0	0.0	0.0	0.0	1.0	0.0
DUSP19	142679	symbol	H. sapiens	142679	H. sapiens	0.0	0.0	0.0	1.0	0.0	0.0	0.0	0.0	0.0	0.0	0.0	0.0	0.0	0.0	0.0	0.0	0.0	0.0	0.0	0.0
LRRC10B	390205	symbol	H. sapiens	390205	H. sapiens	0.0	0.0	0.0	0.0	0.0	0.0	0.0	0.0	0.0	0.0	0.0	0.0	0.0	0.0	0.0	0.0	0.0	0.0	0.0	0.0
RFC5	5985	symbol	H. sapiens	5985	H. sapiens	0.0	0.0	0.0	0.0	0.0	0.0	0.0	0.0	0.0	0.0	0.0	0.0	0.0	0.0	0.0	0.0	0.0	0.0	0.0	0.0
PTDSS2	81490	symbol	H. sapiens	81490	H. sapiens	0.0	0.0	0.0	0.0	0.0	0.0	0.0	0.0	0.0	0.0	0.0	0.0	0.0	0.0	0.0	0.0	0.0	0.0	0.0	0.0
IPO13	9670	symbol	H. sapiens	9670	H. sapiens	0.0	0.0	0.0	0.0	0.0	0.0	0.0	0.0	0.0	0.0	0.0	0.0	0.0	0.0	0.0	0.0	0.0	0.0	0.0	0.0
SPATS1	221409	symbol	H. sapiens	221409	H. sapiens	0.0	0.0	0.0	0.0	0.0	0.0	0.0	0.0	0.0	0.0	0.0	0.0	0.0	0.0	0.0	0.0	0.0	0.0	0.0	0.0
DOCK4	9732	symbol	H. sapiens	9732	H. sapiens	0.0	0.0	0.0	0.0	0.0	0.0	1.0	1.0	0.0	1.0	0.0	0.0	0.0	1.0	0.0	0.0	0.0	0.0	0.0	0.0
BRI3	25798	symbol	H. sapiens	25798	H. sapiens	0.0	0.0	0.0	0.0	0.0	0.0	0.0	0.0	0.0	0.0	0.0	0.0	0.0	0.0	0.0	0.0	0.0	0.0	0.0	0.0
RHBDD3	25807	symbol	H. sapiens	25807	H. sapiens	0.0	0.0	0.0	0.0	0.0	0.0	0.0	0.0	0.0	0.0	0.0	0.0	0.0	0.0	0.0	0.0	0.0	0.0	0.0	0.0
LOC102724214	102724214	Gene_ID	H. sapiens	102724214	H. sapiens	0.0	0.0	0.0	0.0	0.0	0.0	0.0	0.0	0.0	0.0	0.0	0.0	0.0	0.0	0.0	0.0	0.0	0.0	0.0	0.0
RAVER1	125950	symbol	H. sapiens	125950	H. sapiens	0.0	0.0	0.0	0.0	0.0	0.0	0.0	0.0	0.0	0.0	0.0	0.0	0.0	0.0	0.0	0.0	0.0	0.0	0.0	0.0
LAMA1	284217	symbol	H. sapiens	284217	H. sapiens	0.0	0.0	0.0	0.0	0.0	1.0	0.0	0.0	0.0	0.0	0.0	1.0	1.0	1.0	1.0	0.0	0.0	0.0	1.0	0.0
BIRC7	79444	symbol	H. sapiens	79444	H. sapiens	0.0	0.0	0.0	1.0	0.0	0.0	0.0	0.0	0.0	0.0	0.0	0.0	0.0	0.0	0.0	0.0	0.0	0.0	1.0	0.0
CORO1C	23603	symbol	H. sapiens	23603	H. sapiens	0.0	0.0	0.0	1.0	0.0	0.0	0.0	0.0	1.0	1.0	1.0	0.0	0.0	0.0	0.0	1.0	0.0	0.0	0.0	0.0
CYBA	1535	symbol	H. sapiens	1535	H. sapiens	0.0	0.0	0.0	0.0	1.0	1.0	1.0	1.0	1.0	0.0	0.0	0.0	0.0	0.0	0.0	0.0	0.0	0.0	0.0	0.0
IQCE	23288	symbol	H. sapiens	23288	H. sapiens	0.0	0.0	0.0	0.0	0.0	0.0	0.0	0.0	0.0	0.0	0.0	0.0	0.0	0.0	0.0	0.0	0.0	0.0	0.0	0.0
NACAD	23148	symbol	H. sapiens	23148	H. sapiens	0.0	0.0	0.0	0.0	0.0	0.0	0.0	0.0	0.0	0.0	0.0	0.0	0.0	0.0	0.0	0.0	0.0	0.0	0.0	0.0
DLGAP3	58512	symbol	H. sapiens	58512	H. sapiens	1.0	1.0	0.0	0.0	0.0	0.0	0.0	1.0	0.0	0.0	0.0	0.0	0.0	0.0	0.0	0.0	0.0	0.0	0.0	1.0
FAM149A	25854	symbol	H. sapiens	25854	H. sapiens	0.0	0.0	0.0	0.0	0.0	0.0	0.0	0.0	0.0	0.0	0.0	0.0	0.0	0.0	0.0	0.0	0.0	0.0	0.0	0.0
ALPL	249	symbol	H. sapiens	249	H. sapiens	0.0	0.0	0.0	0.0	0.0	0.0	0.0	0.0	0.0	0.0	0.0	0.0	0.0	0.0	0.0	0.0	0.0	0.0	0.0	0.0
LOC105378656	105378656	Gene_ID	H. sapiens	105378656	H. sapiens	0.0	0.0	0.0	0.0	0.0	0.0	0.0	0.0	0.0	0.0	0.0	0.0	0.0	0.0	0.0	0.0	0.0	0.0	0.0	0.0
ZNF563	147837	symbol	H. sapiens	147837	H. sapiens	0.0	0.0	0.0	0.0	0.0	0.0	0.0	0.0	0.0	0.0	0.0	0.0	0.0	0.0	0.0	0.0	0.0	0.0	0.0	0.0
CTBP2P1	352905	symbol	H. sapiens	352905	H. sapiens	0.0	0.0	0.0	0.0	0.0	0.0	0.0	0.0	0.0	0.0	0.0	0.0	0.0	0.0	0.0	0.0	0.0	0.0	0.0	0.0
SGTA	6449	symbol	H. sapiens	6449	H. sapiens	0.0	0.0	0.0	0.0	0.0	0.0	0.0	0.0	0.0	0.0	0.0	0.0	0.0	0.0	0.0	0.0	0.0	0.0	0.0	0.0
KLF3	51274	symbol	H. sapiens	51274	H. sapiens	0.0	0.0	0.0	0.0	0.0	0.0	0.0	0.0	0.0	0.0	0.0	0.0	0.0	0.0	0.0	0.0	0.0	0.0	0.0	0.0
WBP1	23559	symbol	H. sapiens	23559	H. sapiens	0.0	0.0	0.0	0.0	0.0	0.0	0.0	0.0	0.0	0.0	0.0	0.0	0.0	0.0	0.0	0.0	0.0	0.0	0.0	0.0
TBC1D8B	54885	symbol	H. sapiens	54885	H. sapiens	0.0	0.0	0.0	0.0	0.0	0.0	0.0	0.0	0.0	0.0	0.0	0.0	0.0	0.0	0.0	0.0	0.0	0.0	0.0	0.0
KIAA0556	23247	gene_synonym	H. sapiens	23247	H. sapiens	0.0	0.0	0.0	0.0	0.0	0.0	0.0	0.0	0.0	0.0	0.0	0.0	0.0	0.0	0.0	0.0	0.0	0.0	0.0	0.0
TXLNB	167838	symbol	H. sapiens	167838	H. sapiens	0.0	0.0	0.0	0.0	0.0	0.0	0.0	0.0	0.0	0.0	0.0	0.0	0.0	0.0	0.0	0.0	0.0	0.0	0.0	0.0
MAFA	389692	symbol	H. sapiens	389692	H. sapiens	0.0	0.0	0.0	0.0	0.0	0.0	0.0	0.0	0.0	0.0	0.0	0.0	0.0	0.0	0.0	0.0	0.0	0.0	0.0	0.0
LOC105373007	105373007	Gene_ID	H. sapiens	105373007	H. sapiens	0.0	0.0	0.0	0.0	0.0	0.0	0.0	0.0	0.0	0.0	0.0	0.0	0.0	0.0	0.0	0.0	0.0	0.0	0.0	0.0
CRAMP1L	57585	gene_synonym	H. sapiens	57585	H. sapiens	0.0	0.0	0.0	0.0	0.0	0.0	0.0	0.0	0.0	0.0	0.0	0.0	0.0	0.0	0.0	0.0	0.0	0.0	0.0	0.0
MEIS3P2	257468	symbol	H. sapiens	257468	H. sapiens	0.0	0.0	0.0	0.0	0.0	0.0	0.0	0.0	0.0	0.0	0.0	0.0	0.0	0.0	0.0	0.0	0.0	0.0	0.0	0.0
FBF1	85302	symbol	H. sapiens	85302	H. sapiens	0.0	0.0	0.0	0.0	0.0	0.0	0.0	0.0	0.0	0.0	0.0	0.0	0.0	0.0	0.0	0.0	0.0	0.0	0.0	0.0
PABPC1L	80336	symbol	H. sapiens	80336	H. sapiens	0.0	0.0	0.0	0.0	0.0	0.0	0.0	0.0	0.0	0.0	0.0	0.0	0.0	0.0	0.0	0.0	0.0	0.0	0.0	0.0
HIST1H2AG	8969	gene_synonym	H. sapiens	8969	H. sapiens	0.0	0.0	0.0	0.0	0.0	0.0	0.0	0.0	0.0	0.0	0.0	0.0	0.0	0.0	0.0	0.0	0.0	0.0	0.0	0.0
LGALS9DP	645754	symbol	H. sapiens	645754	H. sapiens	0.0	0.0	0.0	0.0	0.0	0.0	0.0	0.0	0.0	0.0	0.0	0.0	0.0	0.0	0.0	0.0	0.0	0.0	0.0	0.0
LOC105372369						nan	nan	nan	nan	nan	nan	nan	nan	nan	nan	nan	nan	nan	nan	nan	nan	nan	nan	nan	nan
ZNF516	9658	symbol	H. sapiens	9658	H. sapiens	0.0	0.0	0.0	0.0	0.0	0.0	0.0	0.0	0.0	0.0	0.0	0.0	0.0	0.0	0.0	0.0	0.0	0.0	0.0	0.0
LOC100287309	100287309	Gene_ID	H. sapiens	100287309	H. sapiens	0.0	0.0	0.0	0.0	0.0	0.0	0.0	0.0	0.0	0.0	0.0	0.0	0.0	0.0	0.0	0.0	0.0	0.0	0.0	0.0
P3H2	55214	symbol	H. sapiens	55214	H. sapiens	0.0	0.0	0.0	0.0	0.0	0.0	0.0	0.0	0.0	0.0	0.0	0.0	0.0	0.0	0.0	0.0	0.0	0.0	0.0	0.0
S100A4	6275	symbol	H. sapiens	6275	H. sapiens	0.0	0.0	0.0	0.0	0.0	0.0	0.0	0.0	0.0	0.0	0.0	0.0	0.0	0.0	0.0	0.0	0.0	0.0	0.0	0.0
PRRC2A	7916	symbol	H. sapiens	7916	H. sapiens	0.0	0.0	0.0	0.0	0.0	0.0	0.0	0.0	0.0	0.0	0.0	0.0	0.0	0.0	0.0	0.0	0.0	0.0	0.0	0.0
FAM214B	80256	symbol	H. sapiens	80256	H. sapiens	0.0	0.0	0.0	0.0	0.0	0.0	0.0	0.0	0.0	0.0	0.0	0.0	0.0	0.0	0.0	0.0	0.0	0.0	0.0	0.0
FOXO6	100132074	symbol	H. sapiens	100132074	H. sapiens	0.0	0.0	0.0	0.0	0.0	0.0	0.0	0.0	0.0	0.0	0.0	0.0	0.0	0.0	0.0	0.0	0.0	0.0	0.0	0.0
FAM78A	286336	symbol	H. sapiens	286336	H. sapiens	0.0	0.0	0.0	0.0	0.0	0.0	0.0	0.0	0.0	0.0	0.0	0.0	0.0	0.0	0.0	0.0	0.0	0.0	0.0	0.0
CNOT3	4849	symbol	H. sapiens	4849	H. sapiens	0.0	0.0	0.0	0.0	0.0	0.0	0.0	0.0	0.0	0.0	0.0	0.0	0.0	0.0	0.0	0.0	0.0	0.0	0.0	0.0
LOC105371579						nan	nan	nan	nan	nan	nan	nan	nan	nan	nan	nan	nan	nan	nan	nan	nan	nan	nan	nan	nan
TDRD9	122402	symbol	H. sapiens	122402	H. sapiens	0.0	0.0	0.0	0.0	0.0	0.0	0.0	0.0	0.0	0.0	0.0	0.0	0.0	0.0	0.0	0.0	0.0	0.0	0.0	0.0
KIRREL2	84063	symbol	H. sapiens	84063	H. sapiens	0.0	0.0	0.0	0.0	0.0	0.0	0.0	0.0	0.0	0.0	0.0	0.0	0.0	0.0	0.0	0.0	0.0	0.0	0.0	0.0
GRAP2	9402	symbol	H. sapiens	9402	H. sapiens	0.0	0.0	0.0	0.0	0.0	1.0	0.0	0.0	0.0	0.0	0.0	0.0	0.0	0.0	0.0	0.0	0.0	0.0	0.0	0.0
NOG	9241	symbol	H. sapiens	9241	H. sapiens	1.0	0.0	1.0	0.0	0.0	0.0	0.0	0.0	1.0	1.0	0.0	0.0	0.0	1.0	0.0	0.0	0.0	1.0	1.0	0.0
CPED1	79974	symbol	H. sapiens	79974	H. sapiens	0.0	0.0	0.0	0.0	0.0	0.0	0.0	0.0	0.0	0.0	0.0	0.0	0.0	0.0	0.0	0.0	0.0	0.0	0.0	0.0
CIPC	85457	symbol	H. sapiens	85457	H. sapiens	0.0	0.0	0.0	0.0	0.0	0.0	0.0	0.0	0.0	0.0	0.0	0.0	0.0	0.0	0.0	0.0	0.0	0.0	0.0	0.0
IGF2R	3482	symbol	H. sapiens	3482	H. sapiens	0.0	0.0	0.0	0.0	0.0	0.0	0.0	0.0	0.0	0.0	0.0	0.0	0.0	0.0	0.0	0.0	0.0	0.0	0.0	0.0
LOC105375716	105375716	Gene_ID	H. sapiens	105375716	H. sapiens	0.0	0.0	0.0	0.0	0.0	0.0	0.0	0.0	0.0	0.0	0.0	0.0	0.0	0.0	0.0	0.0	0.0	0.0	0.0	0.0
LOC105372805	10317	Gene_ID	H. sapiens	10317	H. sapiens	0.0	0.0	0.0	0.0	0.0	0.0	0.0	0.0	0.0	0.0	0.0	0.0	0.0	0.0	0.0	0.0	0.0	0.0	0.0	0.0
KANSL2	54934	symbol	H. sapiens	54934	H. sapiens	0.0	0.0	0.0	0.0	0.0	0.0	0.0	0.0	0.0	0.0	0.0	0.0	0.0	0.0	0.0	0.0	0.0	0.0	0.0	0.0
LINC01465	283416	symbol	H. sapiens	283416	H. sapiens	0.0	0.0	0.0	0.0	0.0	0.0	0.0	0.0	0.0	0.0	0.0	0.0	0.0	0.0	0.0	0.0	0.0	0.0	0.0	0.0
PEG10	23089	symbol	H. sapiens	23089	H. sapiens	0.0	0.0	0.0	0.0	0.0	0.0	0.0	0.0	0.0	0.0	0.0	0.0	0.0	0.0	0.0	0.0	0.0	0.0	0.0	0.0
IRF5	3663	symbol	H. sapiens	3663	H. sapiens	0.0	0.0	0.0	0.0	0.0	0.0	0.0	0.0	0.0	0.0	0.0	0.0	0.0	0.0	0.0	0.0	0.0	0.0	0.0	0.0
LOC105376918						nan	nan	nan	nan	nan	nan	nan	nan	nan	nan	nan	nan	nan	nan	nan	nan	nan	nan	nan	nan
CHST6	4166	symbol	H. sapiens	4166	H. sapiens	0.0	0.0	0.0	0.0	0.0	0.0	0.0	0.0	0.0	0.0	0.0	0.0	0.0	0.0	0.0	0.0	0.0	0.0	0.0	0.0
XRCC3	7517	symbol	H. sapiens	7517	H. sapiens	0.0	0.0	0.0	0.0	0.0	0.0	0.0	0.0	0.0	0.0	0.0	0.0	0.0	0.0	0.0	0.0	0.0	0.0	0.0	0.0
LARP1	23367	symbol	H. sapiens	23367	H. sapiens	0.0	0.0	0.0	0.0	0.0	0.0	0.0	0.0	0.0	0.0	0.0	0.0	0.0	0.0	0.0	0.0	0.0	0.0	0.0	0.0
LIMD2	80774	symbol	H. sapiens	80774	H. sapiens	0.0	0.0	0.0	0.0	0.0	0.0	0.0	0.0	0.0	0.0	0.0	0.0	0.0	0.0	0.0	0.0	0.0	0.0	0.0	0.0
TEX15	56154	symbol	H. sapiens	56154	H. sapiens	0.0	0.0	0.0	1.0	0.0	0.0	0.0	0.0	0.0	0.0	0.0	0.0	0.0	0.0	0.0	0.0	0.0	0.0	0.0	0.0
LINGO3	645191	symbol	H. sapiens	645191	H. sapiens	0.0	0.0	0.0	0.0	0.0	0.0	0.0	0.0	0.0	0.0	0.0	0.0	0.0	0.0	0.0	0.0	0.0	0.0	0.0	0.0
LOC105372149						nan	nan	nan	nan	nan	nan	nan	nan	nan	nan	nan	nan	nan	nan	nan	nan	nan	nan	nan	nan
ZBED6CL	113763	gene_synonym	H. sapiens	113763	H. sapiens	0.0	0.0	0.0	0.0	0.0	0.0	0.0	0.0	0.0	0.0	0.0	0.0	0.0	0.0	0.0	0.0	0.0	0.0	0.0	0.0
CERS1	10715	symbol	H. sapiens	10715	H. sapiens	0.0	0.0	0.0	0.0	0.0	0.0	0.0	0.0	0.0	0.0	0.0	0.0	0.0	0.0	0.0	0.0	0.0	0.0	0.0	0.0
FGD3	89846	symbol	H. sapiens	89846	H. sapiens	0.0	0.0	0.0	0.0	0.0	0.0	1.0	0.0	0.0	0.0	1.0	0.0	0.0	0.0	0.0	1.0	0.0	0.0	0.0	0.0
HTR4	3360	symbol	H. sapiens	3360	H. sapiens	0.0	0.0	0.0	0.0	0.0	0.0	0.0	0.0	0.0	0.0	0.0	0.0	0.0	0.0	0.0	0.0	0.0	0.0	0.0	0.0
EPS15L1	58513	symbol	H. sapiens	58513	H. sapiens	0.0	0.0	0.0	0.0	0.0	0.0	0.0	0.0	0.0	0.0	0.0	0.0	0.0	0.0	0.0	0.0	0.0	0.0	0.0	0.0
PELI1	57162	symbol	H. sapiens	57162	H. sapiens	0.0	0.0	0.0	0.0	0.0	0.0	0.0	0.0	0.0	0.0	0.0	0.0	0.0	0.0	0.0	0.0	0.0	0.0	0.0	0.0
GPC4	2239	symbol	H. sapiens	2239	H. sapiens	0.0	1.0	0.0	0.0	0.0	0.0	0.0	0.0	0.0	0.0	0.0	0.0	0.0	0.0	0.0	0.0	1.0	0.0	1.0	0.0
CASS4	57091	symbol	H. sapiens	57091	H. sapiens	0.0	0.0	0.0	1.0	0.0	0.0	0.0	0.0	0.0	1.0	1.0	0.0	0.0	0.0	0.0	1.0	0.0	1.0	0.0	0.0
GAB3	139716	symbol	H. sapiens	139716	H. sapiens	0.0	0.0	0.0	0.0	0.0	0.0	0.0	0.0	0.0	0.0	0.0	0.0	0.0	0.0	0.0	0.0	0.0	0.0	0.0	0.0
ZCCHC14	23174	symbol	H. sapiens	23174	H. sapiens	0.0	0.0	0.0	0.0	0.0	0.0	0.0	0.0	0.0	0.0	0.0	0.0	0.0	0.0	0.0	0.0	0.0	0.0	0.0	0.0
DNM2	1785	symbol	H. sapiens	1785	H. sapiens	0.0	0.0	0.0	0.0	1.0	1.0	0.0	0.0	1.0	1.0	0.0	0.0	0.0	1.0	1.0	1.0	0.0	0.0	0.0	1.0
LINC00901	100506724	symbol	H. sapiens	100506724	H. sapiens	0.0	0.0	0.0	0.0	0.0	0.0	0.0	0.0	0.0	0.0	0.0	0.0	0.0	0.0	0.0	0.0	0.0	0.0	0.0	0.0
TUBA3D	113457	symbol	H. sapiens	113457	H. sapiens	0.0	0.0	0.0	0.0	0.0	0.0	1.0	0.0	0.0	0.0	0.0	0.0	0.0	0.0	1.0	0.0	0.0	0.0	1.0	1.0
LOC101927763	101927763	Gene_ID	H. sapiens	101927763	H. sapiens	0.0	0.0	0.0	0.0	0.0	0.0	0.0	0.0	0.0	0.0	0.0	0.0	0.0	0.0	0.0	0.0	0.0	0.0	0.0	0.0
SMAD9	4093	symbol	H. sapiens	4093	H. sapiens	0.0	0.0	0.0	0.0	0.0	0.0	0.0	0.0	0.0	0.0	0.0	0.0	0.0	0.0	0.0	0.0	0.0	1.0	1.0	0.0
LOC100128242	57476	Gene_ID	H. sapiens	57476	H. sapiens	0.0	0.0	0.0	0.0	0.0	0.0	0.0	0.0	0.0	0.0	0.0	0.0	0.0	0.0	0.0	0.0	0.0	0.0	0.0	0.0
VAT1	10493	symbol	H. sapiens	10493	H. sapiens	0.0	0.0	0.0	0.0	0.0	0.0	0.0	0.0	0.0	0.0	0.0	0.0	0.0	0.0	0.0	0.0	0.0	0.0	0.0	0.0
SLC52A2	79581	symbol	H. sapiens	79581	H. sapiens	0.0	0.0	0.0	0.0	0.0	0.0	0.0	0.0	0.0	0.0	0.0	0.0	0.0	0.0	0.0	0.0	0.0	0.0	0.0	0.0
SNX18	112574	symbol	H. sapiens	112574	H. sapiens	0.0	0.0	0.0	0.0	0.0	0.0	0.0	0.0	0.0	0.0	0.0	0.0	0.0	0.0	0.0	0.0	0.0	0.0	0.0	0.0
LOC100129293	100129293	Gene_ID	H. sapiens	100129293	H. sapiens	0.0	0.0	0.0	0.0	0.0	0.0	0.0	0.0	0.0	0.0	0.0	0.0	0.0	0.0	0.0	0.0	0.0	0.0	0.0	0.0
CLIC6	54102	symbol	H. sapiens	54102	H. sapiens	0.0	0.0	0.0	0.0	0.0	0.0	0.0	0.0	0.0	0.0	0.0	0.0	0.0	0.0	0.0	0.0	0.0	0.0	0.0	0.0
SNORD97	692223	symbol	H. sapiens	692223	H. sapiens	0.0	0.0	0.0	0.0	0.0	0.0	0.0	0.0	0.0	0.0	0.0	0.0	0.0	0.0	0.0	0.0	0.0	0.0	0.0	0.0
CNIH3	149111	symbol	H. sapiens	149111	H. sapiens	0.0	0.0	0.0	0.0	1.0	0.0	0.0	0.0	0.0	0.0	0.0	0.0	0.0	0.0	0.0	0.0	0.0	0.0	0.0	0.0
WNT4	54361	symbol	H. sapiens	54361	H. sapiens	0.0	0.0	1.0	0.0	0.0	0.0	0.0	0.0	1.0	0.0	0.0	0.0	1.0	1.0	1.0	0.0	0.0	1.0	1.0	0.0
MAP3K11	4296	symbol	H. sapiens	4296	H. sapiens	0.0	0.0	0.0	1.0	0.0	0.0	1.0	0.0	0.0	0.0	0.0	1.0	1.0	0.0	0.0	0.0	0.0	0.0	0.0	0.0
DCAF15	90379	symbol	H. sapiens	90379	H. sapiens	0.0	0.0	0.0	0.0	0.0	0.0	0.0	0.0	0.0	0.0	0.0	0.0	0.0	0.0	0.0	0.0	0.0	0.0	0.0	0.0
NOS1	4842	symbol	H. sapiens	4842	H. sapiens	0.0	0.0	0.0	1.0	1.0	0.0	0.0	1.0	0.0	1.0	0.0	0.0	0.0	0.0	0.0	0.0	0.0	1.0	1.0	1.0
ZBTB20-AS3	104413890	symbol	H. sapiens	104413890	H. sapiens	0.0	0.0	0.0	0.0	0.0	0.0	0.0	0.0	0.0	0.0	0.0	0.0	0.0	0.0	0.0	0.0	0.0	0.0	0.0	0.0
DNASE1	1773	symbol	H. sapiens	1773	H. sapiens	0.0	0.0	0.0	0.0	0.0	0.0	0.0	0.0	0.0	0.0	0.0	0.0	0.0	0.0	0.0	0.0	0.0	0.0	0.0	0.0
MTND1P20	100873339	symbol	H. sapiens	100873339	H. sapiens	0.0	0.0	0.0	0.0	0.0	0.0	0.0	0.0	0.0	0.0	0.0	0.0	0.0	0.0	0.0	0.0	0.0	0.0	0.0	0.0
RN7SL1	6029	symbol	H. sapiens	6029	H. sapiens	0.0	0.0	0.0	0.0	0.0	0.0	0.0	0.0	0.0	0.0	0.0	0.0	0.0	0.0	0.0	0.0	0.0	0.0	0.0	0.0
LOC105377990	105377989	Gene_ID	H. sapiens	105377989	H. sapiens	0.0	0.0	0.0	0.0	0.0	0.0	0.0	0.0	0.0	0.0	0.0	0.0	0.0	0.0	0.0	0.0	0.0	0.0	0.0	0.0
P3H1	64175	symbol	H. sapiens	64175	H. sapiens	0.0	0.0	0.0	0.0	0.0	0.0	0.0	0.0	0.0	1.0	0.0	0.0	0.0	0.0	0.0	0.0	0.0	0.0	0.0	0.0
MAPKAPK5-AS1	51275	symbol	H. sapiens	51275	H. sapiens	0.0	0.0	0.0	0.0	0.0	0.0	0.0	0.0	0.0	0.0	0.0	0.0	0.0	0.0	0.0	0.0	0.0	0.0	0.0	0.0
SNORD68	606500	symbol	H. sapiens	606500	H. sapiens	0.0	0.0	0.0	0.0	0.0	0.0	0.0	0.0	0.0	0.0	0.0	0.0	0.0	0.0	0.0	0.0	0.0	0.0	0.0	0.0
C16orf74	404550	symbol	H. sapiens	404550	H. sapiens	0.0	0.0	0.0	0.0	0.0	0.0	0.0	0.0	0.0	0.0	0.0	0.0	0.0	0.0	0.0	0.0	0.0	0.0	0.0	0.0
ARPC5	10092	symbol	H. sapiens	10092	H. sapiens	0.0	0.0	1.0	0.0	0.0	0.0	1.0	0.0	0.0	1.0	1.0	0.0	0.0	0.0	1.0	0.0	0.0	0.0	0.0	0.0
RBM42	79171	symbol	H. sapiens	79171	H. sapiens	0.0	0.0	0.0	0.0	0.0	0.0	0.0	0.0	0.0	0.0	0.0	0.0	0.0	0.0	0.0	0.0	0.0	0.0	0.0	0.0
FAM189B	10712	symbol	H. sapiens	10712	H. sapiens	0.0	0.0	0.0	0.0	0.0	0.0	0.0	0.0	0.0	0.0	0.0	0.0	0.0	0.0	0.0	0.0	0.0	0.0	0.0	0.0
BPIFC	254240	symbol	H. sapiens	254240	H. sapiens	0.0	0.0	0.0	0.0	0.0	0.0	0.0	0.0	0.0	0.0	0.0	0.0	0.0	0.0	0.0	0.0	0.0	0.0	0.0	0.0
SUN2	25777	symbol	H. sapiens	25777	H. sapiens	0.0	0.0	0.0	0.0	0.0	0.0	0.0	0.0	0.0	0.0	0.0	0.0	0.0	0.0	0.0	0.0	0.0	0.0	0.0	0.0
SUPT5H	6829	symbol	H. sapiens	6829	H. sapiens	0.0	0.0	0.0	0.0	0.0	0.0	0.0	0.0	0.0	0.0	0.0	0.0	0.0	0.0	0.0	0.0	0.0	0.0	0.0	0.0
IRX2	153572	symbol	H. sapiens	153572	H. sapiens	0.0	0.0	0.0	0.0	0.0	0.0	0.0	0.0	0.0	0.0	0.0	0.0	0.0	0.0	0.0	0.0	0.0	0.0	0.0	0.0
LINC00359	100887754	symbol	H. sapiens	100887754	H. sapiens	0.0	0.0	0.0	0.0	0.0	0.0	0.0	0.0	0.0	0.0	0.0	0.0	0.0	0.0	0.0	0.0	0.0	0.0	0.0	0.0
LOC105372848						nan	nan	nan	nan	nan	nan	nan	nan	nan	nan	nan	nan	nan	nan	nan	nan	nan	nan	nan	nan
HMHA1	23526	gene_synonym	H. sapiens	23526	H. sapiens	0.0	0.0	0.0	0.0	0.0	0.0	0.0	0.0	0.0	0.0	0.0	0.0	0.0	0.0	0.0	0.0	0.0	0.0	0.0	0.0
LOC101927188	101927188	Gene_ID	H. sapiens	101927188	H. sapiens	0.0	0.0	0.0	0.0	0.0	0.0	0.0	0.0	0.0	0.0	0.0	0.0	0.0	0.0	0.0	0.0	0.0	0.0	0.0	0.0
DUSP8	1850	symbol	H. sapiens	1850	H. sapiens	0.0	0.0	0.0	1.0	0.0	0.0	0.0	0.0	0.0	0.0	0.0	0.0	0.0	0.0	0.0	0.0	0.0	0.0	0.0	0.0
GNAZ	2781	symbol	H. sapiens	2781	H. sapiens	0.0	0.0	0.0	0.0	0.0	0.0	0.0	0.0	0.0	0.0	0.0	0.0	0.0	0.0	0.0	0.0	0.0	0.0	0.0	0.0
DENND2C	163259	symbol	H. sapiens	163259	H. sapiens	0.0	0.0	0.0	0.0	0.0	0.0	0.0	0.0	0.0	0.0	0.0	0.0	0.0	0.0	0.0	0.0	0.0	0.0	0.0	0.0
TRIM41	90933	symbol	H. sapiens	90933	H. sapiens	0.0	0.0	0.0	0.0	0.0	0.0	0.0	0.0	0.0	0.0	0.0	0.0	0.0	0.0	0.0	0.0	0.0	0.0	0.0	0.0
TAL1	6886	symbol	H. sapiens	6886	H. sapiens	1.0	0.0	0.0	1.0	0.0	0.0	0.0	0.0	0.0	0.0	0.0	0.0	0.0	1.0	0.0	0.0	0.0	1.0	0.0	0.0
RAB8B	51762	symbol	H. sapiens	51762	H. sapiens	0.0	1.0	0.0	0.0	0.0	0.0	0.0	1.0	0.0	1.0	0.0	0.0	0.0	0.0	0.0	0.0	0.0	0.0	0.0	0.0
MTA1	9112	symbol	H. sapiens	9112	H. sapiens	1.0	0.0	0.0	0.0	0.0	0.0	0.0	0.0	0.0	0.0	0.0	0.0	0.0	0.0	0.0	0.0	0.0	0.0	0.0	0.0
C17orf89	284184	gene_synonym	H. sapiens	284184	H. sapiens	0.0	0.0	0.0	0.0	0.0	0.0	0.0	0.0	0.0	0.0	0.0	0.0	0.0	0.0	0.0	0.0	0.0	0.0	0.0	0.0
RBM4	5936	symbol	H. sapiens	5936	H. sapiens	0.0	0.0	0.0	0.0	0.0	0.0	0.0	0.0	0.0	0.0	0.0	0.0	0.0	0.0	0.0	0.0	0.0	0.0	0.0	0.0
TULP1	7287	symbol	H. sapiens	7287	H. sapiens	0.0	0.0	0.0	0.0	0.0	0.0	0.0	0.0	0.0	0.0	0.0	0.0	0.0	0.0	0.0	0.0	0.0	0.0	0.0	0.0
DCAF5	8816	symbol	H. sapiens	8816	H. sapiens	0.0	0.0	0.0	0.0	0.0	0.0	0.0	0.0	0.0	0.0	0.0	0.0	0.0	0.0	0.0	0.0	0.0	0.0	0.0	0.0
ZIC4	84107	symbol	H. sapiens	84107	H. sapiens	0.0	0.0	0.0	0.0	0.0	0.0	0.0	0.0	0.0	0.0	0.0	0.0	0.0	0.0	0.0	0.0	0.0	0.0	0.0	0.0
PLEKHG4B	153478	symbol	H. sapiens	153478	H. sapiens	0.0	0.0	0.0	0.0	0.0	0.0	0.0	0.0	0.0	0.0	0.0	0.0	0.0	0.0	0.0	0.0	0.0	0.0	0.0	0.0
CCNY	219771	symbol	H. sapiens	219771	H. sapiens	0.0	0.0	0.0	0.0	0.0	0.0	0.0	0.0	0.0	0.0	0.0	0.0	0.0	0.0	0.0	0.0	0.0	0.0	0.0	0.0
RASA4B	100271927	symbol	H. sapiens	100271927	H. sapiens	0.0	0.0	0.0	0.0	0.0	0.0	0.0	0.0	0.0	0.0	0.0	0.0	0.0	0.0	0.0	0.0	0.0	0.0	0.0	0.0
CPVL	54504	symbol	H. sapiens	54504	H. sapiens	0.0	0.0	0.0	0.0	0.0	0.0	0.0	0.0	0.0	0.0	0.0	0.0	0.0	0.0	0.0	0.0	0.0	0.0	0.0	0.0
PIK3C2B	5287	symbol	H. sapiens	5287	H. sapiens	0.0	0.0	0.0	0.0	0.0	0.0	0.0	0.0	0.0	0.0	0.0	0.0	0.0	0.0	0.0	0.0	0.0	0.0	1.0	0.0
LOC105375454						nan	nan	nan	nan	nan	nan	nan	nan	nan	nan	nan	nan	nan	nan	nan	nan	nan	nan	nan	nan
DGKQ	1609	symbol	H. sapiens	1609	H. sapiens	0.0	0.0	0.0	1.0	0.0	0.0	0.0	0.0	0.0	0.0	0.0	1.0	0.0	0.0	0.0	0.0	0.0	1.0	0.0	0.0
XPO6	23214	symbol	H. sapiens	23214	H. sapiens	0.0	0.0	0.0	0.0	0.0	0.0	0.0	0.0	0.0	0.0	0.0	0.0	0.0	0.0	0.0	0.0	0.0	0.0	0.0	0.0
PNPLA6	10908	symbol	H. sapiens	10908	H. sapiens	0.0	0.0	0.0	0.0	0.0	0.0	0.0	0.0	0.0	0.0	0.0	0.0	0.0	0.0	0.0	0.0	0.0	0.0	0.0	0.0
PPM1E	22843	symbol	H. sapiens	22843	H. sapiens	0.0	0.0	0.0	1.0	0.0	0.0	0.0	0.0	0.0	0.0	0.0	0.0	0.0	0.0	0.0	0.0	0.0	0.0	0.0	1.0
TMEM74	157753	symbol	H. sapiens	157753	H. sapiens	0.0	0.0	0.0	0.0	0.0	0.0	0.0	0.0	0.0	0.0	0.0	0.0	0.0	0.0	0.0	0.0	0.0	0.0	0.0	0.0
CALHM2	51063	symbol	H. sapiens	51063	H. sapiens	0.0	0.0	0.0	0.0	0.0	0.0	0.0	0.0	0.0	0.0	0.0	0.0	0.0	0.0	0.0	0.0	0.0	0.0	0.0	0.0
DCXR	51181	symbol	H. sapiens	51181	H. sapiens	0.0	0.0	0.0	0.0	0.0	0.0	0.0	0.0	0.0	0.0	0.0	0.0	0.0	0.0	0.0	0.0	0.0	0.0	0.0	0.0
DCDC5	341019	gene_synonym	H. sapiens	341019	H. sapiens	0.0	0.0	0.0	0.0	0.0	0.0	0.0	0.0	0.0	0.0	0.0	0.0	0.0	0.0	0.0	0.0	0.0	0.0	0.0	0.0
RAP2B	5912	symbol	H. sapiens	5912	H. sapiens	0.0	0.0	0.0	1.0	0.0	0.0	0.0	0.0	0.0	0.0	0.0	0.0	0.0	0.0	0.0	0.0	0.0	0.0	0.0	0.0
NAP1L1P1	729561	symbol	H. sapiens	729561	H. sapiens	0.0	0.0	0.0	0.0	0.0	0.0	0.0	0.0	0.0	0.0	0.0	0.0	0.0	0.0	0.0	0.0	0.0	0.0	0.0	0.0
TMEM184B	25829	symbol	H. sapiens	25829	H. sapiens	0.0	0.0	0.0	0.0	0.0	0.0	0.0	0.0	0.0	0.0	0.0	0.0	0.0	0.0	0.0	0.0	0.0	0.0	0.0	0.0
LOC100505690	100505690	Gene_ID	H. sapiens	100505690	H. sapiens	0.0	0.0	0.0	0.0	0.0	0.0	0.0	0.0	0.0	0.0	0.0	0.0	0.0	0.0	0.0	0.0	0.0	0.0	0.0	0.0
CARM1	10498	symbol	H. sapiens	10498	H. sapiens	0.0	0.0	0.0	0.0	0.0	0.0	0.0	0.0	0.0	1.0	0.0	0.0	0.0	0.0	0.0	0.0	0.0	0.0	0.0	0.0
LINC00282	283521	gene_synonym	H. sapiens	283521	H. sapiens	0.0	0.0	0.0	0.0	0.0	0.0	0.0	0.0	0.0	0.0	0.0	0.0	0.0	0.0	0.0	0.0	0.0	0.0	0.0	0.0
EGLN1	54583	symbol	H. sapiens	54583	H. sapiens	0.0	0.0	0.0	0.0	0.0	0.0	0.0	0.0	0.0	0.0	0.0	0.0	0.0	0.0	0.0	0.0	0.0	0.0	1.0	0.0
VEPH1	79674	symbol	H. sapiens	79674	H. sapiens	0.0	0.0	0.0	0.0	0.0	0.0	0.0	0.0	0.0	0.0	0.0	0.0	0.0	0.0	0.0	0.0	0.0	0.0	0.0	0.0
FAM126A	84668	symbol	H. sapiens	84668	H. sapiens	0.0	0.0	0.0	0.0	0.0	0.0	0.0	0.0	0.0	0.0	0.0	0.0	0.0	0.0	0.0	0.0	0.0	0.0	0.0	0.0
AMFR	267	symbol	H. sapiens	267	H. sapiens	0.0	0.0	0.0	0.0	0.0	0.0	0.0	0.0	0.0	0.0	0.0	0.0	0.0	0.0	0.0	0.0	0.0	0.0	0.0	0.0
LOC105372974	105372974	Gene_ID	H. sapiens	105372974	H. sapiens	0.0	0.0	0.0	0.0	0.0	0.0	0.0	0.0	0.0	0.0	0.0	0.0	0.0	0.0	0.0	0.0	0.0	0.0	0.0	0.0
LOC101926893	101926893	Gene_ID	H. sapiens	101926893	H. sapiens	0.0	0.0	0.0	0.0	0.0	0.0	0.0	0.0	0.0	0.0	0.0	0.0	0.0	0.0	0.0	0.0	0.0	0.0	0.0	0.0
LOC401585	401585	Gene_ID	H. sapiens	401585	H. sapiens	0.0	0.0	0.0	0.0	0.0	0.0	0.0	0.0	0.0	0.0	0.0	0.0	0.0	0.0	0.0	0.0	0.0	0.0	0.0	0.0
PTGER4	5734	symbol	H. sapiens	5734	H. sapiens	0.0	0.0	0.0	0.0	0.0	0.0	0.0	0.0	0.0	1.0	0.0	0.0	0.0	0.0	0.0	0.0	0.0	0.0	1.0	0.0
C7orf31	136895	symbol	H. sapiens	136895	H. sapiens	0.0	0.0	0.0	0.0	0.0	0.0	0.0	0.0	0.0	0.0	0.0	0.0	0.0	0.0	0.0	0.0	0.0	0.0	0.0	0.0
PPP1R26	9858	symbol	H. sapiens	9858	H. sapiens	0.0	0.0	0.0	0.0	0.0	0.0	0.0	0.0	0.0	0.0	0.0	0.0	0.0	0.0	0.0	0.0	0.0	0.0	0.0	0.0
MAPKAP1	79109	symbol	H. sapiens	79109	H. sapiens	0.0	0.0	1.0	1.0	0.0	1.0	0.0	0.0	1.0	0.0	0.0	0.0	0.0	0.0	0.0	0.0	0.0	1.0	1.0	0.0
GPR35	2859	symbol	H. sapiens	2859	H. sapiens	0.0	0.0	0.0	0.0	1.0	0.0	0.0	1.0	0.0	0.0	0.0	0.0	0.0	0.0	0.0	0.0	0.0	0.0	0.0	0.0
LOC105375153						nan	nan	nan	nan	nan	nan	nan	nan	nan	nan	nan	nan	nan	nan	nan	nan	nan	nan	nan	nan
KCNA5	3741	symbol	H. sapiens	3741	H. sapiens	0.0	0.0	0.0	0.0	1.0	0.0	0.0	1.0	0.0	1.0	1.0	0.0	0.0	0.0	0.0	0.0	0.0	0.0	0.0	1.0
PGM5P2	595135	symbol	H. sapiens	595135	H. sapiens	0.0	0.0	0.0	0.0	0.0	0.0	0.0	0.0	0.0	0.0	0.0	0.0	0.0	0.0	0.0	0.0	0.0	0.0	0.0	0.0
CNPY3	10695	symbol	H. sapiens	10695	H. sapiens	0.0	0.0	0.0	0.0	0.0	0.0	0.0	0.0	0.0	0.0	0.0	0.0	0.0	0.0	0.0	0.0	0.0	0.0	0.0	0.0
WNT11	7481	symbol	H. sapiens	7481	H. sapiens	0.0	1.0	0.0	1.0	0.0	0.0	0.0	0.0	1.0	0.0	0.0	1.0	1.0	1.0	0.0	0.0	0.0	0.0	1.0	0.0
RPLP1P9	100271049	symbol	H. sapiens	100271049	H. sapiens	0.0	0.0	0.0	0.0	0.0	0.0	0.0	0.0	0.0	0.0	0.0	0.0	0.0	0.0	0.0	0.0	0.0	0.0	0.0	0.0
MGRN1	23295	symbol	H. sapiens	23295	H. sapiens	0.0	0.0	0.0	0.0	0.0	0.0	0.0	0.0	0.0	0.0	0.0	0.0	0.0	0.0	0.0	0.0	0.0	0.0	0.0	0.0
LOC105372553						nan	nan	nan	nan	nan	nan	nan	nan	nan	nan	nan	nan	nan	nan	nan	nan	nan	nan	nan	nan
POMT1	10585	symbol	H. sapiens	10585	H. sapiens	0.0	0.0	0.0	0.0	0.0	0.0	0.0	0.0	0.0	0.0	0.0	0.0	0.0	0.0	0.0	0.0	0.0	0.0	0.0	0.0
KCTD12	115207	symbol	H. sapiens	115207	H. sapiens	0.0	0.0	0.0	0.0	0.0	0.0	0.0	0.0	0.0	0.0	0.0	0.0	0.0	0.0	0.0	0.0	0.0	0.0	0.0	0.0
ZNHIT1	10467	symbol	H. sapiens	10467	H. sapiens	0.0	0.0	0.0	0.0	0.0	0.0	0.0	0.0	0.0	0.0	0.0	0.0	0.0	0.0	0.0	0.0	0.0	0.0	0.0	0.0
GIMAP1	170575	symbol	H. sapiens	170575	H. sapiens	0.0	0.0	0.0	0.0	0.0	0.0	0.0	0.0	0.0	0.0	0.0	0.0	0.0	0.0	0.0	0.0	0.0	0.0	0.0	0.0
DOT1L	84444	symbol	H. sapiens	84444	H. sapiens	0.0	0.0	0.0	0.0	0.0	0.0	0.0	0.0	0.0	0.0	0.0	0.0	0.0	0.0	0.0	0.0	0.0	0.0	0.0	0.0
LOC105378720	105378720	Gene_ID	H. sapiens	105378720	H. sapiens	0.0	0.0	0.0	0.0	0.0	0.0	0.0	0.0	0.0	0.0	0.0	0.0	0.0	0.0	0.0	0.0	0.0	0.0	0.0	0.0
PYCR1	5831	symbol	H. sapiens	5831	H. sapiens	0.0	0.0	0.0	0.0	0.0	0.0	0.0	0.0	0.0	0.0	0.0	0.0	0.0	0.0	0.0	0.0	0.0	0.0	0.0	0.0
MMD	23531	symbol	H. sapiens	23531	H. sapiens	0.0	0.0	0.0	0.0	0.0	0.0	0.0	0.0	0.0	0.0	0.0	0.0	0.0	0.0	0.0	0.0	0.0	0.0	0.0	0.0
CTGF	1490	gene_synonym	H. sapiens	1490	H. sapiens	0.0	0.0	0.0	1.0	0.0	0.0	0.0	1.0	0.0	0.0	0.0	0.0	1.0	0.0	0.0	0.0	0.0	1.0	0.0	0.0
SIVA1	10572	symbol	H. sapiens	10572	H. sapiens	0.0	0.0	0.0	0.0	0.0	0.0	0.0	0.0	0.0	0.0	0.0	0.0	0.0	0.0	0.0	0.0	0.0	0.0	0.0	0.0
DHCR7	1717	symbol	H. sapiens	1717	H. sapiens	0.0	0.0	0.0	0.0	0.0	0.0	0.0	0.0	0.0	0.0	0.0	0.0	0.0	0.0	0.0	0.0	0.0	0.0	0.0	0.0
AHRR	57491	symbol	H. sapiens	57491	H. sapiens	0.0	0.0	0.0	0.0	0.0	0.0	0.0	0.0	0.0	0.0	0.0	0.0	0.0	0.0	0.0	0.0	0.0	0.0	0.0	0.0
COLGALT1	79709	symbol	H. sapiens	79709	H. sapiens	0.0	0.0	0.0	0.0	0.0	0.0	0.0	0.0	0.0	0.0	1.0	0.0	0.0	0.0	0.0	0.0	0.0	0.0	0.0	0.0
NTN1	9423	symbol	H. sapiens	9423	H. sapiens	0.0	0.0	1.0	0.0	0.0	0.0	0.0	0.0	1.0	1.0	0.0	0.0	0.0	1.0	1.0	0.0	1.0	0.0	0.0	0.0
OR1L1	26737	symbol	H. sapiens	26737	H. sapiens	0.0	0.0	0.0	0.0	0.0	0.0	0.0	0.0	0.0	0.0	0.0	0.0	0.0	0.0	0.0	0.0	0.0	0.0	0.0	0.0
NSUN5P1	155400	symbol	H. sapiens	155400	H. sapiens	0.0	0.0	0.0	0.0	0.0	0.0	0.0	0.0	0.0	0.0	0.0	0.0	0.0	0.0	0.0	0.0	0.0	0.0	0.0	0.0
PCDH8	5100	symbol	H. sapiens	5100	H. sapiens	0.0	0.0	0.0	0.0	0.0	0.0	0.0	0.0	0.0	0.0	0.0	0.0	0.0	0.0	0.0	0.0	0.0	0.0	0.0	0.0
ITGB2	3689	symbol	H. sapiens	3689	H. sapiens	0.0	0.0	0.0	0.0	0.0	0.0	0.0	0.0	0.0	0.0	0.0	0.0	1.0	1.0	0.0	1.0	0.0	0.0	0.0	0.0
KIF18A	81930	symbol	H. sapiens	81930	H. sapiens	0.0	0.0	0.0	0.0	0.0	0.0	1.0	0.0	0.0	0.0	1.0	0.0	0.0	0.0	0.0	0.0	0.0	0.0	0.0	0.0
DYRK3	8444	symbol	H. sapiens	8444	H. sapiens	0.0	0.0	0.0	1.0	0.0	0.0	0.0	0.0	0.0	0.0	0.0	1.0	0.0	0.0	0.0	0.0	0.0	0.0	0.0	0.0
CENPB	1059	symbol	H. sapiens	1059	H. sapiens	0.0	0.0	0.0	0.0	0.0	0.0	0.0	0.0	0.0	0.0	0.0	0.0	0.0	0.0	0.0	0.0	0.0	0.0	0.0	0.0
ITPRIP	85450	symbol	H. sapiens	85450	H. sapiens	0.0	0.0	0.0	0.0	0.0	0.0	0.0	0.0	0.0	0.0	0.0	0.0	0.0	0.0	0.0	0.0	0.0	0.0	0.0	0.0
INPP5D	3635	symbol	H. sapiens	3635	H. sapiens	0.0	0.0	0.0	0.0	0.0	0.0	0.0	0.0	1.0	0.0	0.0	0.0	0.0	0.0	0.0	0.0	0.0	0.0	0.0	0.0
CCDC85C	317762	symbol	H. sapiens	317762	H. sapiens	0.0	0.0	0.0	0.0	0.0	0.0	0.0	0.0	0.0	0.0	0.0	0.0	0.0	0.0	0.0	0.0	0.0	0.0	0.0	0.0
SPRED3	399473	symbol	H. sapiens	399473	H. sapiens	0.0	0.0	0.0	1.0	0.0	0.0	0.0	0.0	1.0	0.0	0.0	0.0	0.0	0.0	0.0	0.0	0.0	0.0	0.0	0.0
BEGAIN	57596	symbol	H. sapiens	57596	H. sapiens	1.0	0.0	0.0	0.0	0.0	0.0	0.0	1.0	0.0	0.0	0.0	0.0	0.0	0.0	0.0	0.0	0.0	0.0	0.0	1.0
CPTP	80772	symbol	H. sapiens	80772	H. sapiens	0.0	0.0	0.0	0.0	0.0	0.0	0.0	0.0	0.0	0.0	0.0	0.0	0.0	0.0	0.0	0.0	0.0	0.0	0.0	0.0
ARAP1	116985	symbol	H. sapiens	116985	H. sapiens	0.0	0.0	0.0	0.0	0.0	0.0	1.0	0.0	0.0	1.0	1.0	0.0	0.0	0.0	0.0	1.0	0.0	0.0	0.0	0.0
LMAN2	10960	symbol	H. sapiens	10960	H. sapiens	0.0	0.0	0.0	0.0	0.0	0.0	0.0	0.0	0.0	0.0	0.0	0.0	0.0	0.0	0.0	0.0	0.0	0.0	0.0	0.0
MORC1	27136	symbol	H. sapiens	27136	H. sapiens	0.0	0.0	0.0	0.0	0.0	0.0	0.0	0.0	0.0	0.0	0.0	0.0	0.0	0.0	0.0	0.0	0.0	0.0	0.0	0.0
SPTBN2	6712	symbol	H. sapiens	6712	H. sapiens	1.0	1.0	1.0	0.0	0.0	0.0	0.0	0.0	0.0	1.0	1.0	0.0	0.0	0.0	1.0	0.0	0.0	0.0	1.0	0.0
TLR7	51284	symbol	H. sapiens	51284	H. sapiens	0.0	0.0	0.0	0.0	0.0	0.0	0.0	0.0	0.0	0.0	0.0	1.0	0.0	0.0	0.0	0.0	0.0	0.0	0.0	0.0
LRRC61	65999	symbol	H. sapiens	65999	H. sapiens	0.0	0.0	0.0	0.0	0.0	0.0	0.0	0.0	0.0	0.0	0.0	0.0	0.0	0.0	0.0	0.0	0.0	0.0	0.0	0.0
ABHD17C	58489	symbol	H. sapiens	58489	H. sapiens	0.0	0.0	0.0	0.0	0.0	0.0	0.0	0.0	0.0	0.0	0.0	0.0	0.0	0.0	0.0	0.0	1.0	0.0	0.0	0.0
NCF1B	654816	symbol	H. sapiens	654816	H. sapiens	0.0	0.0	0.0	0.0	0.0	0.0	0.0	0.0	0.0	0.0	0.0	0.0	0.0	0.0	0.0	0.0	0.0	0.0	0.0	0.0
RUVBL1	8607	symbol	H. sapiens	8607	H. sapiens	0.0	0.0	0.0	1.0	0.0	0.0	0.0	0.0	1.0	0.0	0.0	0.0	0.0	0.0	0.0	0.0	0.0	0.0	1.0	0.0
COL4A1	1282	symbol	H. sapiens	1282	H. sapiens	0.0	1.0	1.0	0.0	0.0	1.0	0.0	0.0	0.0	0.0	0.0	0.0	1.0	0.0	1.0	0.0	0.0	1.0	1.0	0.0
HNRNPA3P11	100421431	symbol	H. sapiens	100421431	H. sapiens	0.0	0.0	0.0	0.0	0.0	0.0	0.0	0.0	0.0	0.0	0.0	0.0	0.0	0.0	0.0	0.0	0.0	0.0	0.0	0.0
RASAL3	64926	symbol	H. sapiens	64926	H. sapiens	0.0	0.0	0.0	0.0	0.0	0.0	0.0	0.0	0.0	0.0	0.0	0.0	0.0	0.0	0.0	0.0	0.0	0.0	0.0	0.0
ITGB5	3693	symbol	H. sapiens	3693	H. sapiens	0.0	0.0	0.0	0.0	0.0	0.0	0.0	0.0	0.0	0.0	1.0	0.0	1.0	0.0	0.0	0.0	0.0	1.0	1.0	0.0
FOXS1	2307	symbol	H. sapiens	2307	H. sapiens	0.0	0.0	0.0	0.0	0.0	0.0	0.0	0.0	1.0	0.0	0.0	0.0	0.0	0.0	0.0	0.0	0.0	0.0	0.0	0.0
PEPD	5184	symbol	H. sapiens	5184	H. sapiens	0.0	0.0	0.0	0.0	0.0	0.0	0.0	0.0	0.0	0.0	0.0	0.0	0.0	0.0	0.0	0.0	0.0	0.0	0.0	0.0
HLA-DPB2	3116	symbol	H. sapiens	3116	H. sapiens	0.0	0.0	0.0	0.0	0.0	0.0	0.0	0.0	0.0	0.0	0.0	0.0	0.0	0.0	0.0	0.0	0.0	0.0	0.0	0.0
ALS2CR12	130540	gene_synonym	H. sapiens	130540	H. sapiens	0.0	0.0	0.0	0.0	0.0	0.0	0.0	0.0	0.0	0.0	0.0	0.0	0.0	0.0	0.0	0.0	0.0	0.0	0.0	0.0
EME1	146956	symbol	H. sapiens	146956	H. sapiens	0.0	0.0	0.0	0.0	0.0	0.0	0.0	0.0	0.0	0.0	0.0	0.0	0.0	0.0	0.0	0.0	0.0	0.0	0.0	0.0
SIN3B	23309	symbol	H. sapiens	23309	H. sapiens	0.0	0.0	0.0	0.0	0.0	0.0	0.0	0.0	0.0	0.0	0.0	0.0	0.0	0.0	0.0	0.0	0.0	0.0	0.0	0.0
LOC105374476	105374476	Gene_ID	H. sapiens	105374476	H. sapiens	0.0	0.0	0.0	0.0	0.0	0.0	0.0	0.0	0.0	0.0	0.0	0.0	0.0	0.0	0.0	0.0	0.0	0.0	0.0	0.0
ZNF513	130557	symbol	H. sapiens	130557	H. sapiens	0.0	0.0	0.0	0.0	0.0	0.0	0.0	0.0	0.0	0.0	0.0	0.0	0.0	0.0	0.0	0.0	0.0	0.0	0.0	0.0
FBLN1	2192	symbol	H. sapiens	2192	H. sapiens	0.0	0.0	0.0	1.0	0.0	0.0	0.0	0.0	1.0	1.0	0.0	0.0	0.0	0.0	0.0	1.0	0.0	0.0	0.0	0.0
NFIB	4781	symbol	H. sapiens	4781	H. sapiens	0.0	0.0	1.0	0.0	0.0	0.0	0.0	0.0	0.0	0.0	0.0	0.0	0.0	1.0	0.0	0.0	0.0	0.0	0.0	0.0
CD320	51293	symbol	H. sapiens	51293	H. sapiens	0.0	0.0	0.0	0.0	0.0	0.0	0.0	0.0	0.0	0.0	0.0	0.0	0.0	0.0	0.0	0.0	0.0	0.0	0.0	0.0
ATF6B	1388	symbol	H. sapiens	1388	H. sapiens	0.0	0.0	0.0	1.0	0.0	0.0	0.0	0.0	0.0	0.0	0.0	0.0	0.0	0.0	0.0	0.0	0.0	0.0	1.0	0.0
RAVER2	55225	symbol	H. sapiens	55225	H. sapiens	0.0	0.0	0.0	0.0	0.0	0.0	0.0	0.0	0.0	0.0	0.0	0.0	0.0	0.0	0.0	0.0	0.0	0.0	0.0	0.0
MYCL	4610	symbol	H. sapiens	4610	H. sapiens	0.0	0.0	0.0	0.0	0.0	0.0	0.0	0.0	0.0	0.0	0.0	0.0	0.0	0.0	0.0	0.0	0.0	0.0	0.0	0.0
AJUBA	84962	symbol	H. sapiens	84962	H. sapiens	0.0	1.0	0.0	1.0	0.0	0.0	0.0	0.0	0.0	0.0	0.0	0.0	1.0	0.0	0.0	0.0	0.0	0.0	0.0	0.0
LARGE-AS1	100506195	symbol	H. sapiens	100506195	H. sapiens	0.0	0.0	0.0	0.0	0.0	0.0	0.0	0.0	0.0	0.0	0.0	0.0	0.0	0.0	0.0	0.0	0.0	0.0	0.0	0.0
PXDC1	221749	symbol	H. sapiens	221749	H. sapiens	0.0	0.0	0.0	0.0	0.0	0.0	0.0	0.0	0.0	0.0	0.0	0.0	0.0	0.0	0.0	0.0	0.0	0.0	0.0	0.0
GRIA1	2890	symbol	H. sapiens	2890	H. sapiens	1.0	0.0	0.0	0.0	0.0	0.0	0.0	1.0	0.0	0.0	0.0	0.0	0.0	0.0	0.0	0.0	0.0	0.0	1.0	1.0
NEUROD1	4760	symbol	H. sapiens	4760	H. sapiens	0.0	0.0	1.0	0.0	0.0	0.0	0.0	1.0	0.0	0.0	0.0	0.0	0.0	0.0	0.0	0.0	0.0	0.0	0.0	0.0
LOC101927023	101927023	Gene_ID	H. sapiens	101927023	H. sapiens	0.0	0.0	0.0	0.0	0.0	0.0	0.0	0.0	0.0	0.0	0.0	0.0	0.0	0.0	0.0	0.0	0.0	0.0	0.0	0.0
LOC105373255						nan	nan	nan	nan	nan	nan	nan	nan	nan	nan	nan	nan	nan	nan	nan	nan	nan	nan	nan	nan
LOC105378659						nan	nan	nan	nan	nan	nan	nan	nan	nan	nan	nan	nan	nan	nan	nan	nan	nan	nan	nan	nan
C18orf42	642597	gene_synonym	H. sapiens	642597	H. sapiens	0.0	0.0	0.0	0.0	0.0	0.0	0.0	0.0	0.0	0.0	0.0	0.0	0.0	0.0	0.0	0.0	0.0	0.0	0.0	0.0
ANKRD20A7P	653436	symbol	H. sapiens	653436	H. sapiens	0.0	0.0	0.0	0.0	0.0	0.0	0.0	0.0	0.0	0.0	0.0	0.0	0.0	0.0	0.0	0.0	0.0	0.0	0.0	0.0
ANKRD54	129138	symbol	H. sapiens	129138	H. sapiens	0.0	0.0	0.0	0.0	0.0	0.0	0.0	0.0	0.0	0.0	0.0	0.0	0.0	0.0	0.0	0.0	0.0	0.0	0.0	0.0
RPL18A	6142	symbol	H. sapiens	6142	H. sapiens	0.0	0.0	0.0	0.0	0.0	0.0	0.0	0.0	0.0	0.0	0.0	0.0	0.0	0.0	1.0	0.0	0.0	1.0	0.0	0.0
PEX26	55670	symbol	H. sapiens	55670	H. sapiens	0.0	0.0	0.0	0.0	0.0	0.0	0.0	0.0	0.0	0.0	0.0	0.0	0.0	0.0	0.0	0.0	0.0	0.0	0.0	0.0
UBTD2	92181	symbol	H. sapiens	92181	H. sapiens	0.0	0.0	0.0	0.0	0.0	0.0	0.0	0.0	0.0	0.0	0.0	0.0	0.0	0.0	0.0	0.0	0.0	0.0	0.0	0.0
SDK1	221935	symbol	H. sapiens	221935	H. sapiens	0.0	0.0	0.0	0.0	0.0	0.0	0.0	0.0	0.0	0.0	0.0	0.0	0.0	0.0	0.0	0.0	0.0	0.0	0.0	0.0
LSS	4047	symbol	H. sapiens	4047	H. sapiens	0.0	0.0	0.0	0.0	0.0	0.0	0.0	0.0	0.0	0.0	0.0	0.0	0.0	0.0	0.0	0.0	0.0	0.0	0.0	0.0
ASXL2	55252	symbol	H. sapiens	55252	H. sapiens	0.0	0.0	0.0	0.0	0.0	0.0	0.0	0.0	0.0	0.0	0.0	0.0	0.0	0.0	0.0	0.0	0.0	0.0	0.0	0.0
MSI1	4440	symbol	H. sapiens	4440	H. sapiens	0.0	0.0	0.0	0.0	0.0	0.0	0.0	0.0	0.0	0.0	0.0	0.0	0.0	0.0	0.0	0.0	0.0	0.0	0.0	0.0
UBAC1	10422	symbol	H. sapiens	10422	H. sapiens	0.0	0.0	0.0	0.0	0.0	0.0	0.0	0.0	0.0	0.0	0.0	0.0	0.0	0.0	0.0	0.0	0.0	0.0	0.0	0.0
STX11	8676	symbol	H. sapiens	8676	H. sapiens	0.0	0.0	0.0	0.0	0.0	0.0	0.0	0.0	0.0	0.0	0.0	0.0	0.0	0.0	0.0	0.0	0.0	0.0	0.0	0.0
C4orf50	389197	symbol	H. sapiens	389197	H. sapiens	0.0	0.0	0.0	0.0	0.0	0.0	0.0	0.0	0.0	0.0	0.0	0.0	0.0	0.0	0.0	0.0	0.0	0.0	0.0	0.0
NYAP2	57624	symbol	H. sapiens	57624	H. sapiens	0.0	0.0	0.0	0.0	0.0	0.0	0.0	0.0	0.0	0.0	0.0	0.0	0.0	0.0	0.0	0.0	0.0	0.0	0.0	0.0
MUC1	4582	symbol	H. sapiens	4582	H. sapiens	0.0	0.0	0.0	1.0	0.0	0.0	0.0	0.0	0.0	0.0	0.0	0.0	0.0	0.0	0.0	0.0	0.0	0.0	0.0	0.0
PTPRU	10076	symbol	H. sapiens	10076	H. sapiens	0.0	0.0	0.0	0.0	0.0	1.0	0.0	0.0	0.0	0.0	0.0	0.0	0.0	0.0	0.0	0.0	0.0	1.0	0.0	0.0
RNH1	6050	symbol	H. sapiens	6050	H. sapiens	0.0	0.0	0.0	0.0	0.0	0.0	0.0	0.0	0.0	0.0	0.0	0.0	0.0	0.0	0.0	0.0	0.0	0.0	0.0	0.0
LOC105373570	105373570	Gene_ID	H. sapiens	105373570	H. sapiens	0.0	0.0	0.0	0.0	0.0	0.0	0.0	0.0	0.0	0.0	0.0	0.0	0.0	0.0	0.0	0.0	0.0	0.0	0.0	0.0
C5orf38	153571	symbol	H. sapiens	153571	H. sapiens	0.0	0.0	0.0	0.0	0.0	0.0	0.0	0.0	0.0	0.0	0.0	0.0	0.0	0.0	0.0	0.0	0.0	0.0	0.0	0.0
PRICKLE2	166336	symbol	H. sapiens	166336	H. sapiens	0.0	0.0	0.0	0.0	0.0	0.0	0.0	0.0	0.0	0.0	0.0	0.0	0.0	0.0	0.0	0.0	0.0	0.0	1.0	0.0
RSPO3	84870	symbol	H. sapiens	84870	H. sapiens	0.0	0.0	0.0	0.0	0.0	0.0	0.0	0.0	0.0	0.0	0.0	0.0	0.0	0.0	0.0	0.0	0.0	0.0	1.0	0.0
ZNF488	118738	symbol	H. sapiens	118738	H. sapiens	0.0	0.0	0.0	0.0	0.0	0.0	0.0	0.0	0.0	0.0	0.0	0.0	0.0	0.0	0.0	0.0	0.0	0.0	0.0	0.0
MS4A6A	64231	symbol	H. sapiens	64231	H. sapiens	0.0	0.0	0.0	0.0	0.0	0.0	0.0	0.0	0.0	0.0	0.0	0.0	0.0	0.0	0.0	0.0	0.0	0.0	0.0	0.0
SHISA2	387914	symbol	H. sapiens	387914	H. sapiens	0.0	0.0	0.0	0.0	0.0	0.0	0.0	0.0	0.0	0.0	0.0	0.0	0.0	0.0	0.0	0.0	0.0	0.0	0.0	0.0
CEP170B	283638	symbol	H. sapiens	283638	H. sapiens	0.0	0.0	0.0	0.0	0.0	0.0	0.0	0.0	0.0	0.0	0.0	0.0	0.0	0.0	0.0	0.0	0.0	0.0	0.0	0.0
SYT3	84258	symbol	H. sapiens	84258	H. sapiens	0.0	0.0	0.0	0.0	1.0	0.0	0.0	0.0	1.0	0.0	0.0	0.0	0.0	0.0	0.0	1.0	0.0	0.0	0.0	0.0
IMPDH1	3614	symbol	H. sapiens	3614	H. sapiens	0.0	0.0	0.0	0.0	0.0	0.0	0.0	0.0	0.0	0.0	0.0	0.0	0.0	0.0	0.0	0.0	0.0	0.0	0.0	0.0
ITPR3	3710	symbol	H. sapiens	3710	H. sapiens	1.0	0.0	0.0	0.0	1.0	1.0	0.0	0.0	0.0	0.0	0.0	0.0	1.0	0.0	0.0	0.0	0.0	0.0	1.0	1.0
SH3BGR	6450	symbol	H. sapiens	6450	H. sapiens	0.0	0.0	0.0	0.0	0.0	0.0	0.0	0.0	0.0	0.0	0.0	0.0	0.0	0.0	0.0	0.0	0.0	0.0	0.0	0.0
ZNF189	7743	symbol	H. sapiens	7743	H. sapiens	0.0	0.0	0.0	0.0	0.0	0.0	0.0	0.0	0.0	0.0	0.0	0.0	0.0	0.0	0.0	0.0	0.0	0.0	0.0	0.0
SNAP23	8773	symbol	H. sapiens	8773	H. sapiens	0.0	0.0	0.0	0.0	0.0	0.0	1.0	0.0	0.0	0.0	0.0	0.0	0.0	0.0	0.0	0.0	0.0	0.0	0.0	0.0
LOC105375172	105375172	Gene_ID	H. sapiens	105375172	H. sapiens	0.0	0.0	0.0	0.0	0.0	0.0	0.0	0.0	0.0	0.0	0.0	0.0	0.0	0.0	0.0	0.0	0.0	0.0	0.0	0.0
LOC100421670	100421670	Gene_ID	H. sapiens	100421670	H. sapiens	0.0	0.0	0.0	0.0	0.0	0.0	0.0	0.0	0.0	0.0	0.0	0.0	0.0	0.0	0.0	0.0	0.0	0.0	0.0	0.0
LOC374443	374443	Gene_ID	H. sapiens	374443	H. sapiens	0.0	0.0	0.0	0.0	0.0	0.0	0.0	0.0	0.0	0.0	0.0	0.0	0.0	0.0	0.0	0.0	0.0	0.0	0.0	0.0
CTAGE3P	220112	symbol	H. sapiens	220112	H. sapiens	0.0	0.0	0.0	0.0	0.0	0.0	0.0	0.0	0.0	0.0	0.0	0.0	0.0	0.0	0.0	0.0	0.0	0.0	0.0	0.0
KRBA2	124751	symbol	H. sapiens	124751	H. sapiens	0.0	0.0	0.0	0.0	0.0	0.0	0.0	0.0	0.0	0.0	0.0	0.0	0.0	0.0	0.0	0.0	0.0	0.0	0.0	0.0
SYDE2	84144	symbol	H. sapiens	84144	H. sapiens	0.0	0.0	0.0	0.0	0.0	0.0	0.0	0.0	0.0	0.0	0.0	0.0	0.0	0.0	0.0	0.0	0.0	0.0	0.0	0.0
SMO	6608	symbol	H. sapiens	6608	H. sapiens	0.0	0.0	1.0	0.0	0.0	0.0	0.0	0.0	1.0	1.0	0.0	0.0	0.0	1.0	1.0	0.0	0.0	0.0	1.0	0.0
LRRC4B	94030	symbol	H. sapiens	94030	H. sapiens	0.0	1.0	0.0	0.0	0.0	0.0	0.0	0.0	0.0	1.0	0.0	0.0	0.0	0.0	0.0	0.0	1.0	0.0	0.0	1.0
IL13RA2	3598	symbol	H. sapiens	3598	H. sapiens	0.0	0.0	0.0	0.0	0.0	0.0	0.0	0.0	0.0	0.0	0.0	0.0	0.0	0.0	0.0	0.0	0.0	0.0	0.0	0.0
WDFY4	57705	symbol	H. sapiens	57705	H. sapiens	0.0	0.0	0.0	0.0	0.0	0.0	0.0	0.0	0.0	0.0	0.0	0.0	0.0	0.0	0.0	0.0	0.0	0.0	0.0	0.0
MEGF11	84465	symbol	H. sapiens	84465	H. sapiens	0.0	0.0	0.0	0.0	0.0	0.0	0.0	0.0	0.0	0.0	0.0	0.0	0.0	0.0	0.0	0.0	0.0	0.0	0.0	0.0
SMPD4	55627	symbol	H. sapiens	55627	H. sapiens	0.0	0.0	0.0	0.0	0.0	0.0	0.0	0.0	0.0	0.0	0.0	0.0	0.0	0.0	0.0	0.0	0.0	0.0	0.0	0.0
GALNT16	57452	symbol	H. sapiens	57452	H. sapiens	0.0	0.0	0.0	0.0	0.0	0.0	0.0	0.0	0.0	0.0	0.0	0.0	0.0	0.0	0.0	0.0	0.0	0.0	0.0	0.0
TMC6	11322	symbol	H. sapiens	11322	H. sapiens	0.0	0.0	0.0	0.0	0.0	0.0	0.0	0.0	0.0	0.0	0.0	0.0	0.0	0.0	0.0	0.0	0.0	0.0	0.0	0.0
ZBTB20-AS1	100131117	symbol	H. sapiens	100131117	H. sapiens	0.0	0.0	0.0	0.0	0.0	0.0	0.0	0.0	0.0	0.0	0.0	0.0	0.0	0.0	0.0	0.0	0.0	0.0	0.0	0.0
NKAIN2	154215	symbol	H. sapiens	154215	H. sapiens	0.0	0.0	0.0	0.0	0.0	0.0	0.0	0.0	0.0	0.0	0.0	0.0	0.0	0.0	0.0	0.0	0.0	0.0	0.0	0.0
CARD11	84433	symbol	H. sapiens	84433	H. sapiens	0.0	0.0	0.0	0.0	0.0	0.0	0.0	0.0	0.0	0.0	0.0	0.0	0.0	0.0	0.0	0.0	0.0	0.0	0.0	0.0
IL34	146433	symbol	H. sapiens	146433	H. sapiens	0.0	0.0	0.0	1.0	0.0	0.0	0.0	0.0	0.0	1.0	0.0	0.0	1.0	0.0	0.0	0.0	0.0	0.0	0.0	0.0
BRD2	6046	symbol	H. sapiens	6046	H. sapiens	0.0	0.0	0.0	0.0	0.0	0.0	0.0	0.0	0.0	0.0	0.0	1.0	0.0	0.0	0.0	0.0	0.0	0.0	0.0	0.0
PIGT	51604	symbol	H. sapiens	51604	H. sapiens	0.0	0.0	0.0	0.0	0.0	0.0	0.0	0.0	0.0	0.0	0.0	0.0	0.0	0.0	0.0	0.0	0.0	0.0	0.0	0.0
LOC102724165	102724165	Gene_ID	H. sapiens	102724165	H. sapiens	0.0	0.0	0.0	0.0	0.0	0.0	0.0	0.0	0.0	0.0	0.0	0.0	0.0	0.0	0.0	0.0	0.0	0.0	0.0	0.0
LOC105372777	105372777	Gene_ID	H. sapiens	105372777	H. sapiens	0.0	0.0	0.0	0.0	0.0	0.0	0.0	0.0	0.0	0.0	0.0	0.0	0.0	0.0	0.0	0.0	0.0	0.0	0.0	0.0
C6orf118	168090	symbol	H. sapiens	168090	H. sapiens	0.0	0.0	0.0	0.0	0.0	0.0	0.0	0.0	0.0	0.0	0.0	0.0	0.0	0.0	0.0	0.0	0.0	0.0	0.0	0.0
MOV10	4343	symbol	H. sapiens	4343	H. sapiens	0.0	0.0	0.0	0.0	0.0	0.0	0.0	0.0	0.0	1.0	0.0	0.0	0.0	0.0	0.0	1.0	0.0	1.0	1.0	0.0
NDN	4692	symbol	H. sapiens	4692	H. sapiens	0.0	0.0	1.0	0.0	0.0	0.0	0.0	0.0	1.0	0.0	0.0	0.0	0.0	1.0	0.0	0.0	0.0	1.0	0.0	0.0
LDLRAD3	143458	symbol	H. sapiens	143458	H. sapiens	0.0	0.0	0.0	0.0	0.0	0.0	0.0	0.0	0.0	0.0	0.0	0.0	0.0	0.0	0.0	0.0	0.0	0.0	0.0	0.0
GSDMD	79792	symbol	H. sapiens	79792	H. sapiens	0.0	0.0	0.0	0.0	0.0	0.0	0.0	0.0	0.0	0.0	0.0	0.0	0.0	0.0	0.0	0.0	0.0	0.0	0.0	0.0
POM121C	100101267	symbol	H. sapiens	100101267	H. sapiens	0.0	0.0	0.0	0.0	0.0	0.0	0.0	0.0	0.0	0.0	0.0	0.0	0.0	0.0	0.0	0.0	0.0	0.0	0.0	0.0
PCDH18	54510	symbol	H. sapiens	54510	H. sapiens	0.0	0.0	0.0	0.0	0.0	0.0	0.0	0.0	0.0	0.0	0.0	0.0	0.0	0.0	0.0	0.0	0.0	0.0	0.0	0.0
ALDH16A1	126133	symbol	H. sapiens	126133	H. sapiens	0.0	0.0	0.0	0.0	0.0	0.0	0.0	0.0	0.0	0.0	0.0	0.0	0.0	0.0	0.0	0.0	0.0	0.0	0.0	0.0
BRMS1	25855	symbol	H. sapiens	25855	H. sapiens	0.0	0.0	0.0	0.0	0.0	0.0	0.0	0.0	0.0	0.0	0.0	0.0	0.0	0.0	0.0	0.0	0.0	0.0	0.0	0.0
TSPAN4	7106	symbol	H. sapiens	7106	H. sapiens	0.0	0.0	0.0	0.0	0.0	0.0	0.0	0.0	0.0	0.0	0.0	0.0	0.0	0.0	0.0	0.0	0.0	0.0	0.0	0.0
MAF	4094	symbol	H. sapiens	4094	H. sapiens	0.0	0.0	0.0	0.0	0.0	0.0	0.0	0.0	0.0	0.0	0.0	0.0	0.0	0.0	0.0	0.0	0.0	0.0	0.0	0.0
CMTM7	112616	symbol	H. sapiens	112616	H. sapiens	0.0	0.0	0.0	0.0	0.0	0.0	0.0	0.0	0.0	0.0	0.0	0.0	0.0	0.0	0.0	0.0	0.0	0.0	0.0	0.0
LOC101928487	101928487	Gene_ID	H. sapiens	101928487	H. sapiens	0.0	0.0	0.0	0.0	0.0	0.0	0.0	0.0	0.0	0.0	0.0	0.0	0.0	0.0	0.0	0.0	0.0	0.0	0.0	0.0
ACAD10	80724	symbol	H. sapiens	80724	H. sapiens	0.0	0.0	0.0	0.0	0.0	0.0	0.0	0.0	0.0	0.0	0.0	0.0	0.0	0.0	0.0	0.0	0.0	0.0	0.0	0.0
KDM4B	23030	symbol	H. sapiens	23030	H. sapiens	0.0	0.0	0.0	0.0	0.0	0.0	0.0	0.0	0.0	0.0	0.0	0.0	0.0	0.0	0.0	0.0	0.0	0.0	0.0	0.0
ADCK3	56997	gene_synonym	H. sapiens	56997	H. sapiens	0.0	0.0	0.0	0.0	0.0	0.0	0.0	0.0	0.0	0.0	0.0	0.0	0.0	0.0	0.0	0.0	0.0	0.0	0.0	0.0
MZT2A	653784	symbol	H. sapiens	653784	H. sapiens	0.0	0.0	0.0	0.0	0.0	0.0	0.0	0.0	0.0	0.0	0.0	0.0	0.0	0.0	0.0	0.0	0.0	0.0	0.0	0.0
LOC105375236	105375236	Gene_ID	H. sapiens	105375236	H. sapiens	0.0	0.0	0.0	0.0	0.0	0.0	0.0	0.0	0.0	0.0	0.0	0.0	0.0	0.0	0.0	0.0	0.0	0.0	0.0	0.0
MRGPRF	116535	symbol	H. sapiens	116535	H. sapiens	0.0	0.0	0.0	0.0	0.0	0.0	0.0	0.0	0.0	0.0	0.0	0.0	0.0	0.0	0.0	0.0	0.0	0.0	0.0	0.0
TBX5	6910	symbol	H. sapiens	6910	H. sapiens	0.0	0.0	0.0	0.0	0.0	0.0	0.0	1.0	1.0	0.0	0.0	0.0	0.0	0.0	0.0	0.0	0.0	0.0	0.0	0.0
TOMM34	10953	symbol	H. sapiens	10953	H. sapiens	0.0	0.0	0.0	0.0	0.0	0.0	0.0	0.0	0.0	0.0	0.0	0.0	0.0	0.0	0.0	0.0	0.0	0.0	0.0	0.0
RALGPS2	55103	symbol	H. sapiens	55103	H. sapiens	0.0	0.0	0.0	0.0	0.0	0.0	0.0	0.0	0.0	0.0	0.0	0.0	0.0	0.0	0.0	0.0	0.0	0.0	0.0	0.0
BAX	581	symbol	H. sapiens	581	H. sapiens	0.0	0.0	1.0	1.0	1.0	1.0	0.0	1.0	0.0	0.0	1.0	0.0	1.0	1.0	0.0	0.0	0.0	0.0	1.0	0.0
GGA1	26088	symbol	H. sapiens	26088	H. sapiens	0.0	0.0	0.0	0.0	0.0	0.0	0.0	0.0	0.0	0.0	0.0	0.0	0.0	0.0	0.0	0.0	0.0	0.0	0.0	0.0
LILRB4	11006	symbol	H. sapiens	11006	H. sapiens	0.0	0.0	0.0	1.0	0.0	0.0	0.0	0.0	1.0	0.0	0.0	0.0	0.0	0.0	0.0	0.0	0.0	0.0	0.0	0.0
CLCN7	1186	symbol	H. sapiens	1186	H. sapiens	0.0	0.0	0.0	0.0	0.0	0.0	0.0	0.0	0.0	0.0	0.0	0.0	0.0	0.0	0.0	0.0	0.0	0.0	0.0	0.0
LOC105374477						nan	nan	nan	nan	nan	nan	nan	nan	nan	nan	nan	nan	nan	nan	nan	nan	nan	nan	nan	nan
B3GALT5-AS1	114041	symbol	H. sapiens	114041	H. sapiens	0.0	0.0	0.0	0.0	0.0	0.0	0.0	0.0	0.0	0.0	0.0	0.0	0.0	0.0	0.0	0.0	0.0	0.0	0.0	0.0
LOC105374202						nan	nan	nan	nan	nan	nan	nan	nan	nan	nan	nan	nan	nan	nan	nan	nan	nan	nan	nan	nan
FAM195B	348262	gene_synonym	H. sapiens	348262	H. sapiens	0.0	0.0	0.0	0.0	0.0	0.0	0.0	0.0	0.0	0.0	0.0	0.0	0.0	0.0	0.0	0.0	0.0	0.0	0.0	0.0
LYNX1	66004	symbol	H. sapiens	66004	H. sapiens	0.0	0.0	0.0	0.0	0.0	0.0	0.0	0.0	0.0	0.0	0.0	0.0	0.0	0.0	0.0	0.0	0.0	0.0	0.0	0.0
TP73-AS1	57212	symbol	H. sapiens	57212	H. sapiens	0.0	0.0	0.0	0.0	0.0	0.0	0.0	0.0	0.0	0.0	0.0	0.0	0.0	0.0	0.0	0.0	0.0	0.0	0.0	0.0
RPS2	6187	symbol	H. sapiens	6187	H. sapiens	0.0	0.0	0.0	0.0	0.0	0.0	0.0	0.0	0.0	0.0	0.0	0.0	0.0	0.0	0.0	0.0	0.0	0.0	0.0	0.0
SAMD3	154075	symbol	H. sapiens	154075	H. sapiens	0.0	0.0	0.0	0.0	0.0	0.0	0.0	0.0	0.0	0.0	0.0	0.0	0.0	0.0	0.0	0.0	0.0	0.0	0.0	0.0
PPP1CA	5499	symbol	H. sapiens	5499	H. sapiens	0.0	0.0	0.0	0.0	0.0	0.0	0.0	0.0	0.0	1.0	0.0	0.0	1.0	0.0	0.0	0.0	0.0	1.0	1.0	1.0
LILRA2	11027	symbol	H. sapiens	11027	H. sapiens	0.0	0.0	0.0	0.0	0.0	0.0	0.0	0.0	0.0	0.0	0.0	0.0	0.0	0.0	0.0	0.0	0.0	0.0	0.0	0.0
ASB1	51665	symbol	H. sapiens	51665	H. sapiens	0.0	0.0	0.0	0.0	0.0	0.0	0.0	0.0	0.0	0.0	0.0	0.0	0.0	0.0	0.0	0.0	0.0	0.0	0.0	0.0
PLB1	151056	symbol	H. sapiens	151056	H. sapiens	0.0	0.0	0.0	0.0	0.0	0.0	0.0	0.0	0.0	0.0	0.0	0.0	0.0	0.0	0.0	0.0	0.0	0.0	0.0	0.0
DACT3	147906	symbol	H. sapiens	147906	H. sapiens	0.0	0.0	0.0	0.0	0.0	0.0	0.0	0.0	1.0	0.0	0.0	0.0	0.0	0.0	0.0	0.0	0.0	0.0	1.0	0.0

## Sheet: TCx AD_Enrichment
GroupID	Category	Term	Description	LogP	Log(q-value)	InTerm_InList	Genes	Symbols
1_Summary	GO Biological Processes	GO:0050804	modulation of chemical synaptic transmission	-26.7722	-22.6811	47/435	25,154,409,613,815,816,1627,1742,1855,2890,2900,2901,2904,3265,3710,4761,5582,6543,6722,7305,8525,8831,9241,9890,10458,10636,22839,23085,23096,23154,26012,27185,28964,50944,57338,57555,57596,58512,84502,84628,84687,85358,253980,254263,347730,388336,729956,1600,2258,2558,3350,3784,4808,6712,6886,8516,8704,9112,9455,26090,85461	ABL1,ADRB2,ARRB2,BCR,CAMK2A,CAMK2B,DBN1,DLG4,DVL1,GRIA1,GRIK4,GRIK5,GRIN2B,HRAS,ITPR3,NEUROD2,PRKCG,SLC8A2,SRF,TYROBP,DGKZ,SYNGAP1,NOG,PLPPR4,BAIAP2,RGS14,DLGAP4,ERC1,IQSEC2,NCDN,NSMF,DISC1,GIT1,SHANK1,JPH3,NLGN2,BEGAIN,DLGAP3,JPH4,NTNG2,PPP1R9B,SHANK3,KCTD13,CNIH2,LRRTM1,SHISA6,SHISA7,DAB1,FGF13,GABRA5,HTR1A,KCNQ1,NHLH2,SPTBN2,TAL1,ITGA8,B4GALT2,MTA1,HOMER2,ABHD12,TANC1
1_Member	GO Biological Processes	GO:0050804	modulation of chemical synaptic transmission	-26.7722	-22.6811	47/435	25,154,409,613,815,816,1627,1742,1855,2890,2900,2901,2904,3265,3710,4761,5582,6543,6722,7305,8525,8831,9241,9890,10458,10636,22839,23085,23096,23154,26012,27185,28964,50944,57338,57555,57596,58512,84502,84628,84687,85358,253980,254263,347730,388336,729956	ABL1,ADRB2,ARRB2,BCR,CAMK2A,CAMK2B,DBN1,DLG4,DVL1,GRIA1,GRIK4,GRIK5,GRIN2B,HRAS,ITPR3,NEUROD2,PRKCG,SLC8A2,SRF,TYROBP,DGKZ,SYNGAP1,NOG,PLPPR4,BAIAP2,RGS14,DLGAP4,ERC1,IQSEC2,NCDN,NSMF,DISC1,GIT1,SHANK1,JPH3,NLGN2,BEGAIN,DLGAP3,JPH4,NTNG2,PPP1R9B,SHANK3,KCTD13,CNIH2,LRRTM1,SHISA6,SHISA7
1_Member	GO Biological Processes	GO:0099177	regulation of trans-synaptic signaling	-26.7281	-22.6811	47/436	25,154,409,613,815,816,1627,1742,1855,2890,2900,2901,2904,3265,3710,4761,5582,6543,6722,7305,8525,8831,9241,9890,10458,10636,22839,23085,23096,23154,26012,27185,28964,50944,57338,57555,57596,58512,84502,84628,84687,85358,253980,254263,347730,388336,729956	ABL1,ADRB2,ARRB2,BCR,CAMK2A,CAMK2B,DBN1,DLG4,DVL1,GRIA1,GRIK4,GRIK5,GRIN2B,HRAS,ITPR3,NEUROD2,PRKCG,SLC8A2,SRF,TYROBP,DGKZ,SYNGAP1,NOG,PLPPR4,BAIAP2,RGS14,DLGAP4,ERC1,IQSEC2,NCDN,NSMF,DISC1,GIT1,SHANK1,JPH3,NLGN2,BEGAIN,DLGAP3,JPH4,NTNG2,PPP1R9B,SHANK3,KCTD13,CNIH2,LRRTM1,SHISA6,SHISA7
1_Member	GO Biological Processes	GO:0048167	regulation of synaptic plasticity	-17.7984	-14.2285	27/204	25,815,816,1627,1742,2890,2904,3265,3710,4761,5582,6543,6722,7305,8831,9241,10458,10636,23085,23154,26012,57338,84502,85358,347730,388336,729956	ABL1,CAMK2A,CAMK2B,DBN1,DLG4,GRIA1,GRIN2B,HRAS,ITPR3,NEUROD2,PRKCG,SLC8A2,SRF,TYROBP,SYNGAP1,NOG,BAIAP2,RGS14,ERC1,NCDN,NSMF,JPH3,JPH4,SHANK3,LRRTM1,SHISA6,SHISA7
1_Member	GO Biological Processes	GO:0048168	regulation of neuronal synaptic plasticity	-14.898	-11.8052	15/56	815,816,1627,1742,2904,3265,6543,8831,9241,23154,26012,57338,85358,388336,729956	CAMK2A,CAMK2B,DBN1,DLG4,GRIN2B,HRAS,SLC8A2,SYNGAP1,NOG,NCDN,NSMF,JPH3,SHANK3,SHISA6,SHISA7
1_Member	GO Biological Processes	GO:0007610	behavior	-13.7784	-10.8617	37/572	25,409,1600,1742,1855,2258,2558,2890,2904,3350,3710,3784,4761,4808,5582,6543,6712,6722,6886,8516,8704,8831,9112,9241,9455,10636,26090,28964,50944,57338,57555,84502,84687,85358,85461,347730,729956	ABL1,ARRB2,DAB1,DLG4,DVL1,FGF13,GABRA5,GRIA1,GRIN2B,HTR1A,ITPR3,KCNQ1,NEUROD2,NHLH2,PRKCG,SLC8A2,SPTBN2,SRF,TAL1,ITGA8,B4GALT2,SYNGAP1,MTA1,NOG,HOMER2,RGS14,ABHD12,GIT1,SHANK1,JPH3,NLGN2,JPH4,PPP1R9B,SHANK3,TANC1,LRRTM1,SHISA7
1_Member	GO Biological Processes	GO:0007611	learning or memory	-12.1681	-9.56973	24/265	25,1742,2258,2558,2890,2904,3710,4761,5582,6543,6722,8516,8704,8831,9241,10636,28964,50944,57338,84502,84687,85358,85461,729956	ABL1,DLG4,FGF13,GABRA5,GRIA1,GRIN2B,ITPR3,NEUROD2,PRKCG,SLC8A2,SRF,ITGA8,B4GALT2,SYNGAP1,NOG,RGS14,GIT1,SHANK1,JPH3,JPH4,PPP1R9B,SHANK3,TANC1,SHISA7
1_Member	GO Biological Processes	GO:0007612	learning	-11.4707	-8.98001	18/147	25,1742,2258,2558,4761,6543,6722,8704,8831,9241,10636,28964,50944,57338,84502,84687,85358,85461	ABL1,DLG4,FGF13,GABRA5,NEUROD2,SLC8A2,SRF,B4GALT2,SYNGAP1,NOG,RGS14,GIT1,SHANK1,JPH3,JPH4,PPP1R9B,SHANK3,TANC1
1_Member	GO Biological Processes	GO:0050890	cognition	-10.8039	-8.42428	24/307	25,1742,2258,2558,2890,2904,3710,4761,5582,6543,6722,8516,8704,8831,9241,10636,28964,50944,57338,84502,84687,85358,85461,729956	ABL1,DLG4,FGF13,GABRA5,GRIA1,GRIN2B,ITPR3,NEUROD2,PRKCG,SLC8A2,SRF,ITGA8,B4GALT2,SYNGAP1,NOG,RGS14,GIT1,SHANK1,JPH3,JPH4,PPP1R9B,SHANK3,TANC1,SHISA7
1_Member	GO Biological Processes	GO:0007613	memory	-6.81788	-5.05187	12/121	2258,2890,3710,6543,6722,8516,8704,10636,50944,57338,85358,729956	FGF13,GRIA1,ITPR3,SLC8A2,SRF,ITGA8,B4GALT2,RGS14,SHANK1,JPH3,SHANK3,SHISA7
1_Member	GO Biological Processes	GO:0050806	positive regulation of synaptic transmission	-6.74677	-4.99309	13/147	409,1742,2904,3710,5582,6543,9241,10636,57555,85358,253980,347730,729956	ARRB2,DLG4,GRIN2B,ITPR3,PRKCG,SLC8A2,NOG,RGS14,NLGN2,SHANK3,KCTD13,LRRTM1,SHISA7
1_Member	GO Biological Processes	GO:0008306	associative learning	-6.62343	-4.89026	10/82	25,2558,4761,6722,8704,8831,9241,10636,50944,85461	ABL1,GABRA5,NEUROD2,SRF,B4GALT2,SYNGAP1,NOG,RGS14,SHANK1,TANC1
1_Member	GO Biological Processes	GO:0060291	long-term synaptic potentiation	-4.67485	-3.314	7/60	2904,3710,5582,6543,9241,10636,347730	GRIN2B,ITPR3,PRKCG,SLC8A2,NOG,RGS14,LRRTM1
2_Summary	GO Biological Processes	GO:0034330	cell junction organization	-18.7033	-14.8323	40/479	613,1282,1488,1627,1742,1855,2239,2258,4771,5064,5318,5578,5802,6543,6712,6722,7481,8321,8831,9344,9722,9948,10458,11346,23085,23380,50855,50944,51762,57555,58512,78999,84628,84962,85358,85461,94030,347730,653464,729956	BCR,COL4A1,CTBP2,DBN1,DLG4,DVL1,GPC4,FGF13,NF2,PALM,PKP2,PRKCA,PTPRS,SLC8A2,SPTBN2,SRF,WNT11,FZD1,SYNGAP1,TAOK2,NOS1AP,WDR1,BAIAP2,SYNPO,ERC1,SRGAP2,PARD6A,SHANK1,RAB8B,NLGN2,DLGAP3,LRFN4,NTNG2,AJUBA,SHANK3,TANC1,LRRC4B,LRRTM1,SRGAP2C,SHISA7
2_Member	GO Biological Processes	GO:0034330	cell junction organization	-18.7033	-14.8323	40/479	613,1282,1488,1627,1742,1855,2239,2258,4771,5064,5318,5578,5802,6543,6712,6722,7481,8321,8831,9344,9722,9948,10458,11346,23085,23380,50855,50944,51762,57555,58512,78999,84628,84962,85358,85461,94030,347730,653464,729956	BCR,COL4A1,CTBP2,DBN1,DLG4,DVL1,GPC4,FGF13,NF2,PALM,PKP2,PRKCA,PTPRS,SLC8A2,SPTBN2,SRF,WNT11,FZD1,SYNGAP1,TAOK2,NOS1AP,WDR1,BAIAP2,SYNPO,ERC1,SRGAP2,PARD6A,SHANK1,RAB8B,NLGN2,DLGAP3,LRFN4,NTNG2,AJUBA,SHANK3,TANC1,LRRC4B,LRRTM1,SRGAP2C,SHISA7
2_Member	GO Biological Processes	GO:0050808	synapse organization	-15.7715	-12.5695	29/289	1282,1488,1627,1742,1855,2239,2258,5064,5802,6543,6712,8321,8831,9722,10458,11346,23085,23380,50944,57555,58512,78999,84628,85358,85461,94030,347730,653464,729956	COL4A1,CTBP2,DBN1,DLG4,DVL1,GPC4,FGF13,PALM,PTPRS,SLC8A2,SPTBN2,FZD1,SYNGAP1,NOS1AP,BAIAP2,SYNPO,ERC1,SRGAP2,SHANK1,NLGN2,DLGAP3,LRFN4,NTNG2,SHANK3,TANC1,LRRC4B,LRRTM1,SRGAP2C,SHISA7
2_Member	GO Biological Processes	GO:0034329	cell junction assembly	-6.65109	-4.91154	17/262	613,1855,2258,5318,5578,6712,6722,7481,8321,9344,9948,23380,57555,84628,84962,85358,653464	BCR,DVL1,FGF13,PKP2,PRKCA,SPTBN2,SRF,WNT11,FZD1,TAOK2,WDR1,SRGAP2,NLGN2,NTNG2,AJUBA,SHANK3,SRGAP2C
2_Member	GO Biological Processes	GO:0007416	synapse assembly	-4.87725	-3.47857	9/101	1855,2258,6712,8321,23380,57555,84628,85358,653464	DVL1,FGF13,SPTBN2,FZD1,SRGAP2,NLGN2,NTNG2,SHANK3,SRGAP2C
3_Summary	GO Biological Processes	GO:0007420	brain development	-18.4871	-14.7411	49/744	25,409,581,613,1282,1600,1952,2258,2558,2904,3208,3340,4760,4761,4771,4781,4808,6497,6608,6712,6722,7305,8321,8516,8660,8704,9241,10092,10458,10501,23380,27185,28964,50488,50674,53615,54361,56848,57555,64919,79109,79143,80055,84687,85358,153090,166614,266727,653464,8312,4692,9423,57630,84892	ABL1,ARRB2,BAX,BCR,COL4A1,DAB1,CELSR2,FGF13,GABRA5,GRIN2B,HPCA,NDST1,NEUROD1,NEUROD2,NF2,NFIB,NHLH2,SKI,SMO,SPTBN2,SRF,TYROBP,FZD1,ITGA8,IRS2,B4GALT2,NOG,ARPC5,BAIAP2,SEMA6B,SRGAP2,DISC1,GIT1,MINK1,NEUROG3,MBD3,WNT4,SPHK2,NLGN2,BCL11B,MAPKAP1,MBOAT7,PGAP1,PPP1R9B,SHANK3,DAB2IP,DCLK2,MDGA1,SRGAP2C,AXIN1,NDN,NTN1,SH3RF1,POMGNT2
3_Member	GO Biological Processes	GO:0007420	brain development	-18.4871	-14.7411	49/744	25,409,581,613,1282,1600,1952,2258,2558,2904,3208,3340,4760,4761,4771,4781,4808,6497,6608,6712,6722,7305,8321,8516,8660,8704,9241,10092,10458,10501,23380,27185,28964,50488,50674,53615,54361,56848,57555,64919,79109,79143,80055,84687,85358,153090,166614,266727,653464	ABL1,ARRB2,BAX,BCR,COL4A1,DAB1,CELSR2,FGF13,GABRA5,GRIN2B,HPCA,NDST1,NEUROD1,NEUROD2,NF2,NFIB,NHLH2,SKI,SMO,SPTBN2,SRF,TYROBP,FZD1,ITGA8,IRS2,B4GALT2,NOG,ARPC5,BAIAP2,SEMA6B,SRGAP2,DISC1,GIT1,MINK1,NEUROG3,MBD3,WNT4,SPHK2,NLGN2,BCL11B,MAPKAP1,MBOAT7,PGAP1,PPP1R9B,SHANK3,DAB2IP,DCLK2,MDGA1,SRGAP2C
3_Member	GO Biological Processes	GO:0060322	head development	-18.1613	-14.5122	50/789	25,409,581,613,1282,1600,1952,2258,2558,2904,3208,3340,4760,4761,4771,4781,4808,6497,6608,6712,6722,7305,8312,8321,8516,8660,8704,9241,10092,10458,10501,23380,27185,28964,50488,50674,53615,54361,56848,57555,64919,79109,79143,80055,84687,85358,153090,166614,266727,653464	ABL1,ARRB2,BAX,BCR,COL4A1,DAB1,CELSR2,FGF13,GABRA5,GRIN2B,HPCA,NDST1,NEUROD1,NEUROD2,NF2,NFIB,NHLH2,SKI,SMO,SPTBN2,SRF,TYROBP,AXIN1,FZD1,ITGA8,IRS2,B4GALT2,NOG,ARPC5,BAIAP2,SEMA6B,SRGAP2,DISC1,GIT1,MINK1,NEUROG3,MBD3,WNT4,SPHK2,NLGN2,BCL11B,MAPKAP1,MBOAT7,PGAP1,PPP1R9B,SHANK3,DAB2IP,DCLK2,MDGA1,SRGAP2C
3_Member	GO Biological Processes	GO:0030900	forebrain development	-12.0542	-9.46951	28/374	581,1600,2258,3340,4760,4771,4781,4808,6497,6608,6722,7305,9241,10092,10501,23380,27185,50674,54361,64919,79143,80055,84687,85358,153090,166614,266727,653464	BAX,DAB1,FGF13,NDST1,NEUROD1,NF2,NFIB,NHLH2,SKI,SMO,SRF,TYROBP,NOG,ARPC5,SEMA6B,SRGAP2,DISC1,NEUROG3,WNT4,BCL11B,MBOAT7,PGAP1,PPP1R9B,SHANK3,DAB2IP,DCLK2,MDGA1,SRGAP2C
3_Member	GO Biological Processes	GO:0021537	telencephalon development	-9.40081	-7.22883	20/246	581,1600,2258,4760,4771,4781,6497,6608,6722,10501,23380,27185,64919,79143,84687,85358,153090,166614,266727,653464	BAX,DAB1,FGF13,NEUROD1,NF2,NFIB,SKI,SMO,SRF,SEMA6B,SRGAP2,DISC1,BCL11B,MBOAT7,PPP1R9B,SHANK3,DAB2IP,DCLK2,MDGA1,SRGAP2C
3_Member	GO Biological Processes	GO:0021543	pallium development	-8.62998	-6.59154	16/168	581,1600,2258,4760,4771,6608,6722,10501,23380,27185,79143,84687,153090,166614,266727,653464	BAX,DAB1,FGF13,NEUROD1,NF2,SMO,SRF,SEMA6B,SRGAP2,DISC1,MBOAT7,PPP1R9B,DAB2IP,DCLK2,MDGA1,SRGAP2C
3_Member	GO Biological Processes	GO:0021761	limbic system development	-7.41509	-5.54269	12/107	581,1600,2258,4760,4771,4808,6608,6722,10092,10501,84687,166614	BAX,DAB1,FGF13,NEUROD1,NF2,NHLH2,SMO,SRF,ARPC5,SEMA6B,PPP1R9B,DCLK2
3_Member	GO Biological Processes	GO:0001764	neuron migration	-5.77924	-4.20218	11/125	581,1600,1952,2258,4692,6722,9423,27185,57630,84892,266727	BAX,DAB1,CELSR2,FGF13,NDN,SRF,NTN1,DISC1,SH3RF1,POMGNT2,MDGA1
3_Member	GO Biological Processes	GO:0021766	hippocampus development	-5.76538	-4.1969	9/79	1600,2258,4760,4771,6608,6722,10501,84687,166614	DAB1,FGF13,NEUROD1,NF2,SMO,SRF,SEMA6B,PPP1R9B,DCLK2
4_Summary	GO Biological Processes	GO:0080135	regulation of cellular response to stress	-17.5123	-14.0094	47/723	25,581,1025,1388,1490,2896,3265,4282,4294,4296,4582,5582,5598,5802,6874,6878,7187,8289,8295,8312,8321,8324,8440,8444,8607,9258,9261,9275,9344,9479,10155,10856,29844,50488,56154,56963,57492,57630,57634,79085,79109,79444,83443,84962,90993,142679,153090,154,409,1850,2192,3340,3965,4771,5245,5296,5336,5578,8558,8831,8844,9365,10298,10636,11006,25865,85363,146433,399473,1435,1600,1609,1742,1855,2258,3…	ABL1,BAX,CDK9,ATF6B,CCN2,GRN,HRAS,MIF,MAP3K10,MAP3K11,MUC1,PRKCG,MAPK7,PTPRS,TAF4,TAF6,TRAF3,ARID1A,TRRAP,AXIN1,FZD1,FZD7,NCK2,DYRK3,RUVBL1,MFHAS1,MAPKAPK2,BCL7B,TAOK2,MAPK8IP1,TRIM28,RUVBL2,TFPT,MINK1,TEX15,RGMA,ARID1B,SH3RF1,EP400,SLC25A23,MAPKAP1,BIRC7,SF3B5,AJUBA,CREB3L1,DUSP19,DAB2IP,ADRB2,ARRB2,DUSP8,FBLN1,NDST1,LGALS9,NF2,PHB1,PIK3R2,PLCG2,PRKCA,CDK10,SYNGAP1,KSR1,KL,PAK4,RGS14,LILRB4,PRKD…
4_Member	GO Biological Processes	GO:0080135	regulation of cellular response to stress	-17.5123	-14.0094	47/723	25,581,1025,1388,1490,2896,3265,4282,4294,4296,4582,5582,5598,5802,6874,6878,7187,8289,8295,8312,8321,8324,8440,8444,8607,9258,9261,9275,9344,9479,10155,10856,29844,50488,56154,56963,57492,57630,57634,79085,79109,79444,83443,84962,90993,142679,153090	ABL1,BAX,CDK9,ATF6B,CCN2,GRN,HRAS,MIF,MAP3K10,MAP3K11,MUC1,PRKCG,MAPK7,PTPRS,TAF4,TAF6,TRAF3,ARID1A,TRRAP,AXIN1,FZD1,FZD7,NCK2,DYRK3,RUVBL1,MFHAS1,MAPKAPK2,BCL7B,TAOK2,MAPK8IP1,TRIM28,RUVBL2,TFPT,MINK1,TEX15,RGMA,ARID1B,SH3RF1,EP400,SLC25A23,MAPKAP1,BIRC7,SF3B5,AJUBA,CREB3L1,DUSP19,DAB2IP
4_Member	GO Biological Processes	GO:0043408	regulation of MAPK cascade	-13.3399	-10.5104	40/688	25,154,409,1490,1850,2192,3265,3340,3965,4282,4294,4296,4771,5245,5296,5336,5578,7187,8312,8324,8558,8831,8844,9258,9344,9365,9479,10298,10636,11006,25865,50488,57630,79444,84962,85363,142679,146433,153090,399473	ABL1,ADRB2,ARRB2,CCN2,DUSP8,FBLN1,HRAS,NDST1,LGALS9,MIF,MAP3K10,MAP3K11,NF2,PHB1,PIK3R2,PLCG2,PRKCA,TRAF3,AXIN1,FZD7,CDK10,SYNGAP1,KSR1,MFHAS1,TAOK2,KL,MAPK8IP1,PAK4,RGS14,LILRB4,PRKD2,MINK1,SH3RF1,BIRC7,AJUBA,TRIM5,DUSP19,IL34,DAB2IP,SPRED3
4_Member	GO Biological Processes	GO:0045859	regulation of protein kinase activity	-13.2386	-10.4468	39/660	25,154,1435,1600,1609,1742,1855,2258,3265,3606,4282,4294,4296,4298,4771,5245,5585,5912,6176,6543,6886,7481,8312,8440,8844,9344,9479,10636,11006,22843,23603,26524,57091,84335,84962,116986,142679,146433,153090	ABL1,ADRB2,CSF1,DAB1,DGKQ,DLG4,DVL1,FGF13,HRAS,IL18,MIF,MAP3K10,MAP3K11,MLLT1,NF2,PHB1,PKN1,RAP2B,RPLP1,SLC8A2,TAL1,WNT11,AXIN1,NCK2,KSR1,TAOK2,MAPK8IP1,RGS14,LILRB4,PPM1E,CORO1C,LATS2,CASS4,AKT1S1,AJUBA,AGAP2,DUSP19,IL34,DAB2IP
4_Member	GO Biological Processes	GO:0043549	regulation of kinase activity	-12.9067	-10.1714	42/778	25,154,1435,1600,1609,1742,1855,2258,3265,3606,4282,4294,4296,4298,4771,5245,5296,5585,5912,6176,6543,6886,7481,8312,8440,8525,8660,8844,9344,9479,10636,11006,22843,23603,26524,57091,84335,84962,116986,142679,146433,153090	ABL1,ADRB2,CSF1,DAB1,DGKQ,DLG4,DVL1,FGF13,HRAS,IL18,MIF,MAP3K10,MAP3K11,MLLT1,NF2,PHB1,PIK3R2,PKN1,RAP2B,RPLP1,SLC8A2,TAL1,WNT11,AXIN1,NCK2,DGKZ,IRS2,KSR1,TAOK2,MAPK8IP1,RGS14,LILRB4,PPM1E,CORO1C,LATS2,CASS4,AKT1S1,AJUBA,AGAP2,DUSP19,IL34,DAB2IP
4_Member	GO Biological Processes	GO:0001934	positive regulation of protein phosphorylation	-11.671	-9.15539	39/741	25,154,409,1025,1435,1453,1490,1600,1609,1742,1855,2258,2657,3265,3606,4282,4294,4296,4842,5245,5336,5912,6176,6543,6886,7481,8312,8321,8764,9344,25865,55615,57091,79109,84962,116986,142679,146433,153090	ABL1,ADRB2,ARRB2,CDK9,CSF1,CSNK1D,CCN2,DAB1,DGKQ,DLG4,DVL1,FGF13,GDF1,HRAS,IL18,MIF,MAP3K10,MAP3K11,NOS1,PHB1,PLCG2,RAP2B,RPLP1,SLC8A2,TAL1,WNT11,AXIN1,FZD1,TNFRSF14,TAOK2,PRKD2,PRR5,CASS4,MAPKAP1,AJUBA,AGAP2,DUSP19,IL34,DAB2IP
4_Member	GO Biological Processes	GO:0043410	positive regulation of MAPK cascade	-11.3227	-8.85548	31/492	25,154,409,1490,3265,3340,3965,4282,4294,4296,5245,5336,5578,7187,8312,8324,8558,8844,9258,9344,9365,9479,25865,50488,57630,79444,84962,85363,142679,146433,153090	ABL1,ADRB2,ARRB2,CCN2,HRAS,NDST1,LGALS9,MIF,MAP3K10,MAP3K11,PHB1,PLCG2,PRKCA,TRAF3,AXIN1,FZD7,CDK10,KSR1,MFHAS1,TAOK2,KL,MAPK8IP1,PRKD2,MINK1,SH3RF1,BIRC7,AJUBA,TRIM5,DUSP19,IL34,DAB2IP
4_Member	GO Biological Processes	GO:0046330	positive regulation of JNK cascade	-11.2147	-8.7587	15/96	1490,3265,4294,4296,7187,8312,8324,9258,9344,9479,50488,57630,79444,142679,153090	CCN2,HRAS,MAP3K10,MAP3K11,TRAF3,AXIN1,FZD7,MFHAS1,TAOK2,MAPK8IP1,MINK1,SH3RF1,BIRC7,DUSP19,DAB2IP
4_Member	GO Biological Processes	GO:0032874	positive regulation of stress-activated MAPK cascade	-9.198	-7.06477	15/132	1490,3265,4294,4296,7187,8312,8324,9258,9344,9479,50488,57630,79444,142679,153090	CCN2,HRAS,MAP3K10,MAP3K11,TRAF3,AXIN1,FZD7,MFHAS1,TAOK2,MAPK8IP1,MINK1,SH3RF1,BIRC7,DUSP19,DAB2IP
4_Member	GO Biological Processes	GO:0070304	positive regulation of stress-activated protein kinase signaling cascade	-9.10557	-6.98539	15/134	1490,3265,4294,4296,7187,8312,8324,9258,9344,9479,50488,57630,79444,142679,153090	CCN2,HRAS,MAP3K10,MAP3K11,TRAF3,AXIN1,FZD7,MFHAS1,TAOK2,MAPK8IP1,MINK1,SH3RF1,BIRC7,DUSP19,DAB2IP
4_Member	GO Biological Processes	GO:0045860	positive regulation of protein kinase activity	-8.96433	-6.86423	25/409	25,154,1435,1600,1609,1742,2258,3265,3606,4282,4294,4296,5245,6176,6543,6886,7481,8312,9344,57091,84962,116986,142679,146433,153090	ABL1,ADRB2,CSF1,DAB1,DGKQ,DLG4,FGF13,HRAS,IL18,MIF,MAP3K10,MAP3K11,PHB1,RPLP1,SLC8A2,TAL1,WNT11,AXIN1,TAOK2,CASS4,AJUBA,AGAP2,DUSP19,IL34,DAB2IP
4_Member	GO Biological Processes	GO:0046328	regulation of JNK cascade	-8.75158	-6.69131	15/142	1490,3265,4294,4296,7187,8312,8324,9258,9344,9479,50488,57630,79444,142679,153090	CCN2,HRAS,MAP3K10,MAP3K11,TRAF3,AXIN1,FZD7,MFHAS1,TAOK2,MAPK8IP1,MINK1,SH3RF1,BIRC7,DUSP19,DAB2IP
4_Member	GO Biological Processes	GO:0033674	positive regulation of kinase activity	-8.03676	-6.08138	26/489	25,154,1435,1600,1609,1742,2258,3265,3606,4282,4294,4296,5245,6176,6543,6886,7481,8312,8525,9344,57091,84962,116986,142679,146433,153090	ABL1,ADRB2,CSF1,DAB1,DGKQ,DLG4,FGF13,HRAS,IL18,MIF,MAP3K10,MAP3K11,PHB1,RPLP1,SLC8A2,TAL1,WNT11,AXIN1,DGKZ,TAOK2,CASS4,AJUBA,AGAP2,DUSP19,IL34,DAB2IP
4_Member	GO Biological Processes	GO:0032147	activation of protein kinase activity	-7.1451	-5.31423	13/136	25,154,1609,2258,3606,5245,6176,6886,7481,8312,9344,116986,142679	ABL1,ADRB2,DGKQ,FGF13,IL18,PHB1,RPLP1,TAL1,WNT11,AXIN1,TAOK2,AGAP2,DUSP19
4_Member	GO Biological Processes	GO:0032872	regulation of stress-activated MAPK cascade	-6.79987	-5.03613	15/198	1490,3265,4294,4296,7187,8312,8324,9258,9344,9479,50488,57630,79444,142679,153090	CCN2,HRAS,MAP3K10,MAP3K11,TRAF3,AXIN1,FZD7,MFHAS1,TAOK2,MAPK8IP1,MINK1,SH3RF1,BIRC7,DUSP19,DAB2IP
4_Member	GO Biological Processes	GO:0070302	regulation of stress-activated protein kinase signaling cascade	-6.71491	-4.96781	15/201	1490,3265,4294,4296,7187,8312,8324,9258,9344,9479,50488,57630,79444,142679,153090	CCN2,HRAS,MAP3K10,MAP3K11,TRAF3,AXIN1,FZD7,MFHAS1,TAOK2,MAPK8IP1,MINK1,SH3RF1,BIRC7,DUSP19,DAB2IP
[truncated: 173 more rows]
