# Supplementary material for: Functional excitatory to inhibitory synaptic imbalance and loss of cognitive performance in people with Alzheimer’s disease neuropathologic change
Source: Acta Neuropathol. Author manuscript; Available in PMC 2023 Mar 8. (PMC9925531; doi:10.1007/s00401-022-02526-0)
Supplement: 1870575_Sup_file_14 [file NIHMS1870575-supplement-1870575_Sup_file_14.xlsx]

## Sheet: TCx Positive CTRL EIratio
y	x	count	pvalue	logworth	fdr pvalue	fdr logworht	effectsize	rank fraction	ymean	sse	dfe	mse	f ratio	r square	Intercept	Slope
NTNG2	E/I Ratio	16	5.5813e-08	7.25326	0.00145225	2.83796	1.14896	2.36894e-05	7.54445	14.6089	14	1.0435	108.63	0.885835	-1.98861	1.89558
C19orf26	E/I Ratio	16	1.12024e-07	6.95069	0.00145225	2.83796	1.25488	7.10682e-05	2.88273	3.88705	14	0.277646	97.1043	0.873992	-1.76646	0.92446
LRRC16B	E/I Ratio	16	2.58897e-07	6.58687	0.00145225	2.83796	1.35923	9.47575e-05	2.7474	2.93271	14	0.209479	84.684	0.858133	-1.02384	0.749884
PPP1R9B	E/I Ratio	16	3.1328e-07	6.50407	0.00145225	2.83796	1.39787	0.000118447	30.8046	164.771	14	11.7693	82.0591	0.854256	2.97857	5.53302
LIMD2	E/I Ratio	16	3.2659e-07	6.486	0.00145225	2.83796	1.44478	0.000142136	6.26454	10.6073	14	0.757666	81.4957	0.853397	-0.771339	1.39904
CACNA1H	E/I Ratio	16	5.37686e-07	6.26947	0.00145225	2.83796	1.3861	0.000236894	3.05293	13.6274	14	0.973386	74.9996	0.842696	-4.59747	1.52123
KIAA1671	E/I Ratio	16	5.677e-07	6.24588	0.00145225	2.83796	0.961253	0.000260583	11.2285	13.9205	14	0.994322	74.3194	0.841484	3.53139	1.53052
AGAP2	E/I Ratio	16	6.40121e-07	6.19374	0.00145225	2.83796	1.5257	0.000331651	43.722	893.831	14	63.8451	72.8347	0.838774	-17.3363	12.141
FEZF2	E/I Ratio	16	6.43387e-07	6.19153	0.00145225	2.83796	1.62718	0.000355341	5.79765	33.951	14	2.42507	72.7723	0.838658	-6.09718	2.3652
COL24A1	E/I Ratio	16	6.88646e-07	6.162	0.00145225	2.83796	2.91179	0.000426409	7.89508	86.1927	14	6.15662	71.9434	0.837102	-10.9492	3.74705
MMD2	E/I Ratio	16	7.38133e-07	6.13187	0.00145225	2.83796	1.46131	0.000450098	7.71371	19.769	14	1.41207	71.1056	0.835499	-1.25837	1.78404
POU3F1	E/I Ratio	16	7.41063e-07	6.13014	0.00145225	2.83796	1.78093	0.000473788	1.44416	2.34216	14	0.167297	71.058	0.835407	-1.64302	0.613866
LTBP4	E/I Ratio	16	7.61272e-07	6.11846	0.00145225	2.83796	0.88741	0.000497477	2.19133	1.08295	14	0.0773539	70.7356	0.83478	0.0968676	0.41647
SLC25A23	E/I Ratio	16	8.06568e-07	6.09336	0.00145225	2.83796	1.26834	0.000544856	51.3984	948.78	14	67.77	70.0472	0.833427	-10.2933	12.267
BCR	E/I Ratio	16	8.8164e-07	6.05471	0.00145225	2.83796	1.34733	0.000568545	19.6759	107.078	14	7.64845	68.9983	0.831322	-0.89332	4.09005
NSMF	E/I Ratio	16	9.15544e-07	6.03832	0.00145225	2.83796	1.13172	0.000592235	88.5261	7991.41	14	570.815	68.5576	0.830421	-88.6021	35.2207
PGM5P2	E/I Ratio	16	9.30726e-07	6.03118	0.00145225	2.83796	1.50142	0.000615924	4.51873	8.11684	14	0.579774	68.3662	0.830027	-1.11846	1.12092
LINC01554	E/I Ratio	16	9.63281e-07	6.01625	0.00145225	2.83796	0.93975	0.000663303	3.46506	1.3719	14	0.0979925	67.9677	0.829201	1.15427	0.459484
CBX6	E/I Ratio	16	1.23664e-06	5.90775	0.00163913	2.78539	1.20536	0.000734371	40.36	207.54	14	14.8243	65.1299	0.823076	12.5379	5.53224
ULBP1	E/I Ratio	16	1.26995e-06	5.89621	0.00163913	2.78539	1.06053	0.00075806	0.859776	0.348714	14	0.0249082	64.8339	0.822412	-0.278073	0.226253
LOC105378846	E/I Ratio	16	1.52696e-06	5.81617	0.0016821	2.77415	0.58577	0.000876507	1.94152	0.592592	14	0.042328	62.8122	0.817737	0.48153	0.290308
JPH4	E/I Ratio	16	1.61155e-06	5.79276	0.0016821	2.77415	0.930045	0.000947575	24.5403	140.478	14	10.0341	62.2308	0.816347	2.16575	4.44903
CHD3	E/I Ratio	16	1.65122e-06	5.7822	0.0016821	2.77415	0.996671	0.000971265	25.1254	84.4416	14	6.03154	61.97	0.815717	7.81459	3.44214
BCL11B	E/I Ratio	16	1.67502e-06	5.77598	0.0016821	2.77415	1.54641	0.000994954	6.19	45.3936	14	3.2424	61.817	0.815345	-6.48651	2.52064
LOC101060058	E/I Ratio	16	1.71346e-06	5.76613	0.0016821	2.77415	0.844985	0.00101864	1.11093	0.915494	14	0.0653924	61.5749	0.814753	-0.685784	0.357264
DGKZ	E/I Ratio	16	1.98232e-06	5.70283	0.00179434	2.7461	1.144	0.00106602	60.4179	1374.04	14	98.1457	60.039	0.81091	-8.31501	13.6671
ARHGEF4	E/I Ratio	16	2.22776e-06	5.65213	0.00184594	2.73378	0.868902	0.00116078	40.4389	227.699	14	16.2642	58.8318	0.807776	12.7418	5.50739
PABPC1L	E/I Ratio	16	2.24191e-06	5.64938	0.00184594	2.73378	1.22408	0.00118447	1.44199	1.26816	14	0.0905826	58.7669	0.807605	-0.623868	0.410782
SYNGAP1	E/I Ratio	16	2.54248e-06	5.59474	0.00194829	2.71035	1.57745	0.00130292	16.9522	167.865	14	11.9904	57.4894	0.804167	-6.55616	4.67448
KLF16	E/I Ratio	16	2.63077e-06	5.57992	0.00194829	2.71035	1.36132	0.00135029	4.15655	11.2183	14	0.801305	57.1467	0.803223	-1.90253	1.20481
IDS	E/I Ratio	16	2.91754e-06	5.53498	0.0020252	2.69353	0.85075	0.00142136	316.101	12606.4	14	900.459	56.1182	0.800337	114.823	40.0227
ULBP3	E/I Ratio	16	3.0139e-06	5.52087	0.00205167	2.68789	0.812637	0.00146874	0.682634	0.333514	14	0.0238224	55.7983	0.799422	-0.34969	0.205271
GNG7	E/I Ratio	16	3.2421e-06	5.48917	0.00205167	2.68789	1.0707	0.00149243	16.1167	39.9926	14	2.85662	55.0853	0.797352	4.88468	2.2334
SEPT5-GP1BB	E/I Ratio	16	3.32066e-06	5.47878	0.00205167	2.68789	1.17745	0.00153981	9.57492	54.4617	14	3.89012	54.853	0.796668	-3.50466	2.60079
LOC105377988	E/I Ratio	16	3.35842e-06	5.47387	0.00205167	2.68789	0.917845	0.0015635	0.402376	0.220208	14	0.0157291	54.7435	0.796345	-0.42849	0.165212
NNAT	E/I Ratio	16	3.3633e-06	5.47323	0.00205167	2.68789	0.915796	0.00158719	28.0205	617.118	14	44.0798	54.7295	0.796303	-15.9583	8.74488
DNAJB5	E/I Ratio	16	3.40538e-06	5.46783	0.00205167	2.68789	1.0979	0.00161088	5.78618	10.9875	14	0.784819	54.6094	0.795946	-0.0756131	1.16558
MAS1	E/I Ratio	16	3.54364e-06	5.45055	0.00205167	2.68789	0.855069	0.00163457	9.7279	102.82	14	7.34428	54.2264	0.794801	-8.14078	3.55306
LINC01314	E/I Ratio	16	3.82819e-06	5.41701	0.00205167	2.68789	1.60022	0.00170564	10.0445	224.362	14	16.0259	53.4893	0.79256	-16.1709	5.21276
RASAL1	E/I Ratio	16	3.86572e-06	5.41277	0.00205167	2.68789	0.845999	0.00172933	7.76373	37.3024	14	2.66446	53.3968	0.792275	-2.91636	2.12366
GIT1	E/I Ratio	16	3.90419e-06	5.40847	0.00205167	2.68789	1.41533	0.00175301	35.0144	495.897	14	35.4212	53.3031	0.791986	-3.89189	7.73626
SPEG	E/I Ratio	16	3.93094e-06	5.4055	0.00205167	2.68789	1.01126	0.0017767	7.53009	15.042	14	1.07443	53.2385	0.791786	0.75815	1.34655
WDR86	E/I Ratio	16	3.94962e-06	5.40345	0.00205167	2.68789	1.79333	0.00180039	2.16596	4.78635	14	0.341882	53.1937	0.791647	-1.65243	0.759261
LOC101929748	E/I Ratio	16	3.95054e-06	5.40334	0.00205167	2.68789	1.15871	0.00182408	3.489	6.64778	14	0.474841	53.1915	0.79164	-1.01095	0.894784
MEIS3	E/I Ratio	16	4.05492e-06	5.39202	0.00205167	2.68789	1.14704	0.00184777	17.2066	124.491	14	8.89224	52.9455	0.790875	-2.22163	3.86317
LOC105374091	E/I Ratio	16	4.12312e-06	5.38477	0.00205167	2.68789	0.922196	0.00191884	1.08989	0.478058	14	0.034147	52.7887	0.790384	-0.112263	0.23904
LINC00889	E/I Ratio	16	4.15975e-06	5.38093	0.00205167	2.68789	1.26708	0.00194253	10.8584	29.607	14	2.11478	52.7058	0.790123	1.40532	1.87969
C15orf59	E/I Ratio	16	4.16882e-06	5.37999	0.00205167	2.68789	0.939297	0.00196622	10.6341	28.0164	14	2.00117	52.6853	0.790059	1.44024	1.82814
NDST1	E/I Ratio	16	4.17566e-06	5.37928	0.00205167	2.68789	0.664602	0.00198991	13.9449	19.8711	14	1.41937	52.67	0.79001	6.20309	1.5394
TP53I11	E/I Ratio	16	4.27072e-06	5.3695	0.00205167	2.68789	0.704056	0.00203729	4.67841	4.17013	14	0.297866	52.4593	0.789345	1.13897	0.703793
METTL7B	E/I Ratio	16	4.30638e-06	5.36589	0.00205167	2.68789	1.68709	0.00206098	3.97009	36.3439	14	2.59599	52.3817	0.789098	-6.47119	2.07618
CTXN1	E/I Ratio	16	4.36961e-06	5.35956	0.00205167	2.68789	1.24278	0.00208467	8.12148	58.3245	14	4.16604	52.2458	0.788666	-5.08843	2.6267
C1orf95	E/I Ratio	16	4.52355e-06	5.34452	0.00205167	2.68789	1.36539	0.00213204	15.5674	322.669	14	23.0478	51.9242	0.787635	-15.4076	6.15917
RAPGEF1	E/I Ratio	16	4.52373e-06	5.3445	0.00205167	2.68789	1.07829	0.00215573	14.2633	26.8341	14	1.91672	51.9238	0.787634	5.33072	1.77618
DLG4 2	E/I Ratio	16	4.56866e-06	5.34021	0.00205167	2.68789	0.917922	0.0022268	69.4573	703.461	14	50.2472	51.8323	0.787339	23.7623	9.08614
DLG4	E/I Ratio	16	4.56866e-06	5.34021	0.00205167	2.68789	0.917922	0.00220311	69.4573	703.461	14	50.2472	51.8323	0.787339	23.7623	9.08614
RAPGEFL1	E/I Ratio	16	4.61782e-06	5.33556	0.00205192	2.68784	1.1069	0.00225049	19.4554	61.5246	14	4.39462	51.7334	0.787018	5.95462	2.68453
SHANK1	E/I Ratio	16	4.69148e-06	5.32869	0.00206293	2.68552	1.21259	0.00227418	10.226	81.4523	14	5.81802	51.5873	0.786544	-5.2861	3.08448
LINC00282	E/I Ratio	16	4.76299e-06	5.32212	0.00207278	2.68345	1.42481	0.00229787	1.08642	0.377975	14	0.0269982	51.4481	0.78609	0.0311505	0.209834
CSF1R	E/I Ratio	16	4.94171e-06	5.30612	0.00211116	2.67548	0.921566	0.00232156	11.5565	97.3445	14	6.95318	51.1102	0.78498	-5.32294	3.35636
DMWD	E/I Ratio	16	5.05123e-06	5.2966	0.00211116	2.67548	0.992073	0.00239263	8.25066	12.6766	14	0.90547	50.9099	0.784317	2.17141	1.20882
WIPF3	E/I Ratio	16	6.26621e-06	5.20299	0.00232031	2.63445	1.13076	0.00270059	14.5246	185.132	14	13.2237	48.9742	0.777687	-8.26164	4.53089
LOC284240	E/I Ratio	16	6.44551e-06	5.19074	0.00236595	2.62599	0.997651	0.00272428	0.188777	0.0989718	14	0.00706941	48.7252	0.776804	-0.336733	0.104494
PIK3R2	E/I Ratio	16	6.76513e-06	5.16972	0.00246187	2.60874	1.14703	0.00274797	13.2919	70.2194	14	5.01567	48.3005	0.775283	-0.644554	2.77117
LOC440934	E/I Ratio	16	6.84007e-06	5.16494	0.00246438	2.60829	1.06994	0.00277166	1.96339	2.34332	14	0.16738	48.2042	0.774935	-0.579957	0.505728
ST8SIA2	E/I Ratio	16	6.94973e-06	5.15803	0.00246438	2.60829	1.46296	0.00279535	0.240223	0.213103	14	0.0152217	48.0655	0.774432	-0.525655	0.15229
DNMBP	E/I Ratio	16	7.03071e-06	5.153	0.00246438	2.60829	0.756155	0.00281904	3.36615	0.844607	14	0.0603291	47.9646	0.774065	1.84302	0.302864
LOC100130264	E/I Ratio	16	7.05971e-06	5.15121	0.00246438	2.60829	1.96437	0.00284273	0.574968	0.986978	14	0.0704984	47.9288	0.773934	-1.07092	0.327274
C11orf95	E/I Ratio	16	7.19645e-06	5.14288	0.00246438	2.60829	0.716215	0.00286642	5.41936	5.11793	14	0.365566	47.7623	0.773324	1.67793	0.743959
ABCA1	E/I Ratio	16	7.21932e-06	5.1415	0.00246438	2.60829	0.65624	0.0028901	8.54598	37.4044	14	2.67174	47.7348	0.773224	-1.56579	2.01066
DAB1	E/I Ratio	16	7.55713e-06	5.12164	0.00246438	2.60829	0.998618	0.00300855	4.17617	10.9157	14	0.77969	47.3398	0.771763	-1.26368	1.08168
KREMEN1	E/I Ratio	16	7.63757e-06	5.11705	0.00246438	2.60829	1.0482	0.00307962	8.52723	9.9477	14	0.71055	47.2488	0.771424	3.33917	1.03161
TAF1C	E/I Ratio	16	7.70612e-06	5.11316	0.00246438	2.60829	0.813004	0.003127	5.88571	4.26437	14	0.304598	47.172	0.771137	2.49167	0.674883
ANKRD19P	E/I Ratio	16	7.78755e-06	5.1086	0.0024717	2.607	1.4064	0.00315069	7.57391	35.188	14	2.51343	47.0818	0.770799	-2.16639	1.93679
FAM189A1	E/I Ratio	16	8.00674e-06	5.09654	0.00250206	2.6017	1.6892	0.00317438	8.25072	53.4015	14	3.81439	46.8444	0.769905	-3.71818	2.37993
ITGAX	E/I Ratio	16	8.06472e-06	5.09341	0.00250206	2.6017	0.67918	0.00319807	2.14323	3.79376	14	0.270983	46.7828	0.769672	-1.04483	0.633924
YJEFN3	E/I Ratio	16	8.09688e-06	5.09168	0.00250206	2.6017	0.966002	0.00322176	12.0219	77.6888	14	5.5492	46.7489	0.769543	-2.39968	2.86764
ST6GALNAC5	E/I Ratio	16	8.1203e-06	5.09043	0.00250206	2.6017	0.981068	0.00324545	20.3844	250.717	14	17.9084	46.7243	0.76945	-5.51635	5.15018
SRM	E/I Ratio	16	8.57712e-06	5.06666	0.00256666	2.59063	0.740654	0.00331651	9.20054	11.3382	14	0.809871	46.2598	0.767673	3.72002	1.08976
TNR	E/I Ratio	16	8.61136e-06	5.06493	0.00256666	2.59063	0.96912	0.0033402	33.7668	257.924	14	18.4232	46.2261	0.767543	7.63686	5.19576
MAML3	E/I Ratio	16	8.63398e-06	5.06379	0.00256666	2.59063	1.06457	0.00336389	2.14701	1.21606	14	0.0868611	46.204	0.767457	0.353246	0.356677
LRRN1	E/I Ratio	16	8.93022e-06	5.04914	0.00263497	2.57922	0.597077	0.00338758	8.26604	4.95229	14	0.353735	45.9197	0.766354	4.65733	0.717566
SMPD3	E/I Ratio	16	9.17698e-06	5.0373	0.00265916	2.57526	1.14901	0.00343496	7.18414	60.5445	14	4.3246	45.6911	0.765459	-5.40226	2.50272
LOC101929800	E/I Ratio	16	9.19711e-06	5.03635	0.00265916	2.57526	1.63154	0.00345865	5.94711	39.4802	14	2.82001	45.6728	0.765387	-4.2146	2.02059
RPL7AP42	E/I Ratio	16	9.54512e-06	5.02022	0.00270422	2.56796	0.985368	0.00352972	4.51583	15.2597	14	1.08998	45.3628	0.764162	-1.78027	1.25194
LRRC7	E/I Ratio	16	9.79528e-06	5.00898	0.00275659	2.55963	0.82874	0.00355341	30.4016	144.233	14	10.3024	45.1478	0.763305	11.0908	3.83982
SAMD3	E/I Ratio	16	1.00571e-05	4.99753	0.00279303	2.55392	1.28466	0.00360079	1.45171	6.17322	14	0.440945	44.9294	0.762428	-2.53367	0.792466
LRRC10B	E/I Ratio	16	1.05705e-05	4.9759	0.00280321	2.55234	1.2344	0.00369554	2.67585	9.96307	14	0.711648	44.5195	0.760764	-2.36403	1.00215
FMNL1	E/I Ratio	16	1.0633e-05	4.97335	0.00280321	2.55234	1.09859	0.00371923	5.16	10.9958	14	0.785413	44.4712	0.760566	-0.131766	1.05223
CAMK2A	E/I Ratio	16	1.07457e-05	4.96876	0.00280321	2.55234	0.962577	0.00376661	305.755	22544.3	14	1610.3	44.3848	0.760212	66.3773	47.5986
LOC101929179	E/I Ratio	16	1.07956e-05	4.96675	0.00280321	2.55234	1.46592	0.0037903	2.1358	6.04149	14	0.431535	44.3469	0.760056	-1.78119	0.778866
PSD	E/I Ratio	16	1.09333e-05	4.96125	0.00280321	2.55234	1.36019	0.00383768	71.7079	2637.18	14	188.37	44.2433	0.759629	-10.0336	16.2537
ZNF467	E/I Ratio	16	1.09554e-05	4.96037	0.00280321	2.55234	1.05734	0.00386137	0.812075	0.441588	14	0.031542	44.2269	0.759561	-0.245474	0.210286
NFAM1	E/I Ratio	16	1.10407e-05	4.95701	0.00280321	2.55234	0.914243	0.00388506	0.799759	0.386923	14	0.0276374	44.1636	0.7593	-0.189461	0.1967
SELPLG	E/I Ratio	16	1.10599e-05	4.95625	0.00280321	2.55234	1.12766	0.00393244	4.39278	20.7584	14	1.48274	44.1495	0.759241	-2.85172	1.44052
CNIH2	E/I Ratio	16	1.12227e-05	4.9499	0.00280321	2.55234	1.05187	0.00400351	29.8025	2046.98	14	146.213	44.0305	0.758748	-42.0401	14.2854
SEZ6L	E/I Ratio	16	1.17961e-05	4.92826	0.00284757	2.54553	0.961073	0.00409826	35.7997	475.765	14	33.9832	43.6266	0.757057	1.32341	6.85537
LPPR3	E/I Ratio	16	1.19399e-05	4.923	0.00284757	2.54553	1.07867	0.00419302	2.22375	4.80542	14	0.343244	43.5289	0.756644	-1.23726	0.688198
LOC101928522	E/I Ratio	16	1.20457e-05	4.91917	0.00285667	2.54414	0.930094	0.00421671	6.86161	19.6197	14	1.40141	43.4578	0.756343	-0.125997	1.38944
MSTO1	E/I Ratio	16	1.23053e-05	4.90991	0.00290193	2.53731	0.849166	0.0042404	6.76282	6.54455	14	0.467468	43.2864	0.755614	2.73506	0.800893
LRRN2	E/I Ratio	16	1.23873e-05	4.90703	0.00290502	2.53685	1.3392	0.00426409	8.46708	34.1389	14	2.43849	43.2331	0.755386	-0.726429	1.82807
DMD	E/I Ratio	16	1.26164e-05	4.89906	0.00294241	2.5313	1.08564	0.00428778	27.517	117.011	14	8.35792	43.0863	0.754757	10.5256	3.37864
PLA2G4D	E/I Ratio	16	1.27768e-05	4.89358	0.00294724	2.53058	1.00698	0.00433516	0.219316	0.0639338	14	0.0045667	42.9854	0.754323	-0.177395	0.0788833
LPPR2	E/I Ratio	16	1.31965e-05	4.87954	0.00296127	2.52852	1.15873	0.00438254	17.9127	368.113	14	26.2938	42.7279	0.753208	-12.0993	5.96768
EFR3B	E/I Ratio	16	1.34768e-05	4.87041	0.00296127	2.52852	0.911309	0.00442992	27.7973	245.515	14	17.5368	42.5612	0.75248	3.33512	4.86413
ATP7B	E/I Ratio	16	1.35292e-05	4.86873	0.00296127	2.52852	1.0118	0.00447729	4.61035	5.10749	14	0.36482	42.5305	0.752346	1.08338	0.701314
LOC105372149	E/I Ratio	16	1.36652e-05	4.86439	0.00296127	2.52852	2.2927	0.00454836	0.838731	1.80256	14	0.128755	42.4513	0.751999	-1.25461	0.416246
TRAF3	E/I Ratio	16	1.37609e-05	4.86135	0.00296127	2.52852	1.10624	0.00459574	9.35686	22.0403	14	1.5743	42.3962	0.751756	2.04176	1.45456
PLD4	E/I Ratio	16	1.37949e-05	4.86028	0.00296127	2.52852	0.850467	0.00461943	1.60104	2.68655	14	0.191896	42.3767	0.75167	-0.952303	0.507715
TLDC1	E/I Ratio	16	1.38197e-05	4.8595	0.00296127	2.52852	0.935465	0.00466681	5.49222	1.91406	14	0.136719	42.3625	0.751608	3.33737	0.428477
TLE1	E/I Ratio	16	1.43622e-05	4.84278	0.00300135	2.52268	0.980443	0.00478526	10.5395	21.4834	14	1.53453	42.0594	0.750265	3.34617	1.43035
CABP7	E/I Ratio	16	1.44616e-05	4.83978	0.00300722	2.52183	1.38018	0.00480895	14.097	737.429	14	52.6735	42.0053	0.750024	-28.0203	8.37474
STRN4	E/I Ratio	16	1.4725e-05	4.83194	0.00301784	2.5203	0.817028	0.00485632	11.792	18.9608	14	1.35434	41.8639	0.749391	5.04992	1.34063
XYLT1	E/I Ratio	16	1.4747e-05	4.8313	0.00301784	2.5203	1.14459	0.00488001	8.70038	17.7183	14	1.26559	41.8522	0.749339	2.18382	1.29577
NBPF15	E/I Ratio	16	1.51285e-05	4.8202	0.00303779	2.51744	1.09302	0.00497477	9.29864	19.9792	14	1.42708	41.6528	0.74844	2.3953	1.37268
KCNN2	E/I Ratio	16	1.53549e-05	4.81375	0.00305328	2.51523	0.960878	0.00502215	15.4438	143.756	14	10.2683	41.5372	0.747917	-3.04808	3.67698
PCDH19	E/I Ratio	16	1.55908e-05	4.80713	0.00305328	2.51523	0.843819	0.00509322	7.99484	25.3981	14	1.81415	41.4188	0.747378	0.233306	1.54333
CX3CR1	E/I Ratio	16	1.63405e-05	4.78673	0.00309833	2.50887	0.733372	0.00525904	7.25383	54.2282	14	3.87344	41.0556	0.745712	-4.03755	2.24521
CSDC2	E/I Ratio	16	1.63974e-05	4.78523	0.00309833	2.50887	1.03995	0.00528273	4.69104	14.4289	14	1.03064	41.0289	0.745588	-1.13147	1.15777
PALM	E/I Ratio	16	1.67826e-05	4.77514	0.00311408	2.50667	0.990549	0.0053538	34.9301	311.276	14	22.234	40.8503	0.74476	7.94538	5.36574
ST3GAL2	E/I Ratio	16	1.68197e-05	4.77418	0.00311408	2.50667	1.08065	0.00540118	5.69653	7.05088	14	0.503635	40.8333	0.744681	1.63605	0.807399
SLC4A3	E/I Ratio	16	1.709e-05	4.76726	0.00312546	2.50509	0.852214	0.00544856	13.2837	66.3948	14	4.74249	40.7111	0.744111	0.842181	2.4739
FAM196A	E/I Ratio	16	1.74032e-05	4.75937	0.00315482	2.50103	0.673432	0.00549594	2.72299	1.91664	14	0.136903	40.5723	0.74346	0.612739	0.419608
SOX11	E/I Ratio	16	1.74811e-05	4.75743	0.00315482	2.50103	1.02783	0.00551963	0.805836	0.571957	14	0.040854	40.5382	0.743299	-0.346455	0.229125
CELF3	E/I Ratio	16	1.75992e-05	4.75451	0.00315482	2.50103	0.837554	0.00556701	7.46607	14.7622	14	1.05444	40.4868	0.743057	1.61574	1.1633
SPHKAP	E/I Ratio	16	1.77167e-05	4.75162	0.00315482	2.50103	0.857819	0.00561438	25.8118	1908.71	14	136.336	40.4361	0.742818	-40.67	13.2195
LINC01268	E/I Ratio	16	1.82464e-05	4.73882	0.00318278	2.49719	1.09829	0.00573283	0.812056	0.721651	14	0.0515465	40.2122	0.741755	-0.477057	0.256331
SBF1	E/I Ratio	16	1.84538e-05	4.73391	0.00318341	2.49711	1.18355	0.00575652	27.4394	254.615	14	18.1868	40.1265	0.741347	3.25107	4.80968
RLTPR	E/I Ratio	16	1.85757e-05	4.73105	0.00318341	2.49711	1.23805	0.0058039	6.43876	24.7943	14	1.77102	40.0767	0.741108	-1.10469	1.49996
CACNA1E	E/I Ratio	16	1.86615e-05	4.72905	0.00318341	2.49711	0.892095	0.00585128	23.7938	216.566	14	15.469	40.0418	0.740941	1.50941	4.43109
KIAA0753	E/I Ratio	16	1.88428e-05	4.72486	0.00318341	2.49711	0.889351	0.00587497	8.19195	6.76598	14	0.483284	39.9688	0.740591	4.25668	0.782501
ATP6V0A4	E/I Ratio	16	1.88591e-05	4.72448	0.00318341	2.49711	0.833735	0.00589866	0.189971	0.0428224	14	0.00305874	39.9623	0.740559	-0.123076	0.0622472
SEMA6B	E/I Ratio	16	1.91693e-05	4.71739	0.00319839	2.49507	1.10241	0.00599341	21.4622	265.237	14	18.9455	39.8392	0.739967	-3.137	4.89139
LOC105379036	E/I Ratio	16	1.93318e-05	4.71373	0.00321281	2.49311	1.55991	0.0060171	0.319004	0.223335	14	0.0159525	39.7757	0.739659	-0.394236	0.141823
LOC105370079	E/I Ratio	16	1.94605e-05	4.71085	0.00321686	2.49257	0.791762	0.00604079	0.284122	0.12315	14	0.00879646	39.7258	0.739418	-0.245179	0.105248
LOC105377990	E/I Ratio	16	1.96862e-05	4.70584	0.00321686	2.49257	0.795796	0.00608817	0.972171	0.90186	14	0.0644186	39.6392	0.738997	-0.458634	0.284506
CACNG8	E/I Ratio	16	1.97486e-05	4.70446	0.00321686	2.49257	1.30258	0.00613555	16.182	263.69	14	18.835	39.6155	0.738881	-8.27633	4.86338
ADGRB2	E/I Ratio	16	2.0122e-05	4.69633	0.00324203	2.48918	0.932504	0.00620662	29.4833	356.292	14	25.4494	39.4752	0.738196	1.10324	5.64318
PHC1	E/I Ratio	16	2.06965e-05	4.6841	0.00326117	2.48663	1.02057	0.00632507	10.52	10.3426	14	0.738757	39.2651	0.737164	5.69754	0.958908
NPTXR	E/I Ratio	16	2.08366e-05	4.68117	0.00326117	2.48663	1.07112	0.00637244	83.4131	11083.5	14	791.681	39.2148	0.736916	-74.3526	31.3706
MIR210HG	E/I Ratio	16	2.09112e-05	4.67962	0.00326117	2.48663	0.790452	0.00639613	1.42849	0.823875	14	0.0588482	39.1883	0.736784	0.068744	0.270376
SDC3	E/I Ratio	16	2.11551e-05	4.67459	0.00326117	2.48663	0.922111	0.00644351	23.9566	119.8	14	8.55715	39.1021	0.736357	7.57796	3.25677
GRIK4	E/I Ratio	16	2.12229e-05	4.6732	0.00326117	2.48663	1.03543	0.00649089	3.99367	16.4448	14	1.17463	39.0783	0.736239	-2.07272	1.20626
CPT1C	E/I Ratio	16	2.17308e-05	4.66292	0.00326117	2.48663	0.758643	0.00660934	12.1442	19.3356	14	1.38111	38.9031	0.735365	5.58095	1.30506
TBKBP1	E/I Ratio	16	2.19604e-05	4.65836	0.00326251	2.48645	0.790627	0.00672779	6.19632	5.79334	14	0.41381	38.8254	0.734976	2.60734	0.713644
HPCA	E/I Ratio	16	2.24351e-05	4.64907	0.00329983	2.48151	1.09334	0.00679885	89.8256	11960.2	14	854.299	38.6677	0.734182	-72.9134	32.3595
MDGA1	E/I Ratio	16	2.29264e-05	4.63966	0.00334876	2.47512	1.7433	0.00684623	2.97058	14.0855	14	1.00611	38.5084	0.733376	-2.60273	1.10821
LOC105372973	E/I Ratio	16	2.30784e-05	4.63679	0.00335934	2.47375	0.849937	0.00686992	2.575	3.73449	14	0.266749	38.46	0.73313	-0.292931	0.570268
CARD11	E/I Ratio	16	2.31657e-05	4.63515	0.00336046	2.4736	1.23389	0.00689361	0.766998	0.572075	14	0.0408625	38.4323	0.732989	-0.355079	0.223117
SALL2	E/I Ratio	16	2.32963e-05	4.63271	0.00336783	2.47265	1.03277	0.0069173	9.45866	14.0996	14	1.00711	38.3911	0.732779	3.89108	1.10708
C16orf74	E/I Ratio	16	2.37188e-05	4.62491	0.00341281	2.46689	1.13157	0.00694099	1.1113	3.50951	14	0.250679	38.2596	0.732107	-1.66165	0.551382
MMD	E/I Ratio	16	2.37982e-05	4.62346	0.00341281	2.46689	1.08634	0.00696468	32.2385	1377.38	14	98.3842	38.2352	0.731982	-22.6785	10.9199
ZNF592	E/I Ratio	16	2.38957e-05	4.62168	0.00341281	2.46689	0.924394	0.00698837	7.88972	13.7066	14	0.979044	38.2054	0.731828	2.41356	1.0889
DNAH14	E/I Ratio	16	2.44692e-05	4.61138	0.00343887	2.46358	0.80085	0.00708313	2.85121	2.97367	14	0.212405	38.0326	0.730938	0.306296	0.506039
LOC105377360	E/I Ratio	16	2.4501e-05	4.61082	0.00343887	2.46358	1.97454	0.00710682	0.538789	1.03298	14	0.0737845	38.0232	0.730889	-0.960963	0.298215
B3GALT5-AS1	E/I Ratio	16	2.45208e-05	4.61046	0.00343887	2.46358	0.99065	0.0071305	2.51929	8.79025	14	0.627875	38.0173	0.730859	-1.85533	0.869862
LOC400661	E/I Ratio	16	2.4727e-05	4.60683	0.00345629	2.46139	1.66467	0.00715419	0.142128	0.0793518	14	0.00566798	37.9565	0.730544	-0.27318	0.082581
LOC105376487	E/I Ratio	16	2.55708e-05	4.59226	0.00351096	2.45457	1.32849	0.00727264	1.61118	6.17995	14	0.441425	37.7134	0.729277	-2.04215	0.72644
B3GAT1	E/I Ratio	16	2.56919e-05	4.5902	0.00351096	2.45457	1.259	0.00729633	68.2938	3408	14	243.428	37.6793	0.729098	-17.4592	17.0514
LOC440896	E/I Ratio	16	2.58423e-05	4.58767	0.00351096	2.45457	2.13559	0.00734371	8.31534	189.361	14	13.5258	37.6372	0.728877	-11.887	4.0171
SHISA7	E/I Ratio	16	2.58667e-05	4.58726	0.00351096	2.45457	1.37757	0.0073674	8.85552	41.3089	14	2.95064	37.6304	0.728842	-0.579425	1.87608
LOC102724581	E/I Ratio	16	2.6036e-05	4.58443	0.00352262	2.45313	0.989504	0.00739109	5.74483	31.4624	14	2.24731	37.5833	0.728594	-2.48407	1.63626
PSKH1	E/I Ratio	16	2.62443e-05	4.58096	0.00353946	2.45106	0.624325	0.00741478	3.17094	1.5742	14	0.112443	37.5259	0.728292	1.33168	0.365724
KSR2	E/I Ratio	16	2.64469e-05	4.57762	0.00355189	2.44954	0.80014	0.00743847	15.1229	42.6716	14	3.04797	37.4706	0.728	5.55397	1.90272
SULF2	E/I Ratio	16	2.74869e-05	4.56087	0.00362595	2.44058	0.88148	0.0075806	15.8266	222.829	14	15.9164	37.194	0.72653	-5.9591	4.33193
CPLX2	E/I Ratio	16	2.8234e-05	4.54923	0.00367672	2.43454	0.888219	0.00767536	153.611	5113.09	14	365.22	37.0026	0.725504	49.5213	20.6974
OR1X5P	E/I Ratio	16	2.92434e-05	4.53397	0.00375213	2.42572	1.44551	0.00779381	2.49985	2.37563	14	0.169688	36.753	0.724154	0.263789	0.444626
LOC105371624	E/I Ratio	16	2.9385e-05	4.53187	0.00375393	2.42551	1.01567	0.0078175	27.7313	252.883	14	18.0631	36.7187	0.723968	4.67168	4.58525
PPARD	E/I Ratio	16	2.99112e-05	4.52417	0.00375393	2.42551	1.18199	0.00793594	11.8618	30.7081	14	2.19344	36.5932	0.723283	3.83994	1.59509
TACC2	E/I Ratio	16	2.99831e-05	4.52312	0.00375393	2.42551	0.631059	0.00795963	6.62873	3.4126	14	0.243757	36.5762	0.72319	3.95516	0.53162
ARHGDIA	E/I Ratio	16	3.02303e-05	4.51956	0.00375393	2.42551	0.914226	0.0080307	20.8707	140.706	14	10.0505	36.5183	0.722873	3.71693	3.41092
LOC105372396	E/I Ratio	16	3.06338e-05	4.5138	0.00378113	2.42238	1.00933	0.00810177	0.510246	0.502853	14	0.035918	36.4248	0.722359	-0.513914	0.203647
ZNF831	E/I Ratio	16	3.12573e-05	4.50505	0.00380498	2.41965	1.14596	0.00819653	2.72722	9.01048	14	0.643605	36.2832	0.721577	-1.59967	0.860371
HLX	E/I Ratio	16	3.14727e-05	4.50207	0.00380675	2.41945	0.765741	0.0082676	0.320117	0.12558	14	0.00896997	36.235	0.72131	-0.190355	0.101504
ZNF488	E/I Ratio	16	3.30283e-05	4.48111	0.00393849	2.40467	0.662052	0.00838604	6.29674	31.5232	14	2.25165	35.8978	0.719427	-1.75328	1.60069
SDK1	E/I Ratio	16	3.35107e-05	4.47482	0.00397154	2.40104	1.62997	0.00843342	1.95599	4.52725	14	0.323375	35.7969	0.718858	-1.09042	0.605758
SDAD1P1	E/I Ratio	16	3.35877e-05	4.47382	0.00397154	2.40104	0.470689	0.00845711	1.2848	0.387574	14	0.0276839	35.781	0.718768	0.393645	0.1772
LY6H	E/I Ratio	16	3.46374e-05	4.46045	0.00405379	2.39214	0.902941	0.00852818	37.9534	1329.28	14	94.9482	35.5676	0.717558	-14.0802	10.3465
HRK	E/I Ratio	16	3.48241e-05	4.45812	0.00405379	2.39214	1.14246	0.00855187	3.46394	16.5909	14	1.18506	35.5305	0.717346	-2.34615	1.1553
LOC105373660	E/I Ratio	16	3.48261e-05	4.45809	0.00405379	2.39214	0.427352	0.00857556	2.99423	1.84801	14	0.132	35.5301	0.717343	1.05514	0.385575
MMP17	E/I Ratio	16	3.54548e-05	4.45032	0.00410042	2.38717	1.16885	0.00864663	8.39082	55.561	14	3.96864	35.4066	0.716637	-2.22308	2.1105
TTC7B	E/I Ratio	16	3.55761e-05	4.44884	0.0041032	2.38688	0.802969	0.00867031	21.8897	41.862	14	2.99014	35.383	0.716502	12.6798	1.83133
RPL7P14	E/I Ratio	16	3.57461e-05	4.44677	0.00411058	2.3861	0.577859	0.008694	0.763008	0.279596	14	0.0199711	35.3502	0.716313	0.0106764	0.149596
ARID3B	E/I Ratio	16	3.58348e-05	4.4457	0.00411058	2.3861	0.890608	0.00871769	1.00397	0.263531	14	0.0188237	35.3331	0.716215	0.273748	0.1452
RIN1	E/I Ratio	16	3.7417e-05	4.42693	0.00423455	2.37319	1.08209	0.00883614	3.48139	13.5644	14	0.968889	35.0366	0.714499	-1.73549	1.03734
SIPA1L3	E/I Ratio	16	3.91464e-05	4.40731	0.00433764	2.36275	1.64869	0.00900197	8.04667	98.0958	14	7.00684	34.7285	0.712694	-5.92077	2.77733
SYT17	E/I Ratio	16	3.92528e-05	4.40613	0.00433764	2.36275	0.827819	0.00904935	10.0908	70.4969	14	5.0355	34.7101	0.712585	-1.74679	2.35381
NMNAT3	E/I Ratio	16	3.97783e-05	4.40035	0.00436451	2.36006	0.995828	0.00909672	4.84736	7.97566	14	0.56969	34.6198	0.712052	0.870921	0.790687
VASH1	E/I Ratio	16	4.00454e-05	4.39745	0.00437937	2.35859	0.766267	0.0091441	7.28495	20.6142	14	1.47244	34.5745	0.711783	0.896296	1.27034
PPP1R13B	E/I Ratio	16	4.02741e-05	4.39497	0.00438168	2.35836	0.557454	0.00919148	8.1498	3.77122	14	0.269373	34.5359	0.711554	5.41878	0.543045
OR1F1	E/I Ratio	16	4.13968e-05	4.38303	0.00442052	2.35453	1.27868	0.00930993	0.682787	0.845101	14	0.0603644	34.3502	0.710446	-0.606552	0.256376
FAM19A5	E/I Ratio	16	4.14049e-05	4.38295	0.00442052	2.35453	0.763555	0.00933362	17.5832	52.7782	14	3.76987	34.3489	0.710438	7.39414	2.02601
GIT2	E/I Ratio	16	4.19723e-05	4.37704	0.00442052	2.35453	0.952782	0.009381	16.1529	17.447	14	1.24621	34.2572	0.709888	10.3025	1.16331
LARGE	E/I Ratio	16	4.21147e-05	4.37557	0.00442052	2.35453	1.16572	0.00945206	24.0239	262.921	14	18.7801	34.2344	0.709751	1.32041	4.51443
GRIN2B	E/I Ratio	16	4.23712e-05	4.37293	0.00442052	2.35453	0.895192	0.00952313	31.4988	415.278	14	29.6627	34.1936	0.709505	2.98266	5.67023
BHLHE22	E/I Ratio	16	4.25893e-05	4.3707	0.00442052	2.35453	0.960338	0.0095942	7.2625	154.203	14	11.0145	34.1591	0.709297	-10.1054	3.45349
HCG22	E/I Ratio	16	4.26574e-05	4.37001	0.00442052	2.35453	1.06405	0.00961789	0.570728	1.3299	14	0.0949931	34.1484	0.709232	-1.04193	0.320667
LOC105373007	E/I Ratio	16	4.27291e-05	4.36928	0.00442052	2.35453	1.03038	0.00964158	1.66172	1.31089	14	0.0936352	34.1371	0.709164	0.0608866	0.318314
PRR7	E/I Ratio	16	4.36635e-05	4.35988	0.00442052	2.35453	0.833104	0.00985478	1.81981	0.771842	14	0.0551316	33.9921	0.708286	0.594064	0.243732
CACNG4	E/I Ratio	16	4.3668e-05	4.35984	0.00442052	2.35453	1.71585	0.00987847	2.69472	5.13636	14	0.366883	33.9914	0.708281	-0.467272	0.628741
NCS1	E/I Ratio	16	4.39629e-05	4.35691	0.00442913	2.35368	1.06179	0.00992585	128.367	5014.66	14	358.19	33.9464	0.708007	29.6329	19.6326
LOC105378159	E/I Ratio	16	4.46517e-05	4.35016	0.00446128	2.35054	1.49127	0.00999692	0.316674	0.460968	14	0.0329263	33.8426	0.707374	-0.628509	0.187943
LOC100506178	E/I Ratio	16	4.48427e-05	4.34831	0.00446128	2.35054	0.925215	0.0100443	0.45982	0.291064	14	0.0207903	33.8142	0.7072	-0.290924	0.14928
GLI3	E/I Ratio	16	4.50566e-05	4.34624	0.00446128	2.35054	0.848366	0.010068	1.78618	1.06478	14	0.0760559	33.7825	0.707006	0.350937	0.285388
RAB3D	E/I Ratio	16	4.56966e-05	4.34012	0.00446128	2.35054	0.993617	0.0101627	7.03215	26.6178	14	1.90127	33.6886	0.706429	-0.133835	1.42491
ALDH16A1	E/I Ratio	16	4.5809e-05	4.33905	0.00446128	2.35054	0.569984	0.0102101	0.804367	0.25629	14	0.0183065	33.6723	0.706328	0.101374	0.139785
LOC105373568	E/I Ratio	16	4.62068e-05	4.33529	0.00447368	2.34933	1.04016	0.0103286	1.47451	1.88095	14	0.134353	33.6149	0.705974	-0.428332	0.378367
TRIM11	E/I Ratio	16	4.65813e-05	4.33179	0.00449206	2.34755	0.574382	0.0103523	4.1464	1.37301	14	0.0980719	33.5614	0.705643	2.52196	0.323009
SH3RF1	E/I Ratio	16	4.66094e-05	4.33153	0.00449206	2.34755	1.14978	0.010376	10.7266	90.5962	14	6.47116	33.5574	0.705619	-2.46808	2.62366
LOC284600	E/I Ratio	16	4.75406e-05	4.32294	0.00451893	2.34496	0.930757	0.0104944	0.25538	0.0459431	14	0.00328165	33.4264	0.704806	-0.0411742	0.0589677
RPL3P5	E/I Ratio	16	4.76725e-05	4.32173	0.00451893	2.34496	1.43463	0.0105181	0.911796	0.972635	14	0.0694739	33.4081	0.704692	-0.452313	0.271244
SYTL5	E/I Ratio	16	4.83522e-05	4.31558	0.00455435	2.34157	0.958532	0.0106128	6.32611	99.4286	14	7.10204	33.3147	0.704109	-7.44669	2.73863
COL5A2	E/I Ratio	16	4.89044e-05	4.31065	0.00457119	2.33997	1.48246	0.0106839	17.9795	613.695	14	43.8354	33.2399	0.70364	-16.1991	6.79618
CHST8	E/I Ratio	16	4.92497e-05	4.3076	0.00457119	2.33997	1.37175	0.010755	2.61325	10.4709	14	0.74792	33.1936	0.70335	-1.84811	0.887111
CD84	E/I Ratio	16	4.92713e-05	4.30741	0.00457119	2.33997	0.713805	0.0107787	2.88649	2.85372	14	0.203837	33.1907	0.703331	0.557523	0.463098
SLC8A2	E/I Ratio	16	5.04166e-05	4.29743	0.00461656	2.33568	0.896626	0.0109208	10.9233	44.2943	14	3.16388	33.0399	0.70238	1.76868	1.82034
RAB36	E/I Ratio	16	5.05633e-05	4.29617	0.00461824	2.33552	0.748569	0.0109445	4.58389	4.24448	14	0.303177	33.0208	0.70226	1.75083	0.563333
NEUROD1	E/I Ratio	16	5.06537e-05	4.29539	0.00461824	2.33552	1.09281	0.0109682	3.06708	9.14586	14	0.653276	33.0091	0.702186	-1.09086	0.826777
LOC105377021	E/I Ratio	16	5.14216e-05	4.28885	0.00465807	2.33179	1.19578	0.0110393	0.418408	0.349605	14	0.0249718	32.9107	0.701561	-0.393311	0.161405
SYNPO	E/I Ratio	16	5.15663e-05	4.28763	0.00466117	2.3315	0.892221	0.0110629	40.9793	548.815	14	39.2011	32.8923	0.701444	8.8272	6.39322
SYT6	E/I Ratio	16	5.20778e-05	4.28335	0.00467452	2.33026	0.88319	0.0110866	1.30058	2.53352	14	0.180966	32.8279	0.701033	-0.881809	0.433953
IPO5P1	E/I Ratio	16	5.26494e-05	4.27861	0.00467452	2.33026	1.27243	0.0112051	7.92582	14.0455	14	1.00325	32.7568	0.700578	2.79287	1.02065
BTNL9	E/I Ratio	16	5.28375e-05	4.27706	0.00467452	2.33026	1.64245	0.0112288	6.58431	65.0124	14	4.64374	32.7336	0.700429	-4.45502	2.1951
SSPO	E/I Ratio	16	5.29785e-05	4.2759	0.00467452	2.33026	0.791857	0.0112525	0.374681	0.0774487	14	0.00553205	32.7162	0.700318	-0.00624164	0.0757439
DOK6	E/I Ratio	16	5.31333e-05	4.27463	0.00467452	2.33026	1.12271	0.0112998	19.9929	357.732	14	25.5523	32.6972	0.700196	-5.88823	5.14628
CCRL1P1	E/I Ratio	16	5.31899e-05	4.27417	0.00467452	2.33026	0.961571	0.0113472	0.853777	0.892991	14	0.0637851	32.6903	0.700152	-0.439173	0.257094
LOC105375153	E/I Ratio	16	5.3497e-05	4.27167	0.00468521	2.32927	1.44254	0.0114183	1.8411	9.88612	14	0.706152	32.6529	0.699911	-2.45844	0.854934
METTL1	E/I Ratio	16	5.43993e-05	4.26441	0.00473476	2.3247	0.915703	0.0114894	1.55512	1.24421	14	0.0888721	32.5443	0.699211	0.0323504	0.302791
CREB3L1	E/I Ratio	16	5.45423e-05	4.26327	0.00473744	2.32446	0.910707	0.011513	0.621911	0.443412	14	0.0316723	32.5273	0.699101	-0.286905	0.180712
LOC101929547	E/I Ratio	16	5.50843e-05	4.25897	0.00474434	2.32382	1.91926	0.0115604	0.95295	3.70302	14	0.264502	32.4633	0.698687	-1.6708	0.521715
NEK10	E/I Ratio	16	5.51539e-05	4.25842	0.00474434	2.32382	0.790755	0.0116078	7.60968	19.8088	14	1.41491	32.4551	0.698634	1.54206	1.20651
RTP5	E/I Ratio	16	5.57372e-05	4.25386	0.00476282	2.32214	1.31262	0.0117026	9.2665	389.018	14	27.787	32.3871	0.698192	-17.5943	5.34109
ZNF563	E/I Ratio	16	5.58917e-05	4.25265	0.00476638	2.32181	0.824233	0.0117262	3.3554	2.58049	14	0.184321	32.3692	0.698076	1.16832	0.434887
NAV1	E/I Ratio	16	5.64167e-05	4.24859	0.0048006	2.3187	0.594321	0.0117499	15.5993	52.3263	14	3.73759	32.3089	0.697682	5.7599	1.9565
NEURL1B	E/I Ratio	16	5.66342e-05	4.24692	0.0048006	2.3187	1.52167	0.0117973	8.03818	111.661	14	7.97576	32.2841	0.69752	-6.32971	2.85696
TADA2B	E/I Ratio	16	5.72151e-05	4.24249	0.00484012	2.31514	0.756401	0.011821	10.1266	2.83774	14	0.202696	32.2184	0.69709	7.83843	0.454986
ITGA8	E/I Ratio	16	5.77957e-05	4.2381	0.00485157	2.31412	1.74256	0.0118921	4.67112	41.3596	14	2.95426	32.1535	0.696664	-4.05559	1.73525
MAPK8IP1	E/I Ratio	16	5.8008e-05	4.23651	0.00485157	2.31412	0.905244	0.0119394	43.0697	972.975	14	69.4982	32.1299	0.696509	0.758589	8.41327
THSD7B	E/I Ratio	16	5.80942e-05	4.23587	0.00485157	2.31412	1.35365	0.0119631	0.986156	1.34937	14	0.0963834	32.1204	0.696447	-0.589291	0.313267
HIPK4	E/I Ratio	16	5.85111e-05	4.23276	0.00485238	2.31404	0.929096	0.0120342	2.2882	1.85488	14	0.132492	32.0745	0.696144	0.442387	0.367027
LINC00371	E/I Ratio	16	5.86245e-05	4.23192	0.00485238	2.31404	1.21116	0.0120816	0.947592	0.585519	14	0.0418228	32.0621	0.696062	-0.0892557	0.20617
GYS1	E/I Ratio	16	5.88623e-05	4.23016	0.00485775	2.31357	0.592443	0.0121053	5.38324	3.27034	14	0.233596	32.0361	0.695891	2.93382	0.487052
NEUROG2	E/I Ratio	16	5.93116e-05	4.22686	0.00485775	2.31357	1.22626	0.012129	0.652702	1.82077	14	0.130055	31.9874	0.695569	-1.17357	0.363141
C8orf34	E/I Ratio	16	5.93849e-05	4.22632	0.00485775	2.31357	0.806033	0.0121527	6.69144	61.8491	14	4.41779	31.9795	0.695517	-3.95124	2.11622
LOC105372974	E/I Ratio	16	5.94317e-05	4.22598	0.00485775	2.31357	0.832594	0.0121763	1.87022	3.07362	14	0.219544	31.9745	0.695483	-0.50211	0.471722
CELSR2	E/I Ratio	16	5.97472e-05	4.22368	0.00485775	2.31357	1.21254	0.0122237	39.1622	787.039	14	56.2171	31.9406	0.695259	1.22044	7.54447
LOC105378996	E/I Ratio	16	5.97474e-05	4.22368	0.00485775	2.31357	0.361649	0.0122474	1.37275	0.527206	14	0.0376576	31.9406	0.695259	0.390752	0.195263
44259	E/I Ratio	16	5.98096e-05	4.22323	0.00485775	2.31357	0.740987	0.0122711	2.27698	1.11712	14	0.079794	31.9339	0.695214	0.847676	0.284207
TBC1D26	E/I Ratio	16	5.98944e-05	4.22261	0.00485775	2.31357	1.2544	0.0123185	1.43415	4.71467	14	0.336762	31.9249	0.695154	-1.50173	0.58378
PPP6R1	E/I Ratio	16	6.00548e-05	4.22145	0.00485775	2.31357	1.09683	0.0123422	19.2706	180.654	14	12.9039	31.9078	0.695041	1.10203	3.61269
MEGF11	E/I Ratio	16	6.07428e-05	4.21651	0.00488407	2.31122	0.985931	0.0124369	3.81819	11.5309	14	0.823634	31.835	0.694557	-0.766735	0.911681
TRIM71	E/I Ratio	16	6.09841e-05	4.21478	0.00489415	2.31032	0.878564	0.0124606	0.39379	0.146317	14	0.0104512	31.8097	0.694388	-0.122479	0.102657
FAAH	E/I Ratio	16	6.19493e-05	4.20796	0.00493903	2.30636	0.415794	0.0124843	9.60242	6.33971	14	0.452837	31.7097	0.693719	6.20945	0.674668
KSR1	E/I Ratio	16	6.19929e-05	4.20766	0.00493903	2.30636	1.48634	0.012508	11.5383	117.339	14	8.38137	31.7053	0.69369	-3.05776	2.90233
DBN1	E/I Ratio	16	6.2205e-05	4.20617	0.00493903	2.30636	0.880121	0.0125791	20.2424	136.801	14	9.77149	31.6835	0.693544	4.48773	3.13271
COL6A3	E/I Ratio	16	6.26768e-05	4.20289	0.00496394	2.30417	3.61713	0.0126264	1.54932	7.94384	14	0.567417	31.6355	0.693221	-2.24427	0.754331
GMIP	E/I Ratio	16	6.36179e-05	4.19642	0.00497497	2.30321	0.983161	0.0127686	1.26017	1.11905	14	0.0799324	31.541	0.692585	-0.161538	0.282698
PKP2	E/I Ratio	16	6.41967e-05	4.19249	0.00498958	2.30194	0.770925	0.0128633	4.76876	66.1565	14	4.72547	31.4836	0.692197	-6.15261	2.17164
LOC105375946	E/I Ratio	16	6.43008e-05	4.19178	0.00498958	2.30194	0.980838	0.012887	0.527751	0.504288	14	0.0360206	31.4734	0.692127	-0.425614	0.18957
SCAMP4	E/I Ratio	16	6.45952e-05	4.1898	0.00499012	2.30189	0.764054	0.0129107	7.38012	9.52805	14	0.680575	31.4445	0.691932	3.238	0.823632
TMEM8B	E/I Ratio	16	6.47923e-05	4.18848	0.00499012	2.30189	0.88503	0.0129581	9.52377	15.9718	14	1.14084	31.4252	0.691801	4.16255	1.06604
LINGO3	E/I Ratio	16	6.48325e-05	4.18821	0.00499012	2.30189	1.08865	0.0129818	0.503941	0.351285	14	0.0250918	31.4213	0.691774	-0.291102	0.158089
TMEM198	E/I Ratio	16	6.49534e-05	4.1874	0.00499012	2.30189	0.778964	0.0130055	4.5807	8.60578	14	0.614698	31.4095	0.691694	0.646337	0.78232
DPYSL4	E/I Ratio	16	6.54162e-05	4.18431	0.00499012	2.30189	0.967369	0.0130529	7.7449	15.5513	14	1.11081	31.3647	0.69139	2.45981	1.0509
LOC105372148	E/I Ratio	16	6.58445e-05	4.18148	0.00499012	2.30189	1.44473	0.013195	0.447424	0.908057	14	0.0648612	31.3235	0.691109	-0.828839	0.253776
EFTUD1P1	E/I Ratio	16	6.6664e-05	4.17611	0.00502516	2.29885	0.51642	0.0132661	3.18847	2.06095	14	0.147211	31.2456	0.690577	1.26813	0.381845
TMEM156	E/I Ratio	16	6.71109e-05	4.17321	0.00504161	2.29743	0.821446	0.0132897	1.51822	1.14939	14	0.0820996	31.2035	0.69029	0.085093	0.284968
PCDH17	E/I Ratio	16	6.77247e-05	4.16925	0.00504161	2.29743	0.642226	0.0134082	9.7377	16.5393	14	1.18138	31.1463	0.689897	4.30632	1.07999
RPS12P30	E/I Ratio	16	6.78804e-05	4.16826	0.00504161	2.29743	1.29415	0.0134556	3.06165	21.1433	14	1.51023	31.1319	0.689798	-3.07792	1.22081
GSN-AS1	E/I Ratio	16	6.81374e-05	4.16661	0.00504611	2.29704	0.40769	0.0135029	3.87193	4.21576	14	0.301126	31.1082	0.689635	1.13147	0.544922
ELFN2	E/I Ratio	16	6.88462e-05	4.16212	0.00506813	2.29515	0.862475	0.013574	7.79656	23.0456	14	1.64612	31.0433	0.689188	1.39587	1.27273
SPON1	E/I Ratio	16	6.89149e-05	4.16169	0.00506813	2.29515	0.854197	0.0135977	16.4374	131.52	14	9.39431	31.037	0.689145	1.1482	3.04015
LOC728095	E/I Ratio	16	6.97391e-05	4.15652	0.00511114	2.29148	1.19635	0.0136214	0.65137	0.887899	14	0.0634214	30.9626	0.68863	-0.603356	0.249494
LOC105378685	E/I Ratio	16	7.04123e-05	4.15235	0.00511586	2.29108	0.730817	0.0137635	0.437095	0.249249	14	0.0178035	30.9026	0.688214	-0.22705	0.132061
KCNN1	E/I Ratio	16	7.09995e-05	4.14874	0.00513237	2.28968	1.11689	0.0138109	13.998	137.139	14	9.79567	30.8507	0.687854	-1.56744	3.09509
RPLP1P9	E/I Ratio	16	7.10043e-05	4.14872	0.00513237	2.28968	0.833128	0.0138346	0.566672	1.17252	14	0.0837517	30.8503	0.687851	-0.872587	0.286187
ARHGEF40	E/I Ratio	16	7.24442e-05	4.14	0.0051832	2.2854	0.62334	0.0139767	4.71454	8.80693	14	0.629066	30.7253	0.686978	0.778061	0.782743
NPM1P11	E/I Ratio	16	7.25824e-05	4.13917	0.0051843	2.28531	2.05492	0.0140004	0.901469	3.50628	14	0.250448	30.7134	0.686895	-1.58187	0.493795
ERC1	E/I Ratio	16	7.29659e-05	4.13688	0.0051881	2.28499	0.791737	0.0140241	24.3807	230.006	14	16.429	30.6807	0.686665	4.27822	3.99725
ANKRD63	E/I Ratio	16	7.30344e-05	4.13647	0.0051881	2.28499	0.952508	0.0140715	0.559793	0.168849	14	0.0120607	30.6748	0.686624	0.0151778	0.108293
GRIA1	E/I Ratio	16	7.48292e-05	4.12593	0.00525802	2.27918	1.04657	0.0142136	57.1064	5697.59	14	406.971	30.5243	0.685565	-42.6905	19.8439
PGPEP1	E/I Ratio	16	7.51349e-05	4.12416	0.0052634	2.27873	0.917087	0.014261	6.89052	18.1285	14	1.29489	30.499	0.685386	1.26358	1.11888
LOC105369535	E/I Ratio	16	7.55042e-05	4.12203	0.00526399	2.27869	0.755714	0.0143321	0.743555	0.173289	14	0.0123778	30.4687	0.685172	0.193683	0.109338
DCHS1	E/I Ratio	16	7.57001e-05	4.1209	0.00526446	2.27865	1.01645	0.0143795	2.86101	2.20648	14	0.157606	30.4527	0.685058	0.899408	0.390051
COL2A1	E/I Ratio	16	7.66613e-05	4.11542	0.00528474	2.27698	2.18759	0.0144979	0.290396	0.358558	14	0.0256113	30.3748	0.684505	-0.499346	0.157035
LOC105377076	E/I Ratio	16	7.67429e-05	4.11496	0.00528474	2.27698	0.989783	0.0145216	2.72122	1.99267	14	0.142333	30.3682	0.684459	0.859663	0.370157
MPEG1	E/I Ratio	16	7.72359e-05	4.11218	0.00531003	2.2749	0.79617	0.0145453	1.09062	0.879691	14	0.0628351	30.3287	0.684178	-0.145444	0.245783
PTPRS	E/I Ratio	16	7.78644e-05	4.10866	0.00532031	2.27406	0.957893	0.0146164	33.7266	201.061	14	14.3615	30.2788	0.683822	15.055	3.71272
KIF21B	E/I Ratio	16	7.79897e-05	4.10796	0.00532031	2.27406	0.948187	0.01464	10.1282	47.5999	14	3.39999	30.2689	0.683751	1.04478	1.80618
SYT5	E/I Ratio	16	7.90305e-05	4.10221	0.00537088	2.26995	0.996094	0.0147111	14.5005	106.194	14	7.5853	30.1874	0.683168	0.95138	2.69415
PTK2B	E/I Ratio	16	8.07805e-05	4.09269	0.00543802	2.26456	0.776117	0.0148532	63.5813	868.213	14	62.0152	30.0531	0.682202	24.9262	7.68629
P2RY12	E/I Ratio	16	8.11626e-05	4.09064	0.00544693	2.26385	0.803681	0.0149006	9.38381	71.8006	14	5.12861	30.0242	0.681993	-1.72707	2.20932
HYPM	E/I Ratio	16	8.12949e-05	4.08994	0.00544714	2.26383	1.04192	0.0149243	0.415187	0.819796	14	0.0585569	30.0143	0.681921	-0.771853	0.236035
NCOR2	E/I Ratio	16	8.2015e-05	4.08611	0.00546875	2.26211	1.09578	0.0149717	10.5685	37.5503	14	2.68217	29.9603	0.681531	2.54195	1.59602
EPHA7	E/I Ratio	16	8.21839e-05	4.08521	0.00546875	2.26211	1.10783	0.0150191	15.1158	236.941	14	16.9244	29.9478	0.68144	-5.04239	4.00831
COX3	E/I Ratio	16	8.26415e-05	4.0828	0.00547114	2.26192	0.619637	0.0150901	6686.34	9.93482e+06	14	709630	29.9139	0.681194	2560.96	820.305
NOS1AP	E/I Ratio	16	8.26899e-05	4.08255	0.00547114	2.26192	1.10151	0.0151138	9.77698	39.1933	14	2.79952	29.9103	0.681168	1.58357	1.6292
KCNQ2	E/I Ratio	16	8.34591e-05	4.07853	0.00548922	2.26049	0.899688	0.0151375	30.2948	441.571	14	31.5408	29.8538	0.680758	2.81914	5.46336
LOC100419773	E/I Ratio	16	8.40955e-05	4.07523	0.00548922	2.26049	1.224	0.015256	3.89713	9.35961	14	0.668544	29.8076	0.680421	-0.0999311	0.794788
PCDH15	E/I Ratio	16	8.41848e-05	4.07477	0.00548922	2.26049	1.36986	0.0152797	5.75711	50.9108	14	3.63649	29.8011	0.680373	-3.56405	1.85345
CCNJL	E/I Ratio	16	8.42734e-05	4.07431	0.00548922	2.26049	4.88981	0.015327	2.04854	13.6627	14	0.975904	29.7947	0.680327	-2.77967	0.960056
DLGAP4	E/I Ratio	16	8.43935e-05	4.07369	0.00548922	2.26049	0.784008	0.0153744	19.2416	119.459	14	8.53276	29.786	0.680263	4.96704	2.8384
LHX2	E/I Ratio	16	8.48733e-05	4.07123	0.00550097	2.25956	0.543714	0.0154218	7.35133	6.33575	14	0.452554	29.7516	0.680011	4.06583	0.653301
ADAMTS16	E/I Ratio	16	8.49652e-05	4.07076	0.00550097	2.25956	1.62636	0.0154455	2.55018	12.1501	14	0.867863	29.745	0.679963	-1.99912	0.904598
NLGN3	E/I Ratio	16	8.51077e-05	4.07003	0.00550177	2.2595	0.637839	0.0154692	13.7189	33.7686	14	2.41205	29.7348	0.679889	6.136	1.50782
SHISA6	E/I Ratio	16	8.59298e-05	4.06586	0.00552361	2.25778	1.19212	0.0155402	20.6984	1187.89	14	84.8493	29.6764	0.679461	-24.2322	8.93414
LOC105374587	E/I Ratio	16	8.62259e-05	4.06436	0.00552361	2.25778	1.05157	0.0155876	1.61202	1.25076	14	0.0893403	29.6556	0.679308	0.15458	0.289801
FBXL16	E/I Ratio	16	8.62308e-05	4.06434	0.00552361	2.25778	0.864158	0.0156113	41.4958	696.937	14	49.7812	29.6552	0.679305	7.09289	6.84079
LOC100506730	E/I Ratio	16	8.69824e-05	4.06057	0.00553436	2.25693	0.833329	0.0156587	4.12685	5.91511	14	0.422508	29.6026	0.678918	0.960236	0.629659
LOC101929901	E/I Ratio	16	8.72703e-05	4.05913	0.00553436	2.25693	0.765246	0.0157298	0.335726	0.132827	14	0.00948764	29.5826	0.678771	-0.138636	0.0943236
LOC102724165	E/I Ratio	16	8.7303e-05	4.05897	0.00553436	2.25693	1.30758	0.0157534	0.659947	0.906848	14	0.0647748	29.5803	0.678754	-0.579469	0.246449
GRIK5	E/I Ratio	16	8.96529e-05	4.04744	0.00562744	2.24969	1.15173	0.0159193	13.9903	163.455	14	11.6753	29.4198	0.677567	-2.60436	3.29973
MXRA8	E/I Ratio	16	8.99118e-05	4.04618	0.00563123	2.2494	1.01731	0.0159666	3.5532	9.91753	14	0.708395	29.4024	0.677437	-0.533211	0.812554
ZNF71	E/I Ratio	16	9.08104e-05	4.04186	0.00566774	2.24659	1.07521	0.016014	4.58401	4.81088	14	0.343634	29.3425	0.676992	1.7408	0.565353
SLC35F6	E/I Ratio	16	9.08976e-05	4.04145	0.00566774	2.24659	1.0008	0.0160377	8.96087	6.55285	14	0.468061	29.3367	0.676948	5.64293	0.659751
ABCD1	E/I Ratio	16	9.12563e-05	4.03974	0.00567335	2.24616	0.716682	0.0160851	0.535749	0.198314	14	0.0141653	29.313	0.676772	-0.0412243	0.114727
CHD7	E/I Ratio	16	9.19146e-05	4.03662	0.00569668	2.24438	0.463342	0.0161088	6.61268	14.1768	14	1.01263	29.2698	0.676449	1.73799	0.969298
FIBCD1	E/I Ratio	16	9.30397e-05	4.03133	0.00571226	2.24319	2.97354	0.0162746	2.69555	47.8948	14	3.42106	29.1968	0.675902	-6.25315	1.77939
DOCK8	E/I Ratio	16	9.31001e-05	4.03105	0.00571226	2.24319	0.872338	0.0162983	3.03232	10.8498	14	0.774984	29.1929	0.675872	-1.22657	0.846852
TLR6	E/I Ratio	16	9.35299e-05	4.02905	0.00571731	2.24281	0.853403	0.016322	2.03689	1.32323	14	0.0945167	29.1652	0.675665	0.550276	0.295604
MTND2P15	E/I Ratio	16	9.35788e-05	4.02882	0.00571731	2.24281	1.35559	0.0163457	1.937	19.2627	14	1.37591	29.1621	0.675641	-3.73474	1.12779
B3GALT5	E/I Ratio	16	9.37242e-05	4.02815	0.00571731	2.24281	1.32714	0.0163931	1.39791	4.36482	14	0.311773	29.1528	0.675572	-1.30151	0.536763
PCDH8	E/I Ratio	16	9.50582e-05	4.02201	0.00572424	2.24228	0.739069	0.0166063	7.61295	49.0529	14	3.50378	29.0682	0.674934	-1.42334	1.7968
ASPHD1	E/I Ratio	16	9.69048e-05	4.01365	0.00578663	2.23757	0.842871	0.0167247	11.7866	26.7729	14	1.91235	28.9533	0.674065	5.12401	1.32482
DYRK3	E/I Ratio	16	9.75286e-05	4.01087	0.00581493	2.23546	0.730869	0.0167721	3.16721	9.57171	14	0.683693	28.915	0.673774	-0.813904	0.791618
SFT2D2	E/I Ratio	16	9.84641e-05	4.00672	0.00584594	2.23315	0.637226	0.0168432	8.71847	77.6104	14	5.5436	28.8582	0.673341	-2.60666	2.25192
ZBTB47	E/I Ratio	16	9.88617e-05	4.00497	0.00584746	2.23303	0.574271	0.0168905	10.4551	13.8493	14	0.989239	28.8342	0.673159	5.67303	0.950885
TMEM151A	E/I Ratio	16	9.96114e-05	4.00169	0.00586655	2.23162	0.745436	0.0169616	7.74335	21.8143	14	1.55817	28.7893	0.672816	1.74634	1.19247
AFF3	E/I Ratio	16	0.000101256	3.99458	0.00591005	2.22841	0.684358	0.0171274	14.3478	29.6266	14	2.11619	28.6922	0.672071	7.37077	1.38734
WNT6	E/I Ratio	16	0.000101969	3.99153	0.00591005	2.22841	0.890755	0.0172222	0.144131	0.047185	14	0.00337036	28.6506	0.671751	-0.134107	0.0553258
LOC105371908	E/I Ratio	16	0.000102015	3.99134	0.00591005	2.22841	0.705416	0.0172459	0.115974	0.0408062	14	0.00291473	28.6479	0.671731	-0.142763	0.051448
LIPG	E/I Ratio	16	0.000102089	3.99102	0.00591005	2.22841	1.10416	0.0172696	1.36016	7.11794	14	0.508425	28.6436	0.671698	-2.05679	0.679439
HOMER2	E/I Ratio	16	0.000102204	3.99053	0.00591005	2.22841	1.11265	0.0172933	15.4697	97.1283	14	6.93774	28.637	0.671646	2.84891	2.50955
CD82	E/I Ratio	16	0.000102677	3.98853	0.00591312	2.22818	0.344764	0.0173643	9.76975	7.50508	14	0.536077	28.6096	0.671436	6.26318	0.697257
PRKCG	E/I Ratio	16	0.000103222	3.98623	0.0059364	2.22648	1.50772	0.017388	27.1787	2045.91	14	146.136	28.5783	0.671194	-30.6855	11.5059
APBB1IP	E/I Ratio	16	0.000103386	3.98554	0.00593774	2.22638	0.774769	0.0174117	3.34425	11.243	14	0.803071	28.569	0.671122	-0.94456	0.852801
VSTM2L	E/I Ratio	16	0.00010413	3.98242	0.0059678	2.22419	0.965985	0.0174354	17.7053	181.19	14	12.9422	28.5266	0.670795	0.500804	3.42099
LOC105373592	E/I Ratio	16	0.000106353	3.97325	0.00602042	2.22037	1.2091	0.0176012	1.87363	6.37365	14	0.455261	28.4021	0.669828	-1.34609	0.640219
RPS15AP37	E/I Ratio	16	0.000106415	3.973	0.00602042	2.22037	1.79407	0.0176249	0.558367	1.84851	14	0.132036	28.3987	0.669801	-1.17547	0.344762
TMPRSS13	E/I Ratio	16	0.000106465	3.97279	0.00602042	2.22037	1.35044	0.0176723	0.139574	0.0966961	14	0.00690686	28.3959	0.66978	-0.25696	0.0788482
SLC29A4	E/I Ratio	16	0.00010703	3.97049	0.00602991	2.21969	0.801767	0.0177433	3.94582	9.41995	14	0.672854	28.3648	0.669537	0.0341425	0.777809
C9orf16	E/I Ratio	16	0.000108052	3.96637	0.00606544	2.21714	0.967563	0.0178144	38.7462	1628.88	14	116.349	28.309	0.669101	-12.641	10.218
KAT6B	E/I Ratio	16	0.00010988	3.95908	0.00612732	2.21273	0.984234	0.0179329	12.444	13.0609	14	0.932924	28.2106	0.66833	7.85054	0.913382
LOC105369647	E/I Ratio	16	0.000112017	3.95072	0.00617729	2.2092	1.40851	0.0180987	0.447874	0.406759	14	0.0290542	28.098	0.667442	-0.361138	0.160866
DYRK2	E/I Ratio	16	0.000112094	3.95042	0.00617729	2.2092	0.819355	0.0181461	5.74316	13.5835	14	0.970249	28.094	0.667411	1.06839	0.929546
INHBA-AS1	E/I Ratio	16	0.000113309	3.94573	0.00621185	2.20678	1.19418	0.0182408	5.31526	42.9249	14	3.06606	28.031	0.666913	-2.98558	1.65057
RGS14	E/I Ratio	16	0.000113736	3.9441	0.00621576	2.20651	1.27975	0.0182645	10.8668	329.235	14	23.5168	28.0091	0.666739	-12.1132	4.56943
RGS10	E/I Ratio	16	0.000114071	3.94283	0.00621576	2.20651	0.666536	0.0183119	5.40399	30.0477	14	2.14626	27.992	0.666603	-1.53619	1.38001
LOC101927424	E/I Ratio	16	0.000114261	3.9421	0.00621576	2.20651	1.57728	0.0183356	1.43666	6.33971	14	0.452837	27.9823	0.666526	-1.75066	0.633776
PCDHGC3	E/I Ratio	16	0.000114351	3.94176	0.00621576	2.20651	0.747832	0.0183593	25.1783	256.052	14	18.2894	27.9777	0.666489	4.92394	4.02744
SEZ6	E/I Ratio	16	0.000114579	3.94089	0.00621576	2.20651	0.747467	0.0184067	7.19091	15.4293	14	1.10209	27.9661	0.666397	2.21999	0.988434
THBS3	E/I Ratio	16	0.000114969	3.93942	0.00621576	2.20651	0.952417	0.0184303	3.09952	1.94905	14	0.139218	27.9463	0.66624	1.33339	0.351182
KCNK4	E/I Ratio	16	0.000115284	3.93823	0.00621576	2.20651	0.825386	0.0185014	1.42756	1.03439	14	0.0738853	27.9304	0.666113	0.141296	0.255765
ZBTB20-AS1	E/I Ratio	16	0.000115339	3.93802	0.00621576	2.20651	0.95469	0.0185251	1.58579	6.9576	14	0.496971	27.9276	0.666091	-1.74997	0.663293
KLF3-AS1	E/I Ratio	16	0.000115413	3.93775	0.00621576	2.20651	1.23616	0.0185488	3.40108	6.40952	14	0.457823	27.9239	0.666062	0.199608	0.63659
KLHDC8A	E/I Ratio	16	0.000117159	3.93122	0.00623663	2.20505	1.38198	0.0187857	2.9092	12.3634	14	0.883102	27.8366	0.665365	-1.53022	0.882749
MARK4	E/I Ratio	16	0.000117432	3.93021	0.00623677	2.20504	0.755358	0.0188094	7.18236	10.1271	14	0.723363	27.8232	0.665257	3.16544	0.798738
MTA1	E/I Ratio	16	0.000117926	3.92839	0.00625379	2.20386	0.731973	0.0188568	9.47493	10.2132	14	0.729514	27.7988	0.665062	5.44272	0.801776
FRMPD3	E/I Ratio	16	0.000118257	3.92717	0.00625562	2.20373	0.831979	0.0189041	1.86814	3.10797	14	0.221998	27.7826	0.664932	-0.355545	0.442164
CSNK1D	E/I Ratio	16	0.000118546	3.92611	0.00626131	2.20333	0.844628	0.0189278	13.9684	24.6169	14	1.75835	27.7684	0.664818	7.71176	1.24409
LOC105377545	E/I Ratio	16	0.000118785	3.92524	0.00626131	2.20333	1.4486	0.0189515	0.0699977	0.0288352	14	0.00205966	27.7568	0.664725	-0.144091	0.0425701
LOC105373955	E/I Ratio	16	0.000119255	3.92352	0.00627394	2.20246	0.142948	0.0189989	0.416735	1.27448	14	0.0910342	27.7339	0.664541	-1.00599	0.282899
PGBD5	E/I Ratio	16	0.000119644	3.92211	0.00627394	2.20246	1.13573	0.01907	30.6689	364.192	14	26.0137	27.7151	0.66439	6.62684	4.7806
PCNXL3	E/I Ratio	16	0.000120007	3.92079	0.00628443	2.20173	0.757629	0.0190936	4.12228	2.66389	14	0.190278	27.6975	0.664249	2.06674	0.408731
MTHFR	E/I Ratio	16	0.000120211	3.92005	0.00628443	2.20173	1.01041	0.0191173	7.76764	4.06392	14	0.29028	27.6877	0.664169	5.22921	0.504748
KCNJ1	E/I Ratio	16	0.000120439	3.91923	0.00628443	2.20173	1.35413	0.0191647	0.256153	0.166995	14	0.0119282	27.6767	0.664081	-0.258314	0.102298
BCAN	E/I Ratio	16	0.000121204	3.91648	0.00629491	2.20101	0.835928	0.0192358	22.3318	209.467	14	14.9619	27.6402	0.663786	4.1232	3.62066
HK2	E/I Ratio	16	0.000121428	3.91568	0.00629491	2.20101	0.593122	0.0192832	2.22908	8.6109	14	0.615064	27.6295	0.6637	-1.46205	0.733956
CASC6	E/I Ratio	16	0.000122174	3.91302	0.00629491	2.20101	2.55913	0.0193305	2.2034	11.3172	14	0.808372	27.5942	0.663414	-2.02549	0.840887
BZRAP1	E/I Ratio	16	0.000122232	3.91282	0.00629491	2.20101	0.896242	0.0193542	23.2834	126.641	14	9.0458	27.5914	0.663392	9.13778	2.81277
LRCH3	E/I Ratio	16	0.000122263	3.91271	0.00629491	2.20101	0.299993	0.0193779	13.4983	2.09741	14	0.149815	27.59	0.66338	11.678	0.361973
FHOD3	E/I Ratio	16	0.000122394	3.91224	0.00629491	2.20101	0.517637	0.0194016	8.64214	5.15673	14	0.368338	27.5838	0.663331	5.78809	0.56751
ANKRD26P3	E/I Ratio	16	0.000122561	3.91165	0.00629491	2.20101	3.90532	0.019449	4.89122	89.6823	14	6.40588	27.5759	0.663267	-7.00932	2.36634
CTD-2201E9.1	E/I Ratio	16	0.000123766	3.9074	0.00632512	2.19893	1.02921	0.0195674	1.91777	11.2121	14	0.800863	27.5196	0.662809	-2.28574	0.83584
HTR4	E/I Ratio	16	0.000126202	3.89894	0.00641849	2.19257	0.785409	0.0196622	4.35873	18.0549	14	1.28964	27.4075	0.661897	-0.964582	1.0585
DLGAP3	E/I Ratio	16	0.000127326	3.89508	0.00643608	2.19138	0.634857	0.0197569	16.5419	82.8056	14	5.91468	27.3566	0.661481	5.15227	2.26475
ZNF462	E/I Ratio	16	0.000127428	3.89473	0.00643608	2.19138	0.469894	0.0197806	8.16105	8.86968	14	0.633548	27.352	0.661444	4.43373	0.741153
LOC101929254	E/I Ratio	16	0.000128144	3.8923	0.0064585	2.18987	0.511712	0.019828	0.0725493	0.0153951	14	0.00109965	27.3199	0.661181	-0.0826463	0.0308596
SLC24A3	E/I Ratio	16	0.000128271	3.89187	0.0064585	2.18987	0.914838	0.0198517	20.6083	1751.41	14	125.101	27.3143	0.661134	-31.7321	10.4075
ACY3	E/I Ratio	16	0.000129264	3.88852	0.00647509	2.18875	0.896916	0.0199465	0.929998	3.92996	14	0.280712	27.2701	0.660772	-1.54735	0.492603
PXN	E/I Ratio	16	0.000132473	3.87787	0.00654812	2.18388	0.693797	0.020207	5.29628	13.539	14	0.967074	27.1301	0.659617	0.70992	0.911966
CALN1	E/I Ratio	16	0.000132711	3.87709	0.00655222	2.18361	0.60619	0.0202544	17.8222	322.491	14	23.0351	27.1198	0.659532	-4.55733	4.45001
VANGL2	E/I Ratio	16	0.000133077	3.8759	0.00655714	2.18329	0.687109	0.0202781	1.99451	5.67866	14	0.405619	27.1042	0.659402	-0.974352	0.590337
YAP1P3	E/I Ratio	16	0.000133122	3.87575	0.00655714	2.18329	1.122	0.0203018	0.413092	0.377958	14	0.026997	27.1022	0.659386	-0.352809	0.152294
SOX21	E/I Ratio	16	0.000133896	3.87323	0.00657306	2.18223	0.514788	0.0203492	2.34368	0.934415	14	0.066744	27.0692	0.659112	1.14015	0.239313
CPNE6	E/I Ratio	16	0.000134189	3.87228	0.00657899	2.18184	0.920859	0.0203966	29.3048	1626.91	14	116.208	27.0568	0.659009	-20.9027	9.98343
LOC100421742	E/I Ratio	16	0.000134611	3.87092	0.00657918	2.18183	0.991095	0.0204202	1.01788	1.86766	14	0.133404	27.0389	0.65886	-0.682679	0.338145
CTNS	E/I Ratio	16	0.000134635	3.87084	0.00657918	2.18183	0.535193	0.0204439	4.38838	3.93916	14	0.281368	27.0379	0.658852	1.91872	0.491074
MGAT4B	E/I Ratio	16	0.000136274	3.86559	0.00662637	2.17872	0.761485	0.0205387	8.72798	14.6172	14	1.04408	26.9691	0.658279	3.97667	0.944766
BCO1	E/I Ratio	16	0.000136303	3.8655	0.00662637	2.17872	1.11103	0.0205624	1.22724	1.81282	14	0.129487	26.968	0.658269	-0.445964	0.332706
LOC105377901	E/I Ratio	16	0.000136411	3.86515	0.00662637	2.17872	1.33115	0.0205861	10.7044	607.751	14	43.4108	26.9634	0.658232	-19.9292	6.09129
PHYHD1	E/I Ratio	16	0.000137345	3.86219	0.00666235	2.17637	0.617395	0.0206098	7.29556	15.3372	14	1.09551	26.9247	0.657909	2.43264	0.966958
LY6E	E/I Ratio	16	0.000137625	3.8613	0.00666235	2.17637	0.899517	0.0206571	38.8041	747.259	14	53.3756	26.9132	0.657812	4.86764	6.74803
LOC100996634	E/I Ratio	16	0.000138136	3.85969	0.00667941	2.17526	0.808071	0.0206808	0.472855	0.0960657	14	0.00686183	26.8922	0.657636	0.0882224	0.0764815
NHSL1	E/I Ratio	16	0.000138821	3.85754	0.00668193	2.1751	0.883568	0.0207756	4.23452	17.807	14	1.27193	26.8642	0.657401	-0.999442	1.04074
ZC3HAV1L	E/I Ratio	16	0.000139773	3.85458	0.00672011	2.17262	1.03834	0.0207993	7.68917	8.54016	14	0.610011	26.8255	0.657077	4.06711	0.720221
CLMP	E/I Ratio	16	0.000140551	3.85217	0.00674212	2.1712	1.00867	0.0208467	3.61604	18.468	14	1.31915	26.7941	0.656813	-1.70723	1.0585
MOV10	E/I Ratio	16	0.000141561	3.84905	0.00676255	2.16989	0.779345	0.0209177	3.0977	3.8733	14	0.276665	26.7536	0.656472	0.661682	0.484386
NEUROD2	E/I Ratio	16	0.000141898	3.84802	0.00676255	2.16989	1.18412	0.0209414	7.84466	68.1456	14	4.86755	26.7402	0.656359	-2.37061	2.03124
PALMD	E/I Ratio	16	0.000141929	3.84793	0.00676255	2.16989	0.779337	0.0209651	4.23323	18.457	14	1.31836	26.739	0.656349	-1.08297	1.05709
SLC16A2	E/I Ratio	16	0.000142369	3.84659	0.00676325	2.16984	0.817644	0.0210125	5.78471	31.3623	14	2.24017	26.7215	0.656202	-1.1429	1.37751
ATP8B4	E/I Ratio	16	0.000142444	3.84636	0.00676325	2.16984	0.915219	0.0210362	4.38144	25.4525	14	1.81803	26.7186	0.656176	-1.85907	1.24088
SCN3B	E/I Ratio	16	0.000142456	3.84632	0.00676325	2.16984	0.982139	0.0210599	42.5009	1771.66	14	126.547	26.7181	0.656172	-9.56356	10.3527
ZNF286A	E/I Ratio	16	0.00014283	3.84518	0.00676325	2.16984	1.04804	0.0211072	6.75772	7.52998	14	0.537856	26.7033	0.656048	3.36437	0.674743
MCOLN3	E/I Ratio	16	0.000142968	3.84476	0.00676325	2.16984	1.91299	0.0211309	3.40301	60.9299	14	4.35214	26.6979	0.656002	-6.24864	1.91917
ADRA1A	E/I Ratio	16	0.000143184	3.84411	0.00676325	2.16984	3.92719	0.0211546	18.4242	561.903	14	40.1359	26.6893	0.655929	-10.8812	5.82718
SLIT3	E/I Ratio	16	0.000143234	3.84395	0.00676325	2.16984	1.40937	0.0211783	4.99783	32.1589	14	2.29706	26.6874	0.655913	-2.01272	1.394
FOXG1-AS1	E/I Ratio	16	0.000144916	3.83888	0.00680461	2.1672	0.89044	0.0212968	1.23743	0.930044	14	0.0664317	26.6216	0.655356	0.0466924	0.236771
KCTD13	E/I Ratio	16	0.000148723	3.82762	0.00692175	2.15978	1.23603	0.0214863	7.15837	37.1145	14	2.65104	26.476	0.654116	-0.343103	1.49162
CDK9	E/I Ratio	16	0.000148984	3.82686	0.00692427	2.15963	1.33461	0.02151	19.2011	68.1916	14	4.87083	26.4661	0.654032	9.03485	2.02148
DPF3	E/I Ratio	16	0.000149883	3.82425	0.00693753	2.15879	1.10528	0.0216047	7.44504	56.2201	14	4.01572	26.4324	0.653743	-1.77988	1.83431
SH3RF3	E/I Ratio	16	0.00015048	3.82252	0.00695673	2.1576	0.723569	0.0216284	4.42759	4.76421	14	0.340301	26.4102	0.653553	1.7433	0.533753
HNRNPA1P33	E/I Ratio	16	0.00015183	3.81864	0.00699692	2.15509	0.861828	0.0216995	0.268207	0.456404	14	0.0326003	26.3602	0.653124	-0.561831	0.165047
URB1	E/I Ratio	16	0.000153553	3.81374	0.00705452	2.15153	0.820872	0.0217469	6.15874	2.52348	14	0.180249	26.2972	0.652581	4.20933	0.387627
CNGB1	E/I Ratio	16	0.000156778	3.80472	0.00714489	2.146	1.59867	0.0219364	4.87399	88.3434	14	6.31024	26.1814	0.65158	-6.63486	2.28846
LOC100130100	E/I Ratio	16	0.000156902	3.80437	0.00714489	2.146	0.80476	0.0219601	3.52931	4.71919	14	0.337085	26.177	0.651542	0.869549	0.528875
ANKRD13B	E/I Ratio	16	0.000159184	3.7981	0.00721097	2.14201	0.707232	0.0220548	6.6503	4.19831	14	0.29988	26.0968	0.650845	4.14546	0.498069
ADAM28	E/I Ratio	16	0.000159207	3.79804	0.00721097	2.14201	0.928483	0.0220785	4.19563	21.5135	14	1.53668	26.0959	0.650837	-1.47446	1.12746
SH3RF3-AS1	E/I Ratio	16	0.000160468	3.79461	0.00726025	2.13905	0.710622	0.0221022	0.813803	0.361944	14	0.0258531	26.0522	0.650456	0.0789659	0.146117
PCSK5	E/I Ratio	16	0.000162773	3.78842	0.00729695	2.13686	0.781414	0.022268	2.92835	5.58256	14	0.398754	25.9732	0.649765	0.0467935	0.572979
TBC1D27	E/I Ratio	16	0.000163091	3.78757	0.00729695	2.13686	0.629307	0.0223154	0.088375	0.0233436	14	0.0016674	25.9624	0.649671	-0.0979215	0.0370438
LRGUK	E/I Ratio	16	0.000163378	3.78681	0.00729695	2.13686	0.922818	0.0223628	1.92802	4.61198	14	0.329427	25.9527	0.649585	-0.690063	0.520588
DGKD	E/I Ratio	16	0.000163649	3.78609	0.00729695	2.13686	0.728954	0.0224102	7.66077	41.3606	14	2.95433	25.9435	0.649505	-0.17815	1.55872
FGD1	E/I Ratio	16	0.000163699	3.78596	0.00729695	2.13686	0.617279	0.0224338	3.2577	1.92992	14	0.137852	25.9418	0.64949	1.56446	0.336689
VAC14	E/I Ratio	16	0.000166826	3.77774	0.00738661	2.13155	1.0227	0.0225523	7.25409	6.56408	14	0.468863	25.8373	0.648571	4.13765	0.619683
KIAA1257	E/I Ratio	16	0.000167306	3.77649	0.00738661	2.13155	0.914657	0.0226234	2.53811	2.57041	14	0.183601	25.8215	0.648431	0.588531	0.38766
LOC105372230	E/I Ratio	16	0.000167427	3.77617	0.00738661	2.13155	1.31087	0.0226471	1.72182	6.496	14	0.464	25.8175	0.648396	-1.37723	0.616225
TNKS1BP1	E/I Ratio	16	0.000168005	3.77468	0.00739399	2.13112	0.855965	0.0227181	6.08497	6.77289	14	0.483778	25.7985	0.648228	2.92173	0.62899
SOBP	E/I Ratio	16	0.000168153	3.7743	0.00739399	2.13112	0.640408	0.0227418	10.7723	4.99247	14	0.356605	25.7937	0.648185	8.05667	0.539975
LOC105375945	E/I Ratio	16	0.000169116	3.77182	0.00740549	2.13045	0.92209	0.0228366	0.662006	0.303803	14	0.0217002	25.7622	0.647907	-0.0074721	0.133121
LOC105374327	E/I Ratio	16	0.000171158	3.7666	0.00744923	2.12789	0.917482	0.022955	2.12561	2.43202	14	0.173716	25.6963	0.647322	0.233846	0.376164
ZHX2	E/I Ratio	16	0.000171262	3.76634	0.00744923	2.12789	0.526001	0.0229787	7.28572	21.8419	14	1.56013	25.6929	0.647292	1.61681	1.12722
DAW1	E/I Ratio	16	0.000171581	3.76553	0.00744957	2.12787	1.27019	0.0230261	2.22061	9.59655	14	0.685468	25.6827	0.647201	-1.53626	0.747028
LOC101928368	E/I Ratio	16	0.00017173	3.76515	0.00744957	2.12787	1.0987	0.0230498	0.67821	0.617773	14	0.0441266	25.6779	0.647159	-0.2749	0.189519
LOC105369620	E/I Ratio	16	0.000172064	3.76431	0.00744957	2.12787	2.14183	0.0230972	0.0366775	0.0123413	14	0.000881522	25.6673	0.647064	-0.0980074	0.0267812
FAM149A	E/I Ratio	16	0.000172579	3.76301	0.0074511	2.12778	0.863069	0.0231445	10.0088	67.5713	14	4.82652	25.6509	0.646918	0.0459941	1.98103
SLC25A22	E/I Ratio	16	0.000172629	3.76289	0.0074511	2.12778	0.85712	0.0231682	18.3362	171.434	14	12.2453	25.6493	0.646904	2.46774	3.15534
D2HGDH	E/I Ratio	16	0.000173206	3.76144	0.00746838	2.12677	0.528386	0.0231919	4.66945	2.72301	14	0.194501	25.631	0.646741	2.67025	0.397527
DEAF1	E/I Ratio	16	0.000173623	3.76039	0.00747872	2.12617	0.856142	0.0232156	24.9639	173.56	14	12.3971	25.6178	0.646623	9.00716	3.17288
PACS1	E/I Ratio	16	0.000175247	3.75635	0.00751801	2.1239	0.690026	0.0233104	12.2828	14.1081	14	1.00772	25.5668	0.646168	7.7379	0.903713
HIP1R	E/I Ratio	16	0.000175998	3.75449	0.00752355	2.12358	0.474946	0.0233577	22.7395	102.485	14	7.32032	25.5434	0.645958	10.4957	2.4346
SLC25A53	E/I Ratio	16	0.000176032	3.75441	0.00752355	2.12358	0.709618	0.0233814	1.3918	0.44477	14	0.0317693	25.5423	0.645949	0.58522	0.160383
LINC00634	E/I Ratio	16	0.000176883	3.75232	0.00754216	2.1225	0.813931	0.0234525	3.79325	8.97601	14	0.641144	25.516	0.645713	0.171685	0.720123
NF2	E/I Ratio	16	0.000177514	3.75077	0.00756147	2.12139	0.893284	0.0234762	20.5139	66.3548	14	4.73963	25.4965	0.645538	10.671	1.9572
LOC401287	E/I Ratio	16	0.00017854	3.74827	0.00756377	2.12126	0.962017	0.0235946	0.284857	0.121749	14	0.00869632	25.465	0.645255	-0.136502	0.0837843
SLIT1	E/I Ratio	16	0.000179809	3.74519	0.00757235	2.12077	1.2549	0.0237368	17.138	234.352	14	16.7395	25.4263	0.644907	-1.33448	3.67313
ABR	E/I Ratio	16	0.000180667	3.74312	0.00759611	2.11941	0.596395	0.0237841	73.0277	354.858	14	25.347	25.4004	0.644674	50.3084	4.51759
DUSP4	E/I Ratio	16	0.000183978	3.73523	0.00768615	2.11429	1.21777	0.0239026	4.05211	63.2223	14	4.51588	25.3015	0.64378	-5.51888	1.90313
TSPAN18	E/I Ratio	16	0.000184254	3.73458	0.00768615	2.11429	1.79071	0.02395	4.86197	128.979	14	9.2128	25.2934	0.643706	-8.80624	2.71783
RPLP1P12	E/I Ratio	16	0.000184265	3.73456	0.00768615	2.11429	0.882666	0.0239737	0.0633919	0.0409071	14	0.00292194	25.2931	0.643703	-0.180024	0.0484016
LOC105374380	E/I Ratio	16	0.000185457	3.73176	0.00772821	2.11192	0.912194	0.0239973	2.99063	6.89998	14	0.492855	25.2581	0.643385	-0.168535	0.628178
PPP1R12C	E/I Ratio	16	0.000185749	3.73107	0.00773276	2.11167	0.680761	0.024021	14.0256	26.7443	14	1.9103	25.2495	0.643308	7.80707	1.23652
LOC105371009	E/I Ratio	16	0.000192325	3.71596	0.00795162	2.09954	1.37541	0.0241869	0.41888	0.684833	14	0.0489166	25.0611	0.641587	-0.572502	0.197129
SLC1A6	E/I Ratio	16	0.000193684	3.71291	0.00796881	2.09861	1.08737	0.0243053	4.53212	18.6078	14	1.32913	25.0231	0.641238	-0.631646	1.02678
GAREML	E/I Ratio	16	0.000195171	3.70958	0.00798384	2.09779	0.584484	0.0244238	4.81175	7.72783	14	0.551988	24.9819	0.640859	1.48676	0.66115
SH3GL1	E/I Ratio	16	0.000195776	3.70824	0.0079848	2.09774	0.649657	0.0245185	7.33042	6.33486	14	0.45249	24.9652	0.640705	4.32099	0.598405
DISC1	E/I Ratio	16	0.000196412	3.70683	0.00799531	2.09716	0.725332	0.0245659	4.93307	10.4908	14	0.749345	24.9477	0.640544	1.06166	0.769803
DNAH8	E/I Ratio	16	0.000197246	3.70499	0.00802154	2.09574	1.13496	0.0245896	0.149924	0.065708	14	0.00469343	24.9249	0.640333	-0.156325	0.0608955
CHPF	E/I Ratio	16	0.000199214	3.70068	0.00806273	2.09352	0.876965	0.024708	8.13145	63.2498	14	4.51785	24.8715	0.639839	-1.35992	1.8873
TNFSF8	E/I Ratio	16	0.000199896	3.6992	0.00806358	2.09347	0.841794	0.0247554	0.263708	0.164779	14	0.0117699	24.8531	0.639669	-0.220564	0.0962942
RNF219-AS1	E/I Ratio	16	0.000200083	3.69879	0.00806358	2.09347	0.832858	0.0247791	1.89525	2.77672	14	0.198337	24.8481	0.639622	-0.0924969	0.39525
GABRA5	E/I Ratio	16	0.000200153	3.69864	0.00806358	2.09347	0.790843	0.0248028	33.2711	1861.31	14	132.95	24.8462	0.639605	-18.191	10.2329
ZNF890P	E/I Ratio	16	0.000200697	3.69746	0.00806358	2.09347	1.01596	0.0248502	2.05856	3.31048	14	0.236463	24.8317	0.63947	-0.111129	0.431428
LOC105376563	E/I Ratio	16	0.000200762	3.69732	0.00806358	2.09347	1.21454	0.0248739	0.662462	1.16548	14	0.0832485	24.8299	0.639453	-0.624864	0.255976
MTND1P20	E/I Ratio	16	0.000200954	3.6969	0.00806358	2.09347	1.71263	0.0248975	1.47123	13.1232	14	0.937371	24.8248	0.639406	-2.84805	0.858859
JPH3	E/I Ratio	16	0.000201033	3.69673	0.00806358	2.09347	0.845443	0.0249212	28.4371	330.805	14	23.629	24.8227	0.639386	6.75212	4.31191
IGF2BP2	E/I Ratio	16	0.000202693	3.69316	0.00807409	2.09291	1.07811	0.0250871	0.643753	0.358276	14	0.0255911	24.7786	0.638976	-0.0692571	0.141777
CNR1	E/I Ratio	16	0.000204412	3.68949	0.00808702	2.09221	0.785738	0.0252766	21.9351	303.024	14	21.6446	24.7333	0.638554	1.218	4.11945
SEMA5A	E/I Ratio	16	0.000204798	3.68867	0.0080947	2.0918	1.14304	0.0253003	13.5861	566.484	14	40.4632	24.7232	0.63846	-14.734	5.63126
KCNG4	E/I Ratio	16	0.000205392	3.68742	0.00811059	2.09095	0.832796	0.025324	0.132007	0.0427675	14	0.00305482	24.7077	0.638315	-0.113986	0.0489139
CECR1	E/I Ratio	16	0.000205851	3.68645	0.00811079	2.09094	0.593312	0.0253476	2.77805	3.91334	14	0.279524	24.6958	0.638204	0.425523	0.467783
NOL9	E/I Ratio	16	0.000206115	3.68589	0.00811079	2.09094	0.867314	0.025395	10.5723	5.22175	14	0.372982	24.6889	0.63814	7.85517	0.540279
NUP93	E/I Ratio	16	0.000206522	3.68503	0.00811725	2.09059	0.929953	0.0254424	16.138	83.4918	14	5.9637	24.6784	0.638041	5.27549	2.15993
TMEM255B	E/I Ratio	16	0.000206913	3.68421	0.00812504	2.09017	1.07472	0.0254661	0.735311	1.27937	14	0.0913834	24.6683	0.637946	-0.60905	0.267317
LRRC57	E/I Ratio	16	0.000207787	3.68238	0.00812721	2.09006	0.813966	0.0255135	15.5024	28.9172	14	2.06552	24.6458	0.637735	9.11392	1.27031
NRP2	E/I Ratio	16	0.000208123	3.68168	0.00812721	2.09006	0.802157	0.0256082	9.85145	228.044	14	16.2889	24.6371	0.637654	-8.08568	3.56668
IL17RA	E/I Ratio	16	0.000208544	3.6808	0.00813609	2.08958	0.737963	0.0256319	3.28716	5.48376	14	0.391697	24.6264	0.637553	0.506246	0.552966
NPHP4	E/I Ratio	16	0.000210322	3.67711	0.00818323	2.08708	0.723583	0.0256793	4.69885	3.3756	14	0.241114	24.5811	0.637128	2.51902	0.433446
SYK	E/I Ratio	16	0.000211444	3.67481	0.00821885	2.08519	0.981807	0.0257267	2.6257	5.82173	14	0.415838	24.5527	0.636861	-0.235343	0.568899
KIAA0754	E/I Ratio	16	0.000212713	3.67221	0.00824114	2.08401	0.667774	0.0257977	6.11363	10.584	14	0.755999	24.5209	0.63656	2.25848	0.766569
ERMAP	E/I Ratio	16	0.000214171	3.66924	0.00828671	2.08162	0.792538	0.0258451	2.34854	2.47899	14	0.17707	24.4845	0.636217	0.484177	0.370716
CCBE1	E/I Ratio	16	0.000215876	3.6658	0.0083121	2.08029	1.02456	0.0259636	2.84872	11.0879	14	0.791994	24.4424	0.635818	-1.09081	0.783349
SLC17A7	E/I Ratio	16	0.000216206	3.66513	0.0083121	2.08029	0.962317	0.0260109	102.186	9242.73	14	660.195	24.4343	0.635742	-11.5369	22.613
LOC102724740	E/I Ratio	16	0.000218241	3.66106	0.00835988	2.0778	0.599189	0.0261057	1.83582	2.10865	14	0.150618	24.3845	0.63527	0.119855	0.341208
DAB2IP	E/I Ratio	16	0.000219454	3.65866	0.00836898	2.07733	0.606196	0.0261768	10.834	18.6319	14	1.33085	24.3552	0.63499	5.73628	1.01364
CAPN10	E/I Ratio	16	0.000220952	3.6557	0.00839309	2.07608	1.1607	0.0262952	4.31782	7.52141	14	0.537244	24.3191	0.634647	1.08135	0.643551
NEUROG3	E/I Ratio	16	0.000221047	3.65552	0.00839309	2.07608	1.66991	0.0263189	0.5676	2.06859	14	0.147756	24.3168	0.634625	-1.12962	0.337481
PRKCA	E/I Ratio	16	0.000221779	3.65408	0.00839309	2.07608	0.825965	0.0263663	58.0524	3521.51	14	251.536	24.2994	0.634459	-11.9496	13.9194
FZD1	E/I Ratio	16	0.0002218	3.65404	0.00839309	2.07608	1.34004	0.0264137	2.60877	13.4311	14	0.959364	24.2989	0.634454	-1.71434	0.859622
POTEF	E/I Ratio	16	0.000222185	3.65328	0.00839538	2.07596	0.803091	0.026461	0.0831761	0.0347273	14	0.00248052	24.2897	0.634366	-0.136607	0.0437024
LOC100130683	E/I Ratio	16	0.000222648	3.65238	0.00839916	2.07576	1.85351	0.0265084	0.245659	0.26457	14	0.0188978	24.2787	0.634261	-0.360841	0.120598
PYCRL	E/I Ratio	16	0.000222991	3.65171	0.00840455	2.07549	0.87055	0.0265321	2.99807	2.19434	14	0.156739	24.2705	0.634183	1.25168	0.347257
ACTBP3	E/I Ratio	16	0.000224386	3.649	0.00844323	2.07349	1.2917	0.0265558	0.785332	3.99752	14	0.285537	24.2376	0.633868	-1.5702	0.468381
DOCK4	E/I Ratio	16	0.000224575	3.64864	0.00844323	2.07349	0.788474	0.0265795	41.2189	1212.01	14	86.5721	24.2331	0.633825	0.207313	8.15487
PNO1	E/I Ratio	16	0.000224617	3.64856	0.00844323	2.07349	1.04967	0.0266032	7.62187	36.5486	14	2.61061	24.2321	0.633816	0.50024	1.41609
PRRC2B	E/I Ratio	16	0.000225614	3.64663	0.00845062	2.07311	0.879804	0.0266979	38.1726	204.424	14	14.6017	24.2087	0.633592	21.3381	3.34743
P2RY8	E/I Ratio	16	0.000225833	3.64621	0.00845133	2.07307	1.03394	0.0267216	0.132635	0.0425471	14	0.00303908	24.2036	0.633543	-0.110207	0.0482874
PRAF2	E/I Ratio	16	0.000229104	3.63997	0.00853591	2.06875	0.796709	0.0268401	5.51655	11.2793	14	0.805662	24.1278	0.632814	1.56882	0.78498
LOC105374338	E/I Ratio	16	0.000230517	3.6373	0.0085586	2.0676	0.694061	0.0269111	12.6897	29.7731	14	2.12665	24.0955	0.632502	6.28017	1.2745
KRT8P12	E/I Ratio	16	0.000230835	3.6367	0.0085586	2.0676	0.839327	0.0269585	1.80529	1.36315	14	0.097368	24.0882	0.632432	0.434021	0.272667
CMTM3	E/I Ratio	16	0.000230988	3.63641	0.0085586	2.0676	0.775134	0.0269822	2.95348	7.04829	14	0.503449	24.0847	0.632399	-0.164415	0.619972
FZD7	E/I Ratio	16	0.000231244	3.63593	0.0085586	2.0676	1.04782	0.0270059	2.83641	28.7294	14	2.0521	24.0789	0.632342	-3.45763	1.25153
MFSD12	E/I Ratio	16	0.000231403	3.63563	0.0085586	2.0676	1.09323	0.0270296	8.72089	48.6251	14	3.47322	24.0753	0.632307	0.533151	1.62808
FNDC1	E/I Ratio	16	0.000234174	3.63046	0.00861897	2.06454	1.86058	0.027148	1.78203	21.528	14	1.53771	24.0127	0.631702	-3.65887	1.08189
LARP1	E/I Ratio	16	0.000234368	3.6301	0.00861897	2.06454	0.769974	0.0271717	36.9491	219.044	14	15.646	24.0084	0.63166	19.5953	3.45069
PRR29	E/I Ratio	16	0.000234396	3.63005	0.00861897	2.06454	1.24713	0.0271954	1.55753	6.79942	14	0.485673	24.0078	0.631654	-1.49993	0.607954
LOC100129293	E/I Ratio	16	0.000236023	3.62705	0.00865616	2.06267	1.16881	0.0272665	0.345777	0.318057	14	0.0227184	23.9715	0.631302	-0.31499	0.131389
FAM131A	E/I Ratio	16	0.000238641	3.62225	0.00871433	2.05977	0.844248	0.0273849	24.9573	246.004	14	17.5717	23.9137	0.63074	6.60276	3.64967
UBXN11	E/I Ratio	16	0.000240169	3.61948	0.00876254	2.05737	0.838408	0.0274086	4.76772	7.68369	14	0.548835	23.8803	0.630415	1.52617	0.644561
LOC101928076	E/I Ratio	16	0.00024166	3.6168	0.00879413	2.05581	1.03192	0.0274797	0.148229	0.0924229	14	0.00660164	23.8479	0.630099	-0.207046	0.0706438
LOC105369951	E/I Ratio	16	0.000242779	3.61479	0.00881832	2.05461	1.11988	0.0275271	4.44526	6.34758	14	0.453399	23.8238	0.629863	1.50247	0.585152
LOC101927078	E/I Ratio	16	0.000243034	3.61433	0.00881832	2.05461	0.904581	0.0275508	0.370455	0.208664	14	0.0149046	23.8183	0.629809	-0.163037	0.106081
FMNL3	E/I Ratio	16	0.000244383	3.61193	0.00883124	2.05398	0.609846	0.0276218	6.88353	11.1236	14	0.794542	23.7894	0.629526	2.99072	0.774058
PPP1R16A	E/I Ratio	16	0.000248448	3.60476	0.00891229	2.05001	0.788737	0.0278587	4.40917	8.12312	14	0.580223	23.7035	0.628681	1.08858	0.660278
SRGAP2	E/I Ratio	16	0.000249142	3.60355	0.00891229	2.05001	0.85166	0.0279535	16.9202	102.885	14	7.3489	23.689	0.628538	5.10618	2.34913
FUNDC2P3	E/I Ratio	16	0.00024996	3.60213	0.00891229	2.05001	0.912983	0.0279772	1.82395	3.35049	14	0.239321	23.6719	0.62837	-0.307226	0.42377
VANGL1	E/I Ratio	16	0.000250211	3.60169	0.00891229	2.05001	0.89935	0.0280245	0.554201	0.239511	14	0.0171079	23.6667	0.628319	-0.0155433	0.11329
ARHGEF25	E/I Ratio	16	0.000250396	3.60137	0.00891229	2.05001	1.1515	0.0280956	33.2481	740.682	14	52.9058	23.6628	0.628281	1.56723	6.29953
LOC105369432	E/I Ratio	16	0.000250904	3.60049	0.00891385	2.04993	0.735394	0.028143	0.166618	0.103882	14	0.00742012	23.6523	0.628177	-0.208489	0.0745874
VLDLR	E/I Ratio	16	0.000253005	3.59687	0.00895375	2.048	0.420372	0.0282377	5.57018	4.41526	14	0.315376	23.609	0.627749	3.12694	0.485821
OR1X1P	E/I Ratio	16	0.000253173	3.59658	0.00895375	2.048	0.807506	0.0282614	3.10973	2.41204	14	0.172288	23.6055	0.627714	1.30402	0.359053
LOC105372526	E/I Ratio	16	0.000254011	3.59515	0.00895786	2.0478	1.16121	0.0283562	1.00924	0.770676	14	0.0550483	23.5884	0.627545	-0.0110723	0.202882
USH1C	E/I Ratio	16	0.000254305	3.59465	0.00896075	2.04766	0.828908	0.0283799	4.32671	70.5112	14	5.03651	23.5824	0.627485	-5.43153	1.94036
FLNB	E/I Ratio	16	0.000254905	3.59362	0.00897441	2.04699	0.553552	0.0284036	10.8446	41.9965	14	2.99975	23.5702	0.627364	3.31566	1.49709
TNIK	E/I Ratio	16	0.000255287	3.59297	0.00898035	2.04671	0.537949	0.0284273	28.4593	84.1075	14	6.00768	23.5624	0.627287	17.8062	2.1183
LOC105376133	E/I Ratio	16	0.000256056	3.59167	0.00899991	2.04576	4.28577	0.028451	4.66263	97.6468	14	6.97477	23.5468	0.627132	-6.81213	2.28168
NKAIN3	E/I Ratio	16	0.000257154	3.58981	0.0090109	2.04523	0.990088	0.0284983	13.0703	159.06	14	11.3614	23.5247	0.626912	-1.568	2.91073
LOC100421663	E/I Ratio	16	0.000258278	3.58791	0.00901905	2.04484	0.768693	0.0286168	2.4714	7.12001	14	0.508572	23.5021	0.626687	-0.624176	0.615535
BLNK	E/I Ratio	16	0.000258901	3.58687	0.00903026	2.0443	0.868515	0.0286642	1.9413	4.57641	14	0.326886	23.4896	0.626563	-0.539824	0.493355
IKZF1	E/I Ratio	16	0.000260056	3.58493	0.00904543	2.04357	0.731982	0.0287352	1.39373	2.17342	14	0.155244	23.4666	0.626334	-0.315281	0.339825
LOC101929077	E/I Ratio	16	0.000260227	3.58465	0.00904543	2.04357	0.888371	0.0287589	0.825431	0.565278	14	0.040377	23.4632	0.6263	-0.0460795	0.173294
SYDE2	E/I Ratio	16	0.000260617	3.584	0.00904721	2.04349	0.835604	0.0288063	4.0114	11.7529	14	0.839493	23.4555	0.626223	0.0381754	0.790048
DDN	E/I Ratio	16	0.000262405	3.58103	0.00910182	2.04087	0.820645	0.02883	40.1081	669.412	14	47.8151	23.4201	0.62587	10.1448	5.958
LINC00538	E/I Ratio	16	0.000263252	3.57963	0.00911538	2.04023	0.959477	0.0288774	0.310683	0.219377	14	0.0156698	23.4035	0.625704	-0.231549	0.107819
E2F3	E/I Ratio	16	0.000264886	3.57694	0.0091428	2.03892	0.873859	0.0289721	4.78455	8.39862	14	0.599901	23.3716	0.625384	1.43184	0.666664
CDRT15L2	E/I Ratio	16	0.000266552	3.57422	0.00918528	2.03691	1.48377	0.0290195	0.475147	1.53638	14	0.109742	23.3393	0.62506	-0.957839	0.284939
ANGEL1	E/I Ratio	16	0.000268986	3.57027	0.00922395	2.03508	0.748612	0.0291616	11.7764	15.949	14	1.13921	23.2925	0.624589	7.16404	0.917135
LINC00842	E/I Ratio	16	0.000270346	3.56808	0.0092427	2.0342	0.777883	0.0292327	0.549056	0.469143	14	0.0335102	23.2665	0.624328	-0.241562	0.157209
LOC105377753	E/I Ratio	16	0.000271786	3.56577	0.00927815	2.03254	1.41871	0.0292801	0.835545	3.31699	14	0.236928	23.2392	0.624052	-1.26548	0.417774
GPR17	E/I Ratio	16	0.00027229	3.56497	0.00927815	2.03254	0.7212	0.0293038	2.38967	8.80956	14	0.629254	23.2297	0.623956	-1.03365	0.680704
CAMK2B	E/I Ratio	16	0.000272316	3.56493	0.00927815	2.03254	1.08746	0.0293275	81.3117	3544.68	14	253.191	23.2292	0.623951	12.6437	13.6542
RBCK1	E/I Ratio	16	0.000272506	3.56462	0.00927815	2.03254	0.663674	0.0293511	6.28024	8.02329	14	0.573092	23.2256	0.623915	3.01355	0.64956
ZNF528	E/I Ratio	16	0.000272947	3.56392	0.00927999	2.03245	0.848091	0.0293985	10.4786	12.3892	14	0.884946	23.2173	0.623831	6.41999	0.807026
LOC105373530	E/I Ratio	16	0.000273038	3.56378	0.00927999	2.03245	0.758047	0.0294222	0.0454395	0.0234948	14	0.0016782	23.2156	0.623814	-0.131296	0.0351427
DIAPH2	E/I Ratio	16	0.000273634	3.56283	0.00928508	2.03221	0.961652	0.0294696	8.2435	64.666	14	4.619	23.2044	0.623701	-1.02634	1.84324
NFIB	E/I Ratio	16	0.000273847	3.56249	0.00928508	2.03221	0.742013	0.0294933	22.5853	65.4504	14	4.67503	23.2004	0.62366	13.2603	1.85423
NOTCH1	E/I Ratio	16	0.000276462	3.55836	0.00932132	2.03052	0.659188	0.0296591	3.17219	9.06707	14	0.647648	23.1517	0.623167	-0.294964	0.68942
DLG2	E/I Ratio	16	0.000277463	3.55679	0.00934761	2.0293	0.757508	0.0296828	52.2014	486.604	14	34.7575	23.1332	0.622979	26.8119	5.04853
CDH11	E/I Ratio	16	0.000278159	3.55571	0.00936359	2.02856	0.76901	0.0297065	11.7168	54.7852	14	3.91323	23.1204	0.622848	3.19994	1.69351
TNNI3	E/I Ratio	16	0.000278751	3.55478	0.00936857	2.02833	1.44261	0.0297539	0.236818	0.314393	14	0.0224566	23.1095	0.622738	-0.408211	0.12826
ITGA7	E/I Ratio	16	0.000279644	3.5534	0.00939027	2.02732	1.2349	0.0297776	14.8241	224.811	14	16.0579	23.0931	0.622572	-2.41838	3.42854
SGSM2	E/I Ratio	16	0.000280284	3.5524	0.00939027	2.02732	0.720394	0.0298249	25.2627	94.954	14	6.78243	23.0814	0.622452	14.0597	2.22765
SHANK3	E/I Ratio	16	0.000280286	3.5524	0.00939027	2.02732	0.941322	0.0298486	14.9015	110.997	14	7.92833	23.0814	0.622452	2.78901	2.40849
LOC105369542	E/I Ratio	16	0.000285756	3.544	0.00952135	2.0213	2.53907	0.0299908	0.57238	1.13967	14	0.0814048	22.9827	0.621444	-0.652343	0.243528
LOC284825	E/I Ratio	16	0.000286417	3.543	0.00952561	2.02111	2.61355	0.0300381	1.49872	9.18837	14	0.656312	22.9709	0.621324	-1.9779	0.691301
SST	E/I Ratio	16	0.00028705	3.54204	0.00952561	2.02111	0.762545	0.0300855	7.28806	49.9113	14	3.56509	22.9597	0.621209	-0.812793	1.6108
RAVER1	E/I Ratio	16	0.000287215	3.54179	0.00952561	2.02111	0.625313	0.0301329	2.06838	0.733121	14	0.0523658	22.9567	0.621178	1.08666	0.19521
IPO13	E/I Ratio	16	0.000287711	3.54104	0.00952561	2.02111	0.431568	0.030204	16.1998	57.3727	14	4.09805	22.9479	0.621088	7.51676	1.72657
DCC	E/I Ratio	16	0.000290281	3.53718	0.00955863	2.0196	0.63575	0.0303461	7.75388	23.061	14	1.64722	22.9026	0.620623	2.25429	1.09356
GPR132	E/I Ratio	16	0.000294414	3.53104	0.00964165	2.01585	0.699604	0.0305356	0.283179	0.0801282	14	0.00572345	22.8308	0.619883	-0.0404903	0.0643594
RAB11FIP3	E/I Ratio	16	0.000296849	3.52746	0.00966145	2.01496	0.693869	0.0307251	19.4149	44.4764	14	3.17688	22.789	0.619451	11.7963	1.51491
PSMG3-AS1	E/I Ratio	16	0.000299536	3.52355	0.00971957	2.01235	0.603558	0.0307962	2.05445	0.825652	14	0.0589752	22.7433	0.618978	1.01746	0.206198
LOC105375152	E/I Ratio	16	0.000301341	3.52094	0.00975092	2.01095	1.73139	0.030891	1.92011	10.3495	14	0.739253	22.7129	0.618663	-1.74887	0.729551
SNX18P14	E/I Ratio	16	0.000302049	3.51992	0.00975912	2.01059	1.11031	0.0309383	1.74944	2.20748	14	0.157677	22.701	0.618539	0.055412	0.336845
SUDS3P1	E/I Ratio	16	0.000302245	3.51964	0.00975912	2.01059	0.849122	0.030962	2.63322	10.7613	14	0.768662	22.6977	0.618505	-1.10678	0.743673
SHISA2	E/I Ratio	16	0.000303287	3.51815	0.00977574	2.00985	0.656061	0.0310094	1.05959	1.9377	14	0.138407	22.6803	0.618324	-0.52682	0.315447
ZNF438	E/I Ratio	16	0.000303421	3.51795	0.00977574	2.00985	0.637208	0.0310331	3.97061	1.72461	14	0.123186	22.6781	0.618301	2.47404	0.297583
ACVR1	E/I Ratio	16	0.000303802	3.51741	0.00977574	2.00985	0.913063	0.0310568	8.47088	84.7583	14	6.05417	22.6717	0.618235	-2.01928	2.0859
EXPH5	E/I Ratio	16	0.000303835	3.51736	0.00977574	2.00985	0.984964	0.0310805	4.03974	4.07158	14	0.290827	22.6712	0.618229	1.74059	0.45717
GRP	E/I Ratio	16	0.000304913	3.51582	0.00980295	2.00864	1.58044	0.0311042	1.20063	9.78604	14	0.699003	22.6533	0.618043	-2.36239	0.708481
LOC105372143	E/I Ratio	16	0.000305381	3.51516	0.00980889	2.00838	0.91324	0.0311279	1.5637	1.85023	14	0.132159	22.6456	0.617962	0.0146948	0.308009
IL17RD	E/I Ratio	16	0.000305562	3.5149	0.00980889	2.00838	0.763839	0.0311515	4.29915	4.75086	14	0.339347	22.6426	0.617931	1.81717	0.493524
NACC1	E/I Ratio	16	0.000307133	3.51267	0.00984436	2.00681	0.825783	0.0311989	8.09735	18.2444	14	1.30317	22.6167	0.617661	3.23633	0.966581
LOC101929130	E/I Ratio	16	0.000309213	3.50974	0.00987351	2.00553	0.767513	0.0313174	7.41458	8.85631	14	0.632594	22.5826	0.617305	4.03033	0.672935
HAVCR2	E/I Ratio	16	0.000310058	3.50856	0.0098904	2.00479	0.85797	0.0313411	5.90984	22.9833	14	1.64166	22.5689	0.617161	0.459676	1.08373
PIWIL1	E/I Ratio	16	0.00031021	3.50834	0.0098904	2.00479	0.914096	0.0313647	0.221595	0.0651796	14	0.00465568	22.5664	0.617135	-0.0686304	0.0577093
ULK4	E/I Ratio	16	0.000313332	3.504	0.00994419	2.00243	0.797489	0.0315069	5.13152	5.98548	14	0.427534	22.516	0.616606	2.35345	0.552401
RFC5	E/I Ratio	16	0.00031375	3.50342	0.00994419	2.00243	1.44646	0.0315306	5.74723	9.55577	14	0.682555	22.5093	0.616536	2.23759	0.697867
KL	E/I Ratio	16	0.000314312	3.50264	0.00994607	2.00235	1.29631	0.0316016	2.00652	15.5054	14	1.10753	22.5003	0.616441	-2.46324	0.888781
ZNF513	E/I Ratio	16	0.000317187	3.49869	0.010007	1.99969	0.590235	0.0316964	3.9672	1.14285	14	0.0816324	22.4545	0.61596	2.75494	0.241049
LOC105373812	E/I Ratio	16	0.000322515	3.49145	0.010123	1.99469	1.24543	0.0318385	0.153938	0.176933	14	0.0126381	22.3709	0.615077	-0.322159	0.0946686
LOC101929654	E/I Ratio	16	0.000322542	3.49141	0.010123	1.99469	1.46643	0.0318622	0.544155	1.89611	14	0.135437	22.3705	0.615073	-1.01439	0.309905
CTF1	E/I Ratio	16	0.000323608	3.48998	0.010144	1.99379	0.518045	0.0318859	0.661073	0.183791	14	0.0131279	22.354	0.614898	0.176022	0.0964492
PLXNA4	E/I Ratio	16	0.000324233	3.48914	0.0101464	1.99369	0.805031	0.0319333	24.0189	319.315	14	22.8082	22.3443	0.614795	3.80538	4.01932
LINC00086	E/I Ratio	16	0.000326895	3.48559	0.0102065	1.99112	0.716076	0.032028	11.2843	50.2931	14	3.59236	22.3034	0.614361	3.26957	1.59367
ANKRD33B	E/I Ratio	16	0.000329699	3.48188	0.0102637	1.9887	0.86513	0.0321228	13.4849	114.771	14	8.19789	22.2607	0.613907	1.38918	2.40516
LOC105373659	E/I Ratio	16	0.000330076	3.48139	0.0102678	1.98852	0.453139	0.0321465	4.83481	7.43249	14	0.530892	22.255	0.613846	1.75709	0.611984
SPATA2L	E/I Ratio	16	0.000330909	3.48029	0.0102678	1.98852	0.716174	0.0322176	1.57343	1.24805	14	0.0891464	22.2424	0.613712	0.312605	0.250707
MINK1	E/I Ratio	16	0.00033178	3.47915	0.010271	1.98839	1.11991	0.0322886	33.3745	755.521	14	53.9658	22.2293	0.613572	2.36212	6.16659
SUSD6	E/I Ratio	16	0.00033188	3.47902	0.010271	1.98839	0.605645	0.0323123	7.54068	14.2691	14	1.01922	22.2278	0.613556	3.27886	0.847434
LOC105374054	E/I Ratio	16	0.000332552	3.47814	0.0102767	1.98815	1.05226	0.0323597	5.71587	26.4362	14	1.8883	22.2177	0.613449	-0.0837277	1.15321
MRC2	E/I Ratio	16	0.000332961	3.47761	0.0102777	1.98811	0.662412	0.0323834	1.19365	1.93904	14	0.138503	22.2116	0.613383	-0.376826	0.312279
DOC2B	E/I Ratio	16	0.000333312	3.47715	0.0102777	1.98811	1.51894	0.0324308	18.3878	849.573	14	60.6838	22.2063	0.613327	-14.4812	6.53578
EPN2	E/I Ratio	16	0.000335953	3.47372	0.010344	1.98531	0.660602	0.0324781	21.1544	151.568	14	10.8263	22.167	0.612906	7.28353	2.75814
CXorf23	E/I Ratio	16	0.000336707	3.47275	0.0103596	1.98466	0.671957	0.0325018	9.80873	10.0709	14	0.719352	22.1558	0.612787	6.23413	0.710784
PCNXL2	E/I Ratio	16	0.000337526	3.47169	0.0103773	1.98392	0.605019	0.0325255	30.8055	44.3354	14	3.16681	22.1437	0.612657	23.3075	1.49094
PROX1	E/I Ratio	16	0.000338047	3.47102	0.0103857	1.98356	0.70377	0.0325492	8.70016	140.303	14	10.0217	22.136	0.612575	-4.63605	2.65181
ITGA9	E/I Ratio	16	0.000338471	3.47048	0.0103912	1.98334	0.762349	0.0325729	6.58095	20.8562	14	1.48973	22.1298	0.612508	1.43986	1.02227
NAA60	E/I Ratio	16	0.000341372	3.46677	0.0104327	1.9816	0.8181	0.032715	6.01291	4.98635	14	0.356168	22.0873	0.612052	3.50154	0.49937
LRP1	E/I Ratio	16	0.000341553	3.46654	0.0104327	1.9816	0.512418	0.0327387	37.3062	88.1573	14	6.29695	22.0847	0.612024	26.7472	2.09959
SELE	E/I Ratio	16	0.000342369	3.46551	0.0104464	1.98103	0.640557	0.0327624	0.350174	0.385243	14	0.0275173	22.0729	0.611897	-0.347648	0.138757
LOC105372848	E/I Ratio	16	0.000342498	3.46534	0.0104464	1.98103	0.935275	0.0327861	1.84902	2.41986	14	0.172847	22.071	0.611876	0.100165	0.347748
RYR3	E/I Ratio	16	0.000343195	3.46446	0.0104601	1.98046	0.882706	0.0328098	13.7542	157.123	14	11.2231	22.0609	0.611768	-0.334821	2.8015
HNRNPA1P6	E/I Ratio	16	0.000345297	3.46181	0.0104939	1.97906	1.25548	0.0329046	1.07913	1.60308	14	0.114506	22.0306	0.611441	-0.343003	0.282781
FAM126A	E/I Ratio	16	0.000347055	3.4596	0.010517	1.97811	0.639617	0.0329993	12.3128	254.425	14	18.1732	22.0054	0.611169	-5.59295	3.56044
LINC00865	E/I Ratio	16	0.000351331	3.45428	0.0106161	1.97403	1.16055	0.0330941	1.98304	7.64241	14	0.545886	21.9447	0.610513	-1.11601	0.616225
GNMT	E/I Ratio	16	0.000353266	3.4519	0.0106567	1.97238	0.584475	0.0331414	3.67912	1.20009	14	0.0857205	21.9176	0.610219	2.45182	0.24404
IGSF5	E/I Ratio	16	0.000355441	3.44923	0.0106888	1.97107	1.03321	0.0332125	0.661296	0.962107	14	0.0687219	21.8872	0.609889	-0.436839	0.218357
SSBP4	E/I Ratio	16	0.000355841	3.44874	0.0106888	1.97107	0.649501	0.0332599	9.60282	28.2629	14	2.01878	21.8817	0.609829	3.65172	1.18334
SCART1	E/I Ratio	16	0.000356928	3.44742	0.0107013	1.97056	4.04284	0.033331	3.5622	65.5719	14	4.68371	21.8666	0.609665	-5.49925	1.80181
LOC728853	E/I Ratio	16	0.000356939	3.44741	0.0107013	1.97056	0.909122	0.0333547	1.47357	2.59704	14	0.185503	21.8665	0.609663	-0.329765	0.358581
INHBA	E/I Ratio	16	0.000358089	3.44601	0.0107185	1.96987	0.960218	0.0333783	1.1386	3.43591	14	0.245422	21.8506	0.60949	-0.934884	0.412298
RNPEP	E/I Ratio	16	0.000358093	3.446	0.0107185	1.96987	0.66956	0.033402	5.10003	3.26167	14	0.232977	21.8505	0.60949	3.07981	0.401708
ABHD17C	E/I Ratio	16	0.000358273	3.44579	0.0107185	1.96987	0.777524	0.0334257	6.78526	14.4875	14	1.03482	21.848	0.609463	2.5278	0.846567
PLEKHA7	E/I Ratio	16	0.000359639	3.44413	0.0107487	1.96864	0.729923	0.0334494	3.51555	6.64123	14	0.474374	21.8293	0.609258	0.634222	0.572932
LOC105377821	E/I Ratio	16	0.00036317	3.43989	0.0107985	1.96664	0.883474	0.0336152	0.118679	0.0991013	14	0.00707866	21.7811	0.608732	-0.232904	0.0699099
LOC101929425	E/I Ratio	16	0.000364682	3.43809	0.0108099	1.96618	0.885153	0.03371	3.73235	2.87226	14	0.205161	21.7607	0.608508	1.84046	0.37619
AKR7A2	E/I Ratio	16	0.000364756	3.438	0.0108099	1.96618	0.875252	0.0337337	11.2595	51.0571	14	3.64694	21.7597	0.608497	3.28313	1.58604
LINC01338	E/I Ratio	16	0.000365438	3.43719	0.0108173	1.96588	0.755854	0.0337811	3.12609	32.9816	14	2.35583	21.7505	0.608397	-3.28333	1.27447
MICALL1	E/I Ratio	16	0.000366214	3.43626	0.0108256	1.96555	0.607467	0.0338284	3.29914	15.3286	14	1.0949	21.74	0.608282	-1.06934	0.868642
TCTA	E/I Ratio	16	0.000367398	3.43486	0.010853	1.96445	0.567955	0.0338521	10.2695	8.46154	14	0.604396	21.7242	0.608108	7.02499	0.645142
WBP1L	E/I Ratio	16	0.000369018	3.43295	0.0108562	1.96432	0.69731	0.0339706	8.55026	7.32739	14	0.523385	21.7025	0.607871	5.53254	0.600052
SEPN1	E/I Ratio	16	0.000369048	3.43292	0.0108562	1.96432	0.840267	0.0339943	10.0987	29.865	14	2.13321	21.7021	0.607866	4.00639	1.21141
ZNF219	E/I Ratio	16	0.000369454	3.43244	0.0108606	1.96415	0.940086	0.034018	2.48364	5.95271	14	0.425194	21.6967	0.607807	-0.235946	0.540771
LOC105373441	E/I Ratio	16	0.000369837	3.43199	0.0108617	1.9641	2.74704	0.0340416	0.228403	0.388626	14	0.027759	21.6916	0.607751	-0.466399	0.138157
SPRED3	E/I Ratio	16	0.00037117	3.43043	0.0108617	1.9641	0.866389	0.0341127	2.57856	5.49147	14	0.392248	21.674	0.607557	-0.0321686	0.519126
ZNF326	E/I Ratio	16	0.000371458	3.43009	0.0108617	1.9641	0.534914	0.0341601	14.4787	41.433	14	2.9595	21.6701	0.607515	7.30818	1.42581
GRIK2	E/I Ratio	16	0.000371552	3.42998	0.0108617	1.9641	0.515716	0.0342075	21.9888	69.4402	14	4.96002	21.6689	0.607501	12.7061	1.84579
AFF2	E/I Ratio	16	0.00037262	3.42873	0.0108854	1.96316	0.981638	0.0342312	6.02848	64.2627	14	4.59019	21.6548	0.607346	-2.89852	1.77507
LOC100129027	E/I Ratio	16	0.000373447	3.42777	0.010902	1.96249	1.18503	0.0342549	0.337357	0.265658	14	0.0189756	21.6439	0.607226	-0.236466	0.114101
ANKRD36BP1	E/I Ratio	16	0.000374248	3.42684	0.0109103	1.96216	0.628734	0.0343022	7.9293	100.189	14	7.15636	21.6334	0.607111	-3.21163	2.2153
ASXL2	E/I Ratio	16	0.00037632	3.42444	0.0109556	1.96036	0.712832	0.0343496	8.12651	11.6631	14	0.833077	21.6064	0.606812	4.32771	0.755365
MAPK7	E/I Ratio	16	0.000379549	3.42073	0.0110268	1.95755	0.906548	0.0344207	1.49153	1.20569	14	0.0861206	21.5645	0.606349	0.271316	0.242631
SOWAHA	E/I Ratio	16	0.000380304	3.41987	0.0110374	1.95713	0.716847	0.0344444	20.361	276.542	14	19.753	21.5548	0.606242	1.88528	3.67377
ADAP2	E/I Ratio	16	0.000381068	3.419	0.0110405	1.95701	0.75407	0.0345154	2.24	4.32478	14	0.308913	21.545	0.606133	-0.0699537	0.459319
LINC00643	E/I Ratio	16	0.000382149	3.41777	0.0110642	1.95608	1.26324	0.0345391	8.90567	151.192	14	10.7994	21.5311	0.605979	-4.74789	2.71492
FBRS	E/I Ratio	16	0.000383205	3.41657	0.0110796	1.95548	0.758698	0.0345865	4.68536	4.81809	14	0.34415	21.5177	0.60583	2.24876	0.4845
CC2D2A	E/I Ratio	16	0.000384563	3.41503	0.0110961	1.95483	1.03279	0.0346576	10.465	13.275	14	0.948211	21.5004	0.605638	6.42215	0.803894
LOC105377979	E/I Ratio	16	0.000384916	3.41463	0.0110987	1.95473	0.769095	0.0346813	0.270264	0.201336	14	0.0143811	21.4959	0.605588	-0.227573	0.0989913
RASL10B	E/I Ratio	16	0.00038553	3.41394	0.0111088	1.95433	0.650638	0.0347049	8.17153	24.7964	14	1.77117	21.4881	0.605502	2.64768	1.09838
ZNF729	E/I Ratio	16	0.000386286	3.41309	0.0111175	1.95399	0.84777	0.0347286	0.12295	0.0400048	14	0.00285749	21.4785	0.605395	-0.0988734	0.044108
ST20	E/I Ratio	16	0.000387273	3.41198	0.0111322	1.95342	0.85427	0.034776	1.9421	2.13177	14	0.152269	21.4661	0.605257	0.323295	0.321889
L3MBTL1	E/I Ratio	16	0.000389004	3.41005	0.0111556	1.95251	0.886897	0.0348708	4.5826	4.92924	14	0.352089	21.4443	0.605014	2.12227	0.489221
PDGFRA	E/I Ratio	16	0.000389496	3.4095	0.0111621	1.95225	0.675537	0.0348945	9.32169	30.1852	14	2.15608	21.4382	0.604946	3.23419	1.21046
ZBTB18	E/I Ratio	16	0.000391035	3.40778	0.0111986	1.95084	0.763404	0.0349182	52.167	985.083	14	70.3631	21.4189	0.604731	17.4066	6.91185
CYFIP2	E/I Ratio	16	0.000393346	3.40523	0.0112266	1.94975	0.672119	0.0349892	71.673	1173.34	14	83.8099	21.3903	0.604411	33.7617	7.53839
CTAGE3P	E/I Ratio	16	0.000393624	3.40492	0.0112266	1.94975	0.857315	0.0350129	1.40756	1.32033	14	0.0943095	21.3868	0.604372	0.135928	0.252856
APLF	E/I Ratio	16	0.000394742	3.40369	0.0112437	1.94909	0.752646	0.0351077	4.83396	21.0121	14	1.50087	21.373	0.604218	-0.237305	1.00839
LOC105372995	E/I Ratio	16	0.00040102	3.39683	0.0113308	1.94574	1.70984	0.0353919	0.274078	0.453353	14	0.0323824	21.2963	0.603358	-0.469487	0.147853
CBFA2T2	E/I Ratio	16	0.000401582	3.39623	0.0113376	1.94548	0.846235	0.0354156	12.2923	15.3387	14	1.09562	21.2895	0.603282	7.9679	0.859877
PDZD4	E/I Ratio	16	0.000401795	3.396	0.0113376	1.94548	0.724219	0.0354393	52.0771	621.341	14	44.3815	21.2869	0.603253	24.5557	5.47244
ATP6V0E2	E/I Ratio	16	0.000403262	3.39441	0.0113714	1.94419	1.0204	0.035463	52.7301	1636.1	14	116.864	21.2693	0.603054	8.0896	8.87646
ARSE	E/I Ratio	16	0.000404379	3.39321	0.0113876	1.94357	0.758915	0.0355104	0.877124	0.508848	14	0.0363463	21.2558	0.602903	0.0901117	0.156492
COL9A2	E/I Ratio	16	0.000405322	3.3922	0.0113957	1.94326	0.307436	0.0355578	5.98296	17.3559	14	1.23971	21.2446	0.602776	1.38785	0.913706
LOC101927181	E/I Ratio	16	0.000405894	3.39159	0.0113999	1.9431	1.48895	0.0356051	5.20489	7.52756	14	0.537683	21.2377	0.602698	2.17916	0.601645
CTTNBP2	E/I Ratio	16	0.000409243	3.38802	0.0114651	1.94062	0.665118	0.0356762	13.0959	37.1769	14	2.65549	21.1979	0.602249	6.37803	1.3358
FGD2	E/I Ratio	16	0.000409302	3.38796	0.0114651	1.94062	0.785964	0.0356999	2.61199	7.51635	14	0.536882	21.1972	0.602241	-0.408593	0.600623
SOGA1	E/I Ratio	16	0.000410772	3.3864	0.011491	1.93964	0.560451	0.0357473	8.66757	12.6693	14	0.904949	21.1799	0.602045	4.74757	0.779466
ELOVL3	E/I Ratio	16	0.000411922	3.38518	0.0115003	1.93929	0.895411	0.0358183	0.229159	0.115182	14	0.00822727	21.1664	0.601892	-0.14449	0.0742975
LOC105373280	E/I Ratio	16	0.000412354	3.38473	0.0115048	1.93912	1.47095	0.035842	0.192682	0.124602	14	0.00890015	21.1613	0.601835	-0.195899	0.0772668
ARHGAP1	E/I Ratio	16	0.000413546	3.38348	0.011529	1.93821	0.499222	0.0358657	14.5006	40.4202	14	2.88716	21.1473	0.601677	7.5042	1.39119
ENTPD2	E/I Ratio	16	0.000415896	3.38101	0.0115652	1.93685	0.769327	0.0359605	1.56859	4.7877	14	0.341979	21.12	0.601366	-0.837761	0.478486
ZNF559	E/I Ratio	16	0.000416286	3.38061	0.0115652	1.93685	0.520502	0.0359842	7.68194	9.31631	14	0.66545	21.1154	0.601315	4.32557	0.667392
PRRC2A	E/I Ratio	16	0.000417649	3.37919	0.0115912	1.93587	0.715195	0.0360316	25.6376	81.5483	14	5.82488	21.0996	0.601136	15.7111	1.9738
LPPR4	E/I Ratio	16	0.000418893	3.3779	0.0116028	1.93544	1.13676	0.0361026	37.1457	1857.88	14	132.706	21.0853	0.600973	-10.2182	9.41799
TNFRSF14	E/I Ratio	16	0.000423459	3.37319	0.011679	1.93259	1.05281	0.0362211	3.3903	12.1252	14	0.866083	21.033	0.600377	-0.431283	0.759895
DDX18P2	E/I Ratio	16	0.000423699	3.37294	0.011679	1.93259	0.718804	0.0362684	0.0289942	0.00613891	14	0.000438494	21.0303	0.600346	-0.0569896	0.0170973
GCH1	E/I Ratio	16	0.000424575	3.37205	0.0116836	1.93243	0.782466	0.0363395	1.25617	1.6754	14	0.119672	21.0204	0.600233	-0.163961	0.282383
44442	E/I Ratio	16	0.000426361	3.37022	0.0116979	1.93189	0.613172	0.0364343	79.0372	1433.01	14	102.358	21.0002	0.600002	37.5242	8.25458
ATXN7L2	E/I Ratio	16	0.00042648	3.3701	0.0116979	1.93189	1.15336	0.036458	4.79273	18.1317	14	1.29512	20.9988	0.599986	0.123286	0.928486
EML4	E/I Ratio	16	0.000428216	3.36834	0.0117302	1.93069	0.796094	0.0365053	6.35442	3.87624	14	0.276874	20.9793	0.599763	4.19643	0.429101
LILRB4	E/I Ratio	16	0.000429915	3.36662	0.0117621	1.92951	0.626521	0.036529	1.91015	4.83891	14	0.345637	20.9602	0.599545	-0.49987	0.479216
LENG8-AS1	E/I Ratio	16	0.000429937	3.36659	0.0117621	1.92951	0.771802	0.0365527	3.0009	3.43316	14	0.245226	20.96	0.599542	0.970918	0.403647
PTP4A1P1	E/I Ratio	16	0.000430343	3.36618	0.0117656	1.92939	1.11796	0.0365764	1.03718	1.82755	14	0.130539	20.9555	0.59949	-0.443742	0.294471
DAG1	E/I Ratio	16	0.000431676	3.36484	0.0117732	1.92911	0.616202	0.0366001	11.5413	16.8277	14	1.20198	20.9406	0.59932	7.04917	0.893237
SF1	E/I Ratio	16	0.00043181	3.36471	0.0117732	1.92911	0.680345	0.0366238	20.8149	19.6712	14	1.40508	20.9391	0.599303	15.9582	0.965724
SUSD4	E/I Ratio	16	0.000431814	3.3647	0.0117732	1.92911	1.11856	0.0366475	32.0513	1928.35	14	137.739	20.9391	0.599303	-16.0348	9.56159
ZNF609	E/I Ratio	16	0.000432643	3.36387	0.0117732	1.92911	0.675575	0.0367185	12.6412	8.77648	14	0.626892	20.9299	0.599197	9.39782	0.644915
P2RX2	E/I Ratio	16	0.000432918	3.36359	0.0117732	1.92911	1.17915	0.0367659	1.07396	8.87167	14	0.633691	20.9268	0.599162	-2.18668	0.648356
PRR5	E/I Ratio	16	0.00043313	3.36338	0.0117732	1.92911	0.849632	0.0367896	1.64743	2.49496	14	0.178212	20.9245	0.599135	-0.0816189	0.34381
SOWAHD	E/I Ratio	16	0.000439702	3.35684	0.0118917	1.92476	0.65465	0.0369554	0.116299	0.0734628	14	0.00524734	20.8522	0.598304	-0.179883	0.0588938
IL34	E/I Ratio	16	0.000441269	3.3553	0.0119177	1.92381	0.768736	0.0370265	5.49834	31.0255	14	2.21611	20.8352	0.598108	-0.585912	1.20981
KIAA2018	E/I Ratio	16	0.000442624	3.35397	0.0119466	1.92276	1.12758	0.0370502	6.27052	4.10259	14	0.293042	20.8205	0.597938	4.05884	0.439779
GVINP1	E/I Ratio	16	0.000444439	3.35219	0.0119726	1.92181	0.68135	0.0371213	1.4666	0.389002	14	0.0277859	20.801	0.597712	0.785881	0.135356
NIN	E/I Ratio	16	0.0004462	3.35047	0.0120028	1.92072	0.919921	0.0371686	23.1332	67.7158	14	4.83684	20.7821	0.597494	14.1561	1.78504
SPHK2	E/I Ratio	16	0.000446727	3.34996	0.0120028	1.92072	0.998854	0.0371923	5.371	13.5828	14	0.970199	20.7764	0.597428	1.35098	0.799353
FGF13	E/I Ratio	16	0.000449894	3.34689	0.0120467	1.91913	0.938183	0.0373345	31.3243	1101.45	14	78.6752	20.7427	0.597037	-4.84695	7.19241
KCNJ6	E/I Ratio	16	0.000450306	3.34649	0.0120467	1.91913	0.837438	0.0373582	17.3055	270.313	14	19.3081	20.7383	0.596987	-0.611676	3.5627
GAL3ST4	E/I Ratio	16	0.000452032	3.34483	0.0120601	1.91865	0.622597	0.0374529	1.54398	1.28233	14	0.091595	20.72	0.596775	0.310469	0.245276
LOC105376867	E/I Ratio	16	0.000453449	3.34347	0.0120812	1.91789	0.978983	0.037524	0.0559259	0.0301752	14	0.00215537	20.7051	0.596601	-0.133227	0.0376117
DBNL	E/I Ratio	16	0.00045362	3.34331	0.0120812	1.91789	0.448548	0.0375477	15.9278	16.4071	14	1.17194	20.7033	0.59658	11.5173	0.87699
LOC105369327	E/I Ratio	16	0.000453924	3.34302	0.0120816	1.91787	3.02226	0.0375714	0.450029	1.21525	14	0.0868039	20.7001	0.596543	-0.750212	0.23866
MIR137HG	E/I Ratio	16	0.000454485	3.34248	0.0120878	1.91765	0.590512	0.0375951	6.97686	12.8394	14	0.917097	20.6942	0.596475	3.07614	0.775631
PGM5	E/I Ratio	16	0.000455062	3.34193	0.0120878	1.91765	0.727406	0.0376424	1.98006	3.60248	14	0.25732	20.6882	0.596404	-0.0858394	0.410791
PYGM	E/I Ratio	16	0.000455301	3.3417	0.0120878	1.91765	0.83236	0.0376661	6.21318	20.3858	14	1.45613	20.6857	0.596375	1.29904	0.977142
RPL9P22	E/I Ratio	16	0.000459425	3.33779	0.0121513	1.91538	0.764802	0.0378083	3.19986	5.51854	14	0.394182	20.6427	0.595875	0.645718	0.507873
IRF5	E/I Ratio	16	0.000459709	3.33752	0.0121513	1.91538	0.618155	0.0378319	1.46193	0.968462	14	0.0691759	20.6398	0.595841	0.392029	0.212742
ALPK1	E/I Ratio	16	0.000460379	3.33688	0.0121614	1.91501	0.849839	0.0378556	4.47592	51.8284	14	3.70203	20.6329	0.59576	-3.34958	1.55605
LOC105374057	E/I Ratio	16	0.000462291	3.33508	0.0121891	1.91403	0.897007	0.0379267	10.4631	74.542	14	5.32443	20.6132	0.595529	1.08271	1.86523
TMEM120B	E/I Ratio	16	0.000462969	3.33445	0.0121917	1.91394	0.765992	0.0379741	7.512	9.30183	14	0.664416	20.6062	0.595448	4.19892	0.658782
PPM1E	E/I Ratio	16	0.00047331	3.32485	0.0123944	1.90677	1.0279	0.0381873	29.6457	2428.32	14	173.452	20.5013	0.594218	-23.7483	10.617
RPS4XP9	E/I Ratio	16	0.00047465	3.32363	0.0124216	1.90582	1.22271	0.038211	0.686008	1.82614	14	0.130439	20.4879	0.594061	-0.777734	0.291055
LOC105377712	E/I Ratio	16	0.00047523	3.3231	0.0124216	1.90582	1.27643	0.0382584	1.56801	6.49435	14	0.463882	20.4821	0.593993	-1.19196	0.548801
DSP	E/I Ratio	16	0.000475619	3.32274	0.0124241	1.90574	1.31715	0.038282	2.21414	10.877	14	0.776929	20.4783	0.593947	-1.35735	0.710167
ARHGAP6	E/I Ratio	16	0.000479439	3.31927	0.0125006	1.90307	1.0007	0.0383531	2.5432	14.0272	14	1.00194	20.4404	0.593501	-1.50889	0.805729
DOCK4-AS1	E/I Ratio	16	0.000482273	3.31671	0.0125513	1.90131	0.822109	0.0384242	5.67445	24.2523	14	1.73231	20.4125	0.593172	0.350017	1.05873
LOC105378367	E/I Ratio	16	0.00048317	3.3159	0.0125592	1.90104	0.815213	0.0384716	0.798251	0.593574	14	0.0423981	20.4038	0.593068	-0.0345489	0.165597
EBF4	E/I Ratio	16	0.00048386	3.31528	0.0125694	1.90069	0.820322	0.0384953	2.25616	2.77143	14	0.197959	20.397	0.592988	0.456937	0.357762
WFS1	E/I Ratio	16	0.000484519	3.31469	0.012571	1.90063	0.579218	0.0385426	10.3828	20.2117	14	1.4437	20.3906	0.592912	5.52476	0.965997
MYO10	E/I Ratio	16	0.000485142	3.31413	0.0125794	1.90034	0.439508	0.0385663	21.0138	57.7147	14	4.12248	20.3845	0.59284	12.8057	1.63212
NEUROD6	E/I Ratio	16	0.000486799	3.31265	0.0126069	1.89939	0.972933	0.0386137	21.2723	1052.81	14	75.2008	20.3684	0.592649	-13.7708	6.96808
NRP1	E/I Ratio	16	0.000487716	3.31183	0.0126075	1.89937	0.99472	0.0386848	16.921	685.829	14	48.9878	20.3595	0.592544	-11.3565	5.62278
TENM1	E/I Ratio	16	0.00048983	3.30995	0.0126335	1.89848	0.741795	0.0387321	4.51884	9.44097	14	0.674355	20.3392	0.592302	1.20277	0.659377
PRKAG2	E/I Ratio	16	0.00048992	3.30987	0.0126335	1.89848	0.702731	0.0387795	15.1344	57.5218	14	4.1087	20.3383	0.592292	6.94935	1.62754
EPS15L1	E/I Ratio	16	0.000490475	3.30938	0.0126358	1.8984	0.854102	0.0388032	14.3577	32.1163	14	2.29402	20.3329	0.592228	8.24252	1.21597
WDFY4	E/I Ratio	16	0.00049091	3.309	0.0126358	1.8984	0.9152	0.0388506	1.37603	3.32167	14	0.237262	20.3288	0.592179	-0.590418	0.391014
CTDNEP1	E/I Ratio	16	0.000491488	3.30849	0.012643	1.89815	0.660703	0.0388743	13.2541	16.759	14	1.19707	20.3232	0.592113	8.83767	0.878171
ADORA3	E/I Ratio	16	0.000495936	3.30457	0.0127341	1.89503	1.0319	0.0389453	3.65289	26.8738	14	1.91956	20.2808	0.591608	-1.93382	1.11088
LCAT	E/I Ratio	16	0.000497639	3.30309	0.0127569	1.89425	0.682136	0.0389927	1.9914	2.6434	14	0.188814	20.2647	0.591416	0.23994	0.348265
SPATA31C2	E/I Ratio	16	0.000497729	3.30301	0.0127569	1.89425	1.09444	0.0390164	1.70488	22.9629	14	1.64021	20.2638	0.591406	-3.45717	1.02644
C8orf46	E/I Ratio	16	0.000498324	3.30249	0.0127644	1.894	0.882573	0.0390401	60.7932	3266	14	233.286	20.2582	0.591339	-0.760869	12.2396
LOC102724683	E/I Ratio	16	0.00049976	3.30124	0.0127701	1.8938	0.982248	0.0391349	3.49197	67.6698	14	4.83356	20.2447	0.591177	-5.36532	1.76121
ITGB5	E/I Ratio	16	0.000503638	3.29788	0.0128347	1.89161	0.763332	0.0392296	6.8166	43.3768	14	3.09834	20.2083	0.590743	-0.268443	1.40881
TBC1D8B	E/I Ratio	16	0.0005095	3.29286	0.0129252	1.88856	0.642379	0.0394191	2.15706	3.55451	14	0.253893	20.154	0.590092	0.131618	0.402745
LOC101929021	E/I Ratio	16	0.000510325	3.29215	0.0129384	1.88812	2.67833	0.0394428	4.11474	116.72	14	8.33713	20.1464	0.590001	-7.48958	2.30744
LOC102724720	E/I Ratio	16	0.000512559	3.29026	0.0129701	1.88706	0.756294	0.0394665	0.414467	0.518591	14	0.0370422	20.126	0.589755	-0.35864	0.153727
LINC00683	E/I Ratio	16	0.000513067	3.28983	0.0129701	1.88706	1.3717	0.0395376	0.646278	1.77735	14	0.126954	20.1213	0.5897	-0.784802	0.28456
GABPB1-AS1	E/I Ratio	16	0.000513233	3.28969	0.0129701	1.88706	0.589059	0.0395613	5.97788	6.91565	14	0.493975	20.1198	0.589681	3.1551	0.56129
ZEB2	E/I Ratio	16	0.000515213	3.28801	0.012992	1.88632	0.347819	0.039656	43.9256	444.931	14	31.7808	20.1018	0.589465	21.2941	4.50011
ACAP3	E/I Ratio	16	0.000516089	3.28728	0.0129985	1.88611	0.947402	0.0396797	17.164	92.9704	14	6.64074	20.0938	0.589369	6.82091	2.05666
LOC646616	E/I Ratio	16	0.000516635	3.28682	0.0129985	1.88611	1.0896	0.0397034	0.203149	0.142986	14	0.0102133	20.0889	0.589309	-0.202428	0.0806463
VCAN	E/I Ratio	16	0.000516911	3.28658	0.0129985	1.88611	0.630521	0.0397508	24.2531	861.552	14	61.5394	20.0864	0.589279	-7.22731	6.25966
LOC101929278	E/I Ratio	16	0.000517231	3.28632	0.0129985	1.88611	0.705018	0.0397745	1.95668	3.09615	14	0.221154	20.0835	0.589244	0.069644	0.375224
NLRP1	E/I Ratio	16	0.000517668	3.28595	0.0129996	1.88607	0.906265	0.0398219	1.11598	1.26668	14	0.0904774	20.0796	0.589197	-0.0908851	0.239977
NDNF	E/I Ratio	16	0.000519582	3.28435	0.0130399	1.88473	1.03264	0.0398455	1.28953	2.27632	14	0.162594	20.0623	0.588988	-0.327637	0.321563
LOC100129168	E/I Ratio	16	0.000520918	3.28323	0.0130502	1.88438	0.75147	0.0399166	1.02406	1.0917	14	0.0779789	20.0503	0.588844	-0.0955372	0.222624
SLC35G1	E/I Ratio	16	0.000521917	3.2824	0.0130582	1.88412	0.877223	0.039964	0.429193	0.286102	14	0.0204358	20.0413	0.588735	-0.14383	0.113942
KIAA1211	E/I Ratio	16	0.000522167	3.28219	0.0130582	1.88412	0.744492	0.0399877	4.32629	4.38757	14	0.313398	20.0391	0.588708	2.08241	0.44618
ACP2	E/I Ratio	16	0.000523213	3.28132	0.0130689	1.88376	0.483482	0.0400351	8.9187	10.7338	14	0.766702	20.0298	0.588595	5.40986	0.697709
WSCD2	E/I Ratio	16	0.000523898	3.28075	0.0130782	1.88345	0.700253	0.0400587	15.3444	140.795	14	10.0568	20.0237	0.588522	2.63821	2.52653
SKI	E/I Ratio	16	0.000525605	3.27934	0.013108	1.88246	0.696409	0.0400824	11.6898	24.6756	14	1.76254	20.0085	0.588338	6.37249	1.0573
TMEM175	E/I Ratio	16	0.000526422	3.27867	0.0131102	1.88239	0.421854	0.0401535	10.4824	5.45513	14	0.389652	20.0012	0.58825	7.98273	0.497038
TFDP1	E/I Ratio	16	0.000527018	3.27817	0.0131173	1.88215	0.600564	0.0401772	10.0778	8.75926	14	0.625661	19.9959	0.588186	6.91077	0.629743
DIAPH3	E/I Ratio	16	0.000529807	3.27588	0.0131568	1.88085	0.628414	0.0402483	0.503325	0.221513	14	0.0158224	19.9713	0.587888	-3.73654e-06	0.100083
B3GALT6	E/I Ratio	16	0.000532432	3.27374	0.0131904	1.87974	0.609092	0.040343	2.84594	1.09745	14	0.0783896	19.9483	0.587608	1.72625	0.222641
AHRR	E/I Ratio	16	0.000532453	3.27372	0.0131904	1.87974	1.62342	0.0403667	1.00791	2.80077	14	0.200055	19.9481	0.587606	-0.780791	0.355671
CIPC	E/I Ratio	16	0.000533458	3.2729	0.0131961	1.87956	0.598495	0.0403904	31.3185	171.272	14	12.2337	19.9393	0.587499	17.334	2.78072
LOC105376256	E/I Ratio	16	0.000533865	3.27257	0.0131961	1.87956	0.381038	0.0404141	4.58425	14.2005	14	1.01432	19.9358	0.587456	0.557847	0.800623
BAP1	E/I Ratio	16	0.000533893	3.27255	0.0131961	1.87956	0.953253	0.0404378	29.203	230.157	14	16.4398	19.9355	0.587453	12.9933	3.22318
ZNF608	E/I Ratio	16	0.000533933	3.27251	0.0131961	1.87956	0.555264	0.0404615	10.1594	85.2788	14	6.09134	19.9352	0.587449	0.292584	1.96196
BAIAP2	E/I Ratio	16	0.000536978	3.27004	0.0132407	1.87809	0.702822	0.0405325	23.6174	135.371	14	9.66935	19.9087	0.587127	11.1943	2.47026
CSMD3	E/I Ratio	16	0.000537117	3.26993	0.0132407	1.87809	0.857685	0.0405562	18.1399	91.6719	14	6.54799	19.9075	0.587112	7.91695	2.03276
UG0898H09	E/I Ratio	16	0.000537621	3.26952	0.0132407	1.87809	0.877295	0.0406036	15.1558	145.743	14	10.4102	19.9031	0.587059	2.26723	2.5628
GPD1	E/I Ratio	16	0.000542083	3.26593	0.013304	1.87602	0.562605	0.0407457	1.99393	9.63421	14	0.688158	19.8647	0.58659	-1.3166	0.658276
TUNAR	E/I Ratio	16	0.000543278	3.26498	0.0133057	1.87596	0.807399	0.0407931	5.01403	33.9397	14	2.42427	19.8545	0.586465	-1.19798	1.23522
CHCHD6	E/I Ratio	16	0.000543939	3.26445	0.0133057	1.87596	0.870852	0.0408642	16.486	302.308	14	21.5934	19.8488	0.586396	-2.05107	3.68597
LIMS2	E/I Ratio	16	0.000544271	3.26418	0.0133057	1.87596	0.643181	0.0408879	2.02818	2.43538	14	0.173955	19.846	0.586362	0.364503	0.33081
OGG1	E/I Ratio	16	0.000544587	3.26393	0.0133057	1.87596	0.79847	0.0409116	6.15329	8.28071	14	0.591479	19.8433	0.586329	3.08575	0.609958
DOCK2	E/I Ratio	16	0.000544674	3.26386	0.0133057	1.87596	0.778209	0.0409353	3.4274	17.1873	14	1.22767	19.8426	0.58632	-0.99188	0.878744
CD24	E/I Ratio	16	0.000545793	3.26297	0.0133254	1.87532	0.773168	0.0409589	24.659	2722.54	14	194.467	19.833	0.586203	-30.9482	11.0571
THBD	E/I Ratio	16	0.000547066	3.26196	0.0133487	1.87456	0.659857	0.0409826	0.650772	0.570798	14	0.0407713	19.8222	0.586071	-0.154172	0.160058
FILIP1	E/I Ratio	16	0.00054863	3.26072	0.0133637	1.87407	0.883645	0.0410537	4.90429	26.1984	14	1.87131	19.809	0.585909	-0.547218	1.084
LOC100422479	E/I Ratio	16	0.000549842	3.25976	0.013375	1.87371	0.796227	0.0411011	1.05419	3.56635	14	0.254739	19.7988	0.585784	-0.956654	0.399843
PTPN23	E/I Ratio	16	0.000550043	3.2596	0.013375	1.87371	0.81548	0.0411248	5.5288	4.86188	14	0.347277	19.7971	0.585763	3.18105	0.466833
LOC105372971	E/I Ratio	16	0.000550537	3.25921	0.0133793	1.87357	0.951985	0.0411485	0.361041	0.292761	14	0.0209115	19.7929	0.585712	-0.215008	0.114544
RPS28P6	E/I Ratio	16	0.000553915	3.25656	0.0134227	1.87216	1.01606	0.0412669	0.756671	2.59771	14	0.185551	19.7646	0.585364	-0.958026	0.340956
CSNK2A3	E/I Ratio	16	0.000554904	3.25578	0.013439	1.87163	0.973566	0.0412906	4.08294	22.3626	14	1.59733	19.7563	0.585263	-0.94699	1.00017
TADA3	E/I Ratio	16	0.000555331	3.25545	0.0134416	1.87155	0.801518	0.0413143	19.2707	30.773	14	2.19807	19.7527	0.585219	13.3708	1.17316
RAP2B	E/I Ratio	16	0.000558258	3.25316	0.013497	1.86976	0.837217	0.0413617	8.49737	144.417	14	10.3155	19.7284	0.58492	-4.27595	2.53989
ADRB2	E/I Ratio	16	0.000559416	3.25227	0.0135089	1.86938	0.739295	0.041409	2.83509	11.4181	14	0.815575	19.7188	0.584802	-0.755655	0.713996
LOC105372911	E/I Ratio	16	0.000560209	3.25165	0.0135132	1.86924	0.904575	0.0414564	0.51493	0.701098	14	0.0500784	19.7123	0.584721	-0.374693	0.176895
LOC348958	E/I Ratio	16	0.00056233	3.25001	0.0135566	1.86785	1.31279	0.0414801	0.0441364	0.0127328	14	0.000909484	19.6948	0.584506	-0.0756992	0.0238285
LOC646730	E/I Ratio	16	0.00056372	3.24894	0.0135746	1.86727	1.56636	0.0415275	0.080276	0.0504358	14	0.00360256	19.6834	0.584365	-0.158158	0.0474109
LOC100128242	E/I Ratio	16	0.000565081	3.24789	0.0135919	1.86672	1.51607	0.0415749	0.648129	1.76422	14	0.126015	19.6723	0.584227	-0.761651	0.280325
LOC100507516	E/I Ratio	16	0.000567163	3.24629	0.0136342	1.86537	0.723692	0.0415986	0.868106	1.78954	14	0.127825	19.6553	0.584018	-0.551145	0.282208
DAAM2	E/I Ratio	16	0.000568377	3.24536	0.0136556	1.86469	0.493095	0.0416222	34.549	1170.16	14	83.5827	19.6454	0.583896	-1.7338	7.21459
BRD1	E/I Ratio	16	0.000570726	3.24357	0.0136964	1.86339	0.522346	0.0416696	7.2345	2.30157	14	0.164398	19.6264	0.58366	5.62615	0.319809
PRDM16	E/I Ratio	16	0.000572258	3.24241	0.0137009	1.86325	0.665355	0.0417407	1.33681	0.566112	14	0.0404366	19.614	0.583507	0.539399	0.15856
LOC105371578	E/I Ratio	16	0.000572435	3.24227	0.0137009	1.86325	1.73952	0.0417644	1.54317	12.4422	14	0.888731	19.6126	0.583489	-2.19505	0.74332
PGAP1	E/I Ratio	16	0.00057578	3.23974	0.0137474	1.86178	0.56617	0.0418828	13.0207	101.801	14	7.27148	19.5857	0.583157	2.33518	2.12473
LOC100129202	E/I Ratio	16	0.000576566	3.23915	0.0137584	1.86143	1.05665	0.0419065	1.34418	14.576	14	1.04114	19.5795	0.583079	-2.6985	0.803857
NCKAP5L	E/I Ratio	16	0.000577479	3.23846	0.0137724	1.86099	0.469528	0.0419302	2.92863	1.34457	14	0.0960409	19.5722	0.582988	1.70102	0.244102
SAMD9	E/I Ratio	16	0.000579287	3.23711	0.0138077	1.85988	0.477488	0.0419539	1.06534	0.409103	14	0.0292217	19.5578	0.582809	0.388438	0.134597
VILL	E/I Ratio	16	0.000582064	3.23503	0.0138646	1.85809	1.42603	0.0419776	2.74675	3.98245	14	0.28446	19.5358	0.582536	0.63599	0.41971
LOC105378295	E/I Ratio	16	0.000583003	3.23433	0.0138728	1.85784	0.810833	0.042025	0.413176	0.259393	14	0.0185281	19.5284	0.582443	-0.125418	0.107096
TMEM200A	E/I Ratio	16	0.000585586	3.23241	0.0139185	1.85641	1.30163	0.0420723	3.28961	29.1487	14	2.08205	19.5081	0.58219	-2.41684	1.13469
FLJ46906	E/I Ratio	16	0.000586248	3.23192	0.0139264	1.85616	0.922092	0.042096	1.62795	2.62273	14	0.187338	19.5029	0.582126	-0.0835428	0.340318
HIVEP3	E/I Ratio	16	0.000587701	3.23084	0.013953	1.85533	0.663707	0.0421197	6.79985	7.23326	14	0.516661	19.4915	0.581984	3.95841	0.565001
ICAM5	E/I Ratio	16	0.000588028	3.2306	0.013953	1.85533	0.904136	0.0421434	13.3697	315.913	14	22.5652	19.489	0.581952	-5.40726	3.73368
IRX2	E/I Ratio	16	0.000592403	3.22738	0.0140017	1.85382	1.30784	0.0423092	0.145787	0.215632	14	0.0154023	19.4549	0.581527	-0.344352	0.0974609
RNF112	E/I Ratio	16	0.000594011	3.22621	0.0140119	1.8535	0.785019	0.0423803	11.8696	29.3555	14	2.09682	19.4425	0.581371	6.15261	1.13679
MAP3K10	E/I Ratio	16	0.000594162	3.2261	0.0140119	1.8535	0.655892	0.042404	13.204	62.7089	14	4.47921	19.4414	0.581357	4.84845	1.66145
PCDHGC5	E/I Ratio	16	0.00059513	3.22539	0.0140191	1.85328	1.06152	0.0424514	17.2265	301.818	14	21.5584	19.4339	0.581263	-1.10093	3.64428
FAM102A	E/I Ratio	16	0.000596312	3.22453	0.0140391	1.85266	0.466291	0.0424751	13.6362	46.7852	14	3.3418	19.4248	0.581149	6.42215	1.43447
LMCD1	E/I Ratio	16	0.00059875	3.22275	0.0140785	1.85144	0.978191	0.0425224	3.06016	15.9717	14	1.14083	19.4061	0.580915	-1.15285	0.837728
LETM1P2	E/I Ratio	16	0.000599318	3.22234	0.0140785	1.85144	1.5511	0.0425698	1.06154	1.02335	14	0.0730962	19.4018	0.580861	-0.00476071	0.212027
AQP3	E/I Ratio	16	0.000606295	3.21732	0.0141799	1.84833	1.5855	0.042712	1.23998	7.05527	14	0.503948	19.3488	0.580195	-1.55599	0.555959
TTC3	E/I Ratio	16	0.000606327	3.21729	0.0141799	1.84833	0.845494	0.0427357	90.0421	1572.98	14	112.356	19.3486	0.580192	48.2942	8.30129
CSF2RA	E/I Ratio	16	0.00060658	3.21711	0.0141799	1.84833	0.752394	0.0427593	3.31994	11.0752	14	0.791087	19.3467	0.580168	-0.182963	0.696528
LYNX1	E/I Ratio	16	0.000608943	3.21542	0.0142149	1.84726	0.900127	0.0428067	38.923	834.58	14	59.6129	19.3289	0.579944	8.5291	6.04362
C6orf118	E/I Ratio	16	0.000609107	3.21531	0.0142149	1.84726	1.47253	0.0428304	1.40293	9.44189	14	0.67442	19.3277	0.579929	-1.82979	0.642804
PIK3C2B	E/I Ratio	16	0.000612964	3.21256	0.0142798	1.84528	0.433869	0.0429252	6.86562	7.92045	14	0.565747	19.2989	0.579565	3.907	0.588301
NTF3	E/I Ratio	16	0.000615715	3.21062	0.0143227	1.84397	3.01154	0.0429725	0.464702	1.57498	14	0.112499	19.2784	0.579307	-0.853925	0.2622
ARSF	E/I Ratio	16	0.000616648	3.20996	0.014334	1.84363	1.20507	0.0430199	1.30457	2.77803	14	0.198431	19.2715	0.57922	-0.446385	0.348165
CACHD1	E/I Ratio	16	0.000617424	3.20942	0.0143381	1.84351	0.628553	0.0430436	10.2168	73.6226	14	5.25875	19.2658	0.579147	1.20427	1.79208
TRHR	E/I Ratio	16	0.000617953	3.20904	0.0143381	1.84351	1.35731	0.0430673	1.8521	20.9063	14	1.4933	19.2619	0.579098	-2.95006	0.954875
PLCG2	E/I Ratio	16	0.000620052	3.20757	0.0143736	1.84244	0.776666	0.0431384	1.16594	1.26161	14	0.0901152	19.2464	0.578902	-0.0132597	0.234475
DNASE1	E/I Ratio	16	0.000622661	3.20575	0.014387	1.84203	0.55744	0.0432331	6.20122	6.0947	14	0.435336	19.2273	0.57866	3.61072	0.515103
DOT1L	E/I Ratio	16	0.000622742	3.20569	0.014387	1.84203	0.459174	0.0432568	1.93453	0.619391	14	0.0442422	19.2267	0.578652	1.10871	0.164208
PWWP2B	E/I Ratio	16	0.000622846	3.20562	0.014387	1.84203	0.619488	0.0432805	2.20162	1.38703	14	0.0990736	19.226	0.578643	0.965858	0.245723
LOC100130487	E/I Ratio	16	0.000623019	3.2055	0.014387	1.84203	0.677314	0.0433042	0.684117	0.464659	14	0.0331899	19.2247	0.578627	-0.0311124	0.142218
NAALADL2	E/I Ratio	16	0.000624964	3.20415	0.014422	1.84097	0.679642	0.0433279	2.09534	2.96235	14	0.211596	19.2105	0.578447	0.290095	0.35896
ACOX2	E/I Ratio	16	0.000628893	3.20142	0.0144831	1.83914	0.582316	0.0434226	1.2343	0.816914	14	0.058351	19.182	0.578085	0.287006	0.188362
PLB1	E/I Ratio	16	0.000633781	3.19806	0.0145325	1.83766	0.948678	0.0435885	1.88995	3.25865	14	0.232761	19.1468	0.577637	-0.000283995	0.37586
SPNS2	E/I Ratio	16	0.000634077	3.19786	0.0145325	1.83766	0.504987	0.0436122	9.64789	10.1324	14	0.723746	19.1447	0.57761	6.31493	0.662736
HTR1DP1	E/I Ratio	16	0.000634237	3.19775	0.0145325	1.83766	0.742628	0.0436358	1.73441	1.79394	14	0.128138	19.1436	0.577595	0.332039	0.278852
RPL7P24	E/I Ratio	16	0.000637227	3.19571	0.0145772	1.83633	0.591441	0.0437069	0.547895	0.555098	14	0.0396498	19.1222	0.577323	-0.23176	0.155029
LOC101928635	E/I Ratio	16	0.000639787	3.19396	0.0146069	1.83544	2.25036	0.043778	2.84502	31.3052	14	2.23609	19.104	0.577091	-3.00718	1.16367
LOC102724227	E/I Ratio	16	0.00064024	3.19366	0.0146089	1.83538	1.11805	0.0438254	0.0505758	0.0194258	14	0.00138756	19.1008	0.57705	-0.0951927	0.0289851
LOC100131029	E/I Ratio	16	0.000642195	3.19233	0.0146262	1.83487	1.37191	0.0438964	0.114678	0.124532	14	0.00889517	19.087	0.576873	-0.254264	0.0733616
DENND2C	E/I Ratio	16	0.000642786	3.19193	0.0146262	1.83487	1.0032	0.0439438	0.82847	1.05583	14	0.0754166	19.0828	0.57682	-0.245686	0.213589
DAP	E/I Ratio	16	0.000649362	3.18751	0.0146979	1.83275	0.82951	0.0441807	7.68815	50.6689	14	3.61921	19.0367	0.576229	0.255987	1.47783
APCDD1	E/I Ratio	16	0.000650982	3.18643	0.0147266	1.8319	0.705415	0.0442044	12.267	95.1468	14	6.7962	19.0254	0.576084	2.08551	2.02453
GLB1L2	E/I Ratio	16	0.000653264	3.18491	0.01474	1.8315	1.26742	0.0442281	3.64621	11.3513	14	0.810805	19.0096	0.575881	0.130951	0.698986
EPCAM	E/I Ratio	16	0.000654986	3.18377	0.01474	1.8315	0.740842	0.0442991	1.42916	5.6122	14	0.400871	18.9977	0.575728	-1.0418	0.491333
NPDC1	E/I Ratio	16	0.000655342	3.18353	0.01474	1.8315	0.76297	0.0443228	23.6903	131.398	14	9.38556	18.9953	0.575697	11.7348	2.37726
FAM65B	E/I Ratio	16	0.0006556	3.18336	0.01474	1.8315	0.662077	0.0443702	9.85123	31.5489	14	2.25349	18.9935	0.575674	3.99332	1.16481
ZNF629	E/I Ratio	16	0.00065663	3.18268	0.01474	1.8315	0.523852	0.044465	4.12556	1.54489	14	0.110349	18.9864	0.575583	2.82952	0.257709
CNIH3	E/I Ratio	16	0.000656684	3.18264	0.01474	1.8315	0.805365	0.0444887	8.46331	33.2169	14	2.37264	18.986	0.575578	2.45372	1.19497
LOC105377594	E/I Ratio	16	0.000656788	3.18257	0.01474	1.8315	1.03407	0.0445124	0.686238	1.86995	14	0.133568	18.9853	0.575569	-0.739608	0.28352
HYDIN	E/I Ratio	16	0.000657332	3.18222	0.01474	1.8315	0.937696	0.044536	10.4816	66.2663	14	4.73331	18.9816	0.575521	1.99443	1.68761
LMTK3	E/I Ratio	16	0.000657498	3.18211	0.01474	1.8315	0.737736	0.0445834	8.53914	32.6115	14	2.32939	18.9804	0.575506	2.58544	1.18385
PROKR1	E/I Ratio	16	0.000658362	3.18154	0.0147513	1.83117	0.969305	0.0446308	0.0649832	0.0382959	14	0.00273542	18.9745	0.575429	-0.139007	0.0405621
NYAP2	E/I Ratio	16	0.000665833	3.17663	0.0148481	1.82833	0.704269	0.0448203	5.93806	9.45147	14	0.675105	18.9236	0.574773	2.7377	0.636371
MYO15B	E/I Ratio	16	0.00066596	3.17655	0.0148481	1.82833	0.440518	0.044844	1.95953	2.56115	14	0.18294	18.9227	0.574762	0.293595	0.33126
C14orf132	E/I Ratio	16	0.000666979	3.17589	0.0148498	1.82828	0.503014	0.0449151	41.6337	308.197	14	22.0141	18.9158	0.574673	23.3621	3.63317
LOC101928816	E/I Ratio	16	0.000669449	3.17428	0.0148891	1.82713	0.585547	0.0449625	0.409153	0.261486	14	0.0186776	18.8992	0.574457	-0.122826	0.10578
EPHA6	E/I Ratio	16	0.000671661	3.17285	0.0149147	1.82639	0.629784	0.0450335	19.3103	264.818	14	18.9156	18.8843	0.574265	2.38745	3.36499
C1QTNF9	E/I Ratio	16	0.000674312	3.17114	0.0149578	1.82513	1.37895	0.0450809	0.49974	1.18234	14	0.0844526	18.8666	0.574035	-0.630486	0.224738
ZBTB9	E/I Ratio	16	0.000676533	3.16971	0.0149848	1.82435	0.698642	0.0451283	2.51878	1.9877	14	0.141979	18.8518	0.573844	1.0539	0.29128
MTRNR2L5	E/I Ratio	16	0.000677302	3.16922	0.0149848	1.82435	1.09262	0.0451993	1.66353	1.93446	14	0.138175	18.8467	0.573777	0.218602	0.287313
ZFPM2	E/I Ratio	16	0.000677853	3.16886	0.0149891	1.82422	1.63765	0.045223	11.6645	143.775	14	10.2697	18.843	0.57373	-0.791119	2.47672
MAP3K14	E/I Ratio	16	0.000678649	3.16835	0.014991	1.82417	0.692165	0.0452704	2.09833	1.96498	14	0.140356	18.8377	0.573661	0.642394	0.289503
LOC101927760	E/I Ratio	16	0.000679383	3.16789	0.0149994	1.82393	0.648589	0.0452941	1.27158	1.86383	14	0.133131	18.8329	0.573598	-0.146199	0.281917
CD4	E/I Ratio	16	0.000687212	3.16291	0.0151293	1.82018	0.763156	0.0454126	3.6433	14.4676	14	1.0334	18.7814	0.572929	-0.301372	0.78437
MEG3	E/I Ratio	16	0.00068853	3.16208	0.0151347	1.82003	0.650064	0.0454836	224.083	11725.1	14	837.509	18.7728	0.572817	111.811	22.3245
PGA5	E/I Ratio	16	0.000688738	3.16195	0.0151347	1.82003	0.792112	0.0455073	0.306638	0.292201	14	0.0208715	18.7715	0.572799	-0.253814	0.111442
LOC105372805	E/I Ratio	16	0.00069021	3.16102	0.0151531	1.8195	1.34389	0.045531	0.93057	2.26795	14	0.161996	18.7619	0.572674	-0.630432	0.310394
GPR34	E/I Ratio	16	0.000690295	3.16097	0.0151531	1.8195	0.779654	0.0455547	8.95531	88.7528	14	6.33948	18.7613	0.572667	-0.809664	1.9417
UNC93B1	E/I Ratio	16	0.000691234	3.16037	0.0151587	1.81934	0.762271	0.0455784	1.71317	2.60074	14	0.185767	18.7552	0.572587	0.0418503	0.33233
GLP1R	E/I Ratio	16	0.000691268	3.16035	0.0151587	1.81934	1.19662	0.0456021	0.224116	0.11871	14	0.00847932	18.755	0.572585	-0.132953	0.0710006
LOC105375132	E/I Ratio	16	0.000691942	3.15993	0.0151656	1.81914	1.28745	0.0456258	0.180627	0.225511	14	0.0161079	18.7506	0.572528	-0.311458	0.0978478
LOC105377991	E/I Ratio	16	0.000692667	3.15948	0.0151736	1.81891	0.803902	0.0456494	0.33326	0.218832	14	0.0156309	18.7459	0.572466	-0.151422	0.0963759
PLXNB2	E/I Ratio	16	0.000696243	3.15724	0.0152182	1.81764	0.752581	0.0457442	7.39087	12.6678	14	0.904842	18.7229	0.572165	3.70547	0.732817
KLF3	E/I Ratio	16	0.000696503	3.15708	0.0152182	1.81764	0.509125	0.0457679	9.98634	48.0401	14	3.43144	18.7212	0.572143	2.80977	1.42701
KIAA0368	E/I Ratio	16	0.000698182	3.15603	0.0152391	1.81704	1.00057	0.0458153	41.8319	589.508	14	42.1077	18.7104	0.572002	16.6995	4.99742
RPL14P2	E/I Ratio	16	0.000699844	3.155	0.0152596	1.81646	0.572548	0.0458626	0.907521	0.78492	14	0.0560657	18.6998	0.571863	-0.0092889	0.182301
ANKRD11	E/I Ratio	16	0.000701929	3.15371	0.0152814	1.81584	0.645375	0.0459337	14.7373	22.4527	14	1.60376	18.6865	0.571688	9.83557	0.974668
PCBP2P1	E/I Ratio	16	0.000702634	3.15327	0.015287	1.81568	0.835919	0.0459574	1.85296	1.48315	14	0.105939	18.682	0.571629	0.593305	0.250474
ERN1	E/I Ratio	16	0.000704627	3.15204	0.0152928	1.81551	0.890758	0.0460759	1.08119	0.348292	14	0.024878	18.6693	0.571463	0.470976	0.121337
ADRA1D	E/I Ratio	16	0.000706481	3.1509	0.0153094	1.81504	1.03463	0.0461469	1.09983	4.52635	14	0.323311	18.6576	0.571309	-1.0993	0.437281
PELI1	E/I Ratio	16	0.000710802	3.14825	0.0153714	1.81329	0.579552	0.0462417	10.5186	84.9836	14	6.07026	18.6303	0.570951	0.996634	1.89338
TEX261	E/I Ratio	16	0.000713022	3.1469	0.0153902	1.81276	0.524911	0.0463127	8.2789	6.63828	14	0.474163	18.6164	0.570768	5.61864	0.528975
LOC100128340	E/I Ratio	16	0.000713128	3.14683	0.0153902	1.81276	1.69659	0.0463364	2.64524	15.8658	14	1.13327	18.6157	0.570759	-1.46739	0.817769
KMT2C	E/I Ratio	16	0.000715972	3.1451	0.0154312	1.8116	0.495516	0.0463838	20.3081	30.7955	14	2.19968	18.598	0.570525	14.5811	1.13877
CCDC106	E/I Ratio	16	0.000722581	3.14111	0.0155255	1.80895	0.833665	0.046526	5.28867	14.1036	14	1.0074	18.557	0.569985	1.41727	0.769801
SLC47A1	E/I Ratio	16	0.000723073	3.14082	0.0155255	1.80895	1.78	0.0465733	6.05683	143.426	14	10.2447	18.554	0.569945	-6.28786	2.45466
SLC43A3	E/I Ratio	16	0.000726735	3.13862	0.015564	1.80788	0.668629	0.0466918	1.52433	1.77542	14	0.126816	18.5315	0.569648	0.151695	0.272938
NT5DC3	E/I Ratio	16	0.00072835	3.13766	0.0155712	1.80768	1.134	0.0467392	23.4034	371.436	14	26.5311	18.5216	0.569517	3.55485	3.94676
TRIM62	E/I Ratio	16	0.000728484	3.13758	0.0155712	1.80768	0.55552	0.0467628	3.17814	3.99432	14	0.285309	18.5208	0.569506	1.11988	0.40927
FURIN	E/I Ratio	16	0.000728521	3.13756	0.0155712	1.80768	0.851324	0.0467865	6.82014	12.7937	14	0.913835	18.5206	0.569503	3.13653	0.73246
LINC01013	E/I Ratio	16	0.000732892	3.13496	0.0156567	1.8053	0.847525	0.0468102	0.339154	0.278639	14	0.0199028	18.494	0.569151	-0.204077	0.108018
PTPRZ1	E/I Ratio	16	0.000734079	3.13426	0.0156648	1.80508	0.682222	0.0468576	60.4366	1322.25	14	94.4467	18.4868	0.569055	23.0225	7.43955
RAVER2	E/I Ratio	16	0.000737288	3.13236	0.0157108	1.8038	0.845134	0.0469287	8.45469	70.2291	14	5.01636	18.4674	0.568798	-0.163366	1.71364
LOC102723840	E/I Ratio	16	0.000740708	3.13035	0.015744	1.80289	0.824457	0.0470471	0.128941	0.0443081	14	0.00316486	18.4468	0.568525	-0.0874057	0.0430191
LOC102724521	E/I Ratio	16	0.000740708	3.13035	0.015744	1.80289	0.824457	0.0470234	0.128941	0.0443081	14	0.00316486	18.4468	0.568525	-0.0874057	0.0430191
GPC4	E/I Ratio	16	0.000742346	3.12939	0.0157579	1.8025	0.623657	0.0470945	4.0142	16.5244	14	1.18032	18.437	0.568394	-0.162728	0.830554
CCDC8	E/I Ratio	16	0.00074563	3.12748	0.0158069	1.80115	0.91467	0.0471656	1.3027	2.31863	14	0.165617	18.4174	0.568134	-0.261088	0.310949
GNG4	E/I Ratio	16	0.000745915	3.12731	0.0158069	1.80115	1.72784	0.0471893	8.41138	51.0569	14	3.64692	18.4157	0.568111	1.0735	1.45909
RBM48P1	E/I Ratio	16	0.000746897	3.12674	0.0158197	1.8008	1.94416	0.0472129	0.261956	0.502049	14	0.0358606	18.4099	0.568033	-0.465568	0.144663
TGFA	E/I Ratio	16	0.000759393	3.11953	0.0159778	1.79648	0.445606	0.0474972	4.5158	27.5108	14	1.96505	18.3364	0.567052	-0.858939	1.06873
LPPR1	E/I Ratio	16	0.000759653	3.11938	0.0159778	1.79648	0.48277	0.0475209	5.83039	24.3222	14	1.7373	18.3349	0.567032	0.77692	1.00485
ZNF76	E/I Ratio	16	0.000764054	3.11688	0.0160224	1.79527	0.584015	0.0476867	6.51965	4.49565	14	0.321118	18.3094	0.566689	4.34854	0.43171
PSTPIP1	E/I Ratio	16	0.000767896	3.1147	0.0160949	1.79331	0.632646	0.0477104	0.61084	0.503515	14	0.0359653	18.2872	0.566392	-0.115313	0.144391
HNRNPA1P61	E/I Ratio	16	0.000769971	3.11353	0.0161264	1.79246	1.21046	0.0477341	0.829149	1.80362	14	0.12883	18.2753	0.566232	-0.544745	0.273189
LYPLA1P3	E/I Ratio	16	0.000770541	3.1132	0.0161264	1.79246	0.632803	0.0477815	0.522547	1.43406	14	0.102433	18.2721	0.566188	-0.702422	0.243577
NOL8P1	E/I Ratio	16	0.000771828	3.11248	0.0161373	1.79217	1.64047	0.0478289	0.0779185	0.062022	14	0.00443015	18.2647	0.566089	-0.176781	0.0506452
POMT1	E/I Ratio	16	0.000774884	3.11076	0.0161771	1.7911	1.44752	0.0478999	13.2701	148.757	14	10.6255	18.2473	0.565855	0.802393	2.47912
ZNF843	E/I Ratio	16	0.000780522	3.10761	0.0162705	1.7886	0.868771	0.0479236	0.395348	0.170033	14	0.0121452	18.2153	0.565424	-0.0257986	0.0837421
LRCH4	E/I Ratio	16	0.000781444	3.1071	0.0162705	1.7886	0.487206	0.0480184	3.91539	3.49946	14	0.249962	18.2101	0.565354	2.00507	0.379853
LRP6	E/I Ratio	16	0.000781715	3.10695	0.0162705	1.7886	0.368408	0.0480421	11.94	10.2324	14	0.730888	18.2086	0.565333	8.67352	0.649511
C5orf38	E/I Ratio	16	0.000783042	3.10621	0.0162783	1.78839	1.83891	0.0480895	0.160865	0.257671	14	0.0184051	18.2011	0.565232	-0.357374	0.103048
SLC2A9	E/I Ratio	16	0.000783587	3.10591	0.0162783	1.78839	0.542613	0.0481368	1.10545	1.16038	14	0.0828843	18.198	0.565191	0.00578447	0.218661
APOC1	E/I Ratio	16	0.000786153	3.10449	0.0163145	1.78743	0.738773	0.0481842	14.2818	450.348	14	32.1677	18.1837	0.564997	-7.37347	4.306
LOC105375982	E/I Ratio	16	0.000786487	3.10431	0.0163145	1.78743	0.699979	0.0482079	0.228902	0.286098	14	0.0204355	18.1818	0.564971	-0.316885	0.108526
ESRRAP2	E/I Ratio	16	0.000787639	3.10367	0.0163223	1.78722	1.87886	0.0482553	0.219794	0.467013	14	0.033358	18.1754	0.564884	-0.477401	0.138632
LINC01312	E/I Ratio	16	0.000788783	3.10304	0.0163315	1.78697	1.74383	0.048279	0.192868	0.182507	14	0.0130362	18.169	0.564798	-0.242898	0.086649
SLCO3A1	E/I Ratio	16	0.000788854	3.103	0.0163315	1.78697	0.430732	0.0483027	8.63166	34.0879	14	2.43485	18.1686	0.564793	2.67628	1.18419
KIAA2012	E/I Ratio	16	0.000791004	3.10182	0.01636	1.78622	1.00129	0.04835	1.60217	3.96101	14	0.282929	18.1566	0.564631	-0.427236	0.403533
NR3C2	E/I Ratio	16	0.000792797	3.10084	0.016389	1.78545	0.848238	0.0483737	17.7396	115.018	14	8.2156	18.1466	0.564496	6.80681	2.17391
TAPBP	E/I Ratio	16	0.000794861	3.09971	0.0164176	1.78469	0.536921	0.0483974	17.645	16.2513	14	1.16081	18.1352	0.564341	13.5368	0.816891
LOC400940	E/I Ratio	16	0.000797169	3.09845	0.0164472	1.78391	0.475195	0.0484685	1.26747	1.74109	14	0.124364	18.1225	0.564168	-0.0767473	0.267288
KCNT2	E/I Ratio	16	0.000797997	3.098	0.0164482	1.78388	0.878572	0.0485159	9.47734	38.3538	14	2.73956	18.1179	0.564106	3.16911	1.25435
LOC101927200	E/I Ratio	16	0.00080009	3.09686	0.0164683	1.78335	0.760126	0.0485632	0.0218469	0.00409849	14	0.000292749	18.1064	0.56395	-0.0433424	0.0129625
MAML2	E/I Ratio	16	0.000800231	3.09678	0.0164683	1.78335	0.770011	0.0485869	5.61215	42.3578	14	3.02556	18.1057	0.56394	-1.01493	1.31775
DAD1P1	E/I Ratio	16	0.000802062	3.09579	0.0164917	1.78273	0.53257	0.0486343	0.0448072	0.0259106	14	0.00185076	18.0956	0.563804	-0.119053	0.0325825
OLFML2B	E/I Ratio	16	0.000813959	3.0894	0.0166876	1.77761	1.02661	0.0487764	1.42879	2.27977	14	0.16284	18.0311	0.562925	-0.105494	0.305081
TMEM178A	E/I Ratio	16	0.000816375	3.08811	0.0167208	1.77674	0.7033	0.0488238	32.4971	122.261	14	8.73294	18.0181	0.562748	21.2653	2.23336
LARGE-AS1	E/I Ratio	16	0.000820504	3.08592	0.0167624	1.77566	1.01585	0.0489186	1.18816	1.00944	14	0.0721031	17.9961	0.562446	0.168214	0.20281
PTMS	E/I Ratio	16	0.000820713	3.08581	0.0167624	1.77566	0.5743	0.0489423	20.1406	159.14	14	11.3672	17.9949	0.562431	7.33463	2.54639
NCAN	E/I Ratio	16	0.000820786	3.08577	0.0167624	1.77566	0.544568	0.048966	20.8286	97.9003	14	6.99288	17.9946	0.562425	10.7845	1.9972
VPS37B	E/I Ratio	16	0.000825556	3.08325	0.0168191	1.7742	0.788455	0.0490844	6.0432	12.2329	14	0.873776	17.9692	0.562079	2.49525	0.705485
ITM2BP1	E/I Ratio	16	0.000826467	3.08277	0.0168295	1.77393	0.856577	0.0491081	1.13897	1.32899	14	0.0949277	17.9644	0.562013	-0.0303048	0.232502
ROBO1	E/I Ratio	16	0.000828492	3.08171	0.0168627	1.77307	0.509584	0.0491318	11.359	31.0433	14	2.21738	17.9537	0.561866	5.70952	1.12336
SPATA13	E/I Ratio	16	0.000832717	3.0795	0.016916	1.7717	0.509821	0.0492265	11.8632	207.664	14	14.8332	17.9315	0.561562	-2.73961	2.90368
MYCN	E/I Ratio	16	0.000834244	3.07871	0.0169296	1.77135	0.64414	0.0492502	1.72813	1.83487	14	0.131062	17.9235	0.561452	0.355788	0.272881
YAP1P1	E/I Ratio	16	0.000837367	3.07708	0.0169453	1.77095	0.650889	0.0494161	0.220056	0.0967175	14	0.00690839	17.9072	0.561228	-0.0948752	0.0626218
ELMO2	E/I Ratio	16	0.000840688	3.07537	0.0169962	1.76965	0.785792	0.0494634	22.326	186.988	14	13.3563	17.89	0.560991	8.48526	2.75214
LOC101060189	E/I Ratio	16	0.000842902	3.07422	0.0170246	1.76892	1.25196	0.0495108	0.73035	3.79554	14	0.27111	17.8785	0.560833	-1.24094	0.391978
NTN1	E/I Ratio	16	0.000845548	3.07286	0.0170374	1.7686	1.05424	0.0496056	1.22782	2.26323	14	0.161659	17.8649	0.560645	-0.293818	0.302568
ANKRD20A19P	E/I Ratio	16	0.000848089	3.07156	0.0170674	1.76783	2.58427	0.049653	3.8795	112.54	14	8.03857	17.8518	0.560465	-6.84663	2.13282
NRROS	E/I Ratio	16	0.000848166	3.07152	0.0170674	1.76783	0.66768	0.0496766	0.569656	0.314753	14	0.0224824	17.8514	0.560459	0.00241202	0.112793
LOC400553	E/I Ratio	16	0.000848258	3.07147	0.0170674	1.76783	0.981444	0.0497003	1.39209	6.77172	14	0.483694	17.8509	0.560453	-1.23895	0.523165
LOC105373065	E/I Ratio	16	0.000849707	3.07073	0.0170885	1.7673	0.871553	0.049724	0.707218	1.11621	14	0.0797295	17.8435	0.56035	-0.36076	0.21236
CHGB	E/I Ratio	16	0.00085253	3.06929	0.0170964	1.7671	1.71683	0.0498662	81.9846	14382.8	14	1027.35	17.8291	0.560151	-39.1967	24.0961
LOC105376779	E/I Ratio	16	0.000854474	3.0683	0.0171188	1.76653	0.767116	0.0499135	0.406561	0.208971	14	0.0149265	17.8192	0.560014	-0.0552187	0.0918218
CTNND2	E/I Ratio	16	0.000862532	3.06423	0.017207	1.76429	0.961013	0.0501267	53.7988	490.664	14	35.0474	17.7784	0.559449	31.4484	4.44424
EHD1	E/I Ratio	16	0.000863666	3.06365	0.0172215	1.76393	0.601485	0.0501504	4.47884	6.79826	14	0.48559	17.7727	0.55937	1.84842	0.52304
FOXD4L6	E/I Ratio	16	0.000867985	3.06149	0.0172668	1.76279	0.802646	0.0502689	1.38445	1.30388	14	0.0931343	17.7511	0.55907	0.233174	0.228923
FLRT1	E/I Ratio	16	0.000872147	3.05941	0.0173333	1.76112	0.734474	0.0503163	2.73488	3.23236	14	0.230883	17.7303	0.558782	0.923257	0.360228
CIITA	E/I Ratio	16	0.000881174	3.05494	0.0174716	1.75767	0.66546	0.0504347	2.91034	6.74601	14	0.481858	17.6857	0.558161	0.296478	0.519749
AKR1B1P1	E/I Ratio	16	0.000882387	3.05434	0.0174829	1.75739	0.724938	0.0504584	0.365626	0.245329	14	0.0175235	17.6798	0.558078	-0.132756	0.0990997
BTBD2	E/I Ratio	16	0.000882684	3.05419	0.0174829	1.75739	0.733728	0.0504821	20.046	146.611	14	10.4722	17.6783	0.558057	7.86311	2.42249
FLJ16779	E/I Ratio	16	0.000882986	3.05405	0.0174829	1.75739	0.759721	0.0505058	0.553342	1.05913	14	0.0756521	17.6768	0.558037	-0.482099	0.20589
RASA4B	E/I Ratio	16	0.000883618	3.05374	0.0174872	1.75728	1.04298	0.0505295	4.07915	36.5969	14	2.61406	17.6737	0.557994	-2.00689	1.21017
ZNF235	E/I Ratio	16	0.000884359	3.05337	0.0174937	1.75712	0.555301	0.0505531	4.31187	2.00571	14	0.143265	17.6701	0.557943	2.88724	0.283278
P2RY1	E/I Ratio	16	0.000887819	3.05168	0.0175393	1.75599	0.798054	0.0506005	4.44899	12.4371	14	0.888366	17.6532	0.557707	0.903141	0.705069
SLC19A1	E/I Ratio	16	0.000889981	3.05062	0.0175426	1.75591	1.03874	0.0506479	2.05453	2.04837	14	0.146312	17.6427	0.55756	0.615946	0.286052
TEAD1	E/I Ratio	16	0.000892152	3.04956	0.0175426	1.75591	0.657842	0.05079	10.4252	68.8793	14	4.91995	17.6322	0.557413	2.08558	1.65828
CMTM4	E/I Ratio	16	0.000893324	3.04899	0.0175426	1.75591	0.900645	0.0508848	27.8502	234.077	14	16.7198	17.6265	0.557334	12.4789	3.05648
GNA14-AS1	E/I Ratio	16	0.000893408	3.04895	0.0175426	1.75591	0.593331	0.0509085	0.408547	0.45245	14	0.0323179	17.6261	0.557328	-0.267244	0.134376
LOC105378749	E/I Ratio	16	0.0008939	3.04871	0.0175426	1.75591	0.950276	0.0509559	0.596661	0.599551	14	0.0428251	17.6237	0.557295	-0.181215	0.154675
SERTM1	E/I Ratio	16	0.000900298	3.04561	0.0176234	1.75391	0.953326	0.0510743	10.1082	177.481	14	12.6772	17.593	0.556863	-3.26368	2.65891
ABL1	E/I Ratio	16	0.000900522	3.04551	0.0176234	1.75391	0.521638	0.051098	7.90724	16.1612	14	1.15437	17.5919	0.556848	3.87226	0.802328
LINC01024	E/I Ratio	16	0.000902111	3.04474	0.0176463	1.75335	0.486398	0.0511217	0.901773	0.133115	14	0.00950823	17.5843	0.556742	0.535652	0.0728007
DCAF7	E/I Ratio	16	0.000905666	3.04303	0.0176913	1.75224	0.583331	0.0511928	12.7873	17.3508	14	1.23935	17.5673	0.556504	8.60936	0.830754
PREX2	E/I Ratio	16	0.000911749	3.04012	0.017786	1.74992	0.494018	0.0512401	26.4984	140.234	14	10.0167	17.5385	0.556098	14.6306	2.35984
LOC105378659	E/I Ratio	16	0.000913312	3.03938	0.0178077	1.74939	2.10469	0.0512875	0.279769	0.545466	14	0.0389619	17.5311	0.555994	-0.46024	0.147146
LOC105369203	E/I Ratio	16	0.000914264	3.03893	0.017818	1.74914	0.700244	0.0513112	0.871775	3.5206	14	0.251471	17.5266	0.555931	-1.008	0.37378
LOC100131429	E/I Ratio	16	0.00091868	3.03684	0.0178866	1.74747	1.03811	0.0513586	0.611846	1.03887	14	0.0742052	17.5059	0.555639	-0.408675	0.202924
FBXW8	E/I Ratio	16	0.000919491	3.03645	0.0178866	1.74747	0.663169	0.0513823	4.124	1.86934	14	0.133525	17.5021	0.555585	2.75521	0.272175
NYAP1	E/I Ratio	16	0.000920027	3.0362	0.0178866	1.74747	0.782464	0.0514297	7.59736	15.762	14	1.12586	17.4996	0.55555	3.62299	0.790276
ZBED6CL	E/I Ratio	16	0.000925806	3.03348	0.0179109	1.74688	0.880141	0.0516429	0.524693	0.18806	14	0.0134329	17.4727	0.55517	0.0909059	0.0862557
GNAL	E/I Ratio	16	0.000925806	3.03348	0.0179109	1.74688	0.854833	0.0516665	17.4377	166.576	14	11.8983	17.4727	0.55517	4.52743	2.56711
LOC105372843	E/I Ratio	16	0.000925817	3.03347	0.0179109	1.74688	1.16576	0.0516902	0.0471617	0.0224218	14	0.00160156	17.4726	0.555169	-0.102621	0.0297833
MTND5P24	E/I Ratio	16	0.000932923	3.03015	0.0180147	1.74437	1.38189	0.051785	0.155691	0.174992	14	0.0124995	17.4398	0.554705	-0.262359	0.0831265
NKAIN4	E/I Ratio	16	0.000933319	3.02997	0.0180147	1.74437	0.957187	0.0518087	5.64442	112.224	14	8.01599	17.438	0.554679	-4.94176	2.10499
P2RY4	E/I Ratio	16	0.000938093	3.02775	0.0180373	1.74383	0.743249	0.0519034	0.206511	0.0555314	14	0.00396653	17.4161	0.554369	-0.0288281	0.0467955
SCAF1	E/I Ratio	16	0.000939111	3.02728	0.0180373	1.74383	0.695692	0.0520219	6.19309	10.9074	14	0.779103	17.4114	0.554303	2.89526	0.655749
LOC286189	E/I Ratio	16	0.00094556	3.02431	0.018138	1.74141	0.775268	0.0521166	0.68646	1.14632	14	0.0818803	17.3821	0.553886	-0.381742	0.212405
XRCC6P4	E/I Ratio	16	0.000946692	3.02379	0.0181484	1.74116	1.13997	0.052164	0.50564	0.742138	14	0.0530098	17.377	0.553813	-0.353726	0.170879
IFT22	E/I Ratio	16	0.00094877	3.02284	0.0181799	1.74041	0.721282	0.0521877	9.89605	5.06529	14	0.361806	17.3676	0.55368	7.65154	0.446304
ARFGEF3	E/I Ratio	16	0.000950575	3.02201	0.0181898	1.74017	0.584661	0.0522588	23.902	89.8478	14	6.4177	17.3595	0.553564	14.4512	1.87924
FAM117A	E/I Ratio	16	0.000952827	3.02099	0.0182176	1.73951	0.916102	0.0522825	1.89984	6.05722	14	0.432658	17.3494	0.55342	-0.553327	0.487795
NCLN	E/I Ratio	16	0.000956703	3.01922	0.0182593	1.73852	0.765859	0.0523772	4.83279	3.85586	14	0.275419	17.332	0.553172	2.8765	0.388995
LOC105373478	E/I Ratio	16	0.000957551	3.01884	0.0182593	1.73852	0.702761	0.0524246	2.06681	3.12892	14	0.223494	17.3282	0.553118	0.304742	0.350375
ARHGAP17	E/I Ratio	16	0.000958874	3.01824	0.0182658	1.73836	0.374182	0.0524957	3.8286	1.96995	14	0.140711	17.3223	0.553034	2.43069	0.277965
LINC00639	E/I Ratio	16	0.000960334	3.01758	0.0182688	1.73829	0.330273	0.0525667	3.14678	5.82464	14	0.416046	17.3158	0.552941	0.743496	0.477876
CNOT3	E/I Ratio	16	0.000962394	3.01665	0.0182889	1.73781	0.755588	0.0526141	4.62671	3.95803	14	0.282716	17.3066	0.552811	2.64613	0.393827
WWC1	E/I Ratio	16	0.000962687	3.01651	0.0182889	1.73781	0.591747	0.0526378	11.4018	43.8804	14	3.13432	17.3053	0.552792	4.80745	1.31125
CCDC163P	E/I Ratio	16	0.000964021	3.01591	0.018306	1.73741	0.747255	0.0526615	2.72084	9.16836	14	0.654883	17.2994	0.552708	-0.292933	0.599268
DCLK2	E/I Ratio	16	0.000969839	3.0133	0.0183755	1.73576	0.756868	0.0527563	26.5477	439.275	14	31.3768	17.2737	0.55234	5.70234	4.14496
LOC102724604	E/I Ratio	16	0.000969856	3.01329	0.0183755	1.73576	0.613888	0.0527799	2.09058	4.00862	14	0.28633	17.2737	0.552339	0.0992759	0.395958
ARID1A	E/I Ratio	16	0.000971784	3.01243	0.0183898	1.73542	0.679699	0.0528273	8.82468	10.9185	14	0.77989	17.2652	0.552218	5.53907	0.653319
LOC100420800	E/I Ratio	16	0.00097192	3.01237	0.0183898	1.73542	0.817421	0.052851	2.04348	1.59486	14	0.113919	17.2646	0.552209	0.787774	0.249689
PTPN1	E/I Ratio	16	0.000973835	3.01151	0.0184115	1.73491	0.550769	0.0528747	8.40891	11.9118	14	0.850846	17.2562	0.552089	4.97799	0.682215
IL9RP4	E/I Ratio	16	0.000975312	3.01086	0.018421	1.73469	0.565837	0.0529458	0.0847824	0.0417957	14	0.00298541	17.2497	0.551996	-0.118409	0.0404032
RPS3AP19	E/I Ratio	16	0.000978362	3.0095	0.0184617	1.73373	0.649203	0.0529932	0.991951	0.774187	14	0.0552991	17.2364	0.551805	0.117783	0.173822
DENND1A	E/I Ratio	16	0.000978966	3.00923	0.0184617	1.73373	0.63616	0.0530168	14.0996	15.4572	14	1.10408	17.2338	0.551768	10.1938	0.77663
NPM1P8	E/I Ratio	16	0.000985564	3.00632	0.0185647	1.73131	0.939414	0.0530879	1.64738	2.13594	14	0.152567	17.2052	0.551357	0.196694	0.288458
TRRAP	E/I Ratio	16	0.00098786	3.0053	0.0185879	1.73077	0.563454	0.0531353	9.83358	4.59789	14	0.328421	17.1953	0.551214	7.70577	0.4231
PRRG4	E/I Ratio	16	0.00098868	3.00494	0.0185903	1.73071	0.839075	0.0531827	1.67232	0.645897	14	0.0461355	17.1918	0.551164	0.874892	0.158563
LOC389768	E/I Ratio	16	0.000990767	3.00403	0.0186212	1.72999	2.06119	0.0532064	0.950709	7.13405	14	0.509575	17.1828	0.551034	-1.69879	0.526834
APOE	E/I Ratio	16	0.000993202	3.00296	0.0186552	1.7292	0.89687	0.05323	86.5041	4424.6	14	316.043	17.1724	0.550884	20.5411	13.1163

## Sheet: TCx AD EIratio
y	x	count	pvalue	logworth	fdr pvalue	fdr logworht	effectsize	rank fraction	ymean	sse	dfe	mse	f ratio	r square	Intercept	Slope
SBF1	E/I Ratio	22	9.29153e-10	9.03191	3.96451e-05	4.40181	1.3819	2.34368e-05	29.6006	233.593	20	11.6797	115.504	0.852403	2.82414	4.51185
SEMA6B	E/I Ratio	22	2.07394e-09	8.6832	4.42454e-05	4.35413	1.91208	4.68735e-05	23.8317	358.928	20	17.9464	105.131	0.840167	-7.83433	5.33574
PIK3R2	E/I Ratio	22	3.25038e-09	8.48807	4.62291e-05	4.33508	1.35711	7.03103e-05	15.3642	91.1843	20	4.55921	99.6793	0.832887	-0.177138	2.61872
C15orf59	E/I Ratio	22	1.06167e-08	7.97401	9.05987e-05	4.04288	0.99005	0.000117184	11.823	36.8648	20	1.84324	86.4398	0.8121	2.62087	1.55056
CSNK1G2	E/I Ratio	22	1.50866e-08	7.82141	9.50005e-05	4.02227	1.13975	0.000140621	10.9974	39.8535	20	1.99268	82.8024	0.805452	1.63302	1.57791
ANKRD13D	E/I Ratio	22	1.61825e-08	7.79095	9.50005e-05	4.02227	1.10576	0.000164057	11.9859	26.6583	20	1.33291	82.0917	0.804098	4.36001	1.28497
SIPA1L3	E/I Ratio	22	1.81962e-08	7.74002	9.50005e-05	4.02227	2.2119	0.000187494	8.03696	97.8986	20	4.89493	80.9141	0.801812	-6.47163	2.4447
RAPGEF1	E/I Ratio	22	2.00385e-08	7.69813	9.50005e-05	4.02227	1.1586	0.000210931	16.3561	63.3247	20	3.16623	79.9561	0.799912	4.7566	1.95451
VPS37B	E/I Ratio	22	2.92454e-08	7.53394	0.000114864	3.93982	1.0494	0.000234368	6.28477	11.5722	20	0.578609	76.2888	0.792291	1.44123	0.816138
AGAP2	E/I Ratio	22	2.96125e-08	7.52852	0.000114864	3.93982	1.34461	0.000257804	42.3426	1391.32	20	69.5662	76.1701	0.792035	-10.7252	8.94195
PPP1R9B	E/I Ratio	22	3.43746e-08	7.46376	0.000118546	3.92611	1.47855	0.000281241	33.2095	437.638	20	21.8819	74.7631	0.788947	3.72284	4.96852
PPP6R1	E/I Ratio	22	3.64504e-08	7.4383	0.000118546	3.92611	1.39368	0.000304678	21.8492	246.138	20	12.3069	74.2156	0.787721	-0.183205	3.71247
RGS14	E/I Ratio	22	3.88967e-08	7.41009	0.000118546	3.92611	4.30611	0.000328115	11.1409	359.507	20	17.9754	73.6129	0.786354	-15.378	4.46845
JPH3	E/I Ratio	22	4.71322e-08	7.32668	0.000124258	3.90568	1.24617	0.000351551	30.7305	364.538	20	18.2269	71.8535	0.782262	4.34773	4.44551
SEPT5-GP1BB	E/I Ratio	22	4.75046e-08	7.32326	0.000124258	3.90568	1.19345	0.000374988	9.10681	63.8651	20	3.19326	71.7822	0.782093	-1.93055	1.8598
DGKZ	E/I Ratio	22	5.00575e-08	7.30053	0.000124258	3.90568	1.45404	0.000398425	61.133	2353.25	20	117.663	71.3089	0.780963	-5.64462	11.2521
DMWD	E/I Ratio	22	5.24196e-08	7.28051	0.000124258	3.90568	1.15237	0.000421862	9.24107	28.6842	20	1.43421	70.894	0.779963	1.88999	1.23866
DVL1	E/I Ratio	22	5.5525e-08	7.25551	0.000124692	3.90416	1.16081	0.000445299	18.9237	146.53	20	7.32648	70.3788	0.778709	2.36951	2.78939
PALM	E/I Ratio	22	7.76545e-08	7.10983	0.000161793	3.79104	0.985047	0.000468735	38.5017	495.192	20	24.7596	67.4349	0.771258	8.71283	5.01944
GLB1L2	E/I Ratio	22	7.96301e-08	7.09892	0.000161793	3.79104	1.1553	0.000492172	3.40215	6.24267	20	0.312133	67.2183	0.77069	0.0628573	0.562672
SLC17A7	E/I Ratio	22	9.62121e-08	7.01677	0.000182681	3.73831	1.3037	0.000515609	107.743	9530.86	20	476.543	65.6054	0.76637	-21.1597	21.7201
SHANK1	E/I Ratio	22	1.05286e-07	6.97763	0.000182681	3.73831	0.892624	0.000539046	10.5483	114.098	20	5.70491	64.8476	0.764283	-3.4737	2.36272
KCNN1	E/I Ratio	22	1.05929e-07	6.97499	0.000182681	3.73831	1.31498	0.000562482	15.336	157.465	20	7.87324	64.7967	0.764142	-1.13023	2.77456
GIT1	E/I Ratio	22	1.07036e-07	6.97047	0.000182681	3.73831	1.88351	0.000585919	43.2458	1624.83	20	81.2417	64.7097	0.763899	-9.6126	8.90666
PSD	E/I Ratio	22	1.23626e-07	6.90789	0.000192064	3.71655	1.30865	0.000609356	69.6148	4248.41	20	212.421	63.5143	0.76052	-15.0638	14.2684
ST3GAL2	E/I Ratio	22	1.25502e-07	6.90135	0.000192064	3.71655	1.29334	0.000632793	6.3435	19.2121	20	0.960605	63.3903	0.760164	0.654654	0.958573
C19orf26	E/I Ratio	22	1.27027e-07	6.89611	0.000192064	3.71655	1.14413	0.000656229	3.33298	18.7295	20	0.936475	63.2911	0.759878	-2.27956	0.945715
CNIH2	E/I Ratio	22	1.39297e-07	6.85606	0.000192064	3.71655	2.69047	0.000679666	34.5621	4123.47	20	206.174	62.5372	0.757685	-48.218	13.9485
CACNA1H	E/I Ratio	22	1.4566e-07	6.83666	0.000192064	3.71655	1.91709	0.000703103	2.8466	27.5757	20	1.37879	62.1744	0.756615	-3.90325	1.13735
CBX6	E/I Ratio	22	1.49445e-07	6.82552	0.000192064	3.71655	0.872161	0.00072654	38.9071	271.824	20	13.5912	61.9669	0.755999	17.7504	3.56492
ZNF592	E/I Ratio	22	1.53382e-07	6.81423	0.000192064	3.71655	1.0282	0.000749977	9.36614	27.5122	20	1.37561	61.757	0.755373	2.64674	1.13222
JPH4	E/I Ratio	22	1.57011e-07	6.80407	0.000192064	3.71655	0.818654	0.000773413	26.4602	339.158	20	16.9579	61.5688	0.754808	2.90396	3.96924
DLG4 2	E/I Ratio	22	1.57548e-07	6.80259	0.000192064	3.71655	0.894366	0.000820287	68.0567	1150.29	20	57.5144	61.5413	0.754726	24.6845	7.30824
DLG4	E/I Ratio	22	1.57548e-07	6.80259	0.000192064	3.71655	0.894366	0.00079685	68.0567	1150.29	20	57.5144	61.5413	0.754726	24.6845	7.30824
MMP17	E/I Ratio	22	1.78511e-07	6.74833	0.000209463	3.67889	1.16135	0.000843724	9.07631	85.8021	20	4.2901	60.5434	0.751687	-2.67287	1.97974
NSMF	E/I Ratio	22	1.852e-07	6.73236	0.000209463	3.67889	1.86657	0.00086716	94.6629	19248	20	962.398	60.252	0.750785	-80.8879	29.5804
ST6GALNAC6	E/I Ratio	22	1.86636e-07	6.729	0.000209463	3.67889	1.12863	0.000890597	41.9807	390.159	20	19.508	60.1909	0.750595	16.9996	4.20932
TMCC2	E/I Ratio	22	1.92831e-07	6.71482	0.000209463	3.67889	1.25514	0.000914034	28.8256	330.074	20	16.5037	59.9333	0.749791	5.89772	3.86336
TRAF7	E/I Ratio	22	2.03614e-07	6.69119	0.000209463	3.67889	0.829019	0.000960907	8.06714	9.92106	20	0.496053	59.5059	0.748446	4.10633	0.667398
SYNGAP1	E/I Ratio	22	2.06183e-07	6.68575	0.000209463	3.67889	1.53207	0.000984344	16.357	243.955	20	12.1977	59.4077	0.748135	-3.26755	3.30675
LOC105372230	E/I Ratio	22	2.16096e-07	6.66535	0.000214428	3.66872	1.45926	0.00100778	1.95988	7.00857	20	0.350429	59.0411	0.746967	-1.35614	0.558751
CELF3	E/I Ratio	22	2.33082e-07	6.63249	0.000222979	3.65174	0.814173	0.00103122	7.55656	17.2812	20	0.864059	58.4541	0.745074	2.37549	0.873012
MAFG	E/I Ratio	22	2.35166e-07	6.62863	0.000222979	3.65174	1.13525	0.00105465	11.1233	23.9829	20	1.19914	58.3854	0.74485	5.02336	1.02785
LPPR2	E/I Ratio	22	2.49129e-07	6.60358	0.000230298	3.63771	1.71783	0.00107809	18.106	481.203	20	24.0602	57.9413	0.743397	-9.11369	4.58653
ADGRB2	E/I Ratio	22	2.59077e-07	6.58657	0.000230298	3.63771	0.977141	0.00112496	28.6711	419.418	20	20.9709	57.6413	0.742405	3.32472	4.27087
PARD6G-AS1	E/I Ratio	22	2.81281e-07	6.55086	0.000244933	3.61095	1.32074	0.0011484	2.41922	10.4142	20	0.520711	57.0151	0.740311	-1.553	0.669321
FEZF2	E/I Ratio	22	3.11576e-07	6.50644	0.000265887	3.5753	2.10899	0.00117184	5.79123	66.6234	20	3.33117	56.2434	0.737682	-4.18747	1.68142
PPP1R16A	E/I Ratio	22	3.40887e-07	6.46739	0.00028405	3.54661	0.938764	0.00119528	4.92148	12.7052	20	0.635262	55.5715	0.73535	0.589943	0.729867
TXLNA	E/I Ratio	22	3.46175e-07	6.4607	0.00028405	3.54661	0.593962	0.00121871	10.8447	7.79117	20	0.389558	55.4571	0.734949	7.45621	0.57096
NAA60	E/I Ratio	22	3.58695e-07	6.44527	0.000284483	3.54594	1.01489	0.00124215	6.35373	10.3656	20	0.518282	55.1937	0.73402	2.4546	0.657005
C11orf95	E/I Ratio	22	4.01713e-07	6.39608	0.000306076	3.51417	0.945306	0.00131246	6.22251	14.9679	20	0.748397	54.3602	0.731039	1.57258	0.783515
DBN1	E/I Ratio	22	4.10229e-07	6.38697	0.000307082	3.51275	1.09967	0.0013359	21.3136	213.063	20	10.6532	54.2069	0.730483	3.79474	2.95194
KLF16	E/I Ratio	22	4.43857e-07	6.35276	0.000322092	3.49202	1.17569	0.00135933	4.40245	28.4282	20	1.42141	53.6339	0.728386	-1.96286	1.07256
CTXN1	E/I Ratio	22	4.45379e-07	6.35127	0.000322092	3.49202	1.80118	0.00138277	9.4101	215.276	20	10.7638	53.6091	0.728294	-8.10214	2.95082
SMPD3	E/I Ratio	22	4.86025e-07	6.31334	0.000345628	3.46139	1.56955	0.00140621	6.83461	86.2412	20	4.31206	52.9794	0.72595	-4.18423	1.85668
GPR137	E/I Ratio	22	5.62284e-07	6.25004	0.00038696	3.41233	1.04399	0.00145308	8.96044	23.0777	20	1.15388	51.9408	0.721994	3.31659	0.950991
CABP7	E/I Ratio	22	6.19224e-07	6.20815	0.000419382	3.37739	1.22267	0.00147652	14.9776	1688.9	20	84.4449	51.2618	0.719345	-32.9873	8.0821
FAM189A1	E/I Ratio	22	6.55049e-07	6.18373	0.000436713	3.3598	2.1611	0.00149995	8.68626	135.111	20	6.75554	50.8689	0.717789	-4.82812	2.27718
MFSD12	E/I Ratio	22	6.78063e-07	6.16873	0.000445102	3.35154	0.981246	0.00152339	9.43832	61.5754	20	3.07877	50.6288	0.716829	0.336513	1.53366
BAP1	E/I Ratio	22	7.66309e-07	6.1156	0.00048847	3.31116	1.29011	0.00154683	29.0083	237.193	20	11.8596	49.7847	0.713404	11.294	2.98486
CHPF	E/I Ratio	22	7.67026e-07	6.11519	0.00048847	3.31116	1.19327	0.00157026	7.96283	67.4661	20	3.3733	49.7783	0.713378	-1.48403	1.5918
B3GAT1	E/I Ratio	22	8.03712e-07	6.0949	0.000495096	3.30531	1.37757	0.00161714	77.3329	7258.24	20	362.912	49.4587	0.712059	-20.3372	16.4575
RLTPR	E/I Ratio	22	8.20386e-07	6.08598	0.000495096	3.30531	1.50793	0.00164057	6.61083	49.3426	20	2.46713	49.3187	0.711478	-1.43076	1.35501
NACC1	E/I Ratio	22	8.31155e-07	6.08032	0.000495096	3.30531	0.905364	0.00166401	9.37091	22.9357	20	1.14678	49.2299	0.711108	3.89324	0.922989
SHANK3	E/I Ratio	22	8.76277e-07	6.05736	0.000512178	3.29058	0.949163	0.00171088	16.8038	143.633	20	7.18164	48.8713	0.709603	3.14601	2.30133
C9orf16	E/I Ratio	22	9.60296e-07	6.01759	0.000540023	3.26759	1.90487	0.00173432	44.2124	3673.11	20	183.655	48.2548	0.70698	-24.4173	11.5641
POLG	E/I Ratio	22	9.64451e-07	6.01572	0.000540023	3.26759	0.855491	0.00175776	9.52426	9.39593	20	0.469797	48.2258	0.706856	6.05421	0.584704
MTHFR	E/I Ratio	22	9.65469e-07	6.01526	0.000540023	3.26759	0.927819	0.00178119	8.04262	6.44114	20	0.322057	48.2188	0.706826	5.16976	0.484078
MFHAS1	E/I Ratio	22	1.05449e-06	5.97696	0.000569532	3.24448	0.946638	0.0018515	7.6681	17.5101	20	0.875506	47.6305	0.704275	2.96037	0.793255
TRAF3	E/I Ratio	22	1.09111e-06	5.96213	0.000579047	3.23729	1.21399	0.00187494	9.54953	35.8704	20	1.79352	47.4042	0.703283	2.82749	1.13267
RPS19BP1	E/I Ratio	22	1.09925e-06	5.9589	0.000579047	3.23729	0.792543	0.00189838	23.6358	116.709	20	5.83544	47.355	0.703066	11.517	2.04202
HRAS	E/I Ratio	22	1.22261e-06	5.91271	0.000626072	3.20338	1.00241	0.00194525	13.8558	41.8544	20	2.09272	46.6555	0.69995	6.65224	1.2138
HOMER2	E/I Ratio	22	1.31431e-06	5.8813	0.000648489	3.1881	1.75534	0.00201556	14.3114	107.572	20	5.37859	46.184	0.697812	2.82135	1.93607
MAP3K10	E/I Ratio	22	1.32227e-06	5.87868	0.000648489	3.1881	0.823347	0.002039	15.502	114.323	20	5.71616	46.1449	0.697633	3.66198	1.99505
KCNQ2	E/I Ratio	22	1.45678e-06	5.83661	0.000698404	3.15589	0.804558	0.00208587	29.7414	424.725	20	21.2363	45.5191	0.694745	7.0753	3.81924
BCR	E/I Ratio	22	1.49898e-06	5.8242	0.000710652	3.14834	1.31923	0.00210931	20.3812	269.33	20	13.4665	45.3358	0.693889	2.36809	3.03521
ELFN2	E/I Ratio	22	1.56586e-06	5.80525	0.000734198	3.13419	0.737217	0.00213275	7.85459	26.9122	20	1.34561	45.0567	0.692576	2.17811	0.95649
DOC2B	E/I Ratio	22	1.63745e-06	5.78583	0.000749286	3.12535	2.23448	0.00215618	16.5199	679.75	20	33.9875	44.772	0.691225	-11.9183	4.79186
SYNPO	E/I Ratio	22	1.64148e-06	5.78477	0.000749286	3.12535	0.968227	0.00217962	43.3205	808.371	20	40.4186	44.7564	0.69115	12.3136	5.22467
LETM1P2	E/I Ratio	22	1.74409e-06	5.75843	0.000757524	3.1206	0.975057	0.00224993	0.975866	0.999422	20	0.0499711	44.3725	0.689308	-0.1097	0.182918
ANKRD11	E/I Ratio	22	1.76834e-06	5.75243	0.000757524	3.1206	0.95158	0.0022968	16.194	40.7231	20	2.03615	44.2854	0.688887	9.27129	1.16648
SSBP4	E/I Ratio	22	1.9026e-06	5.72065	0.000795882	3.09915	0.812071	0.00239055	10.6031	71.3256	20	3.56628	43.8258	0.686647	1.48904	1.53573
SLC4A3	E/I Ratio	22	1.92255e-06	5.71612	0.000796423	3.09886	0.933151	0.00241399	13.1618	107.627	20	5.38137	43.7606	0.686327	1.97447	1.88508
GATAD2A	E/I Ratio	22	2.03798e-06	5.6908	0.000810964	3.091	1.10734	0.0024843	6.00247	27.3785	20	1.36892	43.3972	0.684529	0.383456	0.946807
SLC7A1	E/I Ratio	22	2.03818e-06	5.69076	0.000810964	3.091	1.14635	0.00250773	12.1784	71.9794	20	3.59897	43.3966	0.684526	3.06763	1.53518
PRRT1	E/I Ratio	22	2.07169e-06	5.68367	0.000810964	3.091	1.10593	0.00255461	9.44041	65.5055	20	3.27528	43.2953	0.684021	0.759112	1.4628
ABHD17A	E/I Ratio	22	2.15083e-06	5.66739	0.000834289	3.07868	1.07115	0.00257804	18.419	261.06	20	13.053	43.0632	0.682858	1.13484	2.91239
ZNF831	E/I Ratio	22	2.17964e-06	5.66162	0.000837845	3.07684	1.28534	0.00260148	2.78772	11.1237	20	0.556184	42.981	0.682444	-0.776687	0.600605
CAPN10	E/I Ratio	22	2.61492e-06	5.58254	0.00093789	3.02785	0.919187	0.0027421	4.74593	10.6754	20	0.533771	41.8675	0.676729	1.2996	0.580707
RBM15B	E/I Ratio	22	2.62164e-06	5.58143	0.00093789	3.02785	0.740266	0.00276554	5.69517	2.59953	20	0.129976	41.852	0.676647	3.99485	0.286504
LRRN2	E/I Ratio	22	2.65971e-06	5.57516	0.00093789	3.02785	1.09837	0.00283585	9.25142	53.8791	20	2.69395	41.7647	0.67619	1.51857	1.30299
RBCK1	E/I Ratio	22	2.69216e-06	5.5699	0.000940454	3.02666	0.668418	0.00285929	6.57905	10.8014	20	0.540071	41.6914	0.675806	3.11975	0.582894
PRR7	E/I Ratio	22	2.74394e-06	5.56163	0.000940454	3.02666	0.929196	0.00290616	1.94167	2.72318	20	0.136159	41.5764	0.6752	0.207125	0.292272
BCL7B	E/I Ratio	22	2.75515e-06	5.55985	0.000940454	3.02666	0.80763	0.0029296	14.1884	32.0938	20	1.60469	41.5518	0.67507	8.23546	1.00307
ERGIC1	E/I Ratio	22	2.80043e-06	5.55278	0.000948324	3.02304	0.939227	0.00295303	18.1531	107.03	20	5.35152	41.4536	0.674551	7.29481	1.82962
RUNDC3A	E/I Ratio	22	2.9913e-06	5.52414	0.000969533	3.01344	0.949213	0.00307022	76.9442	2248.62	20	112.431	41.0581	0.672443	27.4126	8.34609
SPHK2	E/I Ratio	22	3.0189e-06	5.52015	0.000969533	3.01344	0.987818	0.00309365	6.43225	24.6171	20	1.23085	41.0032	0.672149	1.25317	0.872676
MINK1	E/I Ratio	22	3.05192e-06	5.51543	0.000969533	3.01344	1.54813	0.00311709	33.8767	702.769	20	35.1385	40.9383	0.671799	6.2266	4.65905
ZNF71	E/I Ratio	22	3.05289e-06	5.51529	0.000969533	3.01344	1.62157	0.00314053	5.13107	12.3296	20	0.616479	40.9364	0.671789	1.46877	0.617099
KLHL36	E/I Ratio	22	3.06757e-06	5.51321	0.000969533	3.01344	1.21962	0.00316396	8.78764	28.9759	20	1.4488	40.9078	0.671635	3.17526	0.945688
MICALL1	E/I Ratio	22	3.10794e-06	5.50753	0.000969558	3.01343	0.861095	0.0031874	3.97822	34.5145	20	1.72573	40.8299	0.671214	-2.14127	1.03114
RASL10B	E/I Ratio	22	3.12401e-06	5.50529	0.000969558	3.01343	0.911012	0.00321084	9.47502	36.0143	20	1.80071	40.7992	0.671048	3.22634	1.0529
SOWAHA	E/I Ratio	22	3.13582e-06	5.50365	0.000969558	3.01343	1.00924	0.00323427	23.1821	449.957	20	22.4978	40.7767	0.670927	1.10125	3.72064
TLE1	E/I Ratio	22	3.23868e-06	5.48963	0.000994159	3.00254	0.669415	0.00325771	11.1476	49.2698	20	2.46349	40.585	0.669885	3.85805	1.22829
VASH1	E/I Ratio	22	3.29335e-06	5.48236	0.00100372	2.99839	0.803314	0.00328115	8.48634	40.8203	20	2.04101	40.4858	0.669344	1.85937	1.11665
TMEM8A	E/I Ratio	22	3.32409e-06	5.47833	0.0010059	2.99744	0.981259	0.00330458	3.45726	5.31234	20	0.265617	40.4308	0.669043	1.06822	0.402555
NTNG2	E/I Ratio	22	3.42554e-06	5.46527	0.0010221	2.99051	1.05592	0.00335146	8.10421	52.9944	20	2.64972	40.2533	0.668068	0.575147	1.26865
LRP3	E/I Ratio	22	3.48168e-06	5.45821	0.00103164	2.98647	0.868998	0.00337489	14.6528	170.75	20	8.53751	40.1575	0.667539	1.1542	2.27452
DLGAP4	E/I Ratio	22	3.56254e-06	5.44824	0.00104832	2.97951	1.18303	0.00339833	19.4534	203.229	20	10.1615	40.0225	0.666792	4.75164	2.47726
PWWP2B	E/I Ratio	22	3.77767e-06	5.42278	0.00109887	2.95906	0.744097	0.00342177	2.45579	3.50572	20	0.175286	39.6791	0.664874	0.533165	0.323963
CDRT15L2	E/I Ratio	22	3.78582e-06	5.42184	0.00109887	2.95906	4.21184	0.0034452	0.525212	2.79429	20	0.139714	39.6665	0.664804	-1.19101	0.289184
SLCO3A1	E/I Ratio	22	3.91167e-06	5.40764	0.00111401	2.95311	0.582731	0.00349208	10.1382	58.5311	20	2.92655	39.476	0.66373	2.30239	1.32034
TAOK2	E/I Ratio	22	3.97579e-06	5.40058	0.00112344	2.94945	1.11526	0.00353895	14.3149	31.3562	20	1.56781	39.3814	0.663194	8.58651	0.965236
CELSR2	E/I Ratio	22	4.132e-06	5.38384	0.00113474	2.9451	1.23871	0.00360926	41.6863	1016.53	20	50.8265	39.158	0.661922	9.16295	5.4802
SYVN1	E/I Ratio	22	4.161e-06	5.3808	0.00113474	2.9451	0.730309	0.00365614	5.8424	4.41142	20	0.220571	39.1175	0.661691	3.70099	0.360829
BTBD2	E/I Ratio	22	4.17535e-06	5.37931	0.00113474	2.9451	1.00095	0.00367957	22.8368	287.22	20	14.361	39.0976	0.661577	5.56224	2.91078
SKI	E/I Ratio	22	4.33436e-06	5.36308	0.0011705	2.93163	0.852827	0.00370301	13.2174	58.8527	20	2.94264	38.882	0.660338	5.41946	1.31396
FRMPD3	E/I Ratio	22	4.36649e-06	5.35987	0.00117176	2.93116	1.22877	0.00372645	2.02817	5.30792	20	0.265396	38.8395	0.660092	-0.312416	0.394389
KCTD17	E/I Ratio	22	4.585e-06	5.33866	0.00119288	2.9234	0.944072	0.00384363	20.1358	111.524	20	5.57618	38.5592	0.658465	9.44596	1.80125
ULK1	E/I Ratio	22	4.70055e-06	5.32785	0.00120307	2.91971	1.04862	0.0038905	9.94826	53.7543	20	2.68772	38.4168	0.657633	2.5404	1.24823
EP400NL	E/I Ratio	22	4.84595e-06	5.31462	0.00123076	2.90983	0.787845	0.00393738	1.41803	1.30972	20	0.0654858	38.2431	0.656612	0.264334	0.194398
SLC25A42	E/I Ratio	22	4.95819e-06	5.30468	0.00124511	2.90479	0.697086	0.00396081	5.11167	5.56592	20	0.278296	38.1129	0.655842	2.73741	0.400065
RNPEPL1	E/I Ratio	22	4.96083e-06	5.30445	0.00124511	2.90479	0.858477	0.00398425	4.13249	8.60411	20	0.430205	38.1099	0.655824	1.18063	0.497391
FBXW5	E/I Ratio	22	5.20977e-06	5.28318	0.00127753	2.89363	0.881625	0.004078	15.1269	113.969	20	5.69843	37.8324	0.654173	4.42285	1.80364
PLEKHM1	E/I Ratio	22	5.37596e-06	5.26954	0.00129595	2.88741	0.720059	0.00412487	8.60112	8.17819	20	0.40891	37.6552	0.65311	5.74047	0.482022
PABPC4	E/I Ratio	22	5.37598e-06	5.26954	0.00129595	2.88741	0.906983	0.00414831	10.5949	29.2408	20	1.46204	37.6552	0.65311	5.18573	0.911451
ARHGEF4	E/I Ratio	22	5.46332e-06	5.26254	0.00130297	2.88506	0.891533	0.00417174	41.666	672.871	20	33.6436	37.5644	0.652563	15.7494	4.36697
C1orf95	E/I Ratio	22	5.46621e-06	5.26231	0.00130297	2.88506	1.21123	0.00419518	13.3904	458.921	20	22.946	37.5615	0.652545	-8.01209	3.60634
EGFL8	E/I Ratio	22	5.66434e-06	5.24685	0.00131671	2.88051	0.673671	0.00428893	1.76746	3.88579	20	0.19429	37.3615	0.651334	-0.196701	0.330962
PPARD	E/I Ratio	22	5.72144e-06	5.24249	0.00131671	2.88051	1.0082	0.00431237	11.9818	40.2509	20	2.01255	37.3053	0.650992	5.66494	1.06439
FAM171A1	E/I Ratio	22	5.73533e-06	5.24144	0.00131671	2.88051	1.06827	0.0043358	35.9063	483.278	20	24.1639	37.2918	0.65091	14.0221	3.68749
C1orf226	E/I Ratio	22	5.84994e-06	5.23285	0.00132066	2.87921	0.850783	0.00442955	1.61768	2.44499	20	0.12225	37.1811	0.650234	0.0634167	0.261894
FZD1	E/I Ratio	22	6.02974e-06	5.2197	0.00132659	2.87726	1.98866	0.00447642	3.21116	27.7465	20	1.38733	37.0122	0.649198	-2.01282	0.880244
VPS37C	E/I Ratio	22	6.07697e-06	5.21631	0.00132659	2.87726	0.868305	0.0045233	3.67408	2.89768	20	0.144884	36.9688	0.648931	1.98688	0.284295
LARGE	E/I Ratio	22	6.08278e-06	5.2159	0.00132659	2.87726	1.36473	0.00457017	24.5206	474.337	20	23.7169	36.9635	0.648898	2.93543	3.63711
HIST1H2BK	E/I Ratio	22	6.16142e-06	5.21032	0.0013345	2.87468	0.918997	0.00461704	8.76548	49.919	20	2.49595	36.892	0.648457	1.76989	1.17876
ZNF219	E/I Ratio	22	6.29202e-06	5.20121	0.00135099	2.86935	0.881118	0.00464048	2.95666	10.003	20	0.500148	36.7756	0.647736	-0.169921	0.52683
RGMA	E/I Ratio	22	6.32446e-06	5.19898	0.00135099	2.86935	1.28692	0.00466392	11.4802	337.931	20	16.8965	36.7471	0.647559	-6.68547	3.06092
NELFB	E/I Ratio	22	6.33259e-06	5.19842	0.00135099	2.86935	0.907386	0.00468735	11.3836	29.5435	20	1.47718	36.74	0.647515	6.01294	0.904954
LRRC14	E/I Ratio	22	6.86077e-06	5.16363	0.00144919	2.83888	0.738687	0.00473423	4.39938	3.10712	20	0.155356	36.2978	0.644746	2.66819	0.291705
SHISA7	E/I Ratio	22	7.02542e-06	5.15333	0.00146941	2.83286	1.17947	0.0047811	7.99079	43.5361	20	2.17681	36.1676	0.643923	1.5222	1.08996
POR	E/I Ratio	22	7.12947e-06	5.14694	0.00148174	2.82923	0.970541	0.00480454	9.52367	38.4754	20	1.92377	36.087	0.643411	3.44943	1.02351
EPN2	E/I Ratio	22	7.18616e-06	5.1435	0.00148174	2.82923	0.667042	0.00482797	22.3435	242.316	20	12.1158	36.0436	0.643135	7.10887	2.56703
HPS1	E/I Ratio	22	7.18852e-06	5.14336	0.00148174	2.82923	1.07461	0.00485141	7.92698	8.11316	20	0.405658	36.0418	0.643124	5.13942	0.469704
LOC105372971	E/I Ratio	22	7.32089e-06	5.13544	0.00150177	2.8234	0.730448	0.00487485	0.404515	0.276594	20	0.0138297	35.9421	0.642487	-0.109467	0.0866062
LGALS9	E/I Ratio	22	7.71338e-06	5.11276	0.00153255	2.81459	0.808688	0.00496859	3.87185	22.2156	20	1.11078	35.6576	0.64066	-0.716226	0.773092
SRM	E/I Ratio	22	7.71516e-06	5.11266	0.00153255	2.81459	1.07809	0.00499203	9.01275	53.0797	20	2.65398	35.6563	0.640652	1.92094	1.19497
MAP7D1	E/I Ratio	22	7.72266e-06	5.11223	0.00153255	2.81459	0.734139	0.00501547	28.7944	179.202	20	8.96011	35.6511	0.640618	15.7647	2.1955
LPPR3	E/I Ratio	22	7.75093e-06	5.11065	0.00153255	2.81459	1.38565	0.0050389	2.44347	16.1983	20	0.809914	35.6312	0.64049	-1.47282	0.659897
CHST8	E/I Ratio	22	7.77937e-06	5.10906	0.00153255	2.81459	3.49425	0.00506234	2.59307	32.3012	20	1.61506	35.6113	0.640361	-2.93569	0.931599
MOB3A	E/I Ratio	22	7.8111e-06	5.10729	0.00153255	2.81459	1.05366	0.00508578	5.45439	13.3864	20	0.669319	35.5892	0.640218	1.89631	0.599539
FBRS	E/I Ratio	22	7.87195e-06	5.10392	0.00153255	2.81459	1.09438	0.00510922	5.36472	16.4532	20	0.82266	35.5472	0.639946	1.4224	0.664284
SPEG	E/I Ratio	22	7.90847e-06	5.10191	0.00153255	2.81459	1.10929	0.00513265	6.90817	32.7532	20	1.63766	35.5221	0.639783	1.34783	0.936919
TAF4	E/I Ratio	22	7.97379e-06	5.09834	0.00153255	2.81459	0.668641	0.00520296	2.40467	0.767705	20	0.0383853	35.4775	0.639494	1.55393	0.143351
KCNN2	E/I Ratio	22	8.05796e-06	5.09377	0.00154178	2.81198	1.48649	0.0052264	13.9002	246.572	20	12.3286	35.4207	0.639124	-1.33415	2.567
SLC25A23	E/I Ratio	22	8.18688e-06	5.08688	0.00155511	2.80824	1.2851	0.00524984	47.8338	1885.7	20	94.2852	35.3349	0.638564	5.75498	7.0903
COL24A1	E/I Ratio	22	8.20053e-06	5.08616	0.00155511	2.80824	2.06017	0.00527327	7.20383	268.979	20	13.4489	35.3259	0.638506	-8.68642	2.67751
ICAM5	E/I Ratio	22	8.24674e-06	5.08372	0.00155695	2.80772	1.30507	0.00529671	12.735	452.943	20	22.6471	35.2956	0.638307	-7.87633	3.47302
PC	E/I Ratio	22	8.46911e-06	5.07216	0.00159189	2.79809	0.825656	0.00532015	14.2068	62.7632	20	3.13816	35.1522	0.637367	6.54986	1.29019
YJEFN3	E/I Ratio	22	8.83549e-06	5.05377	0.00162562	2.78898	1.07398	0.00541389	12.9081	236.355	20	11.8177	34.9248	0.635865	-1.90252	2.4956
GNG7	E/I Ratio	22	8.97805e-06	5.04682	0.00162562	2.78898	1.0474	0.00550764	16.9518	137.754	20	6.88769	34.839	0.635296	5.65882	1.90288
ZNF746	E/I Ratio	22	9.02952e-06	5.04434	0.00162562	2.78898	0.805931	0.00555451	5.61726	5.19774	20	0.259887	34.8085	0.635093	3.42458	0.369467
LOC101929654	E/I Ratio	22	9.11077e-06	5.04044	0.00162838	2.78824	1.89951	0.00557795	0.581947	3.2389	20	0.161945	34.7606	0.634774	-1.14774	0.291453
ATP7B	E/I Ratio	22	9.1212e-06	5.03995	0.00162838	2.78824	1.08278	0.00560139	3.99273	12.445	20	0.622249	34.7545	0.634733	0.60251	0.571253
RTP5	E/I Ratio	22	9.36487e-06	5.0285	0.00165766	2.78051	2.22003	0.00564826	11.6196	890.694	20	44.5347	34.6138	0.633792	-17.0033	4.82298
FLJ38576	E/I Ratio	22	9.6589e-06	5.01507	0.00168215	2.77414	1.22397	0.00574201	0.450809	0.250548	20	0.0125274	34.4494	0.632687	-0.0281093	0.080698
PRKCSH	E/I Ratio	22	9.72932e-06	5.01192	0.00168752	2.77275	0.600401	0.00576544	20.0692	68.891	20	3.44455	34.4108	0.632426	12.1323	1.33738
PQLC1	E/I Ratio	22	9.95226e-06	5.00208	0.00171678	2.76529	1.41442	0.00578888	15.7424	188.343	20	9.41714	34.2908	0.631613	2.64189	2.20744
PKP2	E/I Ratio	22	1.02407e-05	4.98967	0.00173356	2.76106	1.58827	0.00590607	4.71291	110.856	20	5.54281	34.1397	0.630586	-5.31556	1.6898
KIAA1671	E/I Ratio	22	1.03546e-05	4.98487	0.00173356	2.76106	0.681302	0.00595294	11.6457	37.5448	20	1.87724	34.0814	0.630187	5.81452	0.982561
MOB1B	E/I Ratio	22	1.04181e-05	4.98221	0.00173356	2.76106	1.37563	0.00597638	18.9096	352.361	20	17.618	34.0491	0.629966	1.05414	3.00866
RASGEF1A	E/I Ratio	22	1.04416e-05	4.98123	0.00173356	2.76106	0.825317	0.00602325	11.8078	51.245	20	2.56225	34.0372	0.629885	4.99964	1.14717
MAZ	E/I Ratio	22	1.06469e-05	4.97278	0.00175293	2.75624	0.825372	0.00607012	20.2667	84.6628	20	4.23314	33.9348	0.629182	11.5291	1.4723
CMTM4	E/I Ratio	22	1.07679e-05	4.96787	0.00176032	2.75441	1.03463	0.006117	31.1173	403.199	20	20.1599	33.8754	0.628773	12.0659	3.21017
HCFC1	E/I Ratio	22	1.10583e-05	4.95631	0.00178725	2.74781	0.705331	0.00618731	9.19149	22.1332	20	1.10666	33.7358	0.627809	4.73705	0.750575
LY6E	E/I Ratio	22	1.12488e-05	4.94889	0.00181119	2.74204	1.53199	0.00621074	38.8321	1465.4	20	73.2698	33.6464	0.627188	2.63519	6.09919
FLII	E/I Ratio	22	1.1566e-05	4.93681	0.00184142	2.73485	0.694319	0.00628105	12.1764	33.7626	20	1.68813	33.5011	0.626176	6.69399	0.923791
SLC16A2	E/I Ratio	22	1.16613e-05	4.93325	0.00184967	2.7329	1.30707	0.00630449	5.25178	38.8029	20	1.94015	33.4584	0.625877	-0.621892	0.989716
LOC105372150	E/I Ratio	22	1.19104e-05	4.92407	0.0018822	2.72533	1.47149	0.00632793	0.447282	1.35122	20	0.067561	33.3484	0.625106	-0.64699	0.184385
ITPK1	E/I Ratio	22	1.20766e-05	4.91806	0.00190142	2.72092	0.567453	0.00635136	52.9326	182.715	20	9.13574	33.2764	0.624599	40.2216	2.14181
ANKRD36BP1	E/I Ratio	22	1.22516e-05	4.91181	0.00191125	2.71868	0.708871	0.00639824	9.88987	174.713	20	8.73564	33.2017	0.624072	-2.52574	2.09203
CCDC106	E/I Ratio	22	1.23373e-05	4.90878	0.00191422	2.71801	1.10985	0.00644511	5.4415	26.4832	20	1.32416	33.1656	0.623817	0.61031	0.814058
GLTSCR1	E/I Ratio	22	1.24385e-05	4.90523	0.00191598	2.71761	0.860005	0.00649198	0.911395	0.487804	20	0.0243902	33.1233	0.623517	0.256133	0.110412
TESK1	E/I Ratio	22	1.29736e-05	4.88694	0.00193342	2.71367	0.770166	0.00663261	6.83755	14.5243	20	0.726217	32.9057	0.621969	3.27379	0.600496
IRF2BPL	E/I Ratio	22	1.30955e-05	4.88288	0.00193342	2.71367	0.723479	0.00677323	6.67101	21.3568	20	1.06784	32.8576	0.621625	2.35273	0.727632
FAM3A	E/I Ratio	22	1.32666e-05	4.87724	0.00193856	2.71252	0.896837	0.00684354	6.96603	23.5865	20	1.17933	32.7907	0.621146	2.43254	0.763895
ADGRL1	E/I Ratio	22	1.35824e-05	4.86702	0.00196374	2.70692	0.7385	0.00689041	22.5838	133.706	20	6.68531	32.6699	0.620277	11.8098	1.81541
B4GALT2	E/I Ratio	22	1.36545e-05	4.86472	0.00196374	2.70692	1.02533	0.00693728	12.6628	54.3839	20	2.71919	32.6428	0.620081	5.79444	1.15732
GRIK5	E/I Ratio	22	1.3669e-05	4.86426	0.00196374	2.70692	0.869077	0.00696072	13.8586	203.193	20	10.1597	32.6373	0.620041	0.583569	2.23686
RAB11FIP3	E/I Ratio	22	1.39224e-05	4.85629	0.00199194	2.70072	0.790118	0.00698416	19.4241	64.3157	20	3.21579	32.5432	0.619361	11.9662	1.25665
TFPT	E/I Ratio	22	1.4125e-05	4.85001	0.00199565	2.69992	1.03746	0.0070779	11.5581	83.6434	20	4.18217	32.4693	0.618825	3.06277	1.43146
DDX49	E/I Ratio	22	1.43395e-05	4.84347	0.00199955	2.69907	1.05337	0.00714821	7.34876	22.7195	20	1.13598	32.3924	0.618265	2.92648	0.745155
RIN1	E/I Ratio	22	1.53668e-05	4.81342	0.0020948	2.67886	1.03952	0.00733571	3.38715	27.156	20	1.3578	32.0406	0.615684	-1.42133	0.810231
LOC101929122	E/I Ratio	22	1.56686e-05	4.80497	0.00211566	2.67455	0.840934	0.00740602	0.51695	3.23653	20	0.161827	31.9421	0.614956	-1.14052	0.279285
KLHL34	E/I Ratio	22	1.60293e-05	4.79509	0.00213731	2.67013	1.09431	0.00749977	0.747851	0.855942	20	0.0427971	31.8272	0.614102	-0.102986	0.143366
MAPK8IP1	E/I Ratio	22	1.61995e-05	4.7905	0.00215328	2.6669	0.977414	0.0075232	47.0729	2222.87	20	111.144	31.7739	0.613705	3.75002	7.29992
STRN4	E/I Ratio	22	1.63373e-05	4.78682	0.00215339	2.66688	0.904426	0.00757008	12.061	66.6883	20	3.33442	31.7312	0.613386	4.56215	1.26356
LTBP4	E/I Ratio	22	1.66353e-05	4.77897	0.00215743	2.66606	0.753513	0.0077107	2.24737	4.27662	20	0.213831	31.6403	0.612706	0.351118	0.319519
LOC105376552	E/I Ratio	22	1.67465e-05	4.77608	0.00216527	2.66449	0.843803	0.00773413	2.43141	5.08724	20	0.254362	31.6068	0.612454	0.364329	0.348303
ZNF467	E/I Ratio	22	1.68455e-05	4.77351	0.0021715	2.66324	1.12808	0.00775757	0.970927	1.43132	20	0.071566	31.5772	0.612232	-0.124997	0.184664
CFAP61	E/I Ratio	22	1.71539e-05	4.76564	0.00218485	2.66058	1.13215	0.00785132	1.20652	2.80257	20	0.140128	31.4862	0.611547	-0.324794	0.258027
ABHD17AP6	E/I Ratio	22	1.7541e-05	4.75595	0.00220778	2.65604	0.75494	0.00794506	0.496886	0.494586	20	0.0247293	31.3746	0.610702	-0.145262	0.108202
RPLP1	E/I Ratio	22	1.83963e-05	4.73527	0.00228178	2.64173	0.855892	0.00806225	119.511	8614.11	20	430.705	31.1371	0.608895	35.0859	14.2256
NYAP1	E/I Ratio	22	1.85456e-05	4.73176	0.00229284	2.63963	0.809812	0.00808568	7.77418	33.1074	20	1.65537	31.0969	0.608587	2.54364	0.881348
NCS1	E/I Ratio	22	1.86494e-05	4.72934	0.00229284	2.63963	0.966468	0.00813256	120.666	9169.16	20	458.458	31.0692	0.608375	33.6585	14.6607
SIPA1	E/I Ratio	22	1.87004e-05	4.72815	0.00229284	2.63963	0.915151	0.008156	2.87581	12.4545	20	0.622723	31.0556	0.608271	-0.330147	0.540205
KCNG2	E/I Ratio	22	1.90877e-05	4.71925	0.00232695	2.63321	0.691589	0.00820287	1.76444	2.4378	20	0.12189	30.9539	0.607489	0.348377	0.238607
NEUROG2	E/I Ratio	22	1.93338e-05	4.71368	0.00235024	2.62889	1.38468	0.00822631	0.50778	1.85788	20	0.0928939	30.8905	0.606999	-0.727161	0.208088
CDK9	E/I Ratio	22	1.99163e-05	4.70079	0.00238112	2.62322	0.904265	0.00834349	18.9763	103.196	20	5.15978	30.7437	0.605863	9.79437	1.54716
PRKCG	E/I Ratio	22	1.99227e-05	4.70065	0.00238112	2.62322	2.34406	0.00836693	22.6972	2040.08	20	102.004	30.7422	0.605851	-18.1269	6.87887
SCARNA2	E/I Ratio	22	2.012e-05	4.69637	0.00238661	2.62222	0.701727	0.0084138	279.937	68606.6	20	3430.33	30.6936	0.605473	43.3821	39.8596
IRS2	E/I Ratio	22	2.02587e-05	4.69339	0.00239445	2.62079	0.971075	0.00846067	17.2084	134.866	20	6.74332	30.6597	0.605209	6.72599	1.76629
AP3D1	E/I Ratio	22	2.05273e-05	4.68767	0.0024062	2.61867	1.06657	0.00853098	20.1626	94.4061	20	4.7203	30.5949	0.604703	11.4016	1.47622
FAM19A5	E/I Ratio	22	2.08325e-05	4.68126	0.00242598	2.61511	0.891792	0.00857786	20.234	291.436	20	14.5718	30.5223	0.604135	4.85931	2.59063
POLR2L	E/I Ratio	22	2.08842e-05	4.68018	0.00242598	2.61511	0.9983	0.00860129	11.1088	121.916	20	6.09582	30.5101	0.60404	1.16669	1.67525
CLPP	E/I Ratio	22	2.10408e-05	4.67694	0.00242641	2.61504	0.730487	0.0086716	5.2334	11.2188	20	0.560939	30.4734	0.603752	2.2193	0.507878
GNA11	E/I Ratio	22	2.12348e-05	4.67295	0.00243905	2.61278	0.880086	0.00869504	11.2811	47.1175	20	2.35588	30.4284	0.603398	5.10863	1.04006
NEUROD2	E/I Ratio	22	2.12648e-05	4.67234	0.00243905	2.61278	1.00131	0.00871848	8.55561	80.5496	20	4.02748	30.4215	0.603344	0.486102	1.35972
IDS	E/I Ratio	22	2.13903e-05	4.66978	0.00244181	2.61229	0.98898	0.00874191	309.039	37899.4	20	1894.97	30.3927	0.603117	134.084	29.48
CHMP1A	E/I Ratio	22	2.14223e-05	4.66913	0.00244181	2.61229	0.996155	0.00876535	12.9572	52.0854	20	2.60427	30.3853	0.603059	6.47217	1.09274
ATXN7L2	E/I Ratio	22	2.14992e-05	4.66758	0.00244181	2.61229	0.860675	0.00878879	4.51313	12.2486	20	0.612429	30.3678	0.602921	1.36919	0.529755
GABRA5	E/I Ratio	22	2.15178e-05	4.6672	0.00244181	2.61229	1.44577	0.00881222	39.8259	5552.35	20	277.618	30.3636	0.602887	-27.1071	11.2782
NEUROG3	E/I Ratio	22	2.16343e-05	4.66486	0.00244852	2.6111	2.85787	0.00883566	0.647366	3.85689	20	0.192845	30.3371	0.602679	-1.11595	0.29712
NCKAP5L	E/I Ratio	22	2.18129e-05	4.66129	0.0024622	2.60868	0.557808	0.0088591	3.4038	4.21718	20	0.210859	30.2969	0.602361	1.56118	0.310482
CYP46A1	E/I Ratio	22	2.22159e-05	4.65334	0.00247496	2.60643	0.67643	0.00897628	15.2615	83.3874	20	4.16937	30.2075	0.601653	7.08003	1.37858
BAIAP2	E/I Ratio	22	2.2567e-05	4.64653	0.00250101	2.60188	0.76205	0.00902316	24.5455	181.034	20	9.05168	30.131	0.601045	12.506	2.02867
LATS2	E/I Ratio	22	2.26614e-05	4.64471	0.00250496	2.6012	0.886132	0.00904659	2.35937	11.7821	20	0.589104	30.1107	0.600883	-0.711042	0.517365
BZRAP1	E/I Ratio	22	2.28891e-05	4.64037	0.00252359	2.59798	0.656202	0.00907003	21.6218	110.274	20	5.51372	30.062	0.600495	12.236	1.58151
LOC105376779	E/I Ratio	22	2.34911e-05	4.6291	0.00255534	2.59255	1.47278	0.00916378	0.509455	0.737135	20	0.0368568	29.9358	0.599486	-0.256307	0.129031
SPRN	E/I Ratio	22	2.35612e-05	4.6278	0.00255534	2.59255	1.24405	0.00921065	5.95964	19.2489	20	0.962447	29.9214	0.59937	2.04746	0.659204
EVI5L	E/I Ratio	22	2.36407e-05	4.62634	0.00255534	2.59255	0.767605	0.00923409	8.98672	28.6516	20	1.43258	29.905	0.599239	4.21504	0.80403
MYH9	E/I Ratio	22	2.36561e-05	4.62606	0.00255534	2.59255	1.12582	0.00925752	29.0991	644.217	20	32.2109	29.9019	0.599213	6.47401	3.81234
TFDP2	E/I Ratio	22	2.37916e-05	4.62358	0.00256349	2.59117	1.09047	0.00928096	10.4667	43.6319	20	2.1816	29.8742	0.598991	4.58132	0.99169
CSNK1D	E/I Ratio	22	2.41283e-05	4.61747	0.00259235	2.58631	0.832721	0.0093044	14.3713	41.357	20	2.06785	29.8061	0.598443	8.64795	0.964391
LY6H	E/I Ratio	22	2.42381e-05	4.6155	0.00259235	2.58631	1.38971	0.00932783	42.0118	4006.04	20	200.302	29.7841	0.598266	-14.2969	9.48803
SFT2D2	E/I Ratio	22	2.43168e-05	4.61409	0.00259235	2.58631	0.737091	0.00935127	10.4087	221.433	20	11.0717	29.7684	0.598139	-2.82632	2.23011
NCK2	E/I Ratio	22	2.43633e-05	4.61326	0.00259235	2.58631	1.00807	0.00939814	15.6191	82.6006	20	4.13003	29.7592	0.598064	7.5369	1.36185
C2orf66	E/I Ratio	22	2.4442e-05	4.61186	0.00259425	2.58599	1.21518	0.00942158	0.378889	0.743649	20	0.0371824	29.7436	0.597938	-0.387777	0.129183
DNLZ	E/I Ratio	22	2.45862e-05	4.60931	0.00260308	2.58451	0.630848	0.00944502	2.6546	3.99943	20	0.199971	29.7152	0.597709	0.877494	0.299443
FAM83H	E/I Ratio	22	2.48391e-05	4.60486	0.00261687	2.58222	0.761956	0.00949189	0.705947	0.418986	20	0.0209493	29.6658	0.597308	0.131232	0.0968397
MLLT1	E/I Ratio	22	2.50102e-05	4.60188	0.0026235	2.58112	1.03806	0.00951533	12.6971	87.7189	20	4.38595	29.6327	0.59704	4.386	1.40042
ARRDC1	E/I Ratio	22	2.50404e-05	4.60136	0.0026235	2.58112	0.678125	0.00953876	4.76945	8.2104	20	0.41052	29.6268	0.596992	2.22701	0.428401
SEPN1	E/I Ratio	22	2.58104e-05	4.5882	0.00266539	2.57424	0.885942	0.00967939	10.3165	41.1269	20	2.05635	29.481	0.595805	4.64026	0.956446
CELF5	E/I Ratio	22	2.69632e-05	4.56923	0.00273199	2.56352	0.645718	0.00986688	14.3242	88.811	20	4.44055	29.2715	0.594085	6.01271	1.4005
LRCH4	E/I Ratio	22	2.71498e-05	4.56623	0.00273199	2.56352	0.703859	0.00991375	4.84445	16.5226	20	0.82613	29.2385	0.593814	1.2615	0.60373
LOC100288846	E/I Ratio	22	2.72123e-05	4.56523	0.00273199	2.56352	0.862861	0.00996063	0.630225	0.519927	20	0.0259964	29.2275	0.593723	-0.00524027	0.107076
KCTD13	E/I Ratio	22	2.77355e-05	4.55696	0.00277798	2.55627	1.44635	0.00998406	6.73934	70.1073	20	3.50536	29.1365	0.592971	-0.628247	1.24144
SYTL5	E/I Ratio	22	2.80653e-05	4.55183	0.00278486	2.5552	2.83482	0.0100778	6.42078	250.21	20	12.5105	29.0801	0.592503	-7.48435	2.34302
STAB2	E/I Ratio	22	2.83573e-05	4.54733	0.00280731	2.55171	0.754463	0.0101012	0.106115	0.0242893	20	0.00121446	29.0308	0.592093	-0.0307722	0.0230655
RPL28	E/I Ratio	22	2.84829e-05	4.54542	0.0028117	2.55103	0.765204	0.0101247	32.9714	423.264	20	21.1632	29.0098	0.591918	14.9078	3.04371
PLXDC2	E/I Ratio	22	2.88282e-05	4.54018	0.00282018	2.54972	0.639886	0.0101716	19.0268	370.372	20	18.5186	28.9525	0.59144	2.1462	2.84438
CLPSL1	E/I Ratio	22	2.89566e-05	4.53825	0.00282082	2.54962	1.00643	0.0102653	0.215826	0.72266	20	0.036133	28.9314	0.591264	-0.529552	0.125596
TSR3	E/I Ratio	22	2.95617e-05	4.52927	0.00286605	2.54272	0.954884	0.0102887	9.58459	37.9297	20	1.89648	28.8332	0.590443	4.19369	0.908368
DYRK1B	E/I Ratio	22	2.97636e-05	4.52631	0.0028732	2.54163	0.76187	0.0103591	4.59381	7.3974	20	0.36987	28.8009	0.590172	2.2144	0.40093
SEPW1	E/I Ratio	22	3.07087e-05	4.51274	0.00292386	2.53404	0.864106	0.0104762	196.892	14912.2	20	745.612	28.6531	0.588926	90.3346	17.9549
B4GALT3	E/I Ratio	22	3.0732e-05	4.51241	0.00292386	2.53404	0.876535	0.0104997	6.56063	9.10271	20	0.455136	28.6495	0.588896	3.92813	0.443578
PTMS	E/I Ratio	22	3.10074e-05	4.50853	0.00293354	2.53261	0.694062	0.01057	23.1534	251.144	20	12.5572	28.6074	0.58854	9.336	2.32823
CDK10	E/I Ratio	22	3.12271e-05	4.50547	0.00294778	2.5305	0.704101	0.0105934	15.3228	60.748	20	3.0374	28.5741	0.588258	8.53112	1.1444
DGAT1	E/I Ratio	22	3.14428e-05	4.50248	0.00296159	2.52847	0.752026	0.0106169	4.9435	6.74318	20	0.337159	28.5416	0.587983	2.682	0.381064
FILIP1	E/I Ratio	22	3.20115e-05	4.49469	0.00298224	2.52546	0.955596	0.010734	4.78185	27.5066	20	1.37533	28.4572	0.587265	0.221059	0.768495
BCL11B	E/I Ratio	22	3.2328e-05	4.49042	0.00299558	2.52352	1.80167	0.0107809	6.40257	158.888	20	7.94441	28.411	0.586871	-4.54995	1.8455
ITGA8	E/I Ratio	22	3.24228e-05	4.48915	0.00299558	2.52352	1.63253	0.0108043	4.31509	75.2538	20	3.76269	28.3972	0.586753	-3.22067	1.26978
44442	E/I Ratio	22	3.24617e-05	4.48863	0.00299558	2.52352	0.823571	0.0108278	82.8772	2245.22	20	112.261	28.3916	0.586705	41.7197	6.93506
BCAS4	E/I Ratio	22	3.26036e-05	4.48673	0.00299813	2.52315	1.57488	0.0108747	9.34393	110.988	20	5.54941	28.3711	0.58653	0.196446	1.54135
PACS2	E/I Ratio	22	3.31622e-05	4.47936	0.00302026	2.51996	0.693976	0.0109684	25.4645	366.358	20	18.3179	28.2915	0.585848	8.86838	2.79645
CD24	E/I Ratio	22	3.33126e-05	4.47739	0.00302026	2.51996	1.85239	0.0109918	27.2917	4796.12	20	239.806	28.2703	0.585666	-32.7337	10.1143
PP7080	E/I Ratio	22	3.35095e-05	4.47483	0.00302026	2.51996	0.801587	0.0110622	3.87327	4.15612	20	0.207806	28.2427	0.585429	2.10715	0.297593
RASAL1	E/I Ratio	22	3.36156e-05	4.47346	0.00302026	2.51996	0.699602	0.011109	7.31309	91.1034	20	4.55517	28.2279	0.585302	-0.953592	1.39294
ADRA1D	E/I Ratio	22	3.41795e-05	4.46623	0.00302658	2.51905	2.30794	0.0112731	1.10694	8.80402	20	0.440201	28.1501	0.584632	-1.45934	0.432421
CAMTA2	E/I Ratio	22	3.46738e-05	4.46	0.00305538	2.51493	0.867828	0.01132	20.002	112.107	20	5.60535	28.0831	0.584053	10.8553	1.54122
CTU1	E/I Ratio	22	3.47805e-05	4.45866	0.00305538	2.51493	0.733076	0.0113434	0.695191	0.266582	20	0.0133291	28.0687	0.583929	0.249276	0.0751369
UBE2S	E/I Ratio	22	3.49314e-05	4.45678	0.00305881	2.51445	0.878711	0.0114137	7.06354	25.2844	20	1.26422	28.0485	0.583754	2.72238	0.731488
LOC105372148	E/I Ratio	22	3.5171e-05	4.45382	0.00305881	2.51445	1.09772	0.011484	0.353369	0.854012	20	0.0427006	28.0167	0.583478	-0.444011	0.134359
APC2	E/I Ratio	22	3.52081e-05	4.45336	0.00305881	2.51445	0.973551	0.0115075	10.2577	81.1033	20	4.05516	28.0118	0.583436	2.48783	1.30923
BCYRN1	E/I Ratio	22	3.52707e-05	4.45259	0.00305881	2.51445	0.892467	0.0115309	3546.5	1.49325e+07	20	746626	28.0035	0.583364	213.02	561.693
TNFRSF10B	E/I Ratio	22	3.55697e-05	4.44892	0.00306604	2.51342	0.900086	0.0116012	4.37975	13.889	20	0.694451	27.9642	0.583022	1.16711	0.541331
OAZ1	E/I Ratio	22	3.622e-05	4.44105	0.00308002	2.51145	0.782604	0.0116949	176.603	5889.78	20	294.489	27.88	0.582289	110.546	11.1307
GPRIN3	E/I Ratio	22	3.62467e-05	4.44073	0.00308002	2.51145	0.746619	0.0117418	4.96017	14.7278	20	0.736388	27.8766	0.582259	1.65713	0.556562
AMPD2	E/I Ratio	22	3.70454e-05	4.43127	0.00311857	2.50604	0.65791	0.011859	21.0286	141.769	20	7.08843	27.7755	0.581375	10.7993	1.72364
DENND1A	E/I Ratio	22	3.70877e-05	4.43077	0.00311857	2.50604	0.730848	0.0118824	14.0662	17.8866	20	0.894332	27.7702	0.581329	10.4331	0.612181
LOC105372396	E/I Ratio	22	3.71294e-05	4.43028	0.00311857	2.50604	1.1034	0.0119059	0.365887	0.691639	20	0.034582	27.765	0.581283	-0.348467	0.120369
SRF	E/I Ratio	22	3.74047e-05	4.42707	0.00312326	2.50539	0.931325	0.0119762	6.08223	6.40295	20	0.320148	27.7308	0.580983	3.91005	0.366013
HTR1A	E/I Ratio	22	3.77695e-05	4.42286	0.0031342	2.50387	1.05972	0.0120465	6.1459	84.6164	20	4.23082	27.6859	0.580588	-1.74418	1.32948
APLF	E/I Ratio	22	3.78296e-05	4.42217	0.0031342	2.50387	0.743321	0.0120699	4.59139	29.8728	20	1.49364	27.6785	0.580524	-0.0960364	0.789833
CHST12	E/I Ratio	22	3.90339e-05	4.40856	0.00318918	2.49632	0.849693	0.012234	3.81819	15.2651	20	0.763255	27.5338	0.579247	0.476177	0.563131
REXO1	E/I Ratio	22	3.90912e-05	4.40792	0.00318918	2.49632	1.13272	0.0122574	5.87328	27.5944	20	1.37972	27.5271	0.579187	1.3805	0.757036
PGPEP1	E/I Ratio	22	3.96786e-05	4.40144	0.00321421	2.49293	0.73512	0.0123043	7.64404	34.1083	20	1.70542	27.4584	0.578578	2.65528	0.840608
B3GNT4	E/I Ratio	22	4.02651e-05	4.39507	0.00322938	2.49088	0.723637	0.0124684	2.36401	2.22002	20	0.111001	27.3909	0.577978	1.09283	0.214194
ELAVL3	E/I Ratio	22	4.07647e-05	4.38972	0.00325721	2.48715	0.681477	0.0125152	18.9107	54.0161	20	2.70081	27.3343	0.577473	12.6469	1.05546
BGN	E/I Ratio	22	4.1279e-05	4.38427	0.00329214	2.48252	0.884236	0.0125387	4.79281	53.2043	20	2.66022	27.2768	0.57696	-1.41724	1.0464
LRFN4	E/I Ratio	22	4.18825e-05	4.37797	0.00331548	2.47945	0.738984	0.0126324	4.07609	13.9919	20	0.699595	27.2103	0.576364	0.895331	0.535959
FBXL16	E/I Ratio	22	4.2156e-05	4.37514	0.00331866	2.47904	0.817845	0.0127027	42.1402	1419.06	20	70.9532	27.1806	0.576097	10.1251	5.39456
ALPK1	E/I Ratio	22	4.25196e-05	4.37141	0.00333385	2.47705	1.13586	0.0127496	4.45744	75.4099	20	3.77049	27.1413	0.575744	-2.91744	1.24267
ZXDC	E/I Ratio	22	4.26616e-05	4.36996	0.00333385	2.47705	0.611074	0.0127965	16.2929	46.8756	20	2.34378	27.1261	0.575607	10.48	0.979474
BAHD1	E/I Ratio	22	4.38213e-05	4.35831	0.00338113	2.47094	0.819328	0.0129605	4.99707	5.85731	20	0.292866	27.0037	0.574502	2.94692	0.345452
LOC105370412	E/I Ratio	22	4.42555e-05	4.35403	0.00339956	2.46858	0.652369	0.0130074	0.324418	0.163483	20	0.00817416	26.9589	0.574095	-0.0178075	0.0576651
TOPAZ1	E/I Ratio	22	4.45564e-05	4.35109	0.00340404	2.46801	0.918713	0.0130543	0.0974343	0.0455863	20	0.00227932	26.928	0.573816	-0.0831769	0.0304331
SH3RF1	E/I Ratio	22	4.45578e-05	4.35108	0.00340404	2.46801	1.84344	0.0130777	10.0493	230.755	20	11.5378	26.9279	0.573814	-2.80064	2.16522
ARRB2	E/I Ratio	22	4.46436e-05	4.35024	0.00340404	2.46801	1.02912	0.0131012	15.7351	172.863	20	8.64313	26.9191	0.573735	4.61501	1.87373
NME3	E/I Ratio	22	4.51968e-05	4.34489	0.00341925	2.46607	0.727877	0.0132183	7.4636	38.3496	20	1.91748	26.8632	0.573226	2.2314	0.881628
ZNF853	E/I Ratio	22	4.56945e-05	4.34014	0.00343524	2.46404	0.855484	0.0132886	7.55391	26.0329	20	1.30164	26.8135	0.572773	3.24703	0.725711
UBXN11	E/I Ratio	22	4.57302e-05	4.3398	0.00343524	2.46404	0.709344	0.0133121	4.66399	15.7098	20	0.785492	26.8099	0.57274	1.3185	0.563715
ABL1	E/I Ratio	22	4.61367e-05	4.33595	0.00344395	2.46294	0.588381	0.013359	8.9649	33.8181	20	1.6909	26.7698	0.572374	4.06009	0.826463
LOC100124334	E/I Ratio	22	4.61605e-05	4.33573	0.00344395	2.46294	1.08056	0.0133824	1.18979	4.37466	20	0.218733	26.7675	0.572353	-0.574216	0.297237
FAM213B	E/I Ratio	22	4.66901e-05	4.33078	0.00347674	2.45883	0.56123	0.0134293	8.90357	21.14	20	1.057	26.7158	0.57188	5.02955	0.652775
LOC101927699	E/I Ratio	22	4.68269e-05	4.3295	0.00348085	2.45831	0.901581	0.0134527	9.48735	79.305	20	3.96525	26.7026	0.571758	1.98578	1.26402
LRGUK	E/I Ratio	22	4.72562e-05	4.32554	0.00350342	2.45551	0.750195	0.0134761	1.8733	4.67612	20	0.233806	26.6613	0.57138	0.0531453	0.306697
MEIS3	E/I Ratio	22	4.72947e-05	4.32519	0.00350342	2.45551	0.724209	0.0134996	14.5908	211.543	20	10.5771	26.6576	0.571346	2.34925	2.0627
SLC24A3	E/I Ratio	22	4.75882e-05	4.3225	0.00350748	2.455	4.05556	0.0135465	19.9546	3256.2	20	162.81	26.6297	0.571089	-28.0479	8.08844
TMEFF1	E/I Ratio	22	4.75961e-05	4.32243	0.00350748	2.455	0.687536	0.0135699	4.4129	30.8709	20	1.54355	26.6289	0.571082	-0.260971	0.787549
SCAMP4	E/I Ratio	22	4.79426e-05	4.31928	0.00351552	2.45401	0.77542	0.0136168	8.12065	24.805	20	1.24025	26.5962	0.57078	3.93364	0.705514
PCNXL3	E/I Ratio	22	4.83298e-05	4.31578	0.00352356	2.45302	0.861129	0.0136871	4.65018	8.56474	20	0.428237	26.5599	0.570446	2.19153	0.414282
SAMD4B	E/I Ratio	22	4.86648e-05	4.31278	0.00352356	2.45302	0.769005	0.0137105	14.6713	61.664	20	3.0832	26.5288	0.570158	8.07804	1.11096
MRPS18AP1	E/I Ratio	22	4.87191e-05	4.3123	0.00352356	2.45302	0.50906	0.0137574	0.896635	1.19676	20	0.0598379	26.5237	0.570112	-0.0217939	0.154756
IL27RA	E/I Ratio	22	4.93834e-05	4.30642	0.00352356	2.45302	1.15629	0.0140152	1.66102	3.24443	20	0.162221	26.4628	0.569548	0.150556	0.254515
MPRIP	E/I Ratio	22	4.94842e-05	4.30553	0.00352486	2.45286	0.934521	0.0140386	40.4403	260.675	20	13.0337	26.4536	0.569463	26.9035	2.28096
SRGAP2-AS1	E/I Ratio	22	4.96641e-05	4.30396	0.00352748	2.45254	0.662177	0.0140621	3.36676	5.74857	20	0.287429	26.4373	0.569311	1.35714	0.338621
SRGAP2C	E/I Ratio	22	5.14217e-05	4.28885	0.0036146	2.44194	0.572511	0.0142261	16.5237	96.8177	20	4.84089	26.2811	0.567858	8.30082	1.38556
MAN2B1	E/I Ratio	22	5.3667e-05	4.27029	0.00372176	2.42925	0.728792	0.0143902	4.03126	16.3288	20	0.816442	26.09	0.566066	0.666608	0.566945
ZSCAN18	E/I Ratio	22	5.37312e-05	4.26977	0.00372176	2.42925	0.871169	0.014437	25.2388	143.611	20	7.18056	26.0847	0.566016	15.2616	1.68117
IQSEC2	E/I Ratio	22	5.49899e-05	4.25972	0.00375451	2.42545	0.785675	0.0146245	17.9441	114.121	20	5.70603	25.9815	0.565042	9.06765	1.49568
SH2D6	E/I Ratio	22	5.59718e-05	4.25203	0.00380894	2.4192	0.827021	0.0146949	0.634704	1.15082	20	0.0575409	25.9028	0.564297	-0.25532	0.149969
PDZD4	E/I Ratio	22	5.63368e-05	4.24921	0.00381005	2.41907	0.873825	0.0147652	51.7709	974.839	20	48.7419	25.8739	0.564023	25.8814	4.36238
GPR27	E/I Ratio	22	5.66227e-05	4.24701	0.00381671	2.41831	1.14663	0.0148355	1.36569	4.56001	20	0.228001	25.8515	0.563809	-0.404219	0.29823
LYPLA2	E/I Ratio	22	5.73936e-05	4.24114	0.00384438	2.41517	0.837176	0.0149292	6.73262	22.3708	20	1.11854	25.7915	0.563238	2.81697	0.659789
DAW1	E/I Ratio	22	5.88742e-05	4.23008	0.00388949	2.41011	0.832091	0.0151167	2.12728	14.5099	20	0.725494	25.6788	0.56216	-1.01934	0.530207
LRRC16B	E/I Ratio	22	5.92853e-05	4.22705	0.00390155	2.40876	1.13587	0.015187	2.77368	12.3024	20	0.615119	25.648	0.561865	-0.12197	0.487919
CHCHD6	E/I Ratio	22	5.99961e-05	4.22188	0.00391424	2.40735	1.35696	0.0153276	14.5529	376.972	20	18.8486	25.5954	0.561359	-1.45967	2.69812
SNX18P5	E/I Ratio	22	6.01922e-05	4.22046	0.00391506	2.40726	1.01015	0.0153745	1.44563	6.43967	20	0.321984	25.581	0.561221	-0.646631	0.352547
MARK4	E/I Ratio	22	6.07043e-05	4.21678	0.00393637	2.4049	0.940117	0.0154214	7.21463	24.2061	20	1.21031	25.5437	0.560861	3.16114	0.683015
PCGF3	E/I Ratio	22	6.41139e-05	4.19305	0.00406113	2.39135	0.72133	0.0157729	15.0241	13.9326	20	0.696628	25.3036	0.558534	11.9634	0.515742
COL4A2	E/I Ratio	22	6.56566e-05	4.18272	0.00411371	2.38577	1.87809	0.0159604	5.77787	156.346	20	7.81731	25.1995	0.557517	-4.45423	1.72411
BTNL9	E/I Ratio	22	6.67773e-05	4.17537	0.00412787	2.38427	0.94541	0.0161245	6.12626	92.5929	20	4.62965	25.1256	0.556793	-1.73645	1.32487
LOC101927532	E/I Ratio	22	6.6817e-05	4.17511	0.00412787	2.38427	1.02242	0.0161479	5.03189	78.0056	20	3.90028	25.123	0.556767	-2.18456	1.21597
TRABD	E/I Ratio	22	6.68222e-05	4.17508	0.00412787	2.38427	0.663962	0.0161714	3.14678	5.1642	20	0.25821	25.1227	0.556764	1.29	0.312867
CLMP	E/I Ratio	22	6.70779e-05	4.17342	0.00413595	2.38342	2.36064	0.0162182	3.44416	46.5759	20	2.3288	25.106	0.5566	-2.1302	0.939281
LOC105378540	E/I Ratio	22	6.72886e-05	4.17206	0.00414296	2.38269	0.741048	0.0162417	1.17112	2.02728	20	0.101364	25.0923	0.556466	0.00845806	0.195909
LOC105373571	E/I Ratio	22	6.77188e-05	4.16929	0.00414965	2.38199	0.670767	0.0162651	1.31144	1.03314	20	0.0516572	25.0646	0.556192	0.481902	0.139777
AMN	E/I Ratio	22	6.7761e-05	4.16902	0.00414965	2.38199	0.690571	0.0162886	0.0688361	0.0351696	20	0.00175848	25.0618	0.556165	-0.0842074	0.0257879
NCOR2	E/I Ratio	22	6.79291e-05	4.16794	0.00414966	2.38199	0.966916	0.0163589	11.0934	99.2912	20	4.96456	25.051	0.556059	2.96335	1.36992
FZD7	E/I Ratio	22	6.83392e-05	4.16533	0.0041537	2.38156	1.81613	0.0164526	3.11961	49.8057	20	2.49028	25.0248	0.555801	-2.63545	0.96973
NLGN2	E/I Ratio	22	7.06014e-05	4.15119	0.00422499	2.37417	0.709805	0.0167104	14.1535	63.6894	20	3.18447	24.8833	0.5544	7.66398	1.09349
POLRMT	E/I Ratio	22	7.08272e-05	4.1498	0.00422665	2.374	0.856161	0.0167573	5.7456	13.4901	20	0.674505	24.8695	0.554262	2.75976	0.503114
SPHKAP	E/I Ratio	22	7.16146e-05	4.145	0.00423779	2.37286	2.79213	0.0168745	24.8493	5039.02	20	251.951	24.8215	0.553786	-32.8024	9.71434
ADAMTS7	E/I Ratio	22	7.17238e-05	4.14434	0.00423779	2.37286	0.688472	0.0168979	0.191855	0.0747039	20	0.0037352	24.8149	0.55372	-0.0300936	0.0373985
SH3GL1	E/I Ratio	22	7.17442e-05	4.14421	0.00423779	2.37286	0.901831	0.0169213	7.9107	34.3287	20	1.71643	24.8137	0.553708	3.15297	0.801679
SLC25A22	E/I Ratio	22	7.18438e-05	4.14361	0.00423779	2.37286	1.03395	0.0169448	18.2488	361.84	20	18.092	24.8077	0.553648	2.8042	2.60242
SCAP	E/I Ratio	22	7.19078e-05	4.14322	0.00423779	2.37286	0.795317	0.0169682	12.9822	20.6202	20	1.03101	24.8038	0.55361	9.29554	0.621201
C8orf46	E/I Ratio	22	7.20587e-05	4.14231	0.00424083	2.37255	2.05494	0.0169917	64.6838	8029.48	20	401.474	24.7947	0.553519	-8.05209	12.256
LOC440934	E/I Ratio	22	7.24002e-05	4.14026	0.0042492	2.37169	1.11842	0.0170385	2.11325	6.94702	20	0.347351	24.7743	0.553315	-0.0253235	0.360351
TTC7B	E/I Ratio	22	7.33276e-05	4.13473	0.00428242	2.36831	0.956016	0.0171088	23.1541	184.014	20	9.2007	24.7192	0.552765	12.1598	1.85255
FAM27E3	E/I Ratio	22	7.36613e-05	4.13276	0.00429193	2.36735	0.804679	0.0171557	4.65763	17.6752	20	0.883761	24.6996	0.552569	1.25157	0.573923
PRR14	E/I Ratio	22	7.37381e-05	4.13231	0.00429193	2.36735	0.800669	0.0171792	3.37247	5.49641	20	0.27482	24.6951	0.552524	1.47327	0.320016
TRIM28	E/I Ratio	22	7.38323e-05	4.13175	0.00429193	2.36735	0.780731	0.0172026	17.8193	52.7895	20	2.63948	24.6896	0.552469	11.9342	0.991647
RUFY4	E/I Ratio	22	7.46022e-05	4.12725	0.0043249	2.36402	3.42448	0.0172495	0.281283	1.29673	20	0.0648363	24.6448	0.55202	-0.640252	0.155279
ZNF813	E/I Ratio	22	7.48728e-05	4.12568	0.00432828	2.36368	0.762382	0.0172729	1.10146	1.39685	20	0.0698426	24.6292	0.551863	0.145311	0.161111
IPO7P2	E/I Ratio	22	7.56952e-05	4.12093	0.00434692	2.36182	0.636503	0.0174135	0.427782	0.624999	20	0.03125	24.5821	0.55139	-0.211179	0.107665
LOC728093	E/I Ratio	22	7.59128e-05	4.11969	0.00435143	2.36137	0.589567	0.017437	1.5981	3.80823	20	0.190412	24.5698	0.551265	0.021258	0.265698
MBD3	E/I Ratio	22	7.65896e-05	4.11583	0.00435143	2.36137	0.788443	0.017601	15.8314	213.539	20	10.6769	24.5315	0.55088	4.03295	1.98805
MAPK7	E/I Ratio	22	7.67684e-05	4.11482	0.00435502	2.36101	0.696276	0.0176244	1.92704	2.17769	20	0.108884	24.5215	0.550779	0.735807	0.200723
LOC105369319	E/I Ratio	22	7.68569e-05	4.11432	0.00435502	2.36101	0.968241	0.0176479	0.216195	0.174234	20	0.00871171	24.5166	0.550729	-0.120721	0.0567705
FIBCD1	E/I Ratio	22	7.71064e-05	4.11291	0.00435818	2.36069	1.12285	0.0176713	3.03398	164.333	20	8.21666	24.5026	0.550588	-7.31015	1.74299
ZNF609	E/I Ratio	22	7.72784e-05	4.11194	0.00435818	2.36069	0.570483	0.0177182	12.6942	10.7966	20	0.53983	24.493	0.550492	10.0434	0.446674
U2AF2	E/I Ratio	22	7.79952e-05	4.10793	0.00438458	2.35807	0.556954	0.0177885	16.6295	30.6872	20	1.53436	24.4534	0.55009	12.164	0.752443
COASY	E/I Ratio	22	7.84277e-05	4.10553	0.00439731	2.35681	0.649991	0.0178354	8.79637	13.8776	20	0.693879	24.4296	0.54985	5.79485	0.505756
GRIK4	E/I Ratio	22	7.98111e-05	4.09794	0.0044573	2.35093	0.9976	0.0179057	4.09069	33.0516	20	1.65258	24.3546	0.549089	-0.534314	0.779315
C19orf25	E/I Ratio	22	7.99601e-05	4.09713	0.00445979	2.35069	0.841266	0.0179291	6.94993	27.2922	20	1.36461	24.3467	0.549008	2.74786	0.708052
AGAP2-AS1	E/I Ratio	22	8.08315e-05	4.09242	0.00447538	2.34917	0.786274	0.0180463	1.04261	1.2389	20	0.0619449	24.3002	0.548535	0.148173	0.150712
AGFG2	E/I Ratio	22	8.08816e-05	4.09215	0.00447538	2.34917	0.836656	0.0180697	7.3037	67.3262	20	3.36631	24.2976	0.548508	0.710466	1.11096
STK38	E/I Ratio	22	8.10602e-05	4.09119	0.00447538	2.34917	0.81978	0.0180932	7.45942	17.0936	20	0.854679	24.2882	0.548412	4.13789	0.55968
FGF13	E/I Ratio	22	8.11043e-05	4.09096	0.00447538	2.34917	1.15606	0.0181166	28.0714	1312.39	20	65.6195	24.2858	0.548388	-1.03133	4.90381
C22orf23	E/I Ratio	22	8.12747e-05	4.09004	0.00447538	2.34917	0.671678	0.0181401	3.76769	35.9151	20	1.79576	24.2769	0.548297	-1.0458	0.811075
MMRN2	E/I Ratio	22	8.20393e-05	4.08598	0.00450509	2.3463	0.974748	0.0182104	3.38311	7.57897	20	0.378949	24.2368	0.547888	1.17375	0.372279
NCDN	E/I Ratio	22	8.26504e-05	4.08275	0.00452699	2.34419	0.710886	0.0182572	141.623	11917.7	20	595.885	24.2051	0.547564	54.0692	14.7528
SHISA6	E/I Ratio	22	8.3577e-05	4.07791	0.00456452	2.3406	2.96112	0.0183041	19.7139	2240.34	20	112.017	24.1576	0.547076	-18.2096	6.39012
PARD6A	E/I Ratio	22	8.39991e-05	4.07573	0.00456676	2.34039	0.749	0.0183744	6.95136	21.0533	20	1.05267	24.1361	0.546856	3.27669	0.619184
IMPDH1P10	E/I Ratio	22	8.55091e-05	4.06799	0.0046067	2.33661	0.715052	0.0185619	2.61251	5.68544	20	0.284272	24.0602	0.546076	0.705919	0.321261
DDN	E/I Ratio	22	8.77473e-05	4.05677	0.00469173	2.32867	1.03584	0.0187025	38.8567	1887.35	20	94.3675	23.9504	0.544942	4.19831	5.83995
TNFRSF14	E/I Ratio	22	8.81108e-05	4.05497	0.00470527	2.32742	1.14283	0.018726	3.48854	29.3283	20	1.46641	23.9329	0.54476	-0.830292	0.727724
SYT17	E/I Ratio	22	8.89873e-05	4.05067	0.0047108	2.3269	0.964213	0.01889	10.7065	179.31	20	8.96551	23.8909	0.544325	0.0369634	1.79782
ZNF589	E/I Ratio	22	8.99253e-05	4.04612	0.00474868	2.32343	0.836498	0.0189369	8.01864	25.4738	20	1.27369	23.8465	0.543863	4.00088	0.676994
LOC101928572	E/I Ratio	22	9.0117e-05	4.04519	0.00475292	2.32304	0.919787	0.0189603	0.482067	0.547259	20	0.0273629	23.8375	0.54377	-0.106711	0.0992094
GALM	E/I Ratio	22	9.04295e-05	4.04369	0.00475563	2.32279	1.00606	0.0190072	3.09342	5.58032	20	0.279016	23.8229	0.543617	1.21387	0.316703
MS4A7	E/I Ratio	22	9.13694e-05	4.0392	0.00477764	2.32079	0.623098	0.0191244	3.86498	15.734	20	0.786702	23.7791	0.543161	0.711839	0.531305
LOC105377988	E/I Ratio	22	9.15533e-05	4.03833	0.00478139	2.32045	0.937619	0.0191478	0.485477	0.998003	20	0.0499001	23.7706	0.543073	-0.308506	0.133787
LOC105372141	E/I Ratio	22	9.19593e-05	4.0364	0.00478515	2.3201	0.713482	0.0191947	0.660877	1.31071	20	0.0655354	23.752	0.542878	-0.248675	0.15326
LOC105374050	E/I Ratio	22	9.20869e-05	4.0358	0.00478583	2.32004	0.602824	0.0192416	2.661	12.1024	20	0.605122	23.7461	0.542816	-0.102491	0.465649
WIPF3	E/I Ratio	22	9.26642e-05	4.03309	0.0047983	2.31891	2.43016	0.0193119	15.4322	964.981	20	48.249	23.7197	0.542541	-9.23042	4.15566
MDGA1	E/I Ratio	22	9.53331e-05	4.02076	0.00489478	2.31027	0.946173	0.0194525	3.24141	21.5655	20	1.07828	23.6001	0.541285	-0.436163	0.619673
GRN	E/I Ratio	22	9.54452e-05	4.02025	0.00489478	2.31027	0.79465	0.0194994	10.2296	88.6743	20	4.43371	23.5951	0.541233	2.7731	1.25642
NF2	E/I Ratio	22	9.86152e-05	4.00606	0.00500199	2.30086	1.08772	0.0196869	21.8145	192.784	20	9.63919	23.4579	0.539785	10.8521	1.84717
SRGAP2	E/I Ratio	22	9.89473e-05	4.0046	0.00500199	2.30086	0.614088	0.0197338	17.3549	142.885	20	7.14425	23.4438	0.539635	7.92007	1.58977
ATP13A1	E/I Ratio	22	0.000100421	3.99817	0.00502909	2.29851	0.77325	0.0199681	6.57428	12.3145	20	0.615724	23.3819	0.538978	3.80815	0.466094
LRRTM1	E/I Ratio	22	0.000102207	3.99052	0.00509392	2.29295	1.08565	0.0200619	7.13887	58.4923	20	2.92462	23.3082	0.538194	1.11981	1.01421
AGAP3	E/I Ratio	22	0.000103355	3.98567	0.00511901	2.29081	0.66743	0.0201791	32.0969	346.47	20	17.3235	23.2616	0.537696	17.4624	2.46592
PTPN23	E/I Ratio	22	0.000103537	3.98491	0.00511901	2.29081	0.891599	0.0202259	6.04876	12.3846	20	0.619231	23.2542	0.537617	3.28234	0.466142
MGAT4B	E/I Ratio	22	0.000103709	3.98418	0.00512158	2.2906	1.20296	0.0202494	9.46398	48.7805	20	2.43903	23.2473	0.537543	3.97446	0.924987
FNDC1	E/I Ratio	22	0.000105007	3.97878	0.00516179	2.2872	1.02277	0.0203431	1.50323	43.093	20	2.15465	23.1954	0.536988	-3.6506	0.868422
LOC105377594	E/I Ratio	22	0.000105703	3.97591	0.00517179	2.28636	0.815436	0.0204369	0.74272	3.62916	20	0.181458	23.1679	0.536693	-0.752041	0.251868
KRT8P12	E/I Ratio	22	0.000106064	3.97443	0.0051771	2.28591	0.79423	0.0204837	1.6792	2.41638	20	0.120819	23.1537	0.536541	0.459881	0.205456
GAS2L1	E/I Ratio	22	0.000106198	3.97388	0.0051771	2.28591	0.733692	0.0205072	8.34113	53.0299	20	2.65149	23.1485	0.536484	2.62968	0.962382
ARHGEF25	E/I Ratio	22	0.000106331	3.97334	0.0051771	2.28591	1.47321	0.0205306	32.7887	1392.04	20	69.6021	23.1433	0.536428	3.52941	4.9302
DGKD	E/I Ratio	22	0.000108308	3.96534	0.00522449	2.28196	0.641104	0.0206947	7.62222	75.8893	20	3.79446	23.0667	0.535604	0.801852	1.14923
FBXL19	E/I Ratio	22	0.000108364	3.96512	0.00522449	2.28196	0.573423	0.0207415	6.93515	19.1601	20	0.958005	23.0645	0.535581	3.50829	0.577427
RFX1	E/I Ratio	22	0.000108934	3.96284	0.00523608	2.28099	0.939973	0.0207884	1.21756	1.63362	20	0.0816811	23.0428	0.535346	0.217403	0.168527
CSF1	E/I Ratio	22	0.000108973	3.96268	0.00523608	2.28099	0.745284	0.0208118	5.09726	48.6991	20	2.43496	23.0413	0.53533	-0.363326	0.920111
KSR2	E/I Ratio	22	0.000109852	3.95919	0.00526056	2.27897	1.05675	0.0208822	14.9083	115.538	20	5.77691	23.008	0.53497	6.50355	1.41621
TRIM8	E/I Ratio	22	0.000111097	3.9543	0.00530234	2.27553	0.725345	0.0209525	21.392	242.047	20	12.1023	22.9612	0.534464	9.23929	2.04773
CTBP1	E/I Ratio	22	0.000112777	3.94778	0.00534654	2.27193	0.699376	0.0210931	26.7247	141.279	20	7.06394	22.8991	0.53379	17.4527	1.56233
TYROBP	E/I Ratio	22	0.000113061	3.94669	0.00534777	2.27183	0.892799	0.02114	9.70403	169.711	20	8.48557	22.8887	0.533677	-0.455924	1.71196
LYL1	E/I Ratio	22	0.000113283	3.94583	0.00534777	2.27183	1.05826	0.0211634	1.02154	2.99027	20	0.149514	22.8806	0.533589	-0.326851	0.227204
TMEM8B	E/I Ratio	22	0.000114818	3.93999	0.00541332	2.26654	0.866192	0.0212103	8.89203	31.3161	20	1.5658	22.825	0.532983	4.53376	0.734371
TRMT61A	E/I Ratio	22	0.000116656	3.93309	0.0054646	2.26244	0.792722	0.0213275	2.89809	5.2966	20	0.26483	22.7595	0.532268	1.10829	0.301583
KSR1	E/I Ratio	22	0.000116786	3.93261	0.0054646	2.26244	1.12392	0.0213509	12.1533	280.158	20	14.0079	22.7549	0.532218	-0.862336	2.19313
KIAA2013	E/I Ratio	22	0.000117332	3.93058	0.00547137	2.2619	0.66339	0.0214446	6.99688	27.843	20	1.39215	22.7357	0.532007	2.89543	0.691097
LOC101927550	E/I Ratio	22	0.000119192	3.92375	0.00552068	2.25801	0.417209	0.0215618	2.76131	1.5955	20	0.0797752	22.671	0.531298	1.7809	0.1652
PTPRS	E/I Ratio	22	0.000120874	3.91767	0.00556509	2.25453	0.833627	0.0217024	35.9348	612.329	20	30.6165	22.6134	0.530664	16.7525	3.23222
POU3F1	E/I Ratio	22	0.000121248	3.91633	0.00557388	2.25384	3.41977	0.0217493	1.44833	18.148	20	0.907402	22.6007	0.530524	-1.85309	0.556291
ABHD12	E/I Ratio	22	0.000122144	3.91313	0.00559275	2.25237	0.88295	0.0218196	27.6038	394.104	20	19.7052	22.5705	0.530191	12.2293	2.59061
MBOAT7	E/I Ratio	22	0.000122691	3.91119	0.00560492	2.25143	0.864223	0.0218899	18.3198	207.47	20	10.3735	22.5522	0.529989	7.16929	1.87887
MSC	E/I Ratio	22	0.000123621	3.90791	0.00562932	2.24954	1.12787	0.0219603	1.19078	7.34431	20	0.367216	22.5212	0.529647	-0.905724	0.353262
LDHBP3	E/I Ratio	22	0.000124303	3.90552	0.00565432	2.24762	0.887766	0.0219837	0.0585798	0.116877	20	0.00584383	22.4987	0.529397	-0.205763	0.0445419
LINC01314	E/I Ratio	22	0.000126061	3.89942	0.00569181	2.24475	4.31389	0.0221477	8.45499	631.86	20	31.593	22.4412	0.52876	-10.9565	3.27084
DOCK4-AS1	E/I Ratio	22	0.000126803	3.89687	0.00570119	2.24403	0.651415	0.0222415	5.37766	32.8718	20	1.64359	22.4172	0.528494	0.952511	0.74564
ERCC2	E/I Ratio	22	0.00012862	3.89069	0.0057452	2.24069	0.526648	0.0223821	4.77793	3.83439	20	0.19172	22.3592	0.527847	3.26855	0.254333
FRMD8	E/I Ratio	22	0.000129223	3.88866	0.00575936	2.23963	0.646046	0.022429	3.45066	7.30347	20	0.365173	22.3401	0.527634	1.36842	0.350859
GUK1	E/I Ratio	22	0.000129447	3.88791	0.00575936	2.23963	1.33457	0.0224759	70.3706	3541.88	20	177.094	22.333	0.527556	24.5231	7.72532
CAMK2B	E/I Ratio	22	0.000130216	3.88534	0.00578152	2.23796	1.11513	0.0225227	82.036	7960.39	20	398.02	22.3089	0.527286	13.3401	11.5753
NEURL1B	E/I Ratio	22	0.00013162	3.88068	0.00581558	2.23541	1.58817	0.022593	7.20043	190.414	20	9.52068	22.2652	0.526797	-3.41377	1.7885
PLA2G4D	E/I Ratio	22	0.000132227	3.87868	0.00582237	2.2349	1.30941	0.0227102	0.202832	0.297406	20	0.0148703	22.2464	0.526587	-0.216473	0.0706531
FGD1	E/I Ratio	22	0.000132428	3.87802	0.00582518	2.23469	0.581346	0.0227337	3.03313	2.47467	20	0.123734	22.2403	0.526518	1.82377	0.203777
LOC100420848	E/I Ratio	22	0.000134443	3.87146	0.00590314	2.22892	0.79775	0.0227571	0.772872	1.40454	20	0.0702269	22.1789	0.525829	-0.136961	0.153307
TBKBP1	E/I Ratio	22	0.000134781	3.87037	0.00590314	2.22892	0.744749	0.022804	6.62062	23.3851	20	1.16926	22.1687	0.525715	2.90899	0.625412
C9orf172	E/I Ratio	22	0.000135162	3.86915	0.00590314	2.22892	0.740812	0.0228508	1.47638	4.89011	20	0.244505	22.1572	0.525586	-0.220461	0.285919
ROM1	E/I Ratio	22	0.000135296	3.86871	0.00590314	2.22892	0.687832	0.0228977	5.3447	42.8914	20	2.14457	22.1532	0.52554	0.31979	0.8467
NHLH2	E/I Ratio	22	0.000136776	3.86399	0.005931	2.22687	1.26075	0.0230383	1.89276	19.2679	20	0.963395	22.1091	0.525043	-1.47179	0.566929
TMEM151A	E/I Ratio	22	0.000137684	3.86112	0.00596107	2.22468	0.521126	0.0230852	8.12049	44.3427	20	2.21713	22.0823	0.52474	3.01946	0.859525
LINC00889	E/I Ratio	22	0.000137752	3.8609	0.00596107	2.22468	0.974055	0.0231087	10.5095	75.9404	20	3.79702	22.0803	0.524718	3.83427	1.12477
MEGF9	E/I Ratio	22	0.000138317	3.85912	0.00596127	2.22466	0.737296	0.023179	30.1615	476.401	20	23.82	22.0637	0.52453	13.4486	2.81612
HIPK4	E/I Ratio	22	0.000138477	3.85862	0.00596127	2.22466	0.7215	0.0232024	2.10138	4.13657	20	0.206828	22.059	0.524478	0.544198	0.262385
VAV1	E/I Ratio	22	0.000138509	3.85852	0.00596127	2.22466	0.787754	0.0232258	1.73182	5.63808	20	0.281904	22.0581	0.524467	-0.0860931	0.30632
ATF5	E/I Ratio	22	0.000138789	3.85765	0.00596127	2.22466	0.961087	0.0232493	1.61333	2.85681	20	0.14284	22.0499	0.524375	0.319526	0.218007
LMTK3	E/I Ratio	22	0.000139802	3.85449	0.00597701	2.22352	0.830851	0.0233899	8.91571	65.4556	20	3.27278	22.0205	0.524041	2.72683	1.04283
SAMD1	E/I Ratio	22	0.000140774	3.85148	0.00598761	2.22275	0.79624	0.0234602	5.60861	47.6167	20	2.38084	21.9924	0.523724	0.333374	0.888879
ZBTB20	E/I Ratio	22	0.000140812	3.85136	0.00598761	2.22275	0.844898	0.0234836	27.9226	2365.97	20	118.298	21.9914	0.523711	-9.26136	6.26551
LOC105369141	E/I Ratio	22	0.000140845	3.85126	0.00598761	2.22275	0.545901	0.0235071	0.174649	0.1027	20	0.00513501	21.9904	0.523701	-0.0703287	0.0412789
A4GALT	E/I Ratio	22	0.000140892	3.85111	0.00598761	2.22275	0.781426	0.0235305	1.17791	2.81186	20	0.140593	21.9891	0.523685	-0.103905	0.215986
TCIRG1	E/I Ratio	22	0.000142839	3.84515	0.0060152	2.22075	0.886304	0.0236946	2.21572	9.62855	20	0.481427	21.9336	0.523055	-0.153258	0.399173
ZNF90	E/I Ratio	22	0.000143097	3.84437	0.0060152	2.22075	0.785193	0.023718	0.399889	0.430655	20	0.0215327	21.9263	0.522973	-0.101036	0.0844061
RAMP1	E/I Ratio	22	0.000143345	3.84362	0.0060152	2.22075	1.1405	0.0237883	25.2611	1020.79	20	51.0393	21.9193	0.522893	0.877039	4.10873
LOC105372976	E/I Ratio	22	0.00014472	3.83947	0.00604103	2.21889	0.632082	0.0239524	0.980088	0.956769	20	0.0478385	21.8808	0.522455	0.234223	0.125679
CRIP2	E/I Ratio	22	0.00014587	3.83603	0.00606032	2.2175	0.840955	0.0240461	21.4985	500.572	20	25.0286	21.8489	0.522091	4.45047	2.8726
MTND2P15	E/I Ratio	22	0.000146011	3.83561	0.00606032	2.2175	0.938062	0.024093	1.94763	43.7702	20	2.18851	21.845	0.522046	-3.09307	0.84936
ST6GALNAC4	E/I Ratio	22	0.000146861	3.83309	0.00607784	2.21625	0.819684	0.0241633	3.94539	10.3261	20	0.516304	21.8217	0.521779	1.49838	0.412323
ZFAND3	E/I Ratio	22	0.000147274	3.83187	0.00608315	2.21587	0.63513	0.0242102	13.0785	68.2147	20	3.41074	21.8104	0.52165	6.79076	1.05949
CTBP2	E/I Ratio	22	0.000147607	3.83089	0.00609102	2.21531	0.955069	0.0242336	13.5905	108.397	20	5.41987	21.8013	0.521546	5.66598	1.33529
STC2	E/I Ratio	22	0.000147923	3.82996	0.00609816	2.2148	2.38784	0.0242571	1.02538	8.80498	20	0.440249	21.7927	0.521447	-1.23273	0.380492
CCBE1	E/I Ratio	22	0.000148117	3.82939	0.00610027	2.21465	1.85898	0.0242805	2.82483	21.9366	20	1.09683	21.7874	0.521387	-0.738959	0.6005
VSTM2L	E/I Ratio	22	0.000149647	3.82493	0.00615139	2.21103	0.812384	0.0243274	16.3708	224.175	20	11.2088	21.7461	0.520913	4.98903	1.91783
ELMO2	E/I Ratio	22	0.000153756	3.81317	0.006254	2.20384	0.943912	0.0245852	20.64	293.378	20	14.6689	21.6375	0.519663	7.65205	2.18848
KIAA2012	E/I Ratio	22	0.000155664	3.80781	0.00630158	2.20055	0.9619	0.0247024	1.7211	7.95866	20	0.397933	21.5881	0.519093	-0.415644	0.360042
XYLT1	E/I Ratio	22	0.000156129	3.80652	0.00631444	2.19967	1.27141	0.0247258	8.60209	63.693	20	3.18465	21.5761	0.518955	2.55901	1.01826
CES3	E/I Ratio	22	0.000156305	3.80603	0.00631554	2.19959	0.7564	0.0247492	4.55241	3.2032	20	0.16016	21.5716	0.518903	3.19735	0.228328
ZNF646	E/I Ratio	22	0.00015711	3.8038	0.00631578	2.19957	0.594303	0.0248195	3.252	2.01849	20	0.100924	21.5511	0.518665	2.17684	0.181165
GP1BA	E/I Ratio	22	0.000157164	3.80365	0.00631578	2.19957	0.681296	0.024843	0.871926	0.622075	20	0.0311037	21.5497	0.518649	0.275073	0.10057
LOC105376563	E/I Ratio	22	0.000157647	3.80231	0.00631578	2.19957	1.05622	0.0249133	0.5541	1.47707	20	0.0738536	21.5375	0.518507	-0.36534	0.154926
GALNT18	E/I Ratio	22	0.000157712	3.80214	0.00631578	2.19957	0.988757	0.0249602	20.5683	376.214	20	18.8107	21.5358	0.518488	5.89512	2.47243
PPAPDC1A	E/I Ratio	22	0.000158058	3.80118	0.00631789	2.19943	0.658874	0.025007	7.61816	241.763	20	12.0881	21.5271	0.518386	-4.14197	1.98159
CCDC71L	E/I Ratio	22	0.000158297	3.80053	0.00631827	2.1994	0.792887	0.0250539	2.1948	2.88527	20	0.144263	21.521	0.518316	0.910253	0.216446
AKT1S1	E/I Ratio	22	0.000159806	3.79641	0.00635978	2.19656	0.778326	0.0250773	4.18831	10.444	20	0.522198	21.4832	0.517877	1.74653	0.411441
RRAS2	E/I Ratio	22	0.000160055	3.79573	0.00635978	2.19656	1.17945	0.0251477	4.64195	26.3769	20	1.31884	21.4769	0.517804	0.762025	0.653768
GRIN2B	E/I Ratio	22	0.000160143	3.79549	0.00635978	2.19656	1.15062	0.0251711	31.4953	1271.73	20	63.5863	21.4747	0.517779	4.55609	4.53927
ZBTB12	E/I Ratio	22	0.00016062	3.7942	0.00635978	2.19656	0.611051	0.025218	1.45439	1.74352	20	0.0871762	21.4629	0.517641	0.457191	0.168029
LOC105374587	E/I Ratio	22	0.000160627	3.79418	0.00635978	2.19656	1.02257	0.0252414	1.64362	2.46205	20	0.123103	21.4627	0.517639	0.458625	0.199672
FAM43A	E/I Ratio	22	0.000161413	3.79206	0.00635978	2.19656	1.6814	0.0253351	2.2486	18.6813	20	0.934065	21.4433	0.517412	-1.01408	0.549762
LINC00836	E/I Ratio	22	0.000161479	3.79188	0.00635978	2.19656	0.676359	0.0253586	1.85664	22.2822	20	1.11411	21.4416	0.517393	-1.7065	0.600391
WDR86	E/I Ratio	22	0.000161573	3.79163	0.00635978	2.19656	1.42766	0.0254055	1.84451	15.236	20	0.761799	21.4393	0.517366	-1.10171	0.49644
RHBDD2	E/I Ratio	22	0.000162748	3.78848	0.00639549	2.19413	0.833423	0.0254289	46.2772	1230.48	20	61.5242	21.4104	0.51703	19.818	4.45837
WDR13	E/I Ratio	22	0.00016278	3.7884	0.00639549	2.19413	0.874695	0.0254523	19.2534	215.457	20	10.7729	21.4096	0.517021	8.18182	1.86557
LOC105374177	E/I Ratio	22	0.000165421	3.78141	0.00645761	2.18993	0.883621	0.0256164	0.229204	0.442736	20	0.0221368	21.3456	0.516273	-0.271928	0.0844409
PLCG2	E/I Ratio	22	0.000166342	3.779	0.00648032	2.1884	0.830929	0.0256633	1.20434	2.43187	20	0.121594	21.3235	0.516014	0.0304568	0.1978
ZBTB17	E/I Ratio	22	0.000166458	3.7787	0.00648032	2.1884	0.79861	0.0256867	5.79333	13.5408	20	0.677042	21.3208	0.515982	3.02353	0.466713
KCNQ1	E/I Ratio	22	0.000167077	3.77708	0.00649257	2.18758	0.741525	0.0257336	0.543209	0.705058	20	0.0352529	21.306	0.515809	-0.0886037	0.106461
CAMK2A	E/I Ratio	22	0.000167314	3.77647	0.00649587	2.18736	0.777305	0.025757	294.919	64161.9	20	3208.09	21.3004	0.515743	104.348	32.1113
LOC105378015	E/I Ratio	22	0.000167595	3.77574	0.00649657	2.18732	1.06671	0.0257804	1.27322	4.58638	20	0.229319	21.2937	0.515665	-0.337748	0.271448
TANC1	E/I Ratio	22	0.000167637	3.77563	0.00649657	2.18732	0.65217	0.0258039	10.2599	324.81	20	16.2405	21.2927	0.515653	-3.29686	2.28432
EBF4	E/I Ratio	22	0.000168227	3.7741	0.00650763	2.18658	0.811403	0.0258508	2.62277	13.4454	20	0.672271	21.2788	0.515489	-0.134542	0.464608
FAM27B	E/I Ratio	22	0.000169894	3.76982	0.00655326	2.18354	0.645628	0.0259211	6.99079	56.0863	20	2.80432	21.2397	0.51503	1.36444	0.948043
EPB41L4A	E/I Ratio	22	0.000171491	3.76576	0.00659488	2.18079	1.32933	0.0259914	5.4416	39.0608	20	1.95304	21.2026	0.514594	0.750336	0.79048
LOC105375241	E/I Ratio	22	0.000171565	3.76557	0.00659488	2.18079	0.810437	0.0260148	0.0185078	0.0116393	20	0.000581967	21.2009	0.514573	-0.06247	0.0136448
RANBP3	E/I Ratio	22	0.000172286	3.76375	0.00660476	2.18014	0.659196	0.0260851	10.5038	12.704	20	0.635201	21.1843	0.514378	7.82959	0.450613
ADAP1	E/I Ratio	22	0.00017328	3.76125	0.00662501	2.17881	0.874911	0.0261554	23.0964	221.349	20	11.0675	21.1615	0.514109	11.9397	1.87991
SUV420H2	E/I Ratio	22	0.000173777	3.76001	0.00663807	2.17796	0.614529	0.0261789	1.22365	2.23127	20	0.111564	21.1501	0.513975	0.103806	0.188694
PXN	E/I Ratio	22	0.000174237	3.75886	0.00664967	2.1772	0.687944	0.0262023	6.47307	42.2848	20	2.11424	21.1397	0.513852	1.59928	0.821235
MEP1A	E/I Ratio	22	0.000174489	3.75823	0.00665335	2.17696	1.12594	0.0262257	0.135225	0.143732	20	0.0071866	21.134	0.513784	-0.148889	0.0478733
POMGNT2	E/I Ratio	22	0.000175423	3.75591	0.00667109	2.1758	0.80016	0.0262961	11.4303	49.9975	20	2.49987	21.1129	0.513534	6.13397	0.892429
B3GALT5	E/I Ratio	22	0.00017791	3.7498	0.0066982	2.17404	1.27207	0.0264835	1.45531	9.5474	20	0.47737	21.0573	0.512876	-0.856051	0.389466
DOCK2	E/I Ratio	22	0.000177998	3.74959	0.0066982	2.17404	0.713964	0.0265539	4.15741	35.5691	20	1.77846	21.0553	0.512853	-0.303692	0.751698
KPTN	E/I Ratio	22	0.000178115	3.7493	0.0066982	2.17404	0.540862	0.0265773	2.7705	4.10435	20	0.205217	21.0527	0.512822	1.25519	0.25533
HPCA	E/I Ratio	22	0.000178177	3.74915	0.0066982	2.17404	2.25435	0.0266007	80.3178	31757.3	20	1587.87	21.0514	0.512805	-52.9691	22.4589
EP400	E/I Ratio	22	0.000179299	3.74642	0.00672853	2.17208	0.758499	0.0266476	7.70707	5.42312	20	0.271156	21.0266	0.512511	5.96633	0.293316
RUVBL2	E/I Ratio	22	0.000179793	3.74523	0.00673016	2.17197	0.707088	0.0266945	14.2174	46.8552	20	2.34276	21.0158	0.512383	9.10202	0.861941
KLHDC8A	E/I Ratio	22	0.00018007	3.74456	0.00673016	2.17197	1.48491	0.0267414	2.80997	24.5542	20	1.22771	21.0097	0.51231	-0.892556	0.623877
NDST1	E/I Ratio	22	0.000180131	3.74441	0.00673016	2.17197	0.622347	0.0267648	14.4218	84.6677	20	4.23339	21.0083	0.512294	7.54666	1.15846
SF3B5	E/I Ratio	22	0.000180386	3.7438	0.00673379	2.17174	0.597778	0.0267882	19.3279	73.0962	20	3.65481	21.0028	0.512228	12.9407	1.07625
DISC1	E/I Ratio	22	0.000180624	3.74322	0.00673677	2.17155	0.575419	0.0268117	5.15005	25.5925	20	1.27963	20.9976	0.512166	1.37115	0.636747
TMEM151B	E/I Ratio	22	0.000182058	3.73979	0.00675339	2.17048	0.731427	0.0269523	25.3372	286.233	20	14.3116	20.9664	0.511796	12.7089	2.12789
PGBD5	E/I Ratio	22	0.00018256	3.73859	0.00675339	2.17048	1.05269	0.0269992	31.677	967.915	20	48.3958	20.9556	0.511666	8.46067	3.91196
ANKRD13B	E/I Ratio	22	0.000182652	3.73837	0.00675339	2.17048	0.615281	0.027046	7.13954	18.1981	20	0.909903	20.9536	0.511642	3.95631	0.536374
HCG11	E/I Ratio	22	0.000183039	3.73746	0.00675596	2.17031	0.686374	0.0270929	5.32019	5.37626	20	0.268813	20.9453	0.511543	3.59034	0.29148
LINC00634	E/I Ratio	22	0.000183899	3.73542	0.00677367	2.16918	0.780425	0.0271398	3.69565	26.9706	20	1.34853	20.9268	0.511323	-0.177124	0.652564
E2F4	E/I Ratio	22	0.000186378	3.7296	0.00683195	2.16546	0.734687	0.0272804	10.2007	12.5298	20	0.62649	20.8742	0.510694	7.56434	0.444225
FAM131A	E/I Ratio	22	0.000186824	3.72857	0.00683656	2.16516	0.870056	0.0273273	24.3167	627.251	20	31.3625	20.8648	0.510582	5.66782	3.14235
PHLDB3	E/I Ratio	22	0.000187813	3.72627	0.00685371	2.16407	0.674354	0.0273976	0.843981	0.625075	20	0.0312538	20.8441	0.510333	0.255567	0.099148
WDR1	E/I Ratio	22	0.000190823	3.71937	0.00690382	2.16091	0.72969	0.0275851	27.5763	1133.35	20	56.6674	20.7818	0.509585	2.55855	4.2155
VPS26B	E/I Ratio	22	0.000190878	3.71924	0.00690382	2.16091	0.829201	0.0276085	21.3531	110.361	20	5.51805	20.7806	0.509571	13.5465	1.31542
C20orf27	E/I Ratio	22	0.000192816	3.71486	0.00692365	2.15966	0.811993	0.0278429	6.85678	32.0514	20	1.60257	20.7411	0.509095	2.65373	0.708215
LOC100507437	E/I Ratio	22	0.00019351	3.7133	0.00692476	2.1596	0.51839	0.0279132	0.855368	0.49948	20	0.024974	20.727	0.508925	0.330859	0.0883799
COL18A1-AS1	E/I Ratio	22	0.000193512	3.71329	0.00692476	2.1596	1.20519	0.0279366	0.258981	0.479364	20	0.0239682	20.727	0.508925	-0.254857	0.0865818
MESP1	E/I Ratio	22	0.000194651	3.71074	0.00695407	2.15776	0.771489	0.0279835	1.41094	2.44924	20	0.122462	20.704	0.508648	0.250116	0.1956
HIST1H1B	E/I Ratio	22	0.000194925	3.71013	0.00695407	2.15776	0.594387	0.0280304	0.542261	2.28005	20	0.114003	20.6985	0.508582	-0.577608	0.188698
NCOA6	E/I Ratio	22	0.000196896	3.70576	0.00698679	2.15572	0.700244	0.028171	9.06897	12.4772	20	0.623862	20.6592	0.508107	6.45174	0.441003
AFF2	E/I Ratio	22	0.000197583	3.70425	0.00698679	2.15572	2.6081	0.0281944	5.86957	106.558	20	5.32791	20.6456	0.507942	-1.7764	1.28835
TMEM119	E/I Ratio	22	0.000197742	3.7039	0.00698679	2.15572	0.785872	0.0282882	3.27991	15.8511	20	0.792554	20.6425	0.507904	0.331175	0.496863
DEAF1	E/I Ratio	22	0.000200298	3.69832	0.00703729	2.15259	0.81352	0.0284522	24.5584	375.507	20	18.7753	20.5924	0.507297	10.2237	2.41539
PKN1	E/I Ratio	22	0.000200587	3.6977	0.00703837	2.15253	0.879791	0.0284991	10.1306	69.1465	20	3.45732	20.5867	0.507228	3.98016	1.03635
PRKCA	E/I Ratio	22	0.000201188	3.6964	0.00704315	2.15223	1.44277	0.028546	54.8218	6027.1	20	301.355	20.5751	0.507087	-2.5833	9.67277
HOMER3	E/I Ratio	22	0.00020158	3.69555	0.00704315	2.15223	0.780413	0.0285929	7.70768	167.137	20	8.35684	20.5675	0.506995	-1.84999	1.61047
ARPC1A	E/I Ratio	22	0.00020234	3.69392	0.00705923	2.15124	0.858731	0.0286632	36.8389	500.932	20	25.0466	20.5528	0.506816	20.2983	2.78709
SORT1	E/I Ratio	22	0.000203684	3.69104	0.00710033	2.14872	0.669336	0.0286866	111.52	9507.21	20	475.36	20.5271	0.506503	39.5063	12.1343
STK10	E/I Ratio	22	0.000205547	3.68709	0.00714775	2.14583	0.922284	0.0287569	2.45658	5.2681	20	0.263405	20.4916	0.506071	0.762865	0.285392
RN7SL2	E/I Ratio	22	0.000205932	3.68628	0.00715321	2.1455	0.729709	0.0287804	176114	16944383175	20	8.47219e+08	20.4844	0.505982	80075	16182.7
LOC285484	E/I Ratio	22	0.000207075	3.68387	0.00717748	2.14403	0.82112	0.0288507	2.6777	5.92254	20	0.296127	20.4629	0.50572	0.883117	0.302387
TRIP10	E/I Ratio	22	0.000209621	3.67856	0.00723635	2.14048	0.781276	0.0289678	3.73518	30.5337	20	1.52668	20.4154	0.505139	-0.334815	0.685796
LOC105377410	E/I Ratio	22	0.000210308	3.67715	0.00725417	2.13941	0.728627	0.0289913	0.0269506	0.0280095	20	0.00140048	20.4027	0.504984	-0.096281	0.0207646
LOC400043	E/I Ratio	22	0.000210852	3.67602	0.00726706	2.13864	0.84246	0.0290147	0.891645	2.83316	20	0.141658	20.3927	0.504861	-0.347431	0.208785
LOC105371009	E/I Ratio	22	0.000211528	3.67463	0.0072845	2.1376	1.00097	0.0290382	0.361199	0.704333	20	0.0352166	20.3803	0.504709	-0.256418	0.104069
YBX1	E/I Ratio	22	0.000212093	3.67347	0.00728629	2.13749	0.622569	0.0291085	40.7723	1716.45	20	85.8227	20.37	0.504582	10.2908	5.13614
LOC105373065	E/I Ratio	22	0.000213066	3.67148	0.00729625	2.1369	0.70875	0.0292022	0.710891	1.34616	20	0.0673081	20.3522	0.504364	-0.142365	0.143774
LOC100422310	E/I Ratio	22	0.000214003	3.66958	0.00732244	2.13534	0.90038	0.0292256	0.52463	0.921699	20	0.046085	20.3352	0.504155	-0.181109	0.118917
C9orf69	E/I Ratio	22	0.000214509	3.66855	0.00733388	2.13467	0.772328	0.0292491	6.27858	16.2924	20	0.814619	20.3261	0.504043	3.31208	0.499856
MED26	E/I Ratio	22	0.00021554	3.66647	0.00735267	2.13355	0.549755	0.029296	1.71418	0.789067	20	0.0394533	20.3075	0.503815	1.06164	0.109954
TMEM198	E/I Ratio	22	0.000215924	3.6657	0.00735267	2.13355	0.914751	0.0293428	3.7314	20.2709	20	1.01355	20.3006	0.50373	0.424536	0.557208
PCSK5	E/I Ratio	22	0.00021628	3.66498	0.00735267	2.13355	0.7989	0.0293897	3.0276	11.8745	20	0.593727	20.2943	0.503651	0.497019	0.426404
DOK6	E/I Ratio	22	0.000217383	3.66277	0.00735267	2.13355	1.60953	0.0295303	19.7908	1045.66	20	52.2831	20.2746	0.503409	-3.94464	3.99942
ETF1P2	E/I Ratio	22	0.000219813	3.65795	0.00739483	2.13107	1.37977	0.0296944	2.89398	7.25046	20	0.362523	20.2317	0.502879	0.919633	0.332678
LRRC37A7P	E/I Ratio	22	0.000219932	3.65771	0.00739483	2.13107	0.720848	0.0297413	0.298951	0.256462	20	0.0128231	20.2296	0.502853	-0.0723529	0.0625649
BICD2	E/I Ratio	22	0.000220157	3.65727	0.00739656	2.13097	0.815878	0.0297647	10.2863	14.3185	20	0.715926	20.2256	0.502804	7.51214	0.46744
DNPEP	E/I Ratio	22	0.000220332	3.65692	0.00739664	2.13097	1.11487	0.0297881	6.82873	35.9904	20	1.79952	20.2225	0.502766	2.43092	0.741033
PACS1	E/I Ratio	22	0.000222599	3.65248	0.00743764	2.12857	0.885758	0.0299288	12.5364	48.1895	20	2.40947	20.183	0.502278	7.45253	0.856635
SLIT3	E/I Ratio	22	0.000223856	3.65003	0.00746277	2.1271	0.863729	0.0299756	4.90832	43.6185	20	2.18092	20.1613	0.502009	0.0741727	0.814556
LOC439994	E/I Ratio	22	0.000224051	3.64965	0.00746277	2.1271	0.776468	0.0300225	1.37036	3.17212	20	0.158606	20.158	0.501967	0.0668264	0.219647
IGF2BP2	E/I Ratio	22	0.000224985	3.64785	0.00748804	2.12563	0.692514	0.0300459	0.555773	0.311951	20	0.0155976	20.142	0.501768	0.147153	0.0688526
AUP1	E/I Ratio	22	0.000226378	3.64517	0.00751325	2.12417	0.503775	0.0301162	20.5737	78.7108	20	3.93554	20.1182	0.501473	14.0868	1.09304
RPL18	E/I Ratio	22	0.000227338	3.64333	0.00752525	2.12348	0.729085	0.03021	79.0039	2923.97	20	146.198	20.1019	0.501271	39.4827	6.65934
UBE2J2	E/I Ratio	22	0.000228739	3.64066	0.0075482	2.12216	0.896758	0.0303037	5.82454	10.742	20	0.537099	20.0783	0.500977	3.4305	0.403396
VANGL2	E/I Ratio	22	0.000229448	3.63931	0.00755993	2.12148	0.633362	0.0303506	2.16864	11.8612	20	0.593061	20.0664	0.500828	-0.346281	0.423765
ARL15	E/I Ratio	22	0.000230608	3.63713	0.00758642	2.11996	0.981462	0.0303975	7.13493	38.0278	20	1.90139	20.047	0.500587	2.63402	0.758405
ERC1	E/I Ratio	22	0.000232246	3.63405	0.00761616	2.11826	0.837353	0.0304912	24.0014	329.22	20	16.461	20.0198	0.500247	10.7672	2.22997
RRP1	E/I Ratio	22	0.000233448	3.63181	0.00763637	2.11711	0.662244	0.0305615	8.04136	16.6103	20	0.830517	20	0.5	5.07018	0.500645
BZW1P2	E/I Ratio	22	0.000233558	3.6316	0.00763637	2.11711	0.992985	0.030585	4.95627	40.8115	20	2.04058	19.9982	0.499977	0.299213	0.784716
LINC00842	E/I Ratio	22	0.000234247	3.63033	0.00765303	2.11617	0.841126	0.0306084	0.613884	0.879524	20	0.0439762	19.9869	0.499836	-0.0695888	0.115165
IL18	E/I Ratio	22	0.000235069	3.6288	0.00766358	2.11557	0.725411	0.0306553	3.16142	21.7616	20	1.08808	19.9734	0.499668	-0.237155	0.572662
PHB	E/I Ratio	22	0.000235109	3.62873	0.00766358	2.11557	0.724027	0.0306787	17.0892	71.4365	20	3.57182	19.9728	0.49966	10.9317	1.03754
LOC105369455	E/I Ratio	22	0.000236268	3.6266	0.00768433	2.11439	0.716327	0.0307256	0.0950877	0.0919828	20	0.00459914	19.9539	0.499424	-0.12576	0.0372129
CHST15	E/I Ratio	22	0.000236466	3.62623	0.00768433	2.11439	0.879578	0.0307725	15.9009	95.4215	20	4.77107	19.9507	0.499383	8.78831	1.19847
GDF1	E/I Ratio	22	0.000237224	3.62484	0.00769724	2.11366	0.892161	0.0308193	1.85492	9.45426	20	0.472713	19.9385	0.49923	-0.383211	0.377125
EHBP1L1	E/I Ratio	22	0.000238939	3.62171	0.00774111	2.1112	0.743106	0.0308662	3.48399	10.6887	20	0.534435	19.9109	0.498884	1.10588	0.400713
PABPC5-AS1	E/I Ratio	22	0.000241087	3.61783	0.00778005	2.10902	0.894599	0.0309834	1.51312	8.3586	20	0.41793	19.8766	0.498453	-0.588063	0.35405
ADGRA2	E/I Ratio	22	0.000241608	3.61689	0.00778005	2.10902	0.698584	0.0310303	2.0955	2.38413	20	0.119207	19.8684	0.498349	0.973557	0.189048
COL5A2	E/I Ratio	22	0.000242146	3.61592	0.00778005	2.10902	3.08268	0.031124	18.3837	3197.41	20	159.871	19.8599	0.498242	-22.6946	6.92171
MAST3	E/I Ratio	22	0.000243309	3.61384	0.00779967	2.10792	0.494856	0.0311943	36.1937	275.421	20	13.771	19.8416	0.498012	24.1431	2.03054
LCN1	E/I Ratio	22	0.00024355	3.61341	0.00779967	2.10792	0.777509	0.0312178	0.17447	0.24778	20	0.012389	19.8378	0.497964	-0.186944	0.0608983
PGAP1	E/I Ratio	22	0.000243864	3.61285	0.00779967	2.10792	0.716671	0.0312646	12.8212	147.102	20	7.35509	19.8329	0.497902	4.01622	1.48364
PLD4	E/I Ratio	22	0.000246245	3.60863	0.00784673	2.10531	0.667348	0.0313818	1.70409	7.28055	20	0.364028	19.7958	0.497434	-0.252926	0.329757
LOC105370968	E/I Ratio	22	0.000247696	3.60608	0.00786421	2.10435	0.748629	0.0314756	4.28926	11.8103	20	0.590517	19.7733	0.497151	1.79813	0.419756
ELF1	E/I Ratio	22	0.000248504	3.60467	0.00787283	2.10387	0.678754	0.0315459	6.17112	40.8027	20	2.04013	19.7609	0.496994	1.54227	0.779963
CPT1C	E/I Ratio	22	0.000253177	3.59658	0.00796011	2.09908	0.723178	0.0317803	11.7316	52.0781	20	2.6039	19.69	0.496094	6.51156	0.879581
ANKRD33B	E/I Ratio	22	0.000253627	3.5958	0.00796011	2.09908	1.00821	0.0318506	13.4147	220.878	20	11.0439	19.6832	0.496009	2.66621	1.81113
SLC6A8	E/I Ratio	22	0.000253907	3.59532	0.00796011	2.09908	0.541684	0.0318974	21.8926	246.795	20	12.3398	19.679	0.495955	10.5322	1.91424
RIMBP2	E/I Ratio	22	0.000256018	3.59173	0.0079969	2.09708	0.80213	0.0320146	15.4179	213.031	20	10.6515	19.6475	0.495555	4.87162	1.77706
UNC5B	E/I Ratio	22	0.000256852	3.59032	0.00800537	2.09662	0.466276	0.0320849	4.91949	17.618	20	0.880902	19.6352	0.495398	1.88755	0.510884
SEZ6L	E/I Ratio	22	0.000257826	3.58867	0.00802986	2.09529	0.900922	0.0321084	36.6853	1363.25	20	68.1623	19.6208	0.495215	10.0247	4.49233
MUS81	E/I Ratio	22	0.000259391	3.58605	0.00804922	2.09425	0.646866	0.0322256	5.57903	7.52056	20	0.376028	19.5978	0.494922	3.6	0.333469
STARD3	E/I Ratio	22	0.000260894	3.58354	0.00808013	2.09258	0.733621	0.0322724	9.5917	52.6089	20	2.63045	19.5759	0.494642	4.36033	0.881488
OR1F1	E/I Ratio	22	0.000262012	3.58168	0.00810111	2.09146	1.26968	0.0323427	0.612269	2.14162	20	0.107081	19.5597	0.494435	-0.44279	0.177778
HRK	E/I Ratio	22	0.000263266	3.57961	0.0081067	2.09116	1.351	0.0324599	3.52452	47.0716	20	2.35358	19.5416	0.494203	-1.41954	0.833077
SEC61A1	E/I Ratio	22	0.000265691	3.57562	0.00812991	2.08991	0.898752	0.0326474	18.6309	169.348	20	8.4674	19.5068	0.493758	9.26155	1.57874
DNAJC19P5	E/I Ratio	22	0.000265893	3.57529	0.00812991	2.08991	0.568643	0.0326943	1.72466	4.90623	20	0.245312	19.504	0.493722	0.130027	0.268696
AXIN1	E/I Ratio	22	0.000266392	3.57448	0.00813631	2.08957	0.650923	0.0327412	4.48118	7.88072	20	0.394036	19.4969	0.493631	2.46053	0.34048
LOC105375946	E/I Ratio	22	0.000267898	3.57203	0.00816242	2.08818	0.637941	0.0328115	0.561998	0.986313	20	0.0493157	19.4755	0.493357	-0.152461	0.120387
EHD1	E/I Ratio	22	0.000268301	3.57138	0.00816538	2.08802	0.727267	0.0328583	5.28363	23.0484	20	1.15242	19.4698	0.493284	1.83039	0.581872
CTSS	E/I Ratio	22	0.000268614	3.57087	0.0081659	2.088	0.561074	0.0328818	5.16713	24.4712	20	1.22356	19.4654	0.493227	1.6093	0.599495
LOC105373994	E/I Ratio	22	0.000268892	3.57042	0.0081659	2.088	0.705642	0.0329287	0.668914	0.97222	20	0.048611	19.4615	0.493177	-0.0401667	0.11948
CYB561A3	E/I Ratio	22	0.000270501	3.56783	0.00820308	2.08602	0.810175	0.0329755	3.27972	11.8656	20	0.593278	19.439	0.492887	0.803975	0.417164
SLC15A3	E/I Ratio	22	0.00027221	3.5651	0.00823255	2.08447	0.724045	0.0330458	1.84633	6.19101	20	0.30955	19.4152	0.492581	0.0591146	0.301146
RELA	E/I Ratio	22	0.000273716	3.5627	0.00825363	2.08335	0.614595	0.033163	7.81695	40.9404	20	2.04702	19.3943	0.492313	3.2235	0.773998
DAB1	E/I Ratio	22	0.000275345	3.56012	0.00829104	2.08139	0.920271	0.0332099	3.99507	35.0852	20	1.75426	19.3719	0.492024	-0.254777	0.716101
TRIM62	E/I Ratio	22	0.000276358	3.55853	0.00830399	2.08071	0.486191	0.0332802	3.44255	7.17573	20	0.358786	19.3581	0.491845	1.52128	0.323735
PRKD2	E/I Ratio	22	0.000276979	3.55755	0.00831093	2.08035	0.656274	0.0333271	1.9777	4.548	20	0.2274	19.3496	0.491736	0.448472	0.257675
CRTC3	E/I Ratio	22	0.000277873	3.55615	0.00832581	2.07957	0.443792	0.033374	5.58141	11.9328	20	0.596639	19.3375	0.491579	3.10515	0.41725
KIFC1	E/I Ratio	22	0.00027806	3.55586	0.00832581	2.07957	0.722413	0.0333974	0.108404	0.11239	20	0.0056195	19.3349	0.491546	-0.131899	0.0404912
MEIS3P1	E/I Ratio	22	0.000279656	3.55338	0.00835997	2.0778	0.890308	0.0334443	3.6405	23.1906	20	1.15953	19.3134	0.491267	0.190566	0.581315
CCDC85B	E/I Ratio	22	0.000279985	3.55287	0.00835997	2.0778	0.867725	0.0334911	6.68203	146.547	20	7.32735	19.309	0.49121	-1.98945	1.46115
IL22RA1	E/I Ratio	22	0.000282452	3.54905	0.00842108	2.07463	1.65648	0.033538	0.152201	0.335047	20	0.0167523	19.2759	0.490782	-0.262071	0.069805
ASPHD1	E/I Ratio	22	0.000285905	3.54378	0.00848332	2.07143	0.865349	0.0337021	11.7728	75.2794	20	3.76397	19.2302	0.490189	5.57046	1.0451
DMD	E/I Ratio	22	0.000286413	3.54301	0.00849006	2.07109	1.04178	0.0337255	24.9396	275.846	20	13.7923	19.2236	0.490103	13.0689	2.00022
LDLRAD2	E/I Ratio	22	0.000287053	3.54204	0.00849006	2.07109	1.07627	0.0337958	0.189906	0.286807	20	0.0143404	19.2152	0.489994	-0.19278	0.0644827
PAK4	E/I Ratio	22	0.000287189	3.54183	0.00849006	2.07109	0.829072	0.0338193	2.63913	7.9105	20	0.395525	19.2134	0.48997	0.629435	0.338634
SERTM1	E/I Ratio	22	0.000287599	3.54121	0.00849006	2.07109	1.58651	0.0338427	10.3793	562.891	20	28.1445	19.208	0.489901	-6.57102	2.85614
TRRAP	E/I Ratio	22	0.000287725	3.54102	0.00849006	2.07109	0.539783	0.0338896	10.7184	10.8604	20	0.54302	19.2064	0.489879	8.36409	0.396709
KMT2D	E/I Ratio	22	0.000288972	3.53914	0.00851408	2.06986	0.725539	0.0339364	8.48084	19.3251	20	0.966254	19.1902	0.489668	5.34159	0.528964
TRIM5	E/I Ratio	22	0.000289137	3.5389	0.00851408	2.06986	0.744455	0.0339599	3.45556	9.64685	20	0.482343	19.188	0.48964	1.23771	0.373709
CELF2-AS1	E/I Ratio	22	0.000289709	3.53804	0.00851756	2.06968	0.713683	0.0340067	10.0762	31.2255	20	1.56128	19.1806	0.489543	6.08673	0.672221
44259	E/I Ratio	22	0.00029216	3.53438	0.00855502	2.06778	0.615664	0.0341474	2.12803	3.39539	20	0.16977	19.149	0.489131	0.813583	0.221485
ATP6V0E2	E/I Ratio	22	0.000294647	3.5307	0.00860506	2.06525	1.04937	0.0342411	45.9321	2678.84	20	133.942	19.1172	0.488716	9.04196	6.21601
WIZ	E/I Ratio	22	0.000295606	3.52929	0.00861538	2.06473	0.797387	0.0343114	5.60497	23.697	20	1.18485	19.1051	0.488557	2.13644	0.584449
LOC105369203	E/I Ratio	22	0.00029745	3.52659	0.00864076	2.06345	1.33963	0.0344052	0.827811	4.98155	20	0.249077	19.0818	0.488253	-0.761528	0.267804
YKT6	E/I Ratio	22	0.000298173	3.52553	0.00864076	2.06345	0.930076	0.0344989	15.5698	136.788	20	6.83938	19.0727	0.488134	7.24349	1.40299
LOC101927494	E/I Ratio	22	0.000298299	3.52535	0.00864076	2.06345	3.05845	0.0345224	0.339873	1.75792	20	0.0878958	19.0711	0.488113	-0.603997	0.159042
METTL16	E/I Ratio	22	0.000300681	3.52189	0.00869204	2.06088	0.4005	0.0345927	5.839	3.31798	20	0.165899	19.0414	0.487723	4.54328	0.218329
DYRK2	E/I Ratio	22	0.000302087	3.51987	0.00871498	2.05973	1.55675	0.034663	5.64656	38.1287	20	1.90643	19.0239	0.487494	1.25619	0.739779
CCDC102A	E/I Ratio	22	0.00030476	3.51604	0.00873729	2.05862	0.967658	0.0348739	0.465363	0.885387	20	0.0442694	18.991	0.487062	-0.203082	0.112633
CTD-2194D22.4	E/I Ratio	22	0.00030764	3.51196	0.0087802	2.0565	0.409864	0.035038	0.0420901	0.0153045	20	0.000765227	18.9559	0.486599	-0.0457126	0.0147948
SCARB1	E/I Ratio	22	0.000309146	3.50984	0.00880213	2.05541	0.714564	0.0351083	10.115	74.2292	20	3.71146	18.9377	0.48636	4.00308	1.02986
TRPC4	E/I Ratio	22	0.000309234	3.50971	0.00880213	2.05541	1.65954	0.0351317	5.56022	82.3217	20	4.11608	18.9367	0.486345	-0.876046	1.08451
TAF1C	E/I Ratio	22	0.000309729	3.50902	0.00880893	2.05508	0.63499	0.0351552	6.15314	28.1116	20	1.40558	18.9307	0.486267	2.39259	0.633654
S100A6	E/I Ratio	22	0.000310182	3.50838	0.00880893	2.05508	0.880762	0.035202	56.1347	4882.29	20	244.115	18.9253	0.486195	6.5831	8.34947
LOC105379032	E/I Ratio	22	0.000310299	3.50822	0.00880893	2.05508	3.40933	0.0352255	0.76093	10.2102	20	0.510512	18.9239	0.486176	-1.50501	0.381812
PRRC2B	E/I Ratio	22	0.000310648	3.50773	0.008813	2.05488	0.667902	0.0352489	37.1415	248.522	20	12.4261	18.9197	0.486121	25.9635	1.8835
PCDHGA9	E/I Ratio	22	0.000311128	3.50706	0.008817	2.05468	0.915528	0.0352723	2.36719	9.93801	20	0.496901	18.9139	0.486045	0.132256	0.376588
ZNF286A	E/I Ratio	22	0.000311342	3.50676	0.008817	2.05468	0.622458	0.0352958	6.40428	10.3603	20	0.518015	18.9114	0.486011	4.12251	0.38448
MAPKAPK2	E/I Ratio	22	0.000312576	3.50504	0.0088383	2.05363	0.727113	0.0353661	8.98429	82.154	20	4.1077	18.8966	0.485817	2.56138	1.08226
PPP1R14B	E/I Ratio	22	0.000312945	3.50453	0.00884288	2.05341	0.73278	0.0353895	6.85426	21.2712	20	1.06356	18.8922	0.485759	3.58641	0.550634
POLD2	E/I Ratio	22	0.000313381	3.50393	0.00884517	2.05329	0.716058	0.035413	11.5942	71.2203	20	3.56101	18.8871	0.48569	5.61552	1.00742
CERKL	E/I Ratio	22	0.000315653	3.50079	0.00887239	2.05196	0.549747	0.035577	1.5718	4.03245	20	0.201623	18.8602	0.485334	0.150179	0.239543
EGLN2	E/I Ratio	22	0.000317358	3.49845	0.00890205	2.05051	0.618494	0.0356239	17.1454	104.642	20	5.23208	18.8401	0.485069	9.90738	1.21961
ARID1B	E/I Ratio	22	0.00031877	3.49652	0.00892473	2.04941	0.630448	0.0357176	14.0066	25.8671	20	1.29336	18.8236	0.48485	10.4095	0.606111
CEBPA	E/I Ratio	22	0.00031969	3.49527	0.0089446	2.04844	0.895264	0.0357411	4.27069	39.1443	20	1.95722	18.8129	0.484708	-0.153032	0.745399
SLC25A1	E/I Ratio	22	0.000322121	3.49198	0.00898904	2.04629	0.68299	0.0358348	7.13602	44.4143	20	2.22072	18.7848	0.484334	2.42744	0.793398
PRR5	E/I Ratio	22	0.000322745	3.49114	0.00900057	2.04573	0.957305	0.0358583	1.86961	6.44182	20	0.322091	18.7776	0.484239	0.0767397	0.3021
FBXW8	E/I Ratio	22	0.00032518	3.48788	0.00904342	2.04367	0.908579	0.035952	3.98912	4.80208	20	0.240104	18.7497	0.483868	2.44231	0.260638
LINC01510	E/I Ratio	22	0.000325765	3.4871	0.00904342	2.04367	0.468687	0.0360223	0.00997603	0.00553928	20	0.000276964	18.7431	0.483779	-0.0425497	0.00885061
PLXNA1	E/I Ratio	22	0.000328399	3.4836	0.00909659	2.04112	0.785557	0.0360926	12.9772	126.785	20	6.33927	18.7132	0.483381	5.03695	1.33794
EPB41L4A-AS2	E/I Ratio	22	0.000329172	3.48258	0.00909659	2.04112	1.05485	0.0361864	0.392474	1.08255	20	0.0541276	18.7045	0.483265	-0.341064	0.123601
LINC01000	E/I Ratio	22	0.000329932	3.48158	0.00910387	2.04077	0.46556	0.0362332	8.51219	11.2412	20	0.562059	18.696	0.483151	6.14896	0.398205
THRA	E/I Ratio	22	0.000330149	3.48129	0.00910387	2.04077	0.718309	0.0362567	61.0302	1295.98	20	64.7992	18.6936	0.483118	35.6572	4.27535
SOBP	E/I Ratio	22	0.00033029	3.48111	0.00910387	2.04077	0.776691	0.0362801	11.4225	23.9238	20	1.19619	18.692	0.483097	7.97533	0.580856
PNO1	E/I Ratio	22	0.000330728	3.48053	0.00911007	2.04048	1.72792	0.0363036	7.50211	102.174	20	5.10868	18.6871	0.483031	0.379072	1.20023
LINC01561	E/I Ratio	22	0.000331412	3.47963	0.00911715	2.04014	0.783519	0.0363504	2.80031	36.507	20	1.82535	18.6794	0.482929	-1.4566	0.717291
PGM5-AS1	E/I Ratio	22	0.000333248	3.47723	0.00914407	2.03886	0.972159	0.0364442	0.175579	0.617298	20	0.0308649	18.659	0.482656	-0.377665	0.0932218
RHPN1	E/I Ratio	22	0.00033459	3.47549	0.0091691	2.03767	0.997367	0.036491	6.02661	65.5699	20	3.27849	18.6441	0.482457	0.326961	0.960393
FEM1A	E/I Ratio	22	0.000335767	3.47396	0.00919546	2.03643	0.655138	0.0365145	9.01491	14.9742	20	0.748709	18.6311	0.482283	6.2921	0.458793
LOC105374380	E/I Ratio	22	0.000336306	3.47327	0.0092043	2.03601	0.931832	0.0365379	3.16332	15.3046	20	0.765228	18.6252	0.482204	0.411078	0.463753
NOV	E/I Ratio	22	0.000337129	3.4722	0.00921501	2.0355	0.929071	0.0365848	5.38972	71.2143	20	3.56071	18.6162	0.482082	-0.54573	1.00013
VN1R27P	E/I Ratio	22	0.000338643	3.47026	0.00922684	2.03495	0.830721	0.036702	0.214836	0.659365	20	0.0329682	18.5996	0.48186	-0.356038	0.0961925
SELPLG	E/I Ratio	22	0.00033983	3.46874	0.00924736	2.03398	0.728975	0.0367489	5.01626	67.945	20	3.39725	18.5867	0.481687	-0.776758	0.976126
FXYD5	E/I Ratio	22	0.000340157	3.46832	0.00925035	2.03384	0.934549	0.0367723	4.67632	37.0596	20	1.85298	18.5832	0.481639	0.398375	0.720835
CTDP1	E/I Ratio	22	0.000344731	3.46252	0.00935685	2.02887	0.589705	0.0368426	2.79372	3.37669	20	0.168834	18.5339	0.480977	1.50412	0.217298
FMNL1	E/I Ratio	22	0.000345707	3.46129	0.00937142	2.02819	0.817174	0.0368895	5.01913	21.0396	20	1.05198	18.5235	0.480836	1.80099	0.542258
ARHGAP15	E/I Ratio	22	0.000347457	3.4591	0.00939499	2.0271	0.649767	0.0369832	2.57001	18.57	20	0.928499	18.5049	0.480585	-0.451852	0.509184
CYTL1	E/I Ratio	22	0.000348752	3.45748	0.00941211	2.02631	0.610715	0.0370535	1.8341	3.87699	20	0.19385	18.4912	0.480401	0.45386	0.232571
PPP1R37	E/I Ratio	22	0.000349044	3.45712	0.00941404	2.02622	0.699328	0.037077	8.04424	25.4072	20	1.27036	18.4881	0.480359	4.51119	0.595321
44263	E/I Ratio	22	0.000352335	3.45304	0.00944904	2.02461	0.699492	0.0372879	9.21032	58.5943	20	2.92971	18.4536	0.479892	3.84997	0.903221
LINC00086	E/I Ratio	22	0.000359731	3.44402	0.00959512	2.01795	0.65953	0.0374754	9.31317	81.3292	20	4.06646	18.3773	0.478858	3.01102	1.06192
PTBP1	E/I Ratio	22	0.000360256	3.44339	0.00959512	2.01795	0.762188	0.0375457	6.72075	42.5195	20	2.12597	18.3719	0.478786	2.16462	0.76771
SHKBP1	E/I Ratio	22	0.000362774	3.44036	0.00964648	2.01563	0.51992	0.0375926	2.31043	5.54004	20	0.277002	18.3464	0.478438	0.666978	0.276922
DCLK2	E/I Ratio	22	0.000363333	3.43969	0.009653	2.01534	1.08029	0.0376394	27.2271	683.639	20	34.182	18.3407	0.478361	8.97357	3.07573
VN2R19P	E/I Ratio	22	0.000366764	3.43561	0.0097139	2.01261	0.926906	0.0377566	0.751376	1.64017	20	0.0820085	18.3063	0.477893	-0.141867	0.150512
SNN	E/I Ratio	22	0.000368525	3.43353	0.00972887	2.01194	0.712283	0.0378269	53.3911	947.477	20	47.3739	18.2888	0.477653	31.9325	3.61578
CREB3L1	E/I Ratio	22	0.000368567	3.43348	0.00972887	2.01194	0.721781	0.0378504	0.499265	0.522122	20	0.0261061	18.2883	0.477648	-0.00446531	0.0848788
NAA10	E/I Ratio	22	0.000368652	3.43338	0.00972887	2.01194	0.601978	0.0378738	10.6066	17.2214	20	0.861072	18.2875	0.477636	7.71368	0.487459
KL	E/I Ratio	22	0.000369381	3.43253	0.00972887	2.01194	3.65911	0.0379676	2.05477	41.4549	20	2.07275	18.2803	0.477538	-2.43272	0.756146
ST6GALNAC5	E/I Ratio	22	0.000371082	3.43053	0.00974959	2.01101	0.993439	0.0380613	21.0048	1151.83	20	57.5917	18.2635	0.477308	-2.63866	3.98394
PPP1R18	E/I Ratio	22	0.000372764	3.42857	0.0097794	2.00969	0.8818	0.0380847	3.72439	20.2083	20	1.01042	18.2469	0.477082	0.594094	0.527456
CALN1	E/I Ratio	22	0.000372904	3.4284	0.0097794	2.00969	1.34975	0.0381316	17.2731	679.109	20	33.9554	18.2455	0.477063	-0.872529	3.05755
CWH43	E/I Ratio	22	0.000373761	3.42741	0.00979304	2.00908	0.625398	0.0381551	0.00766343	0.00394597	20	0.000197298	18.2372	0.476949	-0.0360667	0.00736854
LOC105374049	E/I Ratio	22	0.000375352	3.42556	0.0098182	2.00797	0.591651	0.0382019	1.72318	9.82773	20	0.491386	18.2216	0.476736	-0.45827	0.367575
NOS1AP	E/I Ratio	22	0.000375393	3.42551	0.0098182	2.00797	1.16745	0.0382254	9.55918	78.9972	20	3.94986	18.2212	0.476731	3.37446	1.04213
GRK6	E/I Ratio	22	0.000376121	3.42467	0.0098271	2.00757	0.713135	0.0382722	5.82161	8.7044	20	0.43522	18.2142	0.476634	3.76904	0.34586
PROB1	E/I Ratio	22	0.000376336	3.42442	0.0098271	2.00757	0.771926	0.0382957	0.44216	0.67056	20	0.033528	18.2121	0.476605	-0.12751	0.0959896
LOC101929021	E/I Ratio	22	0.000376757	3.42394	0.00983208	2.00735	2.99498	0.0383191	4.33562	215.911	20	10.7955	18.208	0.476549	-5.88537	1.72224
NCLN	E/I Ratio	22	0.000377266	3.42335	0.0098346	2.00724	0.786379	0.0383426	4.8819	15.3707	20	0.768533	18.2031	0.476482	2.15516	0.459456
ESRRAP2	E/I Ratio	22	0.000381025	3.41905	0.00989506	2.00458	1.74922	0.0385066	0.138924	0.305641	20	0.015282	18.1669	0.475985	-0.245199	0.064725
KIF21B	E/I Ratio	22	0.000388088	3.41107	0.0100114	1.9995	0.547103	0.0387644	10.4438	49.6974	20	2.48487	18.0999	0.475065	5.55464	0.823818
RN7SKP7	E/I Ratio	22	0.000392119	3.40658	0.0100711	1.99692	0.896235	0.0388816	0.176788	0.658677	20	0.0329339	18.0623	0.474546	-0.385487	0.0947435
C9orf116	E/I Ratio	22	0.000392257	3.40643	0.0100711	1.99692	0.776307	0.038905	2.79008	10.4809	20	0.524047	18.0611	0.474529	0.547252	0.377918
SGSM2	E/I Ratio	22	0.000392504	3.40616	0.0100711	1.99692	0.726855	0.0389519	24.7352	258.383	20	12.9192	18.0588	0.474497	13.5999	1.8763
LOC102724140	E/I Ratio	22	0.000393521	3.40503	0.0100815	1.99647	0.589613	0.0390222	0.156595	0.368782	20	0.0184391	18.0494	0.474367	-0.263977	0.0708666
COG8	E/I Ratio	22	0.000394506	3.40395	0.0100916	1.99604	0.620064	0.0390925	7.57748	8.52224	20	0.426112	18.0403	0.474241	5.55621	0.340584
SPATA13	E/I Ratio	22	0.000395897	3.40242	0.010115	1.99503	0.51109	0.0391394	13.9145	481.105	20	24.0552	18.0275	0.474065	-1.26689	2.55808
GGN	E/I Ratio	22	0.000396788	3.40144	0.0101317	1.99432	0.81164	0.0391628	0.218662	0.19093	20	0.00954648	18.0193	0.473952	-0.0837031	0.0509486
STAP1	E/I Ratio	22	0.000399585	3.39839	0.0101833	1.99211	3.06407	0.0392331	0.346942	1.65637	20	0.0828185	17.9938	0.473599	-0.543007	0.149957
GAL3ST4	E/I Ratio	22	0.000400149	3.39778	0.0101833	1.99211	0.815735	0.03928	1.80935	3.17573	20	0.158786	17.9887	0.473528	0.577246	0.20761
ZNF581	E/I Ratio	22	0.000400478	3.39742	0.0101833	1.99211	0.664591	0.0393269	1.98499	2.9201	20	0.146005	17.9857	0.473486	0.803611	0.199062
ADRB2	E/I Ratio	22	0.000401917	3.39586	0.0102138	1.99081	0.621796	0.0393503	3.06687	17.9639	20	0.898196	17.9727	0.473306	0.137781	0.493552
FERMT1	E/I Ratio	22	0.000402586	3.39514	0.0102224	1.99045	0.633699	0.0393738	1.29454	2.56598	20	0.128299	17.9667	0.473222	0.187696	0.186503
LOC101929547	E/I Ratio	22	0.000402735	3.39498	0.0102224	1.99045	2.09315	0.0393972	0.85756	8.34895	20	0.417447	17.9653	0.473204	-1.13889	0.336403
DNAH9	E/I Ratio	22	0.000407234	3.39016	0.0103121	1.98665	1.03968	0.039491	2.35909	32.4506	20	1.62253	17.9251	0.472644	-1.57249	0.662472
LOC100130264	E/I Ratio	22	0.000410331	3.38687	0.0103611	1.98459	1.81847	0.0395847	0.613421	3.35445	20	0.167723	17.8976	0.472263	-0.649667	0.212831
TAF6	E/I Ratio	22	0.000410769	3.3864	0.0103611	1.98459	0.654941	0.0396081	11.5278	18.8512	20	0.94256	17.8938	0.472209	8.53381	0.504483
DAB2IP	E/I Ratio	22	0.000412355	3.38473	0.010374	1.98405	0.625566	0.0397488	11.4576	48.0314	20	2.40157	17.8798	0.472014	6.68042	0.804952
SLC8A2	E/I Ratio	22	0.000413558	3.38346	0.010392	1.9833	0.682411	0.0397956	11.0759	91.0472	20	4.55236	17.8693	0.471868	4.5007	1.10793
CCDC159	E/I Ratio	22	0.000415333	3.3816	0.0104183	1.98221	0.700787	0.0398659	6.79272	44.9957	20	2.24978	17.8538	0.471651	2.17236	0.778532
SLC35F6	E/I Ratio	22	0.000417092	3.37977	0.0104317	1.98164	0.740337	0.0399831	8.81109	13.5855	20	0.679277	17.8385	0.471438	6.27338	0.427606
RPS10	E/I Ratio	22	0.000417741	3.37909	0.0104336	1.98157	0.59104	0.04003	121.546	8503.15	20	425.157	17.8329	0.47136	58.0672	10.6961
PTPN13	E/I Ratio	22	0.000419409	3.37736	0.0104651	1.98026	0.541501	0.0400769	16.3175	203.404	20	10.1702	17.8185	0.471159	6.50363	1.65364
TMEM45B	E/I Ratio	22	0.000420112	3.37664	0.0104765	1.97978	0.756987	0.0401003	1.00742	1.1914	20	0.0595701	17.8125	0.471074	0.256463	0.126537
MIF	E/I Ratio	22	0.000420865	3.37586	0.0104853	1.97942	1.18296	0.0401237	51.574	3642.96	20	182.148	17.806	0.470983	10.0561	6.99579
BTF3L4P2	E/I Ratio	22	0.000422764	3.3739	0.0105161	1.97814	0.679588	0.0401941	2.22206	12.4027	20	0.620135	17.7898	0.470756	-0.199347	0.408008
EIF3G	E/I Ratio	22	0.000423286	3.37337	0.0105188	1.97803	0.700646	0.0402409	23.5784	179.574	20	8.97868	17.7853	0.470694	14.366	1.55231
TP53I13	E/I Ratio	22	0.000424248	3.37238	0.0105304	1.97755	0.679926	0.0402878	3.14176	11.5097	20	0.575486	17.7771	0.470579	0.809977	0.392906
TMEM200A	E/I Ratio	22	0.000427308	3.36926	0.0105818	1.97544	0.795213	0.0403816	2.83951	30.4107	20	1.52053	17.7512	0.470216	-0.947981	0.638194
SUSD4	E/I Ratio	22	0.000428987	3.36756	0.0106049	1.97449	1.82574	0.0404519	30.1854	3496.59	20	174.83	17.7371	0.470017	-10.4111	6.84053
LOC105376508	E/I Ratio	22	0.000432311	3.3642	0.0106515	1.97259	0.841177	0.040569	2.16985	11.8191	20	0.590955	17.7093	0.469626	-0.188549	0.397392
XKR8	E/I Ratio	22	0.00043237	3.36414	0.0106515	1.97259	0.645252	0.0405925	2.77808	2.03376	20	0.101688	17.7088	0.46962	1.79978	0.164843
ZBTB2	E/I Ratio	22	0.000433388	3.36312	0.0106704	1.97182	0.730368	0.0406159	4.16109	5.50836	20	0.275418	17.7003	0.4695	2.55146	0.271224
LPPR4	E/I Ratio	22	0.000437281	3.35924	0.0107553	1.96838	0.855655	0.0406394	35.2605	3300.86	20	165.043	17.6681	0.469047	-4.10665	6.63338
ARID1A	E/I Ratio	22	0.000437795	3.35873	0.0107553	1.96838	0.574851	0.0406862	9.68064	19.4946	20	0.974728	17.6639	0.468988	6.65564	0.509714
DUSP19	E/I Ratio	22	0.000437845	3.35868	0.0107553	1.96838	0.704601	0.0407097	5.90299	21.634	20	1.0817	17.6635	0.468982	2.71636	0.536948
LRRC10B	E/I Ratio	22	0.000438821	3.35771	0.0107632	1.96806	0.99025	0.0407565	2.80728	28.3039	20	1.4152	17.6555	0.468869	-0.836798	0.614029
RFC5	E/I Ratio	22	0.000440605	3.35595	0.0107801	1.96738	0.898302	0.0408503	5.54615	12.2117	20	0.610586	17.6409	0.468663	3.15353	0.403158
PTDSS2	E/I Ratio	22	0.00044093	3.35563	0.0107801	1.96738	0.496335	0.0408737	7.43181	12.3728	20	0.618642	17.6383	0.468626	5.02364	0.405778
IPO13	E/I Ratio	22	0.000442139	3.35444	0.010787	1.9671	0.446648	0.0409675	16.3933	100.619	20	5.03097	17.6284	0.468487	9.52775	1.15684
SPATS1	E/I Ratio	22	0.000443622	3.35299	0.0108101	1.96617	0.797009	0.0410378	0.590874	0.983786	20	0.0491893	17.6164	0.468317	-0.0877577	0.11435
DOCK4	E/I Ratio	22	0.000444463	3.35216	0.0108244	1.9656	0.672114	0.0410612	39.1624	2470.75	20	123.538	17.6096	0.468221	5.15963	5.72949
BRI3	E/I Ratio	22	0.00044677	3.34992	0.0108744	1.9636	0.665001	0.0410847	13.5678	62.5621	20	3.1281	17.591	0.467958	8.15996	0.911229
RHBDD3	E/I Ratio	22	0.000449516	3.34725	0.010935	1.96118	0.834403	0.0411081	2.69596	6.01878	20	0.300939	17.5691	0.467647	1.01965	0.282458
LOC102724214	E/I Ratio	22	0.000449899	3.34689	0.010938	1.96106	0.726895	0.0411315	0.329373	0.174512	20	0.00872562	17.566	0.467604	0.0439593	0.0480923
RAVER1	E/I Ratio	22	0.000453757	3.34318	0.010999	1.95864	0.730377	0.0412487	2.41235	4.63207	20	0.231603	17.5354	0.46717	0.943183	0.247555
LAMA1	E/I Ratio	22	0.000455538	3.34148	0.0110288	1.95747	0.661874	0.0412956	1.87939	13.8447	20	0.692237	17.5214	0.466971	-0.659547	0.427812
BIRC7	E/I Ratio	22	0.000455731	3.34129	0.0110288	1.95747	0.748906	0.041319	0.104625	0.137171	20	0.00685853	17.5199	0.466949	-0.148084	0.0425816
CORO1C	E/I Ratio	22	0.000456449	3.34061	0.0110292	1.95746	0.697057	0.0413659	29.1464	587.304	20	29.3652	17.5142	0.466869	12.6134	2.78582
CYBA	E/I Ratio	22	0.00045649	3.34057	0.0110292	1.95746	0.920067	0.0413893	7.60553	196.341	20	9.81704	17.5139	0.466864	-1.95367	1.61073
IQCE	E/I Ratio	22	0.000456764	3.34031	0.0110295	1.95744	0.598586	0.0414128	9.01687	18.3364	20	0.916822	17.5118	0.466834	6.09576	0.492208
NACAD	E/I Ratio	22	0.000458453	3.33871	0.0110641	1.95608	0.432507	0.0414362	10.4202	44.3119	20	2.21559	17.4985	0.466646	5.88097	0.764869
DLGAP3	E/I Ratio	22	0.000460205	3.33705	0.0110843	1.95529	0.783197	0.0414831	16.7028	271.619	20	13.5809	17.4849	0.466452	5.46871	1.89294
FAM149A	E/I Ratio	22	0.000460378	3.33689	0.0110843	1.95529	0.889415	0.0415065	9.3167	158.597	20	7.92987	17.4836	0.466433	0.732737	1.4464
ALPL	E/I Ratio	22	0.000460943	3.33635	0.0110865	1.9552	0.786344	0.0415768	2.98301	13.904	20	0.695202	17.4792	0.46637	0.441705	0.42821
LOC105378656	E/I Ratio	22	0.000462416	3.33497	0.0110986	1.95473	3.02399	0.0416471	0.100286	0.4071	20	0.020355	17.4678	0.466208	-0.334419	0.0732479
ZNF563	E/I Ratio	22	0.000463004	3.33441	0.0110986	1.95473	0.809645	0.0417174	2.90061	7.72745	20	0.386373	17.4632	0.466143	1.00694	0.319085
CTBP2P1	E/I Ratio	22	0.00046589	3.33172	0.0111392	1.95315	1.11659	0.0417878	0.650386	2.97857	20	0.148928	17.441	0.465827	-0.524551	0.197977
SGTA	E/I Ratio	22	0.000466024	3.33159	0.0111392	1.95315	0.58769	0.0418112	13.662	53.4514	20	2.67257	17.44	0.465812	8.68492	0.838646
KLF3	E/I Ratio	22	0.000467884	3.32986	0.011146	1.95288	0.591583	0.0419753	11.2173	115.975	20	5.79873	17.4258	0.465609	3.88905	1.23482
WBP1	E/I Ratio	22	0.000468116	3.32965	0.011146	1.95288	0.860369	0.0419987	14.4432	177.447	20	8.87237	17.424	0.465584	5.37895	1.52734
TBC1D8B	E/I Ratio	22	0.000469347	3.32851	0.0111566	1.95247	0.511642	0.042069	2.32371	6.00091	20	0.300046	17.4146	0.46545	0.657263	0.280796
KIAA0556	E/I Ratio	22	0.000471091	3.3269	0.0111856	1.95134	0.684312	0.0421159	5.33454	4.95792	20	0.247896	17.4014	0.46526	3.8204	0.255134
TXLNB	E/I Ratio	22	0.000473202	3.32495	0.0112136	1.95025	1.02071	0.0421627	1.68402	5.92262	20	0.296131	17.3854	0.465032	0.0298739	0.278725
MAFA	E/I Ratio	22	0.000476617	3.32183	0.0112542	1.94869	1.58782	0.0423502	0.0536823	0.0718774	20	0.00359387	17.3598	0.464665	-0.128411	0.0306828
LOC105373007	E/I Ratio	22	0.00047779	3.32076	0.0112649	1.94827	0.712757	0.0423971	1.73045	2.80135	20	0.140068	17.351	0.46454	0.593941	0.191502
CRAMP1L	E/I Ratio	22	0.000479189	3.31949	0.011265	1.94827	0.68329	0.0425377	4.42711	2.08695	20	0.104348	17.3406	0.46439	3.44646	0.16524
MEIS3P2	E/I Ratio	22	0.000482664	3.31636	0.011328	1.94585	0.850928	0.042608	1.29799	4.28039	20	0.21402	17.3149	0.464021	-0.105395	0.236471
FBF1	E/I Ratio	22	0.000484999	3.31426	0.0113703	1.94423	0.858017	0.0426549	2.76201	5.70543	20	0.285271	17.2977	0.463774	1.14257	0.272876
PABPC1L	E/I Ratio	22	0.00048613	3.31325	0.0113858	1.94364	0.829164	0.0426784	1.51022	4.84886	20	0.242443	17.2894	0.463655	0.0176455	0.251499
HIST1H2AG	E/I Ratio	22	0.000486193	3.31319	0.0113858	1.94364	0.533668	0.0427018	1.18534	4.76352	20	0.238176	17.289	0.463649	-0.294017	0.249273
LGALS9DP	E/I Ratio	22	0.000487478	3.31205	0.0114033	1.94297	1.32301	0.0427487	0.622081	0.437135	20	0.0218568	17.2796	0.463514	0.174058	0.075492
LOC105372369	E/I Ratio	22	0.000488864	3.31081	0.0114105	1.94269	0.708566	0.042819	0.504525	0.500571	20	0.0250285	17.2695	0.463368	0.0252353	0.0807604
ZNF516	E/I Ratio	22	0.000489799	3.30998	0.0114138	1.94257	0.72313	0.0429127	3.77266	12.3746	20	0.618728	17.2627	0.46327	1.3901	0.401463
LOC100287309	E/I Ratio	22	0.000492099	3.30795	0.0114365	1.94171	0.828604	0.0430065	0.724245	1.88912	20	0.0944562	17.2461	0.463031	-0.206221	0.156784
P3H2	E/I Ratio	22	0.000492317	3.30776	0.0114365	1.94171	0.870972	0.0430299	1.81727	6.41359	20	0.320679	17.2445	0.463008	0.102914	0.28887
S100A4	E/I Ratio	22	0.000492382	3.3077	0.0114365	1.94171	0.779302	0.0430533	5.34129	118.943	20	5.94716	17.244	0.463001	-2.0414	1.24399
PRRC2A	E/I Ratio	22	0.000493368	3.30683	0.0114408	1.94154	0.728042	0.0431237	25.7135	193.795	20	9.68975	17.2369	0.462899	16.2919	1.58755
FAM214B	E/I Ratio	22	0.000493904	3.30636	0.011447	1.94131	0.737744	0.0431471	6.09264	23.346	20	1.1673	17.2331	0.462843	2.82291	0.550952
FOXO6	E/I Ratio	22	0.000494634	3.30572	0.0114516	1.94113	1.21558	0.0431705	0.427833	1.16714	20	0.058357	17.2278	0.462767	-0.30314	0.123169
FAM78A	E/I Ratio	22	0.000494639	3.30571	0.0114516	1.94113	0.77059	0.043194	3.12348	4.61511	20	0.230756	17.2278	0.462767	1.66993	0.244924
CNOT3	E/I Ratio	22	0.000495694	3.30479	0.0114573	1.94092	0.69729	0.0432643	5.19318	12.361	20	0.618051	17.2202	0.462658	2.81486	0.400749
LOC105371579	E/I Ratio	22	0.000498043	3.30273	0.0114868	1.9398	0.771646	0.043358	1.19551	1.822	20	0.0911	17.2035	0.462416	0.282852	0.153783
TDRD9	E/I Ratio	22	0.000499521	3.30145	0.0115022	1.93922	0.796379	0.0434283	1.95558	6.73397	20	0.336698	17.1929	0.462264	0.201552	0.295554
KIRREL2	E/I Ratio	22	0.000501177	3.30001	0.0115341	1.93802	0.652897	0.0434518	0.256717	0.169163	20	0.00845817	17.1812	0.462094	-0.0211937	0.0468281
GRAP2	E/I Ratio	22	0.00050307	3.29837	0.0115643	1.93688	0.646861	0.0434986	0.0740178	0.0465391	20	0.00232695	17.1678	0.461901	-0.071693	0.0245523
NOG	E/I Ratio	22	0.000503514	3.29799	0.0115643	1.93688	1.08235	0.0435221	0.940744	3.40913	20	0.170456	17.1647	0.461855	-0.306252	0.210119
CPED1	E/I Ratio	22	0.000503576	3.29794	0.0115643	1.93688	0.697799	0.0435455	1.95351	10.3628	20	0.518142	17.1643	0.461849	-0.220583	0.366335
CIPC	E/I Ratio	22	0.000504973	3.29673	0.0115677	1.93675	0.798287	0.0436393	34.903	474.743	20	23.7371	17.1545	0.461707	20.192	2.47881
IGF2R	E/I Ratio	22	0.000509184	3.29313	0.0116181	1.93486	0.750563	0.0438268	12.0928	54.2221	20	2.7111	17.1251	0.46128	7.12536	0.837009
LOC105375716	E/I Ratio	22	0.000509998	3.29243	0.0116243	1.93464	2.08825	0.0438736	0.485982	4.12647	20	0.206323	17.1194	0.461198	-0.884138	0.230866
LOC105372805	E/I Ratio	22	0.000517021	3.28649	0.0117467	1.93009	0.818825	0.0440142	1.02581	3.44265	20	0.172133	17.0711	0.460496	-0.223882	0.210573
KANSL2	E/I Ratio	22	0.000517875	3.28578	0.0117559	1.92975	0.401984	0.0440377	7.16429	6.35285	20	0.317642	17.0652	0.460411	5.46696	0.286
LINC01465	E/I Ratio	22	0.00052017	3.28385	0.0117868	1.9286	0.641443	0.0441314	0.829254	0.598205	20	0.0299103	17.0496	0.460183	0.30865	0.087722
PEG10	E/I Ratio	22	0.000522399	3.282	0.0118185	1.92744	0.865082	0.0442017	34.6947	568.305	20	28.4153	17.0345	0.459963	18.6556	2.7026
IRF5	E/I Ratio	22	0.000523927	3.28073	0.0118405	1.92663	0.651315	0.0442486	1.70538	4.74509	20	0.237255	17.0242	0.459813	0.240238	0.246878
LOC105376918	E/I Ratio	22	0.000526296	3.27877	0.0118689	1.92559	1.04883	0.0443189	23.9143	2415.47	20	120.774	17.0083	0.45958	-9.12699	5.56747
CHST6	E/I Ratio	22	0.000526467	3.27863	0.0118689	1.92559	0.697124	0.0443424	7.9297	141.297	20	7.06484	17.0071	0.459564	-0.0614074	1.3465
XRCC3	E/I Ratio	22	0.000527385	3.27787	0.0118746	1.92538	0.55799	0.0444127	2.90948	6.76591	20	0.338296	17.001	0.459474	1.16114	0.294596
LARP1	E/I Ratio	22	0.00052843	3.27701	0.0118856	1.92498	1.01095	0.0444595	38.0707	385.146	20	19.2573	16.994	0.459372	24.8825	2.22222
LIMD2	E/I Ratio	22	0.000530479	3.27533	0.0118989	1.92449	1.16519	0.0445299	5.66176	44.3882	20	2.21941	16.9804	0.459173	1.18635	0.754108
TEX15	E/I Ratio	22	0.000530552	3.27527	0.0118989	1.92449	0.692678	0.0445533	1.26772	1.71353	20	0.0856764	16.9799	0.459166	0.388419	0.148163
LINGO3	E/I Ratio	22	0.000530743	3.27512	0.0118989	1.92449	1.16699	0.0445767	0.583827	1.67991	20	0.0839955	16.9786	0.459147	-0.286775	0.146697
LOC105372149	E/I Ratio	22	0.000533837	3.27259	0.011938	1.92307	1.55501	0.0447174	0.761744	5.68661	20	0.284331	16.9581	0.458847	-0.83907	0.269738
ZBED6CL	E/I Ratio	22	0.000535817	3.27098	0.0119635	1.92214	0.821526	0.0447877	0.542272	0.507178	20	0.0253589	16.9451	0.458656	0.0643819	0.0805246
CERS1	E/I Ratio	22	0.000536852	3.27015	0.0119671	1.92201	0.738356	0.044858	26.1264	902.143	20	45.1072	16.9383	0.458557	5.97535	3.39546
FGD3	E/I Ratio	22	0.000538096	3.26914	0.0119691	1.92194	0.844609	0.0449517	0.894359	2.76247	20	0.138123	16.9302	0.458437	-0.22046	0.187847
HTR4	E/I Ratio	22	0.000540383	3.2673	0.0119968	1.92093	0.864667	0.045022	3.81548	27.6497	20	1.38249	16.9152	0.458218	0.290068	0.594033
EPS15L1	E/I Ratio	22	0.000540401	3.26728	0.0119968	1.92093	0.938777	0.0450455	13.9185	44.313	20	2.21565	16.9151	0.458217	9.45553	0.752019
PELI1	E/I Ratio	22	0.000544124	3.2643	0.0120534	1.91889	0.709447	0.0451158	11.3528	204.042	20	10.2021	16.891	0.457862	1.78281	1.61255
GPC4	E/I Ratio	22	0.000544292	3.26417	0.0120534	1.91889	0.920897	0.0451392	4.34053	40.5874	20	2.02937	16.8899	0.457846	0.072435	0.719176
CASS4	E/I Ratio	22	0.00054454	3.26397	0.0120534	1.91889	0.809861	0.0451627	0.915478	1.28196	20	0.0640979	16.8883	0.457823	0.15698	0.127807
GAB3	E/I Ratio	22	0.000544844	3.26373	0.0120534	1.91889	0.638967	0.0451861	1.2281	2.88234	20	0.144117	16.8863	0.457794	0.0908293	0.191631
ZCCHC14	E/I Ratio	22	0.000544927	3.26366	0.0120534	1.91889	0.660261	0.0452095	10.8072	22.7357	20	1.13678	16.8858	0.457786	7.6132	0.538197
DNM2	E/I Ratio	22	0.000548365	3.26093	0.0120981	1.91728	0.541261	0.0453267	14.3356	117.796	20	5.88978	16.8637	0.457461	7.07009	1.22424
LINC00901	E/I Ratio	22	0.000549237	3.26024	0.012106	1.917	1.17299	0.0453501	4.32329	25.3212	20	1.26606	16.8581	0.457379	0.95529	0.567509
TUBA3D	E/I Ratio	22	0.000549431	3.26009	0.012106	1.917	0.753001	0.0453736	0.816796	1.29874	20	0.0649372	16.8569	0.457361	0.0540574	0.128522
LOC101927763	E/I Ratio	22	0.000550675	3.2591	0.012124	1.91636	0.636956	0.0454205	0.1383	0.17804	20	0.00890202	16.849	0.457244	-0.144039	0.0475742
SMAD9	E/I Ratio	22	0.000552427	3.25773	0.0121434	1.91566	0.559192	0.0454673	9.80936	186.717	20	9.33587	16.8378	0.45708	0.66906	1.54014
LOC100128242	E/I Ratio	22	0.000552671	3.25753	0.0121434	1.91566	1.2493	0.0454908	0.676239	3.4469	20	0.172345	16.8363	0.457057	-0.565591	0.209249
VAT1	E/I Ratio	22	0.000554068	3.25644	0.012161	1.91503	0.79189	0.0455611	11.198	198.091	20	9.90455	16.8274	0.456926	1.78632	1.58587
SLC52A2	E/I Ratio	22	0.00055567	3.25518	0.0121899	1.914	0.627521	0.0455845	2.79849	3.1118	20	0.15559	16.8173	0.456777	1.61923	0.198705
SNX18	E/I Ratio	22	0.000557371	3.25386	0.0122037	1.91351	0.509841	0.0456079	7.11874	29.9489	20	1.49745	16.8066	0.456619	3.46149	0.616248
LOC100129293	E/I Ratio	22	0.000557446	3.2538	0.0122037	1.91351	1.13303	0.0456314	0.352069	0.570227	20	0.0285114	16.8061	0.456612	-0.152572	0.0850322
CLIC6	E/I Ratio	22	0.000557526	3.25373	0.0122037	1.91351	2.68699	0.0456548	0.767946	11.6045	20	0.580224	16.8056	0.456604	-1.50854	0.383588
SNORD97	E/I Ratio	22	0.000560278	3.2516	0.0122406	1.9122	0.520601	0.045772	115.597	14668.7	20	733.434	16.7883	0.456349	34.7015	13.6309
CNIH3	E/I Ratio	22	0.000561287	3.25082	0.0122564	1.91164	0.753887	0.0457954	8.10974	73.8829	20	3.69415	16.782	0.456256	2.36964	0.967209
WNT4	E/I Ratio	22	0.000561663	3.25052	0.0122568	1.91162	0.905349	0.0458189	0.734559	0.829084	20	0.0414542	16.7797	0.456221	0.126542	0.102451
MAP3K11	E/I Ratio	22	0.000561905	3.25034	0.0122568	1.91162	0.455946	0.0458423	4.66781	19.2788	20	0.963939	16.7782	0.456199	1.73599	0.494013
DCAF15	E/I Ratio	22	0.000562418	3.24994	0.0122568	1.91162	0.776778	0.0458658	2.10101	3.39702	20	0.169851	16.775	0.456152	0.870446	0.207351
NOS1	E/I Ratio	22	0.000562552	3.24984	0.0122568	1.91162	0.530538	0.0458892	2.0768	2.64548	20	0.132274	16.7741	0.45614	0.990883	0.182978
ZBTB20-AS3	E/I Ratio	22	0.000565103	3.24787	0.0122894	1.91047	0.829869	0.0459829	0.644364	1.92054	20	0.0960271	16.7583	0.455905	-0.280444	0.155831
DNASE1	E/I Ratio	22	0.000570052	3.24409	0.0123781	1.90735	0.542897	0.0460532	6.854	10.8985	20	0.544926	16.7278	0.455453	4.65296	0.370876
MTND1P20	E/I Ratio	22	0.000570963	3.24339	0.0123909	1.9069	3.92223	0.0460767	1.69053	35.0795	20	1.75398	16.7222	0.45537	-2.25766	0.665272
RN7SL1	E/I Ratio	22	0.000573823	3.24122	0.0124245	1.90572	0.640558	0.0461704	121584	6.80511e+09	20	3.40255e+08	16.7047	0.455111	66622.3	9261.11
LOC105377990	E/I Ratio	22	0.000578211	3.23791	0.0124981	1.90316	0.8007	0.0462407	0.856974	2.99727	20	0.149863	16.6781	0.454716	-0.29558	0.194206
P3H1	E/I Ratio	22	0.000578213	3.23791	0.0124981	1.90316	0.511298	0.0462642	3.63635	3.15278	20	0.157639	16.6781	0.454715	2.45427	0.19918
MAPKAPK5-AS1	E/I Ratio	22	0.00057864	3.23759	0.012501	1.90306	0.733755	0.0462876	4.15113	5.12675	20	0.256337	16.6755	0.454677	2.64388	0.253972
SNORD68	E/I Ratio	22	0.0005797	3.2368	0.0125175	1.90248	1.11255	0.0463111	0.382374	7.99332	20	0.399666	16.6691	0.454582	-1.4993	0.317063
C16orf74	E/I Ratio	22	0.000581086	3.23576	0.0125285	1.9021	1.11533	0.0463579	1.28473	9.93314	20	0.496657	16.6608	0.454458	-0.812358	0.35336
ARPC5	E/I Ratio	22	0.000581708	3.23529	0.0125355	1.90186	0.528364	0.0464048	22.2086	418.837	20	20.9418	16.6571	0.454402	8.59271	2.29429
RBM42	E/I Ratio	22	0.000582721	3.23454	0.0125469	1.90147	0.600371	0.0464282	7.31651	24.689	20	1.23445	16.651	0.454312	4.01131	0.556926
FAM189B	E/I Ratio	22	0.000583705	3.23381	0.0125469	1.90147	0.656911	0.046522	4.50523	15.9109	20	0.795547	16.6451	0.454224	1.85235	0.44701
BPIFC	E/I Ratio	22	0.000586828	3.23149	0.0125731	1.90056	0.957329	0.0466392	0.00660451	0.00212856	20	0.000106428	16.6265	0.453947	-0.0240623	0.00516737
SUN2	E/I Ratio	22	0.000586988	3.23137	0.0125731	1.90056	0.560812	0.046686	45.7525	2862.62	20	143.131	16.6255	0.453933	10.1898	5.99232
SUPT5H	E/I Ratio	22	0.000588323	3.23038	0.0125954	1.89979	0.658695	0.0467095	20.1706	53.9037	20	2.69519	16.6176	0.453815	15.2917	0.822091
IRX2	E/I Ratio	22	0.000589538	3.22949	0.0126151	1.89911	1.86011	0.0467329	0.201105	0.637282	20	0.0318641	16.6104	0.453707	-0.329268	0.089368
LINC00359	E/I Ratio	22	0.000590598	3.22871	0.0126251	1.89877	0.909823	0.0467798	0.0642448	0.0986963	20	0.00493481	16.6042	0.453614	-0.144437	0.0351629
LOC105372848	E/I Ratio	22	0.0005961	3.22468	0.0126982	1.89626	0.94591	0.0469438	1.98725	8.88486	20	0.444243	16.5719	0.453132	0.00920327	0.333301
HMHA1	E/I Ratio	22	0.000598227	3.22313	0.0127244	1.89536	0.936219	0.0470142	3.40122	9.34417	20	0.467209	16.5595	0.452946	1.37345	0.34168
LOC101927188	E/I Ratio	22	0.000599148	3.22247	0.0127284	1.89523	0.895279	0.0470376	0.275353	0.375452	20	0.0187726	16.5541	0.452866	-0.131049	0.0684788
DUSP8	E/I Ratio	22	0.00059929	3.22236	0.0127284	1.89523	0.776841	0.047061	8.36105	70.3388	20	3.51694	16.5533	0.452854	2.79862	0.937272
GNAZ	E/I Ratio	22	0.000601063	3.22108	0.0127444	1.89468	0.68495	0.0471548	25.3504	162.337	20	8.11683	16.543	0.4527	16.9027	1.42345
DENND2C	E/I Ratio	22	0.000601259	3.22094	0.0127444	1.89468	0.916663	0.0471782	0.775959	1.81103	20	0.0905516	16.5419	0.452683	-0.116278	0.150342
TRIM41	E/I Ratio	22	0.000603742	3.21915	0.0127717	1.89375	0.525027	0.047272	8.91112	21.7244	20	1.08622	16.5275	0.452468	5.82223	0.52048
TAL1	E/I Ratio	22	0.00060734	3.21657	0.0128351	1.8916	0.851359	0.0473188	2.45034	10.9814	20	0.549068	16.5069	0.452158	0.25559	0.369817
RAB8B	E/I Ratio	22	0.000610079	3.21461	0.0128611	1.89072	0.887808	0.047436	15.3711	168.794	20	8.43969	16.4913	0.451924	6.77046	1.44921
MTA1	E/I Ratio	22	0.000610555	3.21428	0.0128648	1.8906	0.827919	0.0474595	9.86569	35.6521	20	1.7826	16.4886	0.451883	5.9133	0.665978
C17orf89	E/I Ratio	22	0.000611454	3.21364	0.0128763	1.89021	0.817487	0.0474829	13.8409	98.9178	20	4.94589	16.4834	0.451806	7.2585	1.10914
RBM4	E/I Ratio	22	0.000612303	3.21303	0.0128763	1.89021	0.682995	0.0475298	27.3615	49.2369	20	2.46185	16.4786	0.451734	22.7182	0.782406
TULP1	E/I Ratio	22	0.000612311	3.21303	0.0128763	1.89021	1.34957	0.0475532	0.0790242	0.11471	20	0.00573548	16.4786	0.451733	-0.145098	0.0377647
DCAF5	E/I Ratio	22	0.000614214	3.21168	0.0129036	1.88929	0.729194	0.0476001	10.9025	13.3392	20	0.666958	16.4678	0.451571	8.48646	0.407107
ZIC4	E/I Ratio	22	0.000615282	3.21093	0.0129134	1.88896	0.703458	0.0476469	0.859765	3.98851	20	0.199425	16.4618	0.45148	-0.461131	0.222572
PLEKHG4B	E/I Ratio	22	0.000615792	3.21057	0.0129151	1.8889	1.11148	0.0476704	0.285325	0.229085	20	0.0114543	16.4589	0.451437	-0.0312113	0.0533366
CCNY	E/I Ratio	22	0.000617494	3.20937	0.012928	1.88847	0.775258	0.0477641	22.0652	97.9998	20	4.89999	16.4493	0.451293	15.5202	1.10284
RASA4B	E/I Ratio	22	0.000619367	3.20805	0.0129538	1.8876	0.934035	0.047811	4.72202	104.655	20	5.23276	16.4388	0.451135	-2.03944	1.13931
CPVL	E/I Ratio	22	0.000622422	3.20591	0.0129866	1.88651	0.646211	0.0479282	5.38397	83.3391	20	4.16696	16.4218	0.450878	-0.646612	1.01616
PIK3C2B	E/I Ratio	22	0.000624153	3.20471	0.0130163	1.88551	0.376992	0.0479516	7.06694	13.9997	20	0.699987	16.4122	0.450733	4.59597	0.41636
LOC105375454	E/I Ratio	22	0.000625367	3.20386	0.01303	1.88506	0.80749	0.0479751	2.99402	19.031	20	0.95155	16.4054	0.450631	0.113647	0.485345
DGKQ	E/I Ratio	22	0.000626475	3.2031	0.0130392	1.88475	0.687879	0.0480454	5.18251	24.9574	20	1.24787	16.3993	0.450539	1.88462	0.555697
XPO6	E/I Ratio	22	0.000629539	3.20098	0.013077	1.88349	0.594891	0.0481157	20.6621	168.248	20	8.41241	16.3824	0.450284	12.1037	1.44208
PNPLA6	E/I Ratio	22	0.000630132	3.20057	0.0130771	1.88349	0.592628	0.048186	13.6452	91.1827	20	4.55914	16.3791	0.450234	7.34544	1.06152
PPM1E	E/I Ratio	22	0.000631781	3.19943	0.0131049	1.88257	2.26776	0.0482094	27.8342	4535.11	20	226.755	16.3701	0.450098	-16.5823	7.4842
TMEM74	E/I Ratio	22	0.000633332	3.19837	0.0131307	1.88171	0.876332	0.0482329	4.56867	57.4289	20	2.87145	16.3616	0.449969	-0.428265	0.841985
CALHM2	E/I Ratio	22	0.000634287	3.19771	0.013141	1.88137	0.744893	0.0482563	2.33163	3.52071	20	0.176035	16.3564	0.44989	1.09459	0.208442
DCXR	E/I Ratio	22	0.000634852	3.19733	0.0131431	1.8813	0.770561	0.0483032	17.2758	141.969	20	7.09846	16.3533	0.449844	9.42121	1.32351
DCDC5	E/I Ratio	22	0.000637108	3.19579	0.0131834	1.87997	1.82798	0.0483266	2.29826	37.0369	20	1.85185	16.3411	0.449658	-1.71209	0.675746
RAP2B	E/I Ratio	22	0.000643354	3.19155	0.013268	1.87719	1.51424	0.0484672	8.92082	277.192	20	13.8596	16.3073	0.449147	-2.03908	1.84675
NAP1L1P1	E/I Ratio	22	0.000643375	3.19154	0.013268	1.87719	0.596618	0.0484907	0.228081	0.129906	20	0.00649529	16.3072	0.449145	-0.00918179	0.0399789
TMEM184B	E/I Ratio	22	0.000645346	3.19021	0.0132958	1.87629	0.504433	0.0485375	19.6071	95.4149	20	4.77075	16.2967	0.448985	13.179	1.08314
LOC100505690	E/I Ratio	22	0.000646387	3.18951	0.0133108	1.87579	0.596077	0.048561	2.01276	4.12181	20	0.20609	16.2911	0.448901	0.676957	0.225084
CARM1	E/I Ratio	22	0.000649284	3.18757	0.0133383	1.8749	0.807523	0.0486782	9.76406	23.6119	20	1.1806	16.2757	0.448666	6.5684	0.538469
LINC00282	E/I Ratio	22	0.000650142	3.18699	0.0133488	1.87456	0.900855	0.0487016	0.979991	1.90209	20	0.0951043	16.2711	0.448597	0.0731133	0.152809
EGLN1	E/I Ratio	22	0.000650421	3.18681	0.0133488	1.87456	0.878475	0.048725	23.5005	181.251	20	9.06254	16.2696	0.448574	14.6483	1.49161
VEPH1	E/I Ratio	22	0.000651964	3.18578	0.01337	1.87387	0.71569	0.0487485	0.305608	0.228219	20	0.0114109	16.2615	0.44845	-0.00842912	0.0529153
FAM126A	E/I Ratio	22	0.00065208	3.1857	0.01337	1.87387	0.727031	0.0487719	13.2011	761.469	20	38.0735	16.2608	0.448441	-4.93834	3.0565
AMFR	E/I Ratio	22	0.000652399	3.18549	0.0133701	1.87387	0.670883	0.0487954	34.9821	272.901	20	13.645	16.2592	0.448415	24.1234	1.82969
LOC105372974	E/I Ratio	22	0.000653774	3.18457	0.0133918	1.87316	0.670339	0.0488188	1.8799	8.70878	20	0.435439	16.2519	0.448305	-0.0594493	0.326781
LOC101926893	E/I Ratio	22	0.000654272	3.18424	0.0133956	1.87304	0.805704	0.0488422	0.222355	0.239032	20	0.0119516	16.2493	0.448265	-0.0989145	0.0541341
LOC401585	E/I Ratio	22	0.000655228	3.18361	0.0134023	1.87282	0.721647	0.0488891	0.762256	4.47867	20	0.223934	16.2442	0.448188	-0.628175	0.234288
PTGER4	E/I Ratio	22	0.000655619	3.18335	0.0134039	1.87277	0.604978	0.0489125	1.22751	1.33239	20	0.0666194	16.2422	0.448157	0.46917	0.12778
C7orf31	E/I Ratio	22	0.000656174	3.18298	0.0134048	1.87274	0.574301	0.048936	0.732306	1.28526	20	0.0642629	16.2393	0.448112	-0.0124316	0.125489
PPP1R26	E/I Ratio	22	0.000657357	3.1822	0.0134048	1.87274	0.542899	0.0489828	5.8371	12.1026	20	0.605132	16.2331	0.448018	3.55221	0.385005
MAPKAP1	E/I Ratio	22	0.000657524	3.18209	0.0134048	1.87274	0.865836	0.0490063	19.9048	120.886	20	6.0443	16.2322	0.448005	12.6838	1.21675
GPR35	E/I Ratio	22	0.00065763	3.18202	0.0134048	1.87274	0.622328	0.0490297	1.01527	1.10879	20	0.0554394	16.2316	0.447996	0.323711	0.116528
LOC105375153	E/I Ratio	22	0.000658057	3.18174	0.0134048	1.87274	0.986056	0.0490532	1.61372	42.2591	20	2.11295	16.2294	0.447962	-2.65538	0.719345
KCNA5	E/I Ratio	22	0.000658803	3.18124	0.0134048	1.87274	1.07089	0.0491469	1.61459	8.48275	20	0.424138	16.2255	0.447903	-0.297871	0.32225
PGM5P2	E/I Ratio	22	0.000662628	3.17873	0.0134505	1.87126	0.819212	0.0492641	4.04685	31.2614	20	1.56307	16.2056	0.447599	0.377735	0.618247
CNPY3	E/I Ratio	22	0.000663481	3.17817	0.0134559	1.87109	0.811471	0.0492875	14.9821	112.52	20	5.62601	16.2011	0.447531	8.02201	1.17277
WNT11	E/I Ratio	22	0.000663524	3.17814	0.0134559	1.87109	0.740731	0.049311	0.225393	0.231308	20	0.0115654	16.2009	0.447527	-0.0901725	0.0531729
RPLP1P9	E/I Ratio	22	0.000665434	3.1769	0.0134818	1.87025	1.01892	0.0493578	0.62924	5.09812	20	0.254906	16.191	0.447376	-0.8518	0.249556
MGRN1	E/I Ratio	22	0.000671278	3.1731	0.0135816	1.86705	0.692321	0.0494047	13.9102	78.5364	20	3.92682	16.1609	0.446917	8.10265	0.978576
LOC105372553	E/I Ratio	22	0.000671688	3.17283	0.0135828	1.86701	0.878412	0.0494516	1.2247	1.74865	20	0.0874324	16.1588	0.446885	0.358178	0.14601
POMT1	E/I Ratio	22	0.000672952	3.17202	0.0136002	1.86645	0.869128	0.049475	12.4072	174.349	20	8.71745	16.1524	0.446786	3.75644	1.45765
KCTD12	E/I Ratio	22	0.000673312	3.17178	0.0136002	1.86645	0.835992	0.0494985	27.4408	1579.16	20	78.9581	16.1505	0.446758	1.4073	4.38665
ZNHIT1	E/I Ratio	22	0.000674396	3.17108	0.0136117	1.86609	0.568635	0.0495453	15.2758	61.0389	20	3.05194	16.145	0.446673	10.1585	0.86228
GIMAP1	E/I Ratio	22	0.00067694	3.16945	0.0136401	1.86518	0.656805	0.0496156	0.923113	0.456131	20	0.0228065	16.1321	0.446475	0.480917	0.0745102
DOT1L	E/I Ratio	22	0.000678845	3.16823	0.0136634	1.86444	0.67573	0.0496625	2.1294	6.85039	20	0.34252	16.1224	0.446327	0.416241	0.288668
LOC105378720	E/I Ratio	22	0.00067888	3.16821	0.0136634	1.86444	0.484546	0.0496859	0.739508	0.851842	20	0.0425921	16.1222	0.446324	0.135396	0.101793
PYCR1	E/I Ratio	22	0.000680629	3.16709	0.0136922	1.86353	0.654844	0.0497094	2.15019	2.71799	20	0.135899	16.1134	0.446189	1.07139	0.181779
MMD	E/I Ratio	22	0.000682636	3.16581	0.0137131	1.86286	2.06599	0.0497797	38.1802	7767.68	20	388.384	16.1033	0.446034	-19.4736	9.71469
CTGF	E/I Ratio	22	0.000683546	3.16523	0.013725	1.86249	0.834045	0.0498031	5.79716	157.155	20	7.85773	16.0987	0.445964	-2.40227	1.38161
SIVA1	E/I Ratio	22	0.000688888	3.16185	0.0138009	1.86009	1.00053	0.0498969	6.34605	37.792	20	1.8896	16.072	0.445553	2.32851	0.676957
DHCR7	E/I Ratio	22	0.000688947	3.16181	0.0138009	1.86009	0.424767	0.0499203	9.28081	46.9903	20	2.34952	16.0717	0.445549	4.80099	0.754851
AHRR	E/I Ratio	22	0.000690016	3.16114	0.0138159	1.85962	0.986185	0.0499438	0.907158	3.24127	20	0.162063	16.0664	0.445467	-0.269205	0.198218
COLGALT1	E/I Ratio	22	0.000693615	3.15888	0.0138758	1.85774	0.631549	0.0499672	8.39219	32.7156	20	1.63578	16.0486	0.445193	4.65693	0.629393
NTN1	E/I Ratio	22	0.000694985	3.15802	0.0138905	1.85728	1.15572	0.0500141	1.31065	6.09418	20	0.304709	16.0418	0.445089	-0.301146	0.271588
OR1L1	E/I Ratio	22	0.000695267	3.15785	0.0138905	1.85728	0.416522	0.0500375	0.050283	0.0396248	20	0.00198124	16.0404	0.445067	-0.079679	0.0218987
NSUN5P1	E/I Ratio	22	0.000696694	3.15696	0.0139104	1.85666	0.61765	0.0500844	4.60386	7.09351	20	0.354675	16.0334	0.444959	2.86538	0.292934
PCDH8	E/I Ratio	22	0.000697544	3.15643	0.0139209	1.85633	0.938723	0.0501078	7.38316	191.12	20	9.556	16.0292	0.444895	-1.63949	1.52032
ITGB2	E/I Ratio	22	0.000697981	3.15616	0.0139231	1.85627	0.723726	0.0501312	6.4927	88.266	20	4.4133	16.0271	0.444862	0.361451	1.03312
KIF18A	E/I Ratio	22	0.00070216	3.15356	0.0139667	1.85491	0.694448	0.0502484	0.109537	0.0603372	20	0.00301686	16.0066	0.444547	-0.0506646	0.0269941
DYRK3	E/I Ratio	22	0.000702418	3.1534	0.0139667	1.85491	0.732475	0.0502719	3.15875	25.7433	20	1.28716	16.0054	0.444527	-0.1502	0.557559
CENPB	E/I Ratio	22	0.00070305	3.15301	0.0139667	1.85491	0.55885	0.0503187	14.3586	196.851	20	9.84254	16.0023	0.44448	5.20936	1.54165
ITPRIP	E/I Ratio	22	0.000704172	3.15232	0.0139682	1.85486	0.718027	0.0504125	1.2866	2.28352	20	0.114176	15.9968	0.444396	0.301355	0.166014
INPP5D	E/I Ratio	22	0.00070501	3.1518	0.0139718	1.85475	0.69054	0.0504594	4.91798	39.8613	20	1.99307	15.9928	0.444333	0.8021	0.693528
CCDC85C	E/I Ratio	22	0.00070691	3.15064	0.0139813	1.85445	0.64166	0.0505062	5.97387	15.1696	20	0.758482	15.9836	0.444191	3.43553	0.427711
SPRED3	E/I Ratio	22	0.00070775	3.15012	0.0139813	1.85445	0.870014	0.0505765	2.10914	7.43709	20	0.371854	15.9795	0.444128	0.332058	0.29944
BEGAIN	E/I Ratio	22	0.000707821	3.15008	0.0139813	1.85445	0.580793	0.0506	4.76231	23.7344	20	1.18672	15.9792	0.444123	1.58769	0.534924
CPTP	E/I Ratio	22	0.000709165	3.14925	0.0139813	1.85445	0.878218	0.0506937	3.31164	10.3228	20	0.51614	15.9727	0.444023	1.21843	0.352707
ARAP1	E/I Ratio	22	0.000709418	3.1491	0.0139813	1.85445	0.603055	0.0507406	9.70923	61.316	20	3.0658	15.9715	0.444004	4.60789	0.859578
LMAN2	E/I Ratio	22	0.000715361	3.14548	0.0140594	1.85203	0.663737	0.0508812	11.6244	83.0597	20	4.15298	15.943	0.443563	5.69232	0.999552
MORC1	E/I Ratio	22	0.000718794	3.1434	0.0141075	1.85055	1.64644	0.0509281	0.444009	2.23936	20	0.111968	15.9266	0.44331	-0.52952	0.16404
SPTBN2	E/I Ratio	22	0.0007194	3.14303	0.0141075	1.85055	0.648298	0.0509515	28.222	463.736	20	23.1868	15.9237	0.443265	14.2138	2.36039
TLR7	E/I Ratio	22	0.00072106	3.14203	0.0141324	1.84978	0.812343	0.0510218	4.08669	14.1701	20	0.708505	15.9159	0.443143	1.6386	0.412503
LRRC61	E/I Ratio	22	0.00072262	3.14109	0.0141564	1.84905	0.761677	0.0510453	1.77319	5.43789	20	0.271894	15.9085	0.443029	0.256999	0.255479
ABHD17C	E/I Ratio	22	0.000728131	3.13779	0.0142383	1.84654	0.703761	0.051139	7.27305	22.6438	20	1.13219	15.8826	0.442626	4.18161	0.520909
NCF1B	E/I Ratio	22	0.000730176	3.13657	0.0142546	1.84604	0.683781	0.0511859	0.483711	1.26244	20	0.0631218	15.873	0.442478	-0.246015	0.122959
RUVBL1	E/I Ratio	22	0.000730306	3.1365	0.0142546	1.84604	0.503589	0.0512093	6.36546	7.135	20	0.35675	15.8724	0.442469	4.63068	0.29231
COL4A1	E/I Ratio	22	0.000730484	3.13639	0.0142546	1.84604	0.98944	0.0512328	5.03134	123.059	20	6.15297	15.8716	0.442456	-2.17298	1.21393
HNRNPA3P11	E/I Ratio	22	0.000731159	3.13599	0.0142581	1.84594	0.780778	0.0512796	0.395202	0.911623	20	0.0455811	15.8684	0.442407	-0.224809	0.104472
RASAL3	E/I Ratio	22	0.000734876	3.13379	0.0142844	1.84514	0.992348	0.0513968	0.760599	2.54025	20	0.127013	15.8512	0.442138	-0.273814	0.174299
ITGB5	E/I Ratio	22	0.000735027	3.1337	0.0142844	1.84514	0.885713	0.0514203	8.04021	127.587	20	6.37936	15.8505	0.442127	0.709439	1.23524
FOXS1	E/I Ratio	22	0.000736182	3.13301	0.0142974	1.84474	0.705301	0.0514906	0.210965	0.372462	20	0.0186231	15.8451	0.442044	-0.185052	0.066729
PEPD	E/I Ratio	22	0.000738464	3.13167	0.0143333	1.84365	0.79111	0.051514	12.0685	106.538	20	5.32691	15.8346	0.44188	5.37303	1.12819
HLA-DPB2	E/I Ratio	22	0.000741805	3.12971	0.0143804	1.84223	0.703061	0.0515843	0.419321	1.22028	20	0.0610138	15.8192	0.44164	-0.296899	0.120683
ALS2CR12	E/I Ratio	22	0.000742318	3.12941	0.0143838	1.84213	0.636675	0.0516078	3.41211	10.006	20	0.500298	15.8169	0.441604	1.36136	0.345554
EME1	E/I Ratio	22	0.000748396	3.12587	0.0144688	1.83957	0.591679	0.0517249	0.318115	0.243707	20	0.0121853	15.7891	0.441171	-0.00165559	0.0538814
SIN3B	E/I Ratio	22	0.000748785	3.12564	0.0144697	1.83954	0.675252	0.0517484	16.1924	103.697	20	5.18485	15.7874	0.441144	9.5967	1.11138
LOC105374476	E/I Ratio	22	0.000749577	3.12518	0.0144742	1.8394	0.710329	0.0517718	0.157227	0.11087	20	0.0055435	15.7838	0.441087	-0.0584174	0.0363361
ZNF513	E/I Ratio	22	0.000749725	3.1251	0.0144742	1.8394	0.925981	0.0517953	4.4264	11.8945	20	0.594725	15.7831	0.441077	2.19285	0.376353
FBLN1	E/I Ratio	22	0.000754419	3.12239	0.0145194	1.83805	0.92706	0.0519593	9.8076	170.334	20	8.51668	15.7619	0.440746	1.36104	1.42325
NFIB	E/I Ratio	22	0.000755338	3.12186	0.014524	1.83791	0.630645	0.0520062	23.6961	150.164	20	7.50818	15.7578	0.440681	15.7665	1.33615
CD320	E/I Ratio	22	0.000756711	3.12107	0.0145384	1.83748	0.620485	0.0520296	4.88967	14.7662	20	0.738308	15.7516	0.440584	2.40356	0.418911
ATF6B	E/I Ratio	22	0.000756769	3.12104	0.0145384	1.83748	0.687336	0.0520531	10.154	18.1988	20	0.909941	15.7513	0.44058	7.39398	0.465057
RAVER2	E/I Ratio	22	0.000758159	3.12024	0.0145553	1.83698	0.95774	0.0520765	8.20989	76.7675	20	3.83837	15.7451	0.440483	2.54246	0.954965
MYCL	E/I Ratio	22	0.000758789	3.11988	0.0145576	1.83691	1.18637	0.0521234	0.742663	1.6284	20	0.0814202	15.7423	0.440439	-0.08269	0.139072
AJUBA	E/I Ratio	22	0.000761581	3.11828	0.0145849	1.8361	0.880814	0.0522171	0.490091	0.894376	20	0.0447188	15.7298	0.440243	-0.121339	0.103026
LARGE-AS1	E/I Ratio	22	0.000763974	3.11692	0.0146242	1.83493	0.67304	0.0522406	1.20251	1.35106	20	0.067553	15.7192	0.440077	0.451268	0.126584
PXDC1	E/I Ratio	22	0.000764344	3.11671	0.0146247	1.83491	0.88397	0.052264	5.78517	69.5934	20	3.47967	15.7175	0.440051	0.39378	0.908452
GRIA1	E/I Ratio	22	0.000764845	3.11643	0.0146275	1.83483	1.55887	0.0522874	51.5224	10977.7	20	548.884	15.7153	0.440016	-16.1859	11.4089
NEUROD1	E/I Ratio	22	0.000766493	3.11549	0.0146427	1.83438	0.665195	0.0523343	2.62907	14.3635	20	0.718177	15.708	0.439902	0.180477	0.412589
LOC101927023	E/I Ratio	22	0.000767315	3.11503	0.0146427	1.83438	0.893973	0.0523812	0.318888	0.810398	20	0.0405199	15.7044	0.439845	-0.262659	0.0979909
LOC105373255	E/I Ratio	22	0.000769196	3.11396	0.0146504	1.83415	0.546643	0.0524984	1.8058	2.73692	20	0.136846	15.6961	0.439714	0.737351	0.180033
LOC105378659	E/I Ratio	22	0.000769464	3.11381	0.0146504	1.83415	1.34827	0.0525218	0.124183	0.346901	20	0.017345	15.6949	0.439696	-0.256188	0.0640926
C18orf42	E/I Ratio	22	0.000771513	3.11266	0.0146763	1.83338	2.59066	0.0525687	3.37175	129.579	20	6.47893	15.6859	0.439554	-3.97755	1.23836
ANKRD20A7P	E/I Ratio	22	0.000772348	3.11219	0.0146826	1.8332	0.669907	0.0525921	2.50167	23.07	20	1.1535	15.6822	0.439497	-0.598984	0.522461
ANKRD54	E/I Ratio	22	0.000772533	3.11208	0.0146826	1.8332	0.565747	0.0526155	6.56483	9.11542	20	0.455771	15.6814	0.439484	4.61585	0.328403
RPL18A	E/I Ratio	22	0.000777687	3.1092	0.0147608	1.83089	0.671614	0.0526859	90.4589	5802.21	20	290.11	15.6589	0.43913	41.3227	8.27948
PEX26	E/I Ratio	22	0.000784794	3.10524	0.014863	1.82789	0.735286	0.0527796	12.0553	36.5407	20	1.82704	15.6281	0.438645	8.15978	0.656399
UBTD2	E/I Ratio	22	0.000784812	3.10523	0.014863	1.82789	0.662609	0.052803	5.85901	12.9264	20	0.646322	15.628	0.438644	3.54206	0.390407
SDK1	E/I Ratio	22	0.000786733	3.10417	0.0148928	1.82702	1.16741	0.0528265	1.80984	8.05432	20	0.402716	15.6198	0.438514	-0.0185845	0.30809
LSS	E/I Ratio	22	0.000796931	3.09858	0.0150268	1.82313	0.477236	0.053014	17.2706	230.409	20	11.5204	15.5762	0.437827	7.50489	1.64553
ASXL2	E/I Ratio	22	0.000797642	3.09819	0.0150268	1.82313	0.611179	0.0530608	8.96403	34.1038	20	1.70519	15.5732	0.437779	5.20725	0.633019
MSI1	E/I Ratio	22	0.000800802	3.09648	0.0150655	1.82202	0.869469	0.0531546	1.97682	7.55923	20	0.377962	15.5599	0.437568	0.208884	0.297898
UBAC1	E/I Ratio	22	0.000803367	3.09509	0.0151023	1.82096	0.745759	0.053178	13.3244	24.0732	20	1.20366	15.5491	0.437398	10.1705	0.531429
STX11	E/I Ratio	22	0.000811519	3.0907	0.015214	1.81776	0.836198	0.0533186	0.47419	0.330056	20	0.0165028	15.515	0.436858	0.105301	0.0621579
C4orf50	E/I Ratio	22	0.000814242	3.08925	0.0152378	1.81708	0.748961	0.0534358	8.88587	57.3692	20	2.86846	15.5037	0.436679	4.02423	0.819188
NYAP2	E/I Ratio	22	0.000815552	3.08855	0.0152556	1.81657	0.699832	0.0534593	5.96238	17.5211	20	0.876056	15.4983	0.436593	3.27611	0.452636
MUC1	E/I Ratio	22	0.00081866	3.0869	0.015289	1.81562	0.955816	0.0535296	0.559943	1.49824	20	0.074912	15.4855	0.43639	-0.225254	0.132306
PTPRU	E/I Ratio	22	0.000818773	3.08684	0.015289	1.81562	0.994772	0.053553	7.69048	77.8141	20	3.89071	15.4851	0.436382	2.03186	0.95348
RNH1	E/I Ratio	22	0.000824797	3.08365	0.0153679	1.81339	0.62547	0.0536702	16.619	242.172	20	12.1086	15.4604	0.43599	6.64437	1.68073
LOC105373570	E/I Ratio	22	0.000825609	3.08323	0.0153763	1.81315	1.08638	0.0536936	0.333577	0.974045	20	0.0487023	15.4571	0.435938	-0.298949	0.106581
C5orf38	E/I Ratio	22	0.000828233	3.08185	0.0154132	1.81211	4.38741	0.0537171	0.171888	0.644502	20	0.0322251	15.4464	0.435768	-0.342452	0.0866666
PRICKLE2	E/I Ratio	22	0.000828311	3.08181	0.0154132	1.81211	0.702343	0.0537405	23.8969	385.246	20	19.2623	15.4461	0.435763	11.322	2.11887
RSPO3	E/I Ratio	22	0.000829352	3.08126	0.0154258	1.81175	2.6965	0.0537639	4.79341	182.762	20	9.13811	15.4418	0.435695	-3.86659	1.45921
ZNF488	E/I Ratio	22	0.000830166	3.08084	0.0154275	1.8117	0.527295	0.0538108	6.79808	87.867	20	4.39335	15.4386	0.435643	0.794079	1.01168
MS4A6A	E/I Ratio	22	0.000832393	3.07967	0.0154621	1.81073	0.629065	0.0538343	8.02902	124.703	20	6.23516	15.4295	0.435499	0.878457	1.20487
SHISA2	E/I Ratio	22	0.000836007	3.07779	0.015509	1.80942	0.725839	0.0539046	1.01922	6.34731	20	0.317365	15.415	0.435267	-0.593252	0.271702
CEP170B	E/I Ratio	22	0.00084634	3.07245	0.0156803	1.80465	0.60197	0.0539749	12.7984	142.599	20	7.12994	15.3737	0.434609	5.16576	1.2861
SYT3	E/I Ratio	22	0.000851369	3.06988	0.0157393	1.80302	0.613305	0.0540921	5.77538	24.6878	20	1.23439	15.3539	0.434291	2.60162	0.534781
IMPDH1	E/I Ratio	22	0.000854754	3.06816	0.0157813	1.80186	0.733651	0.0541624	8.31505	32.6067	20	1.63033	15.3406	0.434078	4.6692	0.614327
ITPR3	E/I Ratio	22	0.000855318	3.06787	0.0157849	1.80176	0.547609	0.0541858	1.46796	1.14742	20	0.0573711	15.3383	0.434042	0.784082	0.115233
SH3BGR	E/I Ratio	22	0.000857138	3.06695	0.0158021	1.80129	0.823335	0.0542327	7.45168	109.14	20	5.45699	15.3312	0.433928	0.783541	1.12358
ZNF189	E/I Ratio	22	0.000858218	3.0664	0.0158042	1.80123	0.878208	0.054303	31.1369	981.332	20	49.0666	15.327	0.433861	11.1446	3.3687
SNAP23	E/I Ratio	22	0.000861709	3.06464	0.0158548	1.79984	0.50084	0.0543499	9.86231	45.6483	20	2.28242	15.3134	0.433643	5.55235	0.72623
LOC105375172	E/I Ratio	22	0.000866156	3.0624	0.0158991	1.79863	0.69946	0.0544202	0.0661271	0.0264609	20	0.00132304	15.2962	0.433366	-0.0375823	0.0174751
LOC100421670	E/I Ratio	22	0.000868127	3.06142	0.0159112	1.7983	0.915899	0.0545608	11.6703	165.719	20	8.28597	15.2886	0.433244	3.46501	1.3826
LOC374443	E/I Ratio	22	0.000873728	3.05862	0.0159718	1.79664	0.511979	0.054678	2.1624	5.63425	20	0.281713	15.267	0.432898	0.650511	0.254754
CTAGE3P	E/I Ratio	22	0.000874057	3.05846	0.0159718	1.79664	0.700955	0.0547249	1.19714	2.41928	20	0.120964	15.2658	0.432878	0.206478	0.166928
KRBA2	E/I Ratio	22	0.000875457	3.05777	0.0159906	1.79614	0.378406	0.0547483	6.68592	8.09792	20	0.404896	15.2604	0.432792	4.87377	0.305349
SYDE2	E/I Ratio	22	0.00087745	3.05678	0.0160201	1.79533	1.25071	0.0547717	3.77396	21.5009	20	1.07504	15.2528	0.43267	0.821883	0.497427
SMO	E/I Ratio	22	0.000878318	3.05635	0.0160223	1.79528	0.843987	0.0548186	2.24711	9.23034	20	0.461517	15.2495	0.432616	0.31309	0.325884
LRRC4B	E/I Ratio	22	0.00087921	3.05591	0.0160317	1.79502	0.667045	0.054842	17.3666	339.207	20	16.9604	15.2461	0.432562	5.6436	1.97532
IL13RA2	E/I Ratio	22	0.000880816	3.05511	0.0160383	1.79484	0.963696	0.0548889	1.42397	12.425	20	0.62125	15.24	0.432464	-0.819219	0.377978
WDFY4	E/I Ratio	22	0.000886675	3.05224	0.0161267	1.79245	0.590258	0.0549592	1.63003	7.61518	20	0.380759	15.2179	0.432107	-0.124827	0.295694
MEGF11	E/I Ratio	22	0.000886691	3.05223	0.0161267	1.79245	0.985463	0.0549827	3.70631	41.6586	20	2.08293	15.2178	0.432106	-0.398129	0.691599
SMPD4	E/I Ratio	22	0.000887175	3.05199	0.0161287	1.7924	0.473788	0.0550061	8.70672	13.1126	20	0.65563	15.216	0.432076	6.40412	0.38799
GALNT16	E/I Ratio	22	0.000888739	3.05123	0.0161502	1.79182	1.05806	0.0550295	14.2678	219.973	20	10.9986	15.2101	0.431981	4.83862	1.58883
TMC6	E/I Ratio	22	0.0008897	3.05076	0.0161539	1.79172	0.424255	0.0550764	5.89779	76.1582	20	3.80791	15.2065	0.431923	0.350277	0.934758
ZBTB20-AS1	E/I Ratio	22	0.00089172	3.04977	0.0161768	1.79111	0.781989	0.0551233	1.60399	13.0966	20	0.654829	15.1989	0.431801	-0.695919	0.387536
NKAIN2	E/I Ratio	22	0.000893106	3.0491	0.0161882	1.7908	0.46683	0.0551702	11.9282	98.3999	20	4.91999	15.1938	0.431717	5.62511	1.06208
CARD11	E/I Ratio	22	0.000897103	3.04716	0.0162537	1.78905	0.800314	0.0551936	0.901368	2.65928	20	0.132964	15.1789	0.431477	-0.134315	0.174513
IL34	E/I Ratio	22	0.00089931	3.04609	0.0162799	1.78835	0.746688	0.0552405	5.87887	83.3262	20	4.16631	15.1707	0.431344	0.0830065	0.976605
BRD2	E/I Ratio	22	0.000900584	3.04548	0.0162922	1.78802	0.533939	0.0552639	30.3269	149.195	20	7.45973	15.1659	0.431268	22.5727	1.30658
PIGT	E/I Ratio	22	0.000901394	3.04509	0.0162957	1.78793	0.434757	0.0553108	11.6763	25.5231	20	1.27615	15.163	0.43122	8.46945	0.540361
LOC102724165	E/I Ratio	22	0.000901708	3.04493	0.0162957	1.78793	1.25001	0.0553342	0.555964	2.21341	20	0.110671	15.1618	0.431201	-0.388382	0.159123
LOC105372777	E/I Ratio	22	0.00090276	3.04443	0.0162969	1.78789	0.969808	0.0553811	0.901597	4.11491	20	0.205746	15.1579	0.431138	-0.385837	0.216933
C6orf118	E/I Ratio	22	0.000902924	3.04435	0.0162969	1.78789	1.60956	0.0554045	1.34102	16.4022	20	0.820108	15.1573	0.431128	-1.2293	0.433099
MOV10	E/I Ratio	22	0.00090431	3.04368	0.0163028	1.78774	0.695076	0.0554514	3.20046	10.0563	20	0.502814	15.1522	0.431045	1.18821	0.339065
NDN	E/I Ratio	22	0.000905423	3.04315	0.0163028	1.78774	0.646457	0.0554983	13.2257	121.302	20	6.06512	15.1481	0.430979	6.23796	1.17744
LDLRAD3	E/I Ratio	22	0.00090557	3.04308	0.0163028	1.78774	0.742329	0.0555217	4.06877	16.2586	20	0.812931	15.1475	0.43097	1.51055	0.431061
GSDMD	E/I Ratio	22	0.000905924	3.04291	0.0163028	1.78774	0.809739	0.0555686	2.47998	13.2632	20	0.663158	15.1462	0.430949	0.169509	0.389316
POM121C	E/I Ratio	22	0.000909032	3.04142	0.0163471	1.78656	0.686749	0.055592	6.57494	8.62906	20	0.431453	15.1348	0.430764	4.71201	0.313904
PCDH18	E/I Ratio	22	0.000909882	3.04101	0.016348	1.78653	0.786177	0.0556389	2.44497	5.93905	20	0.296953	15.1317	0.430714	0.899617	0.260393
ALDH16A1	E/I Ratio	22	0.00091108	3.04044	0.0163542	1.78637	0.598389	0.0557092	1.12776	1.92809	20	0.0964043	15.1273	0.430643	0.247377	0.148344
BRMS1	E/I Ratio	22	0.000918434	3.03695	0.0164724	1.78324	0.648228	0.0557561	5.92043	37.3219	20	1.86609	15.1006	0.430209	2.0505	0.652086
TSPAN4	E/I Ratio	22	0.000918895	3.03673	0.0164737	1.78321	0.998275	0.0557795	2.05155	10.3483	20	0.517414	15.0989	0.430182	0.0138923	0.343347
MAF	E/I Ratio	22	0.000930605	3.03123	0.0166208	1.77935	0.581289	0.0559904	6.88235	22.1265	20	1.10632	15.0568	0.429498	3.90693	0.501359
CMTM7	E/I Ratio	22	0.000933053	3.03009	0.0166436	1.77875	0.693534	0.0560607	1.08815	3.13199	20	0.156599	15.0481	0.429356	-0.0309669	0.188572
LOC101928487	E/I Ratio	22	0.000934275	3.02953	0.0166486	1.77862	0.551915	0.0561076	0.705257	0.81938	20	0.040969	15.0437	0.429285	0.132928	0.0964376
ACAD10	E/I Ratio	22	0.000934891	3.02924	0.0166486	1.77862	0.493603	0.0561545	3.34178	2.05255	20	0.102628	15.0416	0.429249	2.43601	0.152623
KDM4B	E/I Ratio	22	0.000936271	3.0286	0.0166662	1.77816	0.602812	0.0561779	8.22722	19.2692	20	0.96346	15.0367	0.429169	5.45242	0.467556
ADCK3	E/I Ratio	22	0.000938123	3.02774	0.0166916	1.7775	0.515846	0.0562014	10.0069	12.8659	20	0.643295	15.0301	0.429062	7.74006	0.381968
MZT2A	E/I Ratio	22	0.000942389	3.02577	0.0167332	1.77642	0.797314	0.0563186	15.7049	245.491	20	12.2746	15.015	0.428817	5.80786	1.66766
LOC105375236	E/I Ratio	22	0.000943545	3.02524	0.0167456	1.7761	1.03763	0.056342	5.90818	32.6809	20	1.63404	15.011	0.42875	2.29761	0.608383
MRGPRF	E/I Ratio	22	0.000944286	3.0249	0.0167456	1.7761	0.774088	0.0563654	0.641316	1.14899	20	0.0574497	15.0084	0.428708	-0.0356245	0.114065
TBX5	E/I Ratio	22	0.000946636	3.02382	0.0167489	1.77601	1.26637	0.056506	0.254092	0.945237	20	0.0472619	15.0001	0.428573	-0.35973	0.103429
TOMM34	E/I Ratio	22	0.00095358	3.02064	0.0168199	1.77418	1.30021	0.0566935	22.2101	1394.15	20	69.7077	14.9759	0.428178	-1.34453	3.96897
RALGPS2	E/I Ratio	22	0.000955959	3.01956	0.0168479	1.77345	1.15307	0.0567404	5.82659	65.5029	20	3.27514	14.9676	0.428043	0.722337	0.860068
BAX	E/I Ratio	22	0.000957142	3.01902	0.0168603	1.77313	0.54677	0.0567639	6.21736	12.1131	20	0.605655	14.9635	0.427976	4.02268	0.369803
GGA1	E/I Ratio	22	0.000960106	3.01768	0.0169001	1.77211	0.547514	0.0568107	8.23822	13.1258	20	0.656292	14.9533	0.427808	5.95442	0.38482
LILRB4	E/I Ratio	22	0.000962134	3.01676	0.0169131	1.77178	0.67849	0.0568576	2.29702	13.1728	20	0.658642	14.9463	0.427694	0.00967352	0.385419
CLCN7	E/I Ratio	22	0.000962333	3.01667	0.0169131	1.77178	0.671454	0.056881	10.011	39.441	20	1.97205	14.9456	0.427682	6.0532	0.666894
LOC105374477	E/I Ratio	22	0.000969489	3.01346	0.0169943	1.7697	0.878054	0.0570451	0.849672	1.541	20	0.0770502	14.9211	0.427281	0.0679946	0.131713
B3GALT5-AS1	E/I Ratio	22	0.000970239	3.01312	0.0169943	1.7697	1.09944	0.057092	2.67748	24.7358	20	1.23679	14.9186	0.427239	-0.454012	0.527657
LOC105374202	E/I Ratio	22	0.000972424	3.01214	0.0170196	1.76905	0.6585	0.0571154	0.29286	0.588294	20	0.0294147	14.9111	0.427117	-0.189951	0.0813539
FAM195B	E/I Ratio	22	0.000974803	3.01108	0.0170463	1.76837	0.736146	0.0571857	21.3911	211.732	20	10.5866	14.903	0.426984	12.2341	1.54297
LYNX1	E/I Ratio	22	0.000977664	3.00981	0.0170893	1.76728	0.631176	0.0572091	35.6273	1343.33	20	67.1667	14.8933	0.426825	12.5697	3.88521
TP73-AS1	E/I Ratio	22	0.000979931	3.0088	0.0171219	1.76645	0.451009	0.0572326	4.47266	3.93608	20	0.196804	14.8857	0.426699	3.22487	0.210253
RPS2	E/I Ratio	22	0.000981752	3.008	0.0171327	1.76617	0.775438	0.0573029	84.8929	7289.58	20	364.479	14.8796	0.426598	31.2056	9.04633
SAMD3	E/I Ratio	22	0.000987804	3.00533	0.0172064	1.76431	2.37482	0.0573966	1.12675	13.3905	20	0.669526	14.8593	0.426264	-1.1727	0.387457
PPP1CA	E/I Ratio	22	0.000989291	3.00468	0.017222	1.76392	0.706509	0.0574435	16.6825	73.8573	20	3.69286	14.8543	0.426183	11.2831	0.909806
LILRA2	E/I Ratio	22	0.000992612	3.00322	0.0172587	1.76299	0.781427	0.0575138	1.20115	4.31721	20	0.215861	14.8432	0.426	-0.103794	0.219883
ASB1	E/I Ratio	22	0.000994517	3.00239	0.0172755	1.76257	0.715591	0.0575607	9.8866	24.9886	20	1.24943	14.8369	0.425896	6.74777	0.528894
PLB1	E/I Ratio	22	0.000996419	3.00156	0.0172932	1.76213	0.846173	0.0576076	1.7512	3.90521	20	0.195261	14.8306	0.425792	0.510611	0.209039
DACT3	E/I Ratio	22	0.000998257	3.00076	0.0173145	1.76159	0.763238	0.0576544	9.23962	33.0625	20	1.65312	14.8245	0.425692	5.63065	0.608113

## Sheet: Hip CTRL EIratio
y	x	count	pvalue	logworth	fdr pvalue	fdr logworht	effectsize	rank fraction	ymean	sse	dfe	mse	f ratio	r square	Intercept	Slope
LINC00483	E/I Ratio	8	1.28709e-05	4.89039	0.311449	0.506613	0.874363	2.47317e-05	1.39208	0.0531448	6	0.00885746	168.499	0.965616	-1.85818	0.523892
F8A1	E/I Ratio	8	1.54053e-05	4.81233	0.311449	0.506613	0.547857	4.94633e-05	5.15207	0.09581	6	0.0159683	158.395	0.963503	0.920837	0.682009
PRELID1P3	E/I Ratio	8	2.72664e-05	4.56437	0.367496	0.434747	0.997818	7.4195e-05	2.12075	0.134068	6	0.0223447	130.039	0.955895	-2.41438	0.730993
PQLC2	E/I Ratio	8	3.76229e-05	4.42455	0.380312	0.41986	0.904919	9.89266e-05	5.58168	0.261913	6	0.0436521	116.275	0.95093	-0.41223	0.966127
LOC105372637	E/I Ratio	8	8.38319e-05	4.07659	0.472696	0.325418	1.19724	0.00014839	2.25108	0.0563482	6	0.00939136	87.7992	0.936034	-0.164802	0.389402
LOC101927476	E/I Ratio	8	0.000116697	3.93294	0.472696	0.325418	0.739712	0.000222585	4.87779	0.201556	6	0.0335927	78.0894	0.928647	0.568715	0.694556
ANKRD20A2	E/I Ratio	8	0.000158508	3.79995	0.472696	0.325418	0.587865	0.000272048	13.6739	3.65722	6	0.609537	70.0063	0.921059	-3.70548	2.80129
TPMTP1	E/I Ratio	8	0.000176271	3.75382	0.472696	0.325418	0.656127	0.00029678	6.62843	0.412636	6	0.0687727	67.3899	0.918245	0.90086	0.923197
RPS23P7	E/I Ratio	8	0.000182994	3.73756	0.472696	0.325418	0.902508	0.000321512	15.6843	5.02028	6	0.836713	66.4899	0.91723	-4.15975	3.19856
SETP21	E/I Ratio	8	0.000206618	3.68483	0.472696	0.325418	0.147441	0.000395707	0.417441	0.0525483	6	0.00875805	63.6462	0.91385	-1.56891	0.320169
L3MBTL4-AS1	E/I Ratio	8	0.000218789	3.65997	0.472696	0.325418	0.586407	0.000420438	3.4465	0.050045	6	0.00834084	62.345	0.91221	1.52795	0.309239
LOC105369865	E/I Ratio	8	0.000271905	3.56558	0.543304	0.264957	0.795159	0.000494633	4.81259	0.325649	6	0.0542748	57.6247	0.905697	0.107491	0.758389
MSLNL	E/I Ratio	8	0.000310398	3.50808	0.543304	0.264957	1.02519	0.000519365	1.96628	0.0610754	6	0.0101792	54.9125	0.901498	-0.0228309	0.320614
LINC00959	E/I Ratio	8	0.000374576	3.42646	0.543304	0.264957	0.97744	0.000568828	0.84369	0.0228145	6	0.00380241	51.2626	0.89522	-0.330924	0.18933
ZNF385C	E/I Ratio	8	0.000383238	3.41653	0.543304	0.264957	0.606292	0.00059356	8.53603	0.4012	6	0.0668666	50.8341	0.89443	3.63094	0.790626
LOC105371908	E/I Ratio	8	0.000405759	3.39173	0.543304	0.264957	0.700735	0.000667755	0.168753	0.00496586	6	0.000827644	49.7778	0.89243	-0.371261	0.0870419
LOC101929007	E/I Ratio	8	0.000424235	3.37239	0.543304	0.264957	1.08733	0.00074195	1.32844	0.0732478	6	0.012208	48.968	0.890846	-0.728599	0.331564
CX3CR1	E/I Ratio	8	0.000469329	3.32852	0.543304	0.264957	0.69261	0.000816145	9.89763	9.02005	6	1.50334	47.1749	0.887165	-12.5076	3.61138
LOC100335030	E/I Ratio	8	0.000492039	3.308	0.543304	0.264957	0.756021	0.000865608	4.20213	0.180175	6	0.0300291	46.3566	0.885401	1.06313	0.50596
LOC105373478	E/I Ratio	8	0.000498557	3.30229	0.543304	0.264957	0.920684	0.00089034	2.42374	0.432268	6	0.0720447	46.131	0.884905	-2.42649	0.781783
PSMA6P2	E/I Ratio	8	0.000511001	3.29158	0.543304	0.264957	0.987127	0.000915072	1.08677	0.0865482	6	0.0144247	45.711	0.883971	-1.0736	0.348219
LINC01205	E/I Ratio	8	0.000534619	3.27196	0.543304	0.264957	0.902851	0.000939803	1.59482	0.0880004	6	0.0146667	44.9502	0.882238	-0.565398	0.348194
CD80	E/I Ratio	8	0.000587952	3.23066	0.543304	0.264957	0.920044	0.00103873	0.256833	0.0217408	6	0.00362347	43.3862	0.878508	-0.798047	0.17003
GRAMD4P3	E/I Ratio	8	0.000593623	3.22649	0.543304	0.264957	0.498882	0.00108819	7.51378	0.515802	6	0.085967	43.231	0.878126	2.38483	0.826709
LOC727964	E/I Ratio	8	0.000630349	3.20042	0.543304	0.264957	0.938996	0.00113766	2.94754	0.16761	6	0.0279349	42.272	0.875704	0.0564273	0.466003
PAXIP1	E/I Ratio	8	0.00063153	3.19961	0.543304	0.264957	0.728159	0.00116239	2.57725	0.0918504	6	0.0153084	42.2424	0.875628	0.437788	0.344848
GJC1	E/I Ratio	8	0.000674525	3.171	0.558909	0.252659	0.359334	0.00118712	2.8622	0.0837325	6	0.0139554	41.2127	0.872915	0.844525	0.325219
LOC101929497	E/I Ratio	8	0.000713761	3.14645	0.558909	0.252659	0.836612	0.00123658	0.723491	0.127606	6	0.0212677	40.3466	0.870541	-1.74101	0.397239
LOC101927952	E/I Ratio	8	0.000730234	3.13654	0.558909	0.252659	0.484791	0.00126131	1.15239	0.0214511	6	0.00357519	40.0017	0.86957	0.146258	0.162173
LOC100421171	E/I Ratio	8	0.000760757	3.11875	0.558909	0.252659	1.06804	0.00133551	1.77771	0.0853978	6	0.014233	39.3892	0.86781	-0.214352	0.321089
LOC105372396	E/I Ratio	8	0.000791768	3.1014	0.558909	0.252659	0.852035	0.0014097	0.767951	0.0720858	6	0.0120143	38.7997	0.866071	-1.04852	0.292787
UQCRFS1P2	E/I Ratio	8	0.000831496	3.08014	0.569843	0.244245	0.729793	0.00145917	9.27535	1.58425	6	0.264041	38.0879	0.863908	0.838209	1.35994
IL9RP4	E/I Ratio	8	0.00084878	3.0712	0.571262	0.243165	0.632846	0.0014839	0.134465	0.0051135	6	0.000852249	37.7923	0.86299	-0.343009	0.0769616
LOC100130111	E/I Ratio	8	0.000885538	3.05279	0.571262	0.243165	0.643832	0.00153336	0.908155	0.049671	6	0.0082785	37.1894	0.861077	-0.568065	0.237944
LINCR-0001	E/I Ratio	8	0.00089008	3.05057	0.571262	0.243165	0.61455	0.00155809	3.57973	0.844575	6	0.140763	37.1173	0.860845	-2.50157	0.980213
BRD7P6	E/I Ratio	8	0.000982483	3.00767	0.576667	0.239075	0.834005	0.00160756	1.05789	0.0199026	6	0.0033171	35.7478	0.85628	0.141737	0.14767
NLRP3P	E/I Ratio	8	0.000985483	3.00635	0.576667	0.239075	0.453111	0.00163229	0.339068	0.00671382	6	0.00111897	35.7062	0.856137	-0.19273	0.0857176

## Sheet: Hip AD EIratio
y	x	count	pvalue	logworth	fdr pvalue	fdr logworht	effectsize	rank fraction	ymean	sse	dfe	mse	f ratio	r square	Intercept	Slope
LOC105371040	E/I Ratio	11	1.38486e-05	4.85859	0.258444	0.587634	0.767328	4.88472e-05	1.7691	0.589197	9	0.0654664	71.9195	0.888778	-1.84724	0.49775
DAB2IP	E/I Ratio	11	3.5163e-05	4.45391	0.258444	0.587634	0.777556	9.76944e-05	12.0864	5.24161	9	0.582401	56.9538	0.863541	2.48775	1.32115
FAM192BP	E/I Ratio	11	3.80704e-05	4.41941	0.258444	0.587634	1.0322	0.000122118	0.373079	0.0742336	9	0.00824818	55.8157	0.861145	-0.757741	0.155645
SBF1	E/I Ratio	11	4.88051e-05	4.31153	0.258444	0.587634	0.948303	0.000170965	36.264	54.5731	9	6.06368	52.3842	0.853383	6.56068	4.08834
RAI1	E/I Ratio	11	5.0497e-05	4.29673	0.258444	0.587634	0.730083	0.000195389	5.05879	1.62164	9	0.180182	51.9281	0.852285	-0.0391357	0.701674
CASKIN1	E/I Ratio	11	8.33213e-05	4.07924	0.322619	0.49131	0.573079	0.000244236	9.00421	5.99258	9	0.665843	45.6093	0.835193	-0.180144	1.26413
LOC105376767	E/I Ratio	11	9.45543e-05	4.02432	0.322619	0.49131	0.718628	0.000293083	0.548528	0.2121	9	0.0235667	44.1219	0.830578	-1.15094	0.233913
DEFB134	E/I Ratio	11	0.000118808	3.92515	0.328353	0.483658	0.712966	0.00034193	0.14499	0.0249398	9	0.00277108	41.5405	0.821925	-0.420464	0.0778286
PRR36	E/I Ratio	11	0.000120294	3.91976	0.328353	0.483658	0.638305	0.000366354	2.02183	0.712002	9	0.0791113	41.4037	0.821442	-0.994472	0.415162
FAM85A	E/I Ratio	11	0.000132514	3.87774	0.331708	0.479245	0.614844	0.000390778	3.04908	2.59209	9	0.28801	40.3518	0.817636	-2.63253	0.782013
SCAF1	E/I Ratio	11	0.000141174	3.85024	0.331708	0.479245	0.804025	0.000415201	7.01572	3.07933	9	0.342148	39.6757	0.815103	0.875196	0.845177
TNK2	E/I Ratio	11	0.000186748	3.72874	0.331708	0.479245	0.559051	0.000512896	19.1324	25.5348	9	2.8372	36.7995	0.803492	2.10284	2.34393
ZBTB7A	E/I Ratio	11	0.000189554	3.72227	0.331708	0.479245	0.7793	0.000537319	9.84104	5.9326	9	0.659178	36.6512	0.802853	1.64919	1.12752
HCFC1	E/I Ratio	11	0.000193488	3.71335	0.331708	0.479245	0.595668	0.000561743	9.84538	3.28755	9	0.365283	36.4477	0.80197	3.76423	0.837006
METTL21A	E/I Ratio	11	0.000205559	3.68706	0.331708	0.479245	0.562839	0.000586167	27.2413	5.62404	9	0.624894	35.8535	0.799347	19.3526	1.08579
RASGRP2	E/I Ratio	11	0.000259966	3.58508	0.359929	0.443783	0.497946	0.000659437	4.24248	1.22981	9	0.136646	33.6225	0.788844	0.670167	0.491691
MCF2L	E/I Ratio	11	0.000261139	3.58313	0.359929	0.443783	0.250763	0.000683861	21.0382	17.0723	9	1.89692	33.5808	0.788637	7.73652	1.83083
SPATA21	E/I Ratio	11	0.000261234	3.58297	0.359929	0.443783	0.81651	0.000708284	0.0958122	0.0071776	9	0.000797511	33.5775	0.788621	-0.176915	0.037538
PRRC2A	E/I Ratio	11	0.000263723	3.57885	0.359929	0.443783	0.556117	0.000732708	27.5262	13.0946	9	1.45495	33.4899	0.788185	15.8925	1.60125
SHANK3	E/I Ratio	11	0.000285016	3.54513	0.372938	0.428364	1.00802	0.000757132	19.2754	54.3427	9	6.03808	32.7798	0.784585	-4.17168	3.22724
DGAT1	E/I Ratio	11	0.000305228	3.51538	0.373349	0.427884	0.829482	0.000805979	5.37854	1.63799	9	0.181999	32.1634	0.781359	1.34625	0.555002
GLB1L2	E/I Ratio	11	0.000321944	3.49222	0.373349	0.427884	0.693778	0.000830403	4.37306	1.0744	9	0.119378	31.6902	0.778816	1.13144	0.446173
ULK1	E/I Ratio	11	0.00032343	3.49022	0.373349	0.427884	1.09054	0.000854826	11.1508	15.878	9	1.76422	31.6496	0.778595	-1.30289	1.71411
ZFHX2	E/I Ratio	11	0.000328267	3.48377	0.373349	0.427884	0.874138	0.00087925	3.7317	1.24376	9	0.138196	31.5189	0.777882	0.253382	0.478753
KMT2D	E/I Ratio	11	0.000427436	3.36913	0.437867	0.358658	0.758307	0.00095252	8.87287	3.11437	9	0.346042	29.2671	0.764811	3.56903	0.730017
DYRK1B	E/I Ratio	11	0.000466171	3.33145	0.437867	0.358658	0.659813	0.000976944	4.96267	1.25909	9	0.139899	28.5556	0.760355	1.63156	0.458492
SETD1B	E/I Ratio	11	0.000520618	3.28348	0.437867	0.358658	0.636895	0.00117233	2.50061	0.25047	9	0.02783	27.6694	0.754564	1.03812	0.201296
GCNT3	E/I Ratio	11	0.000528715	3.27678	0.437867	0.358658	0.882742	0.00119676	0.0463872	0.00856383	9	0.000951536	27.5473	0.753744	-0.223442	0.0371391
MATK	E/I Ratio	11	0.000534714	3.27188	0.437867	0.358658	0.880412	0.00122118	9.4174	14.2171	9	1.57968	27.4583	0.753143	-1.55894	1.51078
TTBK1	E/I Ratio	11	0.00055872	3.25281	0.439927	0.356619	0.862624	0.00127003	7.80192	5.88957	9	0.654397	27.1141	0.75079	0.781638	0.966266
LOC100533627	E/I Ratio	11	0.000603936	3.21901	0.454685	0.34229	0.55404	0.00131887	0.132613	0.055343	9	0.00614922	26.5123	0.746567	-0.540318	0.0926217
SYMPK	E/I Ratio	11	0.000618218	3.20886	0.454685	0.34229	0.674005	0.0013433	9.4865	3.53603	9	0.392892	26.3336	0.745285	4.12571	0.737855
DVL1	E/I Ratio	11	0.000638307	3.19497	0.454685	0.34229	0.942695	0.00136772	22.4465	58.6521	9	6.5169	26.0907	0.743522	0.714472	2.99118
DENND4B	E/I Ratio	11	0.000645593	3.19004	0.454685	0.34229	0.532482	0.00141657	10.0478	5.7001	9	0.633345	26.0048	0.742893	3.28416	0.930949
MROH6	E/I Ratio	11	0.000663553	3.17812	0.454685	0.34229	0.737107	0.00144099	0.717813	0.226419	9	0.0251576	25.7983	0.741366	-0.624849	0.184803
LOC105372086	E/I Ratio	11	0.000744158	3.12833	0.491433	0.308536	0.678356	0.00151426	0.974747	0.12002	9	0.0133356	24.9488	0.734895	0.0134287	0.132315
LOC101929823	E/I Ratio	11	0.000810076	3.09147	0.499979	0.301048	0.689803	0.00153869	8.73107	23.65	9	2.62778	24.3338	0.730003	-4.59601	1.83433
SDHCP4	E/I Ratio	11	0.000826747	3.08263	0.499979	0.301048	0.482852	0.00158753	1.28679	0.418891	9	0.0465435	24.1879	0.728817	-0.481542	0.243392
SHANK1	E/I Ratio	11	0.000834177	3.07874	0.499979	0.301048	0.65842	0.00161196	13.791	37.5468	9	4.17187	24.124	0.728294	-2.92859	2.30128
NEURL1	E/I Ratio	11	0.000845789	3.07274	0.499979	0.301048	0.856682	0.00166081	13.9598	24.0734	9	2.67482	24.0256	0.727484	0.599334	1.83892
NCKAP5L	E/I Ratio	11	0.000849474	3.07085	0.499979	0.301048	0.499161	0.00168523	3.75307	0.959399	9	0.1066	23.9947	0.727229	1.08761	0.366872
MAP4K2	E/I Ratio	11	0.000890284	3.05047	0.499979	0.301048	0.506961	0.00170965	6.1742	2.21869	9	0.246521	23.6632	0.724461	2.14888	0.554042
RABL6	E/I Ratio	11	0.000897926	3.04676	0.499979	0.301048	0.60057	0.00173408	20.4913	13.4481	9	1.49423	23.6032	0.723954	10.5937	1.3623
LOC105375127	E/I Ratio	11	0.000917517	3.03739	0.500891	0.300257	0.550571	0.00183177	0.527538	0.0389976	9	0.00433307	23.4522	0.722669	-0.00374553	0.0731255

## Sheet: TCx Negative CTRL EIratio
y	x	count	pvalue	logworth	fdr pvalue	fdr logworht	effectsize	rank fraction	ymean	sse	dfe	mse	f ratio	r square	Intercept	Slope
STK3	E/I Ratio	16	8.96262e-08	7.04756	0.00145225	2.83796	1.21335	4.73788e-05	8.84644	18.6331	14	1.33093	100.67	0.877911	19.2108	-2.06088
ATAD2	E/I Ratio	16	3.48044e-07	6.45837	0.00145225	2.83796	1.04878	0.000165826	5.06324	4.82536	14	0.344668	80.6407	0.852072	9.78376	-0.938644
PLEKHA8	E/I Ratio	16	4.59262e-07	6.33794	0.00145225	2.83796	0.97955	0.000189515	5.75162	3.83553	14	0.273967	77.0038	0.84616	9.86423	-0.817764
PTPRD	E/I Ratio	16	5.07645e-07	6.29444	0.00145225	2.83796	0.636276	0.000213204	32.6193	119.592	14	8.54229	75.7252	0.843968	55.3923	-4.52825
SPATS2L	E/I Ratio	16	6.1187e-07	6.21334	0.00145225	2.83796	0.904806	0.000284273	16.0599	35.9953	14	2.57109	73.3899	0.839798	28.3595	-2.44568
ZNF248	E/I Ratio	16	6.12272e-07	6.21306	0.00145225	2.83796	0.845443	0.000307962	22.1786	32.5967	14	2.32834	73.3818	0.839783	33.8825	-2.32724
DCBLD2	E/I Ratio	16	6.43641e-07	6.19136	0.00145225	2.83796	1.13152	0.00037903	4.22168	6.92038	14	0.494313	72.7674	0.838649	9.59178	-1.06781
KIAA0825	E/I Ratio	16	6.62822e-07	6.1786	0.00145225	2.83796	0.668177	0.00040272	6.01697	2.33547	14	0.16682	72.4084	0.837979	9.12891	-0.618787
JMY	E/I Ratio	16	7.71661e-07	6.11257	0.00145225	2.83796	0.953117	0.000521167	10.4109	7.91252	14	0.56518	70.5737	0.834464	16.0658	-1.12444
RORA	E/I Ratio	16	9.40123e-07	6.02682	0.00145225	2.83796	0.777503	0.000639613	11.0289	23.8439	14	1.70314	68.2496	0.829786	20.6825	-1.91954
OSBPL1A	E/I Ratio	16	1.07327e-06	5.96929	0.001544	2.81135	0.986058	0.000686992	49.3597	502.942	14	35.9244	66.727	0.826576	93.1984	-8.71703
CDCA4P1	E/I Ratio	16	1.09729e-06	5.95968	0.001544	2.81135	0.660638	0.000710681	3.01318	1.98777	14	0.141984	66.4754	0.826034	5.764	-0.546982
ESYT1	E/I Ratio	16	1.30044e-06	5.88591	0.00163913	2.78539	0.922201	0.00078175	9.66569	21.3487	14	1.5249	64.5707	0.821817	18.5506	-1.7667
SLC25A40	E/I Ratio	16	1.353e-06	5.8687	0.00163913	2.78539	0.844796	0.000805439	9.17623	13.9914	14	0.999389	64.1331	0.820818	16.3446	-1.42538
LRRK2	E/I Ratio	16	1.35905e-06	5.86677	0.00163913	2.78539	0.782065	0.000829129	8.38303	17.6154	14	1.25824	64.0839	0.820706	16.4233	-1.59875
NUDT4	E/I Ratio	16	1.42249e-06	5.84695	0.00166799	2.77781	0.874839	0.000852818	32.4657	369.466	14	26.3904	63.5833	0.819549	69.1438	-7.2932
PLEKHA5	E/I Ratio	16	1.54282e-06	5.81168	0.0016821	2.77415	0.546635	0.000900197	21.5754	13.0594	14	0.932811	62.7004	0.817472	28.4231	-1.36162
RAD54B	E/I Ratio	16	1.60853e-06	5.79357	0.0016821	2.77415	0.743569	0.000923886	3.74887	3.7042	14	0.264586	62.2509	0.816396	7.38274	-0.722569
PRKAA2	E/I Ratio	16	1.97712e-06	5.70397	0.00179434	2.7461	0.641103	0.00104233	6.7798	6.26961	14	0.447829	60.0664	0.81098	11.4237	-0.923411
ART3	E/I Ratio	16	1.99571e-06	5.6999	0.00179434	2.7461	0.709926	0.00108971	6.24256	36.526	14	2.609	59.9688	0.810731	17.4424	-2.22701
MTAP	E/I Ratio	16	2.03076e-06	5.69234	0.00179434	2.7461	0.927733	0.0011134	4.91629	1.61289	14	0.115207	59.7876	0.810266	7.26623	-0.46727
FANCI	E/I Ratio	16	2.04033e-06	5.6903	0.00179434	2.7461	0.903476	0.00113709	1.40591	0.634721	14	0.0453372	59.7388	0.810141	2.87948	-0.293008
GOLGA8M	E/I Ratio	16	2.24389e-06	5.649	0.00184594	2.73378	1.09697	0.00120816	2.67287	1.88958	14	0.13497	58.7579	0.807581	5.1944	-0.501388
FBXL17	E/I Ratio	16	2.27392e-06	5.64323	0.00184594	2.73378	0.87116	0.00123185	18.1407	20.7884	14	1.48489	58.6218	0.80722	26.4946	-1.66111
UHRF1BP1	E/I Ratio	16	2.3525e-06	5.62847	0.0018737	2.7273	1.0564	0.00125554	4.41619	2.10408	14	0.150291	58.2753	0.806296	7.06604	-0.526905
C5orf28	E/I Ratio	16	2.52418e-06	5.59788	0.00194829	2.71035	0.962258	0.00127923	3.50725	1.00565	14	0.0718323	57.5621	0.804366	5.32796	-0.362036
NAPEPLD	E/I Ratio	16	2.61621e-06	5.58233	0.00194829	2.71035	0.841646	0.00132661	15.2722	55.4485	14	3.96061	57.2023	0.803377	28.7494	-2.67985
LOC101060179	E/I Ratio	16	2.83753e-06	5.54706	0.0020252	2.69353	0.761409	0.00137398	0.565727	0.499126	14	0.0356518	56.3931	0.801117	1.83533	-0.252451
LOC105374818	E/I Ratio	16	2.88034e-06	5.54056	0.0020252	2.69353	0.732133	0.00139767	0.413514	0.0808723	14	0.00577659	56.2449	0.800697	0.923889	-0.101485
MAPK8	E/I Ratio	16	2.92652e-06	5.53365	0.0020252	2.69353	0.728149	0.00144505	11.1257	8.11866	14	0.579904	56.0879	0.800251	16.2322	-1.0154
CCDC186	E/I Ratio	16	3.29559e-06	5.48207	0.00205167	2.68789	0.937439	0.00151612	11.0285	15.2749	14	1.09106	54.9264	0.796885	17.9601	-1.37828
NECAB1	E/I Ratio	16	3.74038e-06	5.42708	0.00205167	2.68789	0.816873	0.00165826	56.0985	846.881	14	60.4915	53.7099	0.793236	107.136	-10.1484
PARP2	E/I Ratio	16	3.76714e-06	5.42399	0.00205167	2.68789	1.1448	0.00168195	13.1583	40.4341	14	2.88815	53.6421	0.793028	24.3031	-2.21608
PCNP	E/I Ratio	16	4.08339e-06	5.38898	0.00205167	2.68789	0.886756	0.00187146	48.7521	176.293	14	12.5923	52.8797	0.790669	71.8573	-4.59432
C5orf30	E/I Ratio	16	4.09182e-06	5.38808	0.00205167	2.68789	0.709093	0.00189515	15.0537	33.3214	14	2.3801	52.8603	0.790608	25.097	-1.99703
FGF9	E/I Ratio	16	4.26969e-06	5.3696	0.00205167	2.68789	0.738048	0.0020136	3.53838	5.98535	14	0.427525	52.4616	0.789352	7.77885	-0.843189
MAGI3	E/I Ratio	16	4.42502e-06	5.35409	0.00205167	2.68789	0.808224	0.00210836	12.0849	54.0735	14	3.86239	52.1286	0.788291	24.79	-2.52632
PPM1A	E/I Ratio	16	4.52568e-06	5.34432	0.00205167	2.68789	1.0583	0.00217942	30.9634	177.745	14	12.6961	51.9199	0.787621	53.9521	-4.57115
ZNF267	E/I Ratio	16	4.95901e-06	5.30461	0.00211116	2.67548	0.93961	0.00234525	4.15148	1.46806	14	0.104862	51.0782	0.784874	6.22372	-0.412049
CNOT6L	E/I Ratio	16	5.006e-06	5.30051	0.00211116	2.67548	0.870963	0.00236894	8.91145	4.85895	14	0.347068	50.992	0.784589	12.6782	-0.748999
TTC21B	E/I Ratio	16	5.10573e-06	5.29194	0.00211302	2.6751	1.03718	0.00241632	13.9071	10.077	14	0.719786	50.8121	0.783991	19.3221	-1.07673
FOXO3	E/I Ratio	16	5.38721e-06	5.26864	0.00219138	2.65928	0.791541	0.00244001	21.8635	110.336	14	7.88113	50.3253	0.782356	39.6955	-3.54577
RSBN1	E/I Ratio	16	5.39889e-06	5.2677	0.00219138	2.65928	0.763639	0.0024637	7.24207	4.46982	14	0.319273	50.3057	0.78229	10.8305	-0.713531
UGP2	E/I Ratio	16	5.55335e-06	5.25544	0.00220661	2.65628	0.749998	0.00248739	61.2929	395.235	14	28.2311	50.0514	0.781426	94.9506	-6.6926
TMEM56	E/I Ratio	16	5.58842e-06	5.25271	0.00220661	2.65628	0.748534	0.00251107	11.1543	47.9718	14	3.42656	49.9948	0.781232	22.8736	-2.33032
DPP8	E/I Ratio	16	5.59322e-06	5.25234	0.00220661	2.65628	0.90823	0.00253476	18.984	30.8216	14	2.20154	49.9871	0.781206	28.377	-1.86774
KIAA1586	E/I Ratio	16	5.70804e-06	5.24351	0.00221217	2.65518	0.866002	0.00255845	16.6199	36.2915	14	2.59225	49.8047	0.780581	26.7938	-2.023
FMR1	E/I Ratio	16	5.71214e-06	5.2432	0.00221217	2.65518	1.03047	0.00258214	19.0191	24.1749	14	1.72678	49.7983	0.780558	27.3221	-1.65101
MKX	E/I Ratio	16	5.92886e-06	5.22703	0.00227523	2.64298	0.64068	0.00260583	2.33126	8.32176	14	0.594412	49.4655	0.779408	7.18646	-0.965424
PRIM1	E/I Ratio	16	6.08605e-06	5.21566	0.00229888	2.63848	0.780676	0.00262952	3.75756	2.77968	14	0.198548	49.2327	0.778596	6.557	-0.556651
ZBTB7C	E/I Ratio	16	6.09943e-06	5.21471	0.00229888	2.63848	0.694981	0.00265321	1.69345	1.43436	14	0.102454	49.2132	0.778527	3.70402	-0.399787
COL7A1	E/I Ratio	16	6.16642e-06	5.20997	0.00230357	2.6376	0.551891	0.0026769	2.05623	0.729322	14	0.0520944	49.1163	0.778187	3.48849	-0.284794
LOC105375981	E/I Ratio	16	7.29178e-06	5.13717	0.00246438	2.60829	0.801942	0.00291379	3.1174	5.52698	14	0.394784	47.6483	0.772905	7.00083	-0.772195
ATL2	E/I Ratio	16	7.43557e-06	5.12869	0.00246438	2.60829	0.803981	0.00293748	14.3092	56.1922	14	4.01373	47.4796	0.772282	26.6698	-2.45782
MLLT10	E/I Ratio	16	7.48994e-06	5.12552	0.00246438	2.60829	0.723531	0.00296117	10.5622	2.35117	14	0.167941	47.4168	0.772049	13.0889	-0.502421
CXXC4	E/I Ratio	16	7.49732e-06	5.12509	0.00246438	2.60829	0.95641	0.00298486	3.7674	7.47124	14	0.53366	47.4083	0.772018	8.27112	-0.895535
RIOK3	E/I Ratio	16	7.5791e-06	5.12038	0.00246438	2.60829	0.74254	0.00303224	10.8417	8.20985	14	0.586418	47.3148	0.77167	15.5581	-0.937833
GPR180	E/I Ratio	16	7.61845e-06	5.11813	0.00246438	2.60829	0.805182	0.00305593	4.82726	3.83462	14	0.273902	47.2703	0.771504	8.0491	-0.640641
ARNTL	E/I Ratio	16	7.65141e-06	5.11626	0.00246438	2.60829	0.638708	0.00310331	10.7535	64.053	14	4.57522	47.2332	0.771366	23.9161	-2.61729
44450	E/I Ratio	16	8.37936e-06	5.07679	0.00256317	2.59122	0.793731	0.00326914	36.2732	192.494	14	13.7495	46.4573	0.768432	58.9031	-4.49981
MPP7	E/I Ratio	16	8.52899e-06	5.0691	0.00256666	2.59063	0.773807	0.00329282	5.65669	28.1031	14	2.00737	46.3074	0.767856	14.2895	-1.71657
SMYD2	E/I Ratio	16	8.98861e-06	5.04631	0.00263497	2.57922	0.792193	0.00341127	17.0022	296.286	14	21.1633	45.865	0.76614	44.8984	-5.54696
PLEKHA1	E/I Ratio	16	9.26056e-06	5.03336	0.00265929	2.57523	0.870995	0.00348234	30.2115	535.772	14	38.2694	45.6153	0.765161	67.622	-7.43882
TAF4B	E/I Ratio	16	9.38288e-06	5.02766	0.00267621	2.57248	0.704903	0.00350603	4.50523	7.21266	14	0.51519	45.5057	0.764728	8.84063	-0.862064
ZNF791	E/I Ratio	16	1.00103e-05	4.99955	0.00279303	2.55392	0.825376	0.0035771	12.2095	8.65493	14	0.618209	44.968	0.762583	16.9305	-0.938734
GCA	E/I Ratio	16	1.01626e-05	4.99299	0.00280321	2.55234	0.587688	0.00362448	12.5531	29.979	14	2.14136	44.8433	0.76208	21.3273	-1.74468
GRPEL2	E/I Ratio	16	1.02766e-05	4.98815	0.00280321	2.55234	1.00025	0.00364817	5.18555	4.77937	14	0.341384	44.7513	0.761707	8.68529	-0.695901
ABCA5	E/I Ratio	16	1.05101e-05	4.97839	0.00280321	2.55234	0.92086	0.00367185	13.8636	40.5859	14	2.89899	44.5665	0.760956	24.0411	-2.02372
CASQ1	E/I Ratio	16	1.07207e-05	4.96977	0.00280321	2.55234	0.776779	0.00374292	2.71627	16.6319	14	1.18799	44.4039	0.76029	9.2195	-1.29312
C3orf58	E/I Ratio	16	1.08164e-05	4.96592	0.00280321	2.55234	0.66732	0.00381399	11.5335	35.171	14	2.51222	44.3312	0.759991	20.9827	-1.87891
LOC105377291	E/I Ratio	16	1.10463e-05	4.95678	0.00280321	2.55234	0.72616	0.00390875	6.13881	4.78508	14	0.341791	44.1595	0.759283	9.61742	-0.691697
LINC01511	E/I Ratio	16	1.11908e-05	4.95114	0.00280321	2.55234	0.710993	0.00395613	0.528206	0.877053	14	0.0626466	44.0536	0.758844	2.01569	-0.295776
KIAA1107	E/I Ratio	16	1.11959e-05	4.95094	0.00280321	2.55234	0.893918	0.00397982	40.1787	2139.63	14	152.831	44.0499	0.758828	113.645	-14.6083
CDH12	E/I Ratio	16	1.1456e-05	4.94097	0.00283844	2.54692	0.804518	0.0040272	5.60659	23.6223	14	1.6873	43.8634	0.758051	13.3096	-1.53169
FAM217B	E/I Ratio	16	1.14982e-05	4.93937	0.00283844	2.54692	0.716135	0.00405088	19.5205	107.777	14	7.69837	43.8336	0.757926	35.9685	-3.27059
SEMA6D	E/I Ratio	16	1.17949e-05	4.92831	0.00284757	2.54553	0.682638	0.00407457	13.1972	26.901	14	1.9215	43.6274	0.75706	21.3953	-1.63013
CDKL1	E/I Ratio	16	1.18365e-05	4.92678	0.00284757	2.54553	0.887359	0.00412195	9.36874	42.0489	14	3.00349	43.599	0.75694	19.615	-2.03739
DNAJC21	E/I Ratio	16	1.18375e-05	4.92674	0.00284757	2.54553	0.90351	0.00414564	9.46511	10.704	14	0.76457	43.5984	0.756938	14.6347	-1.02794
CTDSPL2	E/I Ratio	16	1.18832e-05	4.92506	0.00284757	2.54553	1.03421	0.00416933	11.6553	9.12687	14	0.651919	43.5672	0.756806	16.4271	-0.948855
NR3C1	E/I Ratio	16	1.2759e-05	4.89418	0.00294724	2.53058	1.00026	0.00431147	19.6122	123.619	14	8.82992	42.9965	0.754371	37.0587	-3.46911
SDR16C5	E/I Ratio	16	1.29471e-05	4.88783	0.00296127	2.52852	0.749911	0.00435885	1.30511	3.19338	14	0.228098	42.8798	0.753867	4.10538	-0.556814
LOC105377068	E/I Ratio	16	1.32007e-05	4.8794	0.00296127	2.52852	0.947429	0.00440623	0.399291	0.225468	14	0.0161048	42.7254	0.753197	1.14203	-0.147688
GPR137C	E/I Ratio	16	1.34824e-05	4.87023	0.00296127	2.52852	1.14753	0.0044536	7.70878	48.4464	14	3.46046	42.5579	0.752466	18.5748	-2.16063
LOC730101	E/I Ratio	16	1.35682e-05	4.86748	0.00296127	2.52852	0.70397	0.00450098	0.984676	0.709445	14	0.0506747	42.5077	0.752246	2.29882	-0.261308
MAPK6	E/I Ratio	16	1.36395e-05	4.8652	0.00296127	2.52852	1.1584	0.00452467	17.3794	103.32	14	7.38	42.4662	0.752064	33.2306	-3.1519
TEX30	E/I Ratio	16	1.36676e-05	4.86431	0.00296127	2.52852	0.908182	0.00457205	2.57474	4.04593	14	0.288995	42.4499	0.751993	5.71088	-0.623601
EPN3	E/I Ratio	16	1.38018e-05	4.86006	0.00296127	2.52852	0.768236	0.00464312	0.590689	1.42358	14	0.101684	42.3727	0.751653	2.44927	-0.369566
SLC16A14	E/I Ratio	16	1.39541e-05	4.8553	0.00297496	2.52652	0.711761	0.0046905	7.06648	9.03661	14	0.645472	42.2862	0.751271	11.7444	-0.930167
STPG1	E/I Ratio	16	1.41079e-05	4.85054	0.00299264	2.52395	1.07974	0.00471419	4.23525	9.57921	14	0.684229	42.1998	0.750889	9.04662	-0.956708
TTC39B	E/I Ratio	16	1.43008e-05	4.84464	0.00300135	2.52268	0.761464	0.00473788	7.78938	31.3536	14	2.23954	42.093	0.750415	16.4829	-1.72865
RBBP8	E/I Ratio	16	1.43187e-05	4.8441	0.00300135	2.52268	0.864141	0.00476157	5.0057	5.14676	14	0.367626	42.0832	0.750371	8.52754	-0.700294
CTNNAL1	E/I Ratio	16	1.46853e-05	4.83312	0.00301784	2.5203	0.846475	0.00483263	6.70581	23.8512	14	1.70365	41.885	0.749486	14.2695	-1.50398
CADPS2	E/I Ratio	16	1.47986e-05	4.82978	0.00301784	2.5203	0.745136	0.0049037	28.1002	617.976	14	44.1412	41.8249	0.749216	66.5728	-7.65002
TPP2	E/I Ratio	16	1.495e-05	4.82536	0.00302678	2.51902	0.592042	0.00492739	12.024	4.23506	14	0.302504	41.7454	0.748858	15.2058	-0.632693
EPC2	E/I Ratio	16	1.49858e-05	4.82432	0.00302678	2.51902	0.956379	0.00495108	12.5037	13.1151	14	0.936794	41.7267	0.748774	18.1018	-1.11315
THEM4	E/I Ratio	16	1.51843e-05	4.81861	0.00303779	2.51744	0.865559	0.00499846	3.63022	1.24319	14	0.0887992	41.6242	0.748311	5.35165	-0.342295
SHROOM3	E/I Ratio	16	1.54421e-05	4.81129	0.00305328	2.51523	0.57708	0.00504584	2.49033	4.36575	14	0.311839	41.4932	0.747717	5.71114	-0.640438
MEF2A	E/I Ratio	16	1.55072e-05	4.80947	0.00305328	2.51523	0.785107	0.00506953	29.0183	130.021	14	9.28725	41.4605	0.747568	46.5884	-3.49369
CREBRF	E/I Ratio	16	1.56233e-05	4.80623	0.00305328	2.51523	0.803193	0.00511691	18.582	50.669	14	3.61921	41.4026	0.747304	29.5426	-2.17944
ZNF25	E/I Ratio	16	1.57869e-05	4.8017	0.00307103	2.51272	0.750339	0.0051406	26.235	149.13	14	10.6521	41.3219	0.746936	45.0204	-3.73535
ALDH1A3	E/I Ratio	16	1.58619e-05	4.79964	0.00307146	2.51265	0.892871	0.00516429	2.75767	6.39647	14	0.45689	41.2852	0.746768	6.64647	-0.773261
RARB	E/I Ratio	16	1.61781e-05	4.79107	0.00309833	2.50887	0.759603	0.00518798	4.71011	18.7215	14	1.33725	41.1327	0.746067	11.3508	-1.32045
RNF144A	E/I Ratio	16	1.62196e-05	4.78996	0.00309833	2.50887	0.613941	0.00521166	17.075	38.8219	14	2.77299	41.1129	0.745976	26.6354	-1.90102
C2orf69	E/I Ratio	16	1.63139e-05	4.78744	0.00309833	2.50887	0.812489	0.00523535	9.26564	8.52956	14	0.609254	41.0682	0.74577	13.7445	-0.890585
PRELID2	E/I Ratio	16	1.6441e-05	4.78407	0.00309833	2.50887	0.669407	0.00530642	4.90742	12.5737	14	0.898124	41.0084	0.745493	10.3414	-1.08051
ZNF487	E/I Ratio	16	1.6687e-05	4.77762	0.00311408	2.50667	0.687489	0.00533011	5.60804	2.7076	14	0.1934	40.8942	0.744964	8.12613	-0.500705
MIR31HG	E/I Ratio	16	1.68062e-05	4.77453	0.00311408	2.50667	0.659186	0.00537749	1.42995	3.45218	14	0.246584	40.8395	0.74471	4.27137	-0.564997
DPY19L1	E/I Ratio	16	1.69278e-05	4.7714	0.0031204	2.50579	0.905665	0.00542487	12.3485	84.1688	14	6.01206	40.7842	0.744452	26.3692	-2.78792
PDE4D	E/I Ratio	16	1.71033e-05	4.76692	0.00312546	2.50509	0.589189	0.00547225	13.193	23.5587	14	1.68276	40.7052	0.744083	20.6035	-1.47353
LZTFL1	E/I Ratio	16	1.7552e-05	4.75567	0.00315482	2.50103	0.764766	0.00554332	11.0892	56.16	14	4.01143	40.5073	0.743154	22.5029	-2.26955
LOC105376559	E/I Ratio	16	1.76994e-05	4.75204	0.00315482	2.50103	0.64113	0.00559069	1.60014	1.59735	14	0.114096	40.4436	0.742853	3.52355	-0.382458
LOC101929293	E/I Ratio	16	1.77871e-05	4.74989	0.00315482	2.50103	0.980393	0.00563807	2.34007	1.36927	14	0.0978047	40.4059	0.742675	4.12005	-0.353936
NR2F1-AS1	E/I Ratio	16	1.81135e-05	4.742	0.00318278	2.49719	0.747148	0.00566176	13.5773	116.473	14	8.31949	40.2676	0.742019	29.9658	-3.25874
GCNT4	E/I Ratio	16	1.81751e-05	4.74052	0.00318278	2.49719	0.785623	0.00568545	2.94701	20.2885	14	1.44918	40.2419	0.741897	9.78475	-1.35964
IBTK	E/I Ratio	16	1.81884e-05	4.7402	0.00318278	2.49719	0.671148	0.00570914	13.7088	10.6337	14	0.759548	40.2363	0.74187	18.6587	-0.98426
TBRG1	E/I Ratio	16	1.84579e-05	4.73382	0.00318341	2.49711	0.736703	0.00578021	22.153	89.38	14	6.38429	40.1248	0.741339	36.4839	-2.84961
SCML1	E/I Ratio	16	1.86185e-05	4.73006	0.00318341	2.49711	1.03514	0.00582759	3.65259	3.89161	14	0.277972	40.0593	0.741025	6.64049	-0.594122
AMMECR1	E/I Ratio	16	1.88958e-05	4.72364	0.00318341	2.49711	0.69758	0.00592235	1.68821	0.32093	14	0.0229235	39.9476	0.740489	2.54505	-0.170376
ACSL3	E/I Ratio	16	1.89287e-05	4.72288	0.00318341	2.49711	1.12706	0.00594604	44.701	512.021	14	36.5729	39.9345	0.740426	78.9199	-6.8042
BMS1	E/I Ratio	16	1.91588e-05	4.71763	0.00319839	2.49507	1.12942	0.00596973	12.2947	31.3721	14	2.24087	39.8434	0.739987	20.7553	-1.68232
RMST	E/I Ratio	16	1.95422e-05	4.70903	0.00321686	2.49257	0.705637	0.00606448	15.3219	65.3549	14	4.6682	39.6943	0.739265	27.5104	-2.42361
KBTBD3	E/I Ratio	16	1.96918e-05	4.70571	0.00321686	2.49257	0.980434	0.00611186	6.29437	5.11302	14	0.365216	39.6371	0.738987	9.7011	-0.677406
RPE	E/I Ratio	16	1.98134e-05	4.70304	0.00321686	2.49257	1.12912	0.00615924	17.8288	37.8817	14	2.70584	39.5909	0.738762	27.0963	-1.84277
CAMTA1	E/I Ratio	16	2.00237e-05	4.69846	0.00323855	2.48965	0.783217	0.00618293	34.3435	204.458	14	14.6042	39.5118	0.738376	55.8522	-4.27686
44446	E/I Ratio	16	2.03339e-05	4.69178	0.00324739	2.48847	0.499729	0.00623031	145.039	1396.19	14	99.7282	39.3969	0.737813	201.164	-11.16
OSBP	E/I Ratio	16	2.03792e-05	4.69081	0.00324739	2.48847	0.861373	0.006254	11.9977	7.27636	14	0.51974	39.3803	0.737731	16.0486	-0.805482
GLMN	E/I Ratio	16	2.03861e-05	4.69067	0.00324739	2.48847	0.821751	0.00627769	5.77227	12.9538	14	0.925273	39.3778	0.737718	11.177	-1.07469
LOC105378664	E/I Ratio	16	2.0609e-05	4.68594	0.00326117	2.48663	0.700557	0.00630138	3.44204	7.64883	14	0.546345	39.2966	0.737319	7.59085	-0.824963
ZFP30	E/I Ratio	16	2.07936e-05	4.68207	0.00326117	2.48663	0.612392	0.00634876	7.47904	1.5511	14	0.110793	39.2302	0.736992	9.34576	-0.371184
CEP63	E/I Ratio	16	2.09977e-05	4.67783	0.00326117	2.48663	1.12631	0.00641982	9.58128	14.848	14	1.06057	39.1576	0.736632	15.3515	-1.14736
DLGAP1-AS4	E/I Ratio	16	2.11852e-05	4.67397	0.00326117	2.48663	0.716017	0.0064672	3.75055	38.7218	14	2.76584	39.0915	0.736304	13.0609	-1.85131
ITGA2B	E/I Ratio	16	2.13792e-05	4.67001	0.00326117	2.48663	0.650188	0.00651458	0.562259	0.287226	14	0.0205162	39.0239	0.735968	1.36343	-0.159308
LOC105377292	E/I Ratio	16	2.14241e-05	4.6691	0.00326117	2.48663	0.718511	0.00653827	1.57161	1.03765	14	0.0741181	39.0084	0.735891	3.0941	-0.302736
SIAE	E/I Ratio	16	2.14823e-05	4.66792	0.00326117	2.48663	0.828249	0.00656196	9.88977	11.8759	14	0.848278	38.9882	0.73579	15.0391	-1.0239
UNC5D	E/I Ratio	16	2.15814e-05	4.66592	0.00326117	2.48663	0.754232	0.00658565	6.05057	27.9375	14	1.99554	38.9542	0.73562	13.945	-1.56975
EPB41	E/I Ratio	16	2.1733e-05	4.66288	0.00326117	2.48663	0.703124	0.00663303	8.68073	75.9295	14	5.42353	38.9023	0.735361	21.6867	-2.58614
FAM3C	E/I Ratio	16	2.17924e-05	4.66169	0.00326117	2.48663	0.864483	0.00665672	40.5656	684.221	14	48.8729	38.8822	0.73526	79.5976	-7.76126
MGAT5	E/I Ratio	16	2.18084e-05	4.66138	0.00326117	2.48663	1.15117	0.00668041	15.1849	59.5022	14	4.25015	38.8767	0.735233	26.6945	-2.2886
SUPT16H	E/I Ratio	16	2.18632e-05	4.66029	0.00326117	2.48663	1.14024	0.0067041	20.9301	45.3075	14	3.23625	38.8582	0.73514	30.9711	-1.99657
ARSJ	E/I Ratio	16	2.20268e-05	4.65705	0.00326251	2.48645	0.772154	0.00675147	1.1387	0.775753	14	0.0554109	38.8031	0.734864	2.45164	-0.261068
CRHR2	E/I Ratio	16	2.22481e-05	4.65271	0.00328377	2.48363	0.595587	0.00677516	1.36988	3.09494	14	0.221067	38.7294	0.734493	3.98984	-0.520961
EPHX4	E/I Ratio	16	2.2564e-05	4.64658	0.00330727	2.48053	0.733343	0.00682254	5.01105	54.9151	14	3.92251	38.6255	0.733969	16.0323	-2.1915
TMEM237	E/I Ratio	16	2.39308e-05	4.62104	0.00341281	2.46689	1.03131	0.00701206	5.96991	6.47913	14	0.462795	38.1947	0.731773	9.73442	-0.748547
SUV39H2	E/I Ratio	16	2.40892e-05	4.61818	0.00342383	2.46549	0.834517	0.00703575	5.19179	3.49138	14	0.249384	38.1466	0.731526	7.95348	-0.549143
TPBG	E/I Ratio	16	2.43526e-05	4.61345	0.00343887	2.46358	0.639597	0.00705944	1.96931	7.61173	14	0.543695	38.0674	0.731118	6.0428	-0.809985
MAMDC2	E/I Ratio	16	2.53629e-05	4.5958	0.00350694	2.45507	0.683608	0.00717788	1.61797	1.66303	14	0.118788	37.7724	0.729586	3.51462	-0.377135
KLHDC1	E/I Ratio	16	2.53908e-05	4.59532	0.00350694	2.45507	0.620918	0.00720157	6.7731	7.91493	14	0.565352	37.7645	0.729544	10.9104	-0.822668
RNF115	E/I Ratio	16	2.54132e-05	4.59494	0.00350694	2.45507	0.888449	0.00722526	14.5681	17.0842	14	1.2203	37.7581	0.729511	20.6459	-1.20854
CPEB4	E/I Ratio	16	2.54217e-05	4.5948	0.00350694	2.45507	0.556741	0.00724895	31.5633	35.9319	14	2.56657	37.7557	0.729498	40.3774	-1.75263
NLK	E/I Ratio	16	2.57359e-05	4.58946	0.00351096	2.45457	0.788928	0.00732002	31.1595	702.955	14	50.2111	37.6669	0.729034	70.0992	-7.74289
CD47	E/I Ratio	16	2.65048e-05	4.57668	0.00355189	2.44954	0.855687	0.00746216	40.8564	145.042	14	10.3602	37.4549	0.727917	58.4945	-3.5072
TESPA1	E/I Ratio	16	2.65918e-05	4.57525	0.00355228	2.44949	0.657994	0.00748585	15.5229	1010.97	14	72.212	37.4313	0.727792	62.0745	-9.25646
FAM126B	E/I Ratio	16	2.67972e-05	4.57191	0.00356842	2.44752	0.639085	0.00750954	18.477	54.4325	14	3.88803	37.376	0.727499	29.2708	-2.14627
GABRA4	E/I Ratio	16	2.71476e-05	4.56627	0.00360372	2.44325	0.750311	0.00753322	12.9419	83.5323	14	5.96659	37.2829	0.727004	26.2965	-2.65547
WHAMMP2	E/I Ratio	16	2.72882e-05	4.56403	0.00361102	2.44237	1.04464	0.00755691	4.04466	1.76983	14	0.126416	37.2459	0.726807	5.98757	-0.386335
EPHA3	E/I Ratio	16	2.79295e-05	4.55394	0.00367286	2.435	0.758807	0.00760429	2.81076	10.3899	14	0.742134	37.0799	0.72592	7.50779	-0.933971
SLC20A1	E/I Ratio	16	2.80839e-05	4.55154	0.00367672	2.43454	0.955569	0.00762798	15.8495	86.5251	14	6.18037	37.0406	0.725708	29.397	-2.69382
KCNS2	E/I Ratio	16	2.82316e-05	4.54927	0.00367672	2.43454	0.680901	0.00765167	5.71969	61.6872	14	4.40623	37.0032	0.725507	17.1528	-2.2734
ADAM23	E/I Ratio	16	2.83379e-05	4.54763	0.00367672	2.43454	0.734822	0.00769905	15.9649	150.255	14	10.7325	36.9764	0.725363	33.8021	-3.5468
TSPAN9	E/I Ratio	16	2.83944e-05	4.54677	0.00367672	2.43454	0.951638	0.00772274	2.8177	10.6649	14	0.761778	36.9622	0.725287	7.56893	-0.944749
GTF2A1	E/I Ratio	16	2.85839e-05	4.54388	0.00368994	2.43298	0.918498	0.00774643	14.6613	14.3629	14	1.02592	36.9149	0.725031	20.1716	-1.09568
GPR21	E/I Ratio	16	2.9143e-05	4.53547	0.00375065	2.42589	0.672428	0.00777012	3.90291	7.23641	14	0.516886	36.7773	0.724287	7.80682	-0.776266
ITPR1	E/I Ratio	16	2.94799e-05	4.53047	0.00375393	2.42551	0.768561	0.00784119	40.2082	1119.56	14	79.9684	36.6959	0.723844	88.7126	-9.64476
RHCG	E/I Ratio	16	2.96549e-05	4.5279	0.00375393	2.42551	0.616578	0.00786488	1.35133	1.80697	14	0.129069	36.654	0.723615	3.29886	-0.387253
PHYH	E/I Ratio	16	2.97284e-05	4.52683	0.00375393	2.42551	0.918631	0.00788857	8.75371	27.7628	14	1.98306	36.6365	0.72352	16.3857	-1.51757
SMPX	E/I Ratio	16	2.984e-05	4.5252	0.00375393	2.42551	0.751565	0.00791225	0.930303	4.04604	14	0.289003	36.61	0.723375	3.84279	-0.579128
PREP	E/I Ratio	16	3.00396e-05	4.52231	0.00375393	2.42551	0.767176	0.00798332	10.4691	67.0243	14	4.78745	36.5629	0.723117	22.3155	-2.35557
ATRNL1	E/I Ratio	16	3.01667e-05	4.52047	0.00375393	2.42551	0.754259	0.00800701	172.865	38459.4	14	2747.1	36.5332	0.722954	456.522	-56.4032
FOXP1	E/I Ratio	16	3.02357e-05	4.51948	0.00375393	2.42551	0.857647	0.00805439	9.82795	40.8297	14	2.91641	36.517	0.722866	19.0682	-1.83736
PPM1L	E/I Ratio	16	3.03259e-05	4.51819	0.0037541	2.42549	0.687035	0.00807808	20.0843	269.894	14	19.2782	36.496	0.72275	43.8345	-4.72257
JAK2	E/I Ratio	16	3.07781e-05	4.51176	0.00378311	2.42215	0.702677	0.00812546	9.55861	8.37016	14	0.597869	36.3918	0.722177	13.7351	-0.830477
RGS6	E/I Ratio	16	3.08291e-05	4.51104	0.00378311	2.42215	0.611357	0.00814915	7.84485	92.8422	14	6.63158	36.3801	0.722113	21.7525	-2.76544
ITGBL1	E/I Ratio	16	3.10349e-05	4.50815	0.00379733	2.42052	0.920741	0.00817284	5.39486	7.85414	14	0.56101	36.3333	0.721854	9.43737	-0.803824
LOC105376477	E/I Ratio	16	3.12778e-05	4.50476	0.00380498	2.41965	0.888842	0.00822022	0.618837	1.03644	14	0.0740315	36.2786	0.721551	2.08623	-0.291781
RET	E/I Ratio	16	3.14248e-05	4.50273	0.00380675	2.41945	0.697995	0.00824391	1.71179	5.3559	14	0.382564	36.2457	0.721369	5.046	-0.662985
PPIP5K2	E/I Ratio	16	3.16768e-05	4.49926	0.00382049	2.41788	0.933127	0.00829128	13.013	17.3641	14	1.24029	36.1897	0.721058	19.0118	-1.19283
STAMBPL1	E/I Ratio	16	3.22034e-05	4.4921	0.00387294	2.41196	0.816246	0.00831497	13.9772	170.383	14	12.1702	36.0743	0.720415	32.7384	-3.73054
OPN5	E/I Ratio	16	3.29069e-05	4.48271	0.0039378	2.40475	0.826135	0.00833866	0.729237	0.8819	14	0.0629929	35.9235	0.719571	2.07617	-0.267829
LOC105370066	E/I Ratio	16	3.29292e-05	4.48242	0.0039378	2.40475	0.556454	0.00836235	0.397154	0.824959	14	0.0589256	35.9187	0.719544	1.6998	-0.259021
MYNN	E/I Ratio	16	3.33846e-05	4.47645	0.00396975	2.40124	1.23367	0.00840973	5.28126	2.66587	14	0.19042	35.8231	0.719006	7.61982	-0.465008
VAMP1	E/I Ratio	16	3.40694e-05	4.46764	0.00401724	2.39607	0.72128	0.0084808	25.6095	949.809	14	67.8435	35.6821	0.718209	69.6642	-8.75997
OIP5-AS1	E/I Ratio	16	3.43473e-05	4.46411	0.00403873	2.39376	0.886966	0.00850449	54.3079	1176.08	14	84.0057	35.6258	0.717889	103.291	-9.74002
PDP1	E/I Ratio	16	3.48595e-05	4.45768	0.00405379	2.39214	0.754713	0.00859925	45.3856	3232.76	14	230.912	35.5234	0.717306	126.48	-16.1251
IQUB	E/I Ratio	16	3.51809e-05	4.45369	0.00407992	2.38935	0.654114	0.00862294	2.53162	1.53152	14	0.109394	35.4601	0.716943	4.29513	-0.350663
CCDC175	E/I Ratio	16	3.62705e-05	4.44045	0.00414008	2.38299	0.83197	0.00874138	1.20806	1.51904	14	0.108503	35.25	0.715736	2.95917	-0.348196
SNTB2	E/I Ratio	16	3.63528e-05	4.43946	0.00414008	2.38299	0.817606	0.00876507	5.60422	12.3477	14	0.88198	35.2344	0.715646	10.5957	-0.992513
SGTB	E/I Ratio	16	3.63862e-05	4.43906	0.00414008	2.38299	0.78324	0.00878876	24.692	270.465	14	19.3189	35.2281	0.71561	48.0507	-4.64471
EPB41L5	E/I Ratio	16	3.68396e-05	4.43368	0.0041804	2.37878	1.01042	0.00881245	13.3391	20.6135	14	1.47239	35.1431	0.715118	19.78	-1.28072
UMODL1-AS1	E/I Ratio	16	3.7634e-05	4.42442	0.00424771	2.37184	0.815821	0.00885983	0.770488	1.94152	14	0.13868	34.9971	0.714269	2.74307	-0.392235
SYT14	E/I Ratio	16	3.78746e-05	4.42165	0.00426347	2.37024	0.824116	0.00888352	7.78623	12.158	14	0.868432	34.9535	0.714015	12.7194	-0.980927
BCAS3	E/I Ratio	16	3.82775e-05	4.41706	0.00429736	2.3668	0.776217	0.00890721	15.6903	17.6018	14	1.25727	34.8813	0.713592	21.6199	-1.17906
LOC100287808	E/I Ratio	16	3.83806e-05	4.41589	0.0042975	2.36678	0.574584	0.0089309	0.37273	0.188541	14	0.0134672	34.863	0.713485	0.986258	-0.121996
RORB	E/I Ratio	16	3.85367e-05	4.41413	0.00430358	2.36617	0.690781	0.00895459	19.1005	989.255	14	70.6611	34.8353	0.713322	63.524	-8.83331
ANKRD32	E/I Ratio	16	3.86813e-05	4.4125	0.00430832	2.36569	0.757473	0.00897828	8.58075	33.3379	14	2.38128	34.8098	0.713173	16.7328	-1.62099
LOC100128554	E/I Ratio	16	3.92025e-05	4.40669	0.00433764	2.36275	0.629213	0.00902566	0.508795	0.930772	14	0.0664837	34.7188	0.712637	1.86915	-0.270497
UNC13B	E/I Ratio	16	3.96266e-05	4.40201	0.00436451	2.36006	0.967838	0.00907303	13.743	30.0699	14	2.14785	34.6457	0.712205	21.4669	-1.53585
SCRN1	E/I Ratio	16	3.98061e-05	4.40005	0.00436451	2.36006	0.768875	0.00912041	69.2626	937.553	14	66.9681	34.6151	0.712024	112.373	-8.57215
CCDC168	E/I Ratio	16	4.01866e-05	4.39592	0.00438168	2.35836	0.725369	0.00916779	0.375969	0.627522	14	0.044823	34.5506	0.711641	1.49024	-0.221565
RPL36P10	E/I Ratio	16	4.05664e-05	4.39183	0.00440213	2.35634	0.648469	0.00921517	0.719464	1.71009	14	0.122149	34.487	0.711263	2.55721	-0.365423
PLCXD3	E/I Ratio	16	4.07937e-05	4.38941	0.00441544	2.35503	0.849864	0.00923886	6.744	22.9965	14	1.64261	34.4492	0.711038	13.4795	-1.33931
KBTBD8	E/I Ratio	16	4.11772e-05	4.38534	0.00442052	2.35453	0.857648	0.00926255	1.95786	1.14658	14	0.0818986	34.386	0.71066	3.46045	-0.298781
EIF5A2	E/I Ratio	16	4.13813e-05	4.3832	0.00442052	2.35453	0.77214	0.00928624	6.31636	15.0872	14	1.07765	34.3527	0.710461	11.7643	-1.08329
TMEM132E	E/I Ratio	16	4.16804e-05	4.38007	0.00442052	2.35453	0.783527	0.00935731	1.89121	1.91579	14	0.136842	34.3042	0.71017	3.83118	-0.385751
ELAVL2	E/I Ratio	16	4.20207e-05	4.37654	0.00442052	2.35453	0.750738	0.00940469	22.3782	387.539	14	27.6814	34.2494	0.709841	49.9479	-5.48206
ARHGAP32	E/I Ratio	16	4.20844e-05	4.37588	0.00442052	2.35453	0.599472	0.00942838	30.7651	571.268	14	40.8049	34.2392	0.70978	64.2332	-6.6549
HMGXB4	E/I Ratio	16	4.22002e-05	4.37469	0.00442052	2.35453	0.546068	0.00947575	4.12303	0.851182	14	0.0607987	34.2208	0.709669	5.41456	-0.256812
UBE4A	E/I Ratio	16	4.22445e-05	4.37423	0.00442052	2.35453	0.998749	0.00949944	21.0151	23.2269	14	1.65906	34.2137	0.709626	27.761	-1.34139
JADE1	E/I Ratio	16	4.23721e-05	4.37292	0.00442052	2.35453	0.975951	0.00954682	8.9621	22.4506	14	1.60362	34.1934	0.709504	15.5924	-1.31839
CDH7	E/I Ratio	16	4.25231e-05	4.37138	0.00442052	2.35453	0.685541	0.00957051	2.59348	22.3229	14	1.5945	34.1695	0.70936	9.2026	-1.31418
ADO	E/I Ratio	16	4.2732e-05	4.36925	0.00442052	2.35453	0.944811	0.00966527	8.78492	11.8391	14	0.845647	34.1366	0.709161	13.5957	-0.956595
FAM129C	E/I Ratio	16	4.28969e-05	4.36757	0.00442052	2.35453	0.609138	0.00968896	0.145002	0.0264596	14	0.00188997	34.1108	0.709005	0.372347	-0.045206
MEF2C	E/I Ratio	16	4.30226e-05	4.3663	0.00442052	2.35453	0.673345	0.00971265	51.6927	6454.4	14	461.029	34.0912	0.708886	163.946	-22.3207
SEMA4C	E/I Ratio	16	4.30875e-05	4.36565	0.00442052	2.35453	0.655112	0.00973634	7.94743	6.38784	14	0.456274	34.0811	0.708825	11.4783	-0.70209
ZNF540	E/I Ratio	16	4.31731e-05	4.36479	0.00442052	2.35453	1.02122	0.00976003	12.3233	20.5493	14	1.46781	34.0678	0.708745	18.655	-1.25901
GULP1	E/I Ratio	16	4.3479e-05	4.36172	0.00442052	2.35453	0.661711	0.00978372	3.40798	23.8727	14	1.70519	34.0205	0.708458	10.2277	-1.35606
SCN1A	E/I Ratio	16	4.35587e-05	4.36093	0.00442052	2.35453	0.780816	0.00980741	30.2995	1001.03	14	71.502	34.0082	0.708383	74.4529	-8.77959
STK38L	E/I Ratio	16	4.3592e-05	4.36059	0.00442052	2.35453	0.786698	0.00983109	11.4659	15.3945	14	1.09961	34.0031	0.708352	16.9409	-1.08868
STMN1	E/I Ratio	16	4.38451e-05	4.35808	0.00442784	2.35381	0.927851	0.00990216	158.178	23849.5	14	1703.54	33.9644	0.708117	373.555	-42.8263
DLST	E/I Ratio	16	4.40994e-05	4.35557	0.00443231	2.35337	0.831679	0.00994954	14.6041	10.6096	14	0.757826	33.9257	0.707881	19.1442	-0.90276
AGPAT9	E/I Ratio	16	4.45215e-05	4.35143	0.00446128	2.35054	0.757242	0.00997323	1.91282	2.29744	14	0.164103	33.8621	0.707493	4.02353	-0.419699
HNRNPA1P11	E/I Ratio	16	4.47347e-05	4.34936	0.00446128	2.35054	0.627102	0.0100206	3.69801	17.0279	14	1.21628	33.8303	0.707298	9.44157	-1.14207
EPM2AIP1	E/I Ratio	16	4.51536e-05	4.34531	0.00446128	2.35054	1.01365	0.0100917	13.642	20.4988	14	1.4642	33.7682	0.706918	19.938	-1.25192
EML2	E/I Ratio	16	4.52297e-05	4.34458	0.00446128	2.35054	0.710471	0.0101154	10.9527	10.6324	14	0.759457	33.7569	0.706849	15.4863	-0.90148
FBXO28	E/I Ratio	16	4.54429e-05	4.34253	0.00446128	2.35054	0.925635	0.0101391	11.5704	16.8435	14	1.2031	33.7256	0.706657	17.2739	-1.13411
IGSF3	E/I Ratio	16	4.58017e-05	4.33912	0.00446128	2.35054	0.791652	0.0101864	3.21242	9.95541	14	0.711101	33.6734	0.706335	7.59391	-0.871228
RSPO2	E/I Ratio	16	4.58374e-05	4.33878	0.00446128	2.35054	0.878194	0.0102338	9.7535	159.208	14	11.372	33.6682	0.706303	27.2738	-3.48378
SIRT5	E/I Ratio	16	4.58522e-05	4.33864	0.00446128	2.35054	0.800108	0.0102575	11.9508	28.245	14	2.0175	33.666	0.70629	19.3301	-1.46732
CDKL2	E/I Ratio	16	4.58673e-05	4.3385	0.00446128	2.35054	1.15284	0.0102812	8.89091	19.4437	14	1.38883	33.6639	0.706276	15.0133	-1.21739
PCYOX1	E/I Ratio	16	4.6087e-05	4.33642	0.00447234	2.34946	1.01738	0.0103049	19.6477	39.6134	14	2.82953	33.6321	0.706081	28.3824	-1.73683
C5orf24	E/I Ratio	16	4.68461e-05	4.32933	0.00450459	2.34634	0.767561	0.0103996	16.6964	17.48	14	1.24857	33.5238	0.705411	22.4892	-1.15188
SLC37A4	E/I Ratio	16	4.7299e-05	4.32515	0.00451893	2.34496	0.743481	0.0104233	3.05378	1.93222	14	0.138016	33.4601	0.705015	4.97794	-0.382605
TTBK2	E/I Ratio	16	4.7302e-05	4.32512	0.00451893	2.34496	0.799287	0.010447	25.7962	203.072	14	14.5051	33.4597	0.705013	45.522	-3.92233
STS	E/I Ratio	16	4.75329e-05	4.32301	0.00451893	2.34496	0.790131	0.0104707	8.62439	23.1289	14	1.65206	33.4275	0.704813	15.2783	-1.32309
GLS2	E/I Ratio	16	4.78285e-05	4.32031	0.00451893	2.34496	0.815689	0.0105418	10.59	80.4809	14	5.74864	33.3866	0.704558	22.9945	-2.46656
MAP1LC3B	E/I Ratio	16	4.78386e-05	4.32022	0.00451893	2.34496	0.79286	0.0105655	47.3714	219.271	14	15.6622	33.3852	0.704549	67.846	-4.07124
LOC101928622	E/I Ratio	16	4.78517e-05	4.3201	0.00451893	2.34496	0.564927	0.0105892	0.465458	1.0015	14	0.0715354	33.3833	0.704538	1.84915	-0.275137
ARL4A	E/I Ratio	16	4.84425e-05	4.31477	0.00455435	2.34157	0.782511	0.0106365	8.8254	151.263	14	10.8045	33.3024	0.704032	25.8099	-3.37725
ZNF365	E/I Ratio	16	4.87086e-05	4.31239	0.00456919	2.34016	0.86287	0.0106602	38.0648	1627.87	14	116.276	33.2663	0.703806	93.7527	-11.0731
LOC105370819	E/I Ratio	16	4.91069e-05	4.30886	0.00457119	2.33997	0.746892	0.0107076	0.450629	0.13824	14	0.00987428	33.2127	0.70347	0.963393	-0.10196
GYPA	E/I Ratio	16	4.9202e-05	4.30802	0.00457119	2.33997	0.843919	0.0107313	0.397576	0.261654	14	0.0186895	33.2	0.70339	1.10289	-0.140246
RHEBL1	E/I Ratio	16	4.94252e-05	4.30605	0.00457541	2.33957	0.745416	0.0108024	1.17446	2.75971	14	0.197122	33.1702	0.703203	3.46403	-0.455266
ZNF382	E/I Ratio	16	4.9868e-05	4.30218	0.0046063	2.33665	0.682441	0.010826	10.984	12.1926	14	0.870901	33.1116	0.702833	15.7922	-0.956088
PRC1	E/I Ratio	16	5.00262e-05	4.3008	0.00461082	2.33622	0.879126	0.0108497	3.9764	8.77259	14	0.626614	33.0908	0.702702	8.05364	-0.810731
C9orf72	E/I Ratio	16	5.02417e-05	4.29894	0.00461656	2.33568	0.895749	0.0108734	17.3002	44.0096	14	3.14354	33.0627	0.702524	26.4285	-1.8151
EPB41L3	E/I Ratio	16	5.03722e-05	4.29781	0.00461656	2.33568	0.933134	0.0108971	46.8374	742.886	14	53.0633	33.0456	0.702417	84.3318	-7.45551
DRD1	E/I Ratio	16	5.09418e-05	4.29293	0.0046345	2.334	0.632042	0.0109919	2.6583	15.5784	14	1.11274	32.972	0.70195	8.08184	-1.07843
GAPDHP32	E/I Ratio	16	5.13913e-05	4.28911	0.00465807	2.33179	0.681303	0.0110156	1.27638	2.63081	14	0.187915	32.9146	0.701585	3.50321	-0.44279
RIMS3	E/I Ratio	16	5.24084e-05	4.2806	0.00467452	2.33026	0.616863	0.0111103	38.5773	4490.96	14	320.783	32.7867	0.700769	130.404	-18.259
LOC100130673	E/I Ratio	16	5.24114e-05	4.28057	0.00467452	2.33026	0.844684	0.011134	0.585006	0.652909	14	0.0466363	32.7863	0.700767	1.69219	-0.220156
PLCH1	E/I Ratio	16	5.24265e-05	4.28045	0.00467452	2.33026	0.772346	0.0111577	4.19231	15.9527	14	1.13948	32.7844	0.700755	9.66499	-1.0882
SEMA3A	E/I Ratio	16	5.25548e-05	4.27939	0.00467452	2.33026	0.648918	0.0111814	3.42081	23.5314	14	1.68081	32.7685	0.700653	10.0659	-1.32133
LOC100421141	E/I Ratio	16	5.31287e-05	4.27467	0.00467452	2.33026	0.637416	0.0112761	0.142005	0.118668	14	0.00847628	32.6978	0.7002	0.613388	-0.0937314
SLC16A10	E/I Ratio	16	5.31723e-05	4.27431	0.00467452	2.33026	0.849915	0.0113235	2.16225	5.28613	14	0.377581	32.6925	0.700166	5.30812	-0.625535
MME	E/I Ratio	16	5.32153e-05	4.27396	0.00467452	2.33026	0.747623	0.0113709	0.185857	0.0952735	14	0.00680525	32.6872	0.700132	0.608159	-0.0839719
PGBD3P3	E/I Ratio	16	5.32642e-05	4.27356	0.00467452	2.33026	0.593672	0.0113946	0.332223	0.456434	14	0.0326024	32.6812	0.700094	1.25647	-0.183779
CBLN2	E/I Ratio	16	5.37411e-05	4.26969	0.0046942	2.32844	0.560777	0.011442	8.85797	142.942	14	10.2101	32.6233	0.699721	25.1995	-3.2494
NCOA3	E/I Ratio	16	5.38221e-05	4.26904	0.0046942	2.32844	0.927481	0.0114657	6.82388	3.0295	14	0.216393	32.6135	0.699658	9.20254	-0.472981
MBNL2	E/I Ratio	16	5.48221e-05	4.26104	0.00474434	2.32382	0.653298	0.0115367	56.6671	439.948	14	31.4249	32.4942	0.698887	85.2794	-5.68935
MEIS2	E/I Ratio	16	5.51035e-05	4.25882	0.00474434	2.32382	1.15179	0.0115841	6.71673	28.1834	14	2.0131	32.461	0.698672	13.9549	-1.43925
SPTSSB	E/I Ratio	16	5.51837e-05	4.25819	0.00474434	2.32382	0.713041	0.0116315	4.72649	45.7645	14	3.26889	32.4516	0.698611	13.9486	-1.83376
ABCA10	E/I Ratio	16	5.54151e-05	4.25637	0.00475122	2.3232	0.692208	0.0116552	2.99625	4.11624	14	0.294017	32.4246	0.698436	5.76087	-0.549726
WDR33	E/I Ratio	16	5.54888e-05	4.25579	0.00475122	2.3232	0.701044	0.0116789	24.9797	18.9474	14	1.35339	32.416	0.69838	30.9104	-1.17927
LOC105370324	E/I Ratio	16	5.66331e-05	4.24693	0.0048006	2.3187	0.704208	0.0117736	0.280251	0.0672961	14	0.00480687	32.2842	0.697521	0.632978	-0.0701373
HSF2	E/I Ratio	16	5.7355e-05	4.24143	0.00484225	2.31495	0.712085	0.0118447	9.26271	10.1605	14	0.72575	32.2027	0.696987	13.5914	-0.860722
PTPRT	E/I Ratio	16	5.77801e-05	4.23822	0.00485157	2.31412	0.668612	0.0118684	14.5201	540.408	14	38.6006	32.1552	0.696676	46.0654	-6.27257
RAD23BP1	E/I Ratio	16	5.78884e-05	4.23741	0.00485157	2.31412	0.59838	0.0119158	0.817731	1.45632	14	0.104023	32.1432	0.696597	2.455	-0.32556
MED23	E/I Ratio	16	5.81766e-05	4.23525	0.00485157	2.31412	1.0537	0.0119868	9.97745	5.74201	14	0.410143	32.1113	0.696387	13.2269	-0.64613
VWC2L	E/I Ratio	16	5.82698e-05	4.23456	0.00485157	2.31412	0.838031	0.0120105	3.11475	26.6481	14	1.90343	32.101	0.696319	10.1138	-1.39172
EXTL2	E/I Ratio	16	5.8606e-05	4.23206	0.00485238	2.31404	0.80801	0.0120579	10.9215	112.761	14	8.05439	32.0641	0.696076	25.3108	-2.8612
TIMM10B	E/I Ratio	16	5.95695e-05	4.22498	0.00485775	2.31357	0.84346	0.0122	14.4631	13.8052	14	0.986083	31.9596	0.695385	19.4897	-0.999496
GAS7	E/I Ratio	16	5.9829e-05	4.22309	0.00485775	2.31357	0.7667	0.0122948	59.9617	1299	14	92.7857	31.9318	0.695201	108.699	-9.69116
STAT4	E/I Ratio	16	6.00702e-05	4.22134	0.00485775	2.31357	0.79466	0.0123659	7.83158	199.581	14	14.2558	31.9061	0.69503	26.9277	-3.79713
OXR1	E/I Ratio	16	6.03864e-05	4.21906	0.00486507	2.31291	0.753572	0.0123895	56.9561	2267.69	14	161.978	31.8726	0.694807	121.291	-12.7926
STRBP	E/I Ratio	16	6.03913e-05	4.21903	0.00486507	2.31291	0.727001	0.0124132	27.4024	378.113	14	27.0081	31.8721	0.694803	53.6727	-5.22366
LOC102724485	E/I Ratio	16	6.20371e-05	4.20735	0.00493903	2.30636	0.693264	0.0125317	0.986426	0.282699	14	0.0201928	31.7007	0.693659	1.70281	-0.142448
ALS2	E/I Ratio	16	6.20601e-05	4.20719	0.00493903	2.30636	0.826226	0.0125554	17.0583	28.889	14	2.0635	31.6984	0.693643	24.2999	-1.43994
TOMM20	E/I Ratio	16	6.22454e-05	4.20589	0.00493903	2.30636	0.745107	0.0126028	78.2217	824.579	14	58.8985	31.6794	0.693516	116.899	-7.69066
ABHD13	E/I Ratio	16	6.28763e-05	4.20151	0.00497041	2.30361	0.695496	0.0126501	6.74672	4.7246	14	0.337471	31.6153	0.693086	9.67141	-0.581555
VCPIP1	E/I Ratio	16	6.33019e-05	4.19858	0.00497497	2.30321	0.704345	0.0126738	14.2626	11.9881	14	0.856292	31.5725	0.692797	18.9182	-0.925739
POU6F2-AS2	E/I Ratio	16	6.33057e-05	4.19856	0.00497497	2.30321	0.637087	0.0126975	0.311317	0.37414	14	0.0267243	31.5722	0.692795	1.13378	-0.163542
FGF14	E/I Ratio	16	6.34179e-05	4.19779	0.00497497	2.30321	0.680243	0.0127212	15.1724	66.1727	14	4.72662	31.5609	0.692719	26.1085	-2.17457
MED6	E/I Ratio	16	6.35929e-05	4.19659	0.00497497	2.30321	0.741091	0.0127449	11.6233	5.97635	14	0.426882	31.5435	0.692601	14.9089	-0.653329
FADS6	E/I Ratio	16	6.36411e-05	4.19626	0.00497497	2.30321	0.608048	0.0127923	2.61756	3.06606	14	0.219004	31.5387	0.692569	4.97077	-0.46792
LSM11	E/I Ratio	16	6.39117e-05	4.19442	0.00497951	2.30281	0.74386	0.012816	6.96928	18.9879	14	1.35628	31.5118	0.692387	12.8229	-1.16395
GMPS	E/I Ratio	16	6.39351e-05	4.19426	0.00497951	2.30281	0.986508	0.0128396	18.3548	44.2111	14	3.15793	31.5095	0.692372	27.2865	-1.77601
TXNDC16	E/I Ratio	16	6.45997e-05	4.18977	0.00499012	2.30189	1.10408	0.0129344	9.29182	27.6995	14	1.97854	31.444	0.691929	16.3542	-1.40431
PDE7B	E/I Ratio	16	6.50494e-05	4.18676	0.00499012	2.30189	0.791381	0.0130292	5.29984	13.6916	14	0.977972	31.4002	0.691631	10.2617	-0.986626
DRGX	E/I Ratio	16	6.54772e-05	4.18391	0.00499012	2.30189	0.651947	0.0130765	0.287447	0.386937	14	0.0276383	31.3588	0.69135	1.12103	-0.165752
LOC284930	E/I Ratio	16	6.56277e-05	4.18291	0.00499012	2.30189	0.574332	0.0131002	1.7391	14.1681	14	1.01201	31.3443	0.691251	6.78204	-1.00276
FBXO40	E/I Ratio	16	6.56679e-05	4.18265	0.00499012	2.30189	0.635774	0.0131239	0.769044	1.947	14	0.139071	31.3404	0.691225	2.63836	-0.371701
GPR158	E/I Ratio	16	6.58287e-05	4.18158	0.00499012	2.30189	0.721984	0.0131476	15.172	109.475	14	7.81968	31.325	0.69112	29.1857	-2.78653
AMN1	E/I Ratio	16	6.58433e-05	4.18149	0.00499012	2.30189	0.837331	0.0131713	16.1384	42.6523	14	3.0466	31.3236	0.69111	24.8853	-1.73927
CACNB4	E/I Ratio	16	6.60463e-05	4.18015	0.00499644	2.30134	0.732748	0.0132187	18.4862	362.039	14	25.8599	31.3042	0.690978	43.962	-5.06568
SPAG5	E/I Ratio	16	6.65108e-05	4.17711	0.00502257	2.29907	0.471102	0.0132424	4.2166	6.10217	14	0.435869	31.2601	0.690676	7.52171	-0.657198
YPEL2	E/I Ratio	16	6.71961e-05	4.17266	0.00504161	2.29743	0.622758	0.0133134	11.3313	36.6032	14	2.61452	31.1956	0.690235	19.4177	-1.60792
CHAF1B	E/I Ratio	16	6.7314e-05	4.17189	0.00504161	2.29743	0.763286	0.0133371	1.88892	3.35318	14	0.239513	31.1845	0.690159	4.33599	-0.486583
FIG4	E/I Ratio	16	6.74622e-05	4.17094	0.00504161	2.29743	0.914888	0.0133608	11.3106	39.8097	14	2.84355	31.1707	0.690065	19.7404	-1.6762
ZNF512	E/I Ratio	16	6.77153e-05	4.16931	0.00504161	2.29743	0.924092	0.0133845	10.5181	9.76131	14	0.697236	31.1472	0.689903	14.6907	-0.829703
MIR124-2HG	E/I Ratio	16	6.77364e-05	4.16918	0.00504161	2.29743	0.645381	0.0134319	22.2608	1097.53	14	78.3953	31.1452	0.68989	66.5047	-8.79759
ICA1	E/I Ratio	16	6.79572e-05	4.16776	0.00504161	2.29743	0.898917	0.0134793	22.4965	410.676	14	29.334	31.1248	0.689749	49.5518	-5.37975
SCN1B	E/I Ratio	16	6.84192e-05	4.16482	0.0050581	2.29601	0.81242	0.0135266	43.3879	2932.7	14	209.479	31.0823	0.689457	115.638	-14.3665
LOC105374682	E/I Ratio	16	6.87269e-05	4.16287	0.00506813	2.29515	0.708446	0.0135503	0.343791	0.13569	14	0.00969213	31.0541	0.689263	0.835018	-0.0976771
MTCL1	E/I Ratio	16	6.98594e-05	4.15578	0.00511114	2.29148	0.57056	0.0136451	4.69759	45.4077	14	3.2434	30.9518	0.688556	13.6689	-1.78389
SLC16A7	E/I Ratio	16	6.99142e-05	4.15543	0.00511114	2.29148	0.716731	0.0136688	6.49483	12.7595	14	0.911394	30.9469	0.688522	11.2501	-0.945551
KCNS1	E/I Ratio	16	7.00972e-05	4.1543	0.00511114	2.29148	0.588245	0.0136925	8.53408	302.933	14	21.6381	30.9306	0.688408	31.6982	-4.60603
INPP5F	E/I Ratio	16	7.01052e-05	4.15425	0.00511114	2.29148	0.905817	0.0137162	60.3608	1908.84	14	136.346	30.9299	0.688403	118.507	-11.562
FGF12	E/I Ratio	16	7.02681e-05	4.15324	0.00511419	2.29122	0.749589	0.0137398	23.1527	709.716	14	50.694	30.9154	0.688303	58.5996	-7.04837
NDUFS1	E/I Ratio	16	7.07185e-05	4.15047	0.00512928	2.28994	0.990827	0.0137872	43.477	245.001	14	17.5001	30.8755	0.688026	64.2902	-4.13857
HECW2	E/I Ratio	16	7.11898e-05	4.14758	0.00513699	2.28929	0.802642	0.0138583	11.6731	22.426	14	1.60186	30.834	0.687737	17.9659	-1.25127
SLC17A6	E/I Ratio	16	7.19208e-05	4.14315	0.00518009	2.28566	0.740326	0.013882	4.51445	101.656	14	7.26117	30.7704	0.687293	17.8983	-2.66129
ARID5B	E/I Ratio	16	7.21017e-05	4.14205	0.00518009	2.28566	0.777324	0.0139057	10.7654	47.1042	14	3.36459	30.7548	0.687184	19.8736	-1.81111
MRPS30	E/I Ratio	16	7.21971e-05	4.14148	0.00518009	2.28566	0.833659	0.0139294	19.1619	94.7944	14	6.77103	30.7465	0.687127	32.0812	-2.56891
HHAT	E/I Ratio	16	7.2278e-05	4.14099	0.00518009	2.28566	0.830625	0.013953	2.08271	3.42705	14	0.24479	30.7396	0.687078	4.53887	-0.488392
PDZRN3	E/I Ratio	16	7.2986e-05	4.13676	0.0051881	2.28499	0.749168	0.0140478	7.08562	46.055	14	3.28965	30.679	0.686653	16.0807	-1.78862
TRAM2	E/I Ratio	16	7.31272e-05	4.13592	0.0051881	2.28499	0.633889	0.0140952	2.12365	0.460569	14	0.0328978	30.6669	0.686569	3.02301	-0.178831
VWA8	E/I Ratio	16	7.35e-05	4.13371	0.00520179	2.28385	0.721697	0.0141189	12.3775	7.95486	14	0.568204	30.6354	0.686347	16.1132	-0.742826
CLOCK	E/I Ratio	16	7.35666e-05	4.13332	0.00520179	2.28385	0.738646	0.0141426	11.1531	6.51411	14	0.465293	30.6297	0.686308	14.5334	-0.672138
LOC105369731	E/I Ratio	16	7.4048e-05	4.13049	0.00522707	2.28174	0.714271	0.0141663	1.76284	1.52082	14	0.10863	30.5893	0.686023	3.39504	-0.324551
CHRM2	E/I Ratio	16	7.44021e-05	4.12841	0.0052433	2.2804	0.882989	0.0141899	1.4355	3.0301	14	0.216436	30.5597	0.685815	3.73827	-0.457891
KCNMB3	E/I Ratio	16	7.48601e-05	4.12575	0.00525802	2.27918	0.805339	0.0142373	1.31802	0.951408	14	0.0679577	30.5217	0.685547	2.60756	-0.256417
BTLA	E/I Ratio	16	7.5239e-05	4.12356	0.0052634	2.27873	0.662541	0.0142847	0.0715149	0.00952078	14	0.000680056	30.4905	0.685326	0.200449	-0.0256376
NNT	E/I Ratio	16	7.53108e-05	4.12314	0.0052634	2.27873	0.912051	0.0143084	26.8633	111.194	14	7.94243	30.4846	0.685284	40.7958	-2.77038
CD99L2	E/I Ratio	16	7.55685e-05	4.12166	0.00526399	2.27869	0.906547	0.0143558	41.2742	368.972	14	26.3551	30.4634	0.685135	66.645	-5.04481
MIAT	E/I Ratio	16	7.60409e-05	4.11895	0.00527946	2.27741	0.617334	0.0144031	57.5636	4428.91	14	316.351	30.4249	0.684862	145.408	-17.4672
DIS3	E/I Ratio	16	7.64232e-05	4.11677	0.00528474	2.27698	0.826298	0.0144268	11.4243	11.0377	14	0.788405	30.394	0.684642	15.8074	-0.871548
MRS2	E/I Ratio	16	7.6424e-05	4.11677	0.00528474	2.27698	0.861898	0.0144505	10.1077	18.7952	14	1.34252	30.3939	0.684641	15.8273	-1.1373
GABRB2	E/I Ratio	16	7.66345e-05	4.11558	0.00528474	2.27698	0.750154	0.0144742	45.9491	1646.45	14	117.603	30.3769	0.684521	99.4664	-10.6415
LOC105377538	E/I Ratio	16	7.73952e-05	4.11129	0.00531233	2.27471	0.815149	0.014569	0.766871	0.402196	14	0.0287283	30.316	0.684087	1.60248	-0.166155
NPBWR2	E/I Ratio	16	7.75211e-05	4.11058	0.00531233	2.27471	0.60485	0.0145927	0.166266	0.15386	14	0.01099	30.306	0.684016	0.68301	-0.102751
SIKE1	E/I Ratio	16	7.80156e-05	4.10782	0.00532031	2.27406	0.966021	0.0146637	6.85258	4.65911	14	0.332794	30.2669	0.683736	9.69431	-0.56506
KAT7	E/I Ratio	16	7.90298e-05	4.10221	0.00537088	2.26995	1.05569	0.0146874	18.0732	32.9826	14	2.3559	30.1875	0.683168	25.6242	-1.50146
ALG9	E/I Ratio	16	7.93244e-05	4.10059	0.00537088	2.26995	0.832267	0.0147348	7.04408	3.93975	14	0.281411	30.1646	0.683004	9.65283	-0.518731
DCLRE1A	E/I Ratio	16	7.94121e-05	4.10011	0.00537088	2.26995	0.981336	0.0147585	4.36516	6.01852	14	0.429894	30.1578	0.682956	7.58914	-0.641068
VPS41	E/I Ratio	16	7.94315e-05	4.10001	0.00537088	2.26995	0.970859	0.0147822	28.6515	180.512	14	12.8937	30.1563	0.682945	46.3074	-3.51076
HDHD2	E/I Ratio	16	7.95205e-05	4.09952	0.00537088	2.26995	0.510147	0.0148059	21.5612	12.6375	14	0.902677	30.1495	0.682895	26.2323	-0.928815
RBBP4	E/I Ratio	16	8.01182e-05	4.09627	0.00540261	2.2674	0.947536	0.0148296	18.8935	13.8777	14	0.991261	30.1035	0.682565	23.7847	-0.972581
FAM134B	E/I Ratio	16	8.09011e-05	4.09205	0.00543802	2.26456	0.617877	0.0148769	17.148	81.6196	14	5.82997	30.044	0.682136	28.9982	-2.35632
BCL2L2	E/I Ratio	16	8.14907e-05	4.08889	0.00545161	2.26348	0.8724	0.014948	31.6154	149.175	14	10.6554	29.9995	0.681815	47.624	-3.18321
GATB	E/I Ratio	16	8.2111e-05	4.0856	0.00546875	2.26211	1.06298	0.0149954	10.3235	66.8207	14	4.7729	29.9532	0.681479	21.0294	-2.12881
ZDHHC17	E/I Ratio	16	8.2265e-05	4.08478	0.00546875	2.26211	0.902764	0.0150428	30.224	70.4241	14	5.03029	29.9418	0.681396	41.2127	-2.18504
ADPRHL1	E/I Ratio	16	8.26103e-05	4.08297	0.00547114	2.26192	0.55186	0.0150664	1.79496	4.13742	14	0.29553	29.9162	0.681211	4.45731	-0.529392
HTR2A	E/I Ratio	16	8.35593e-05	4.07801	0.00548922	2.26049	0.740735	0.0151612	9.01094	191.727	14	13.6948	29.8465	0.680705	27.1134	-3.59955
LOC105374684	E/I Ratio	16	8.37146e-05	4.0772	0.00548922	2.26049	0.777724	0.0151849	1.28873	2.18516	14	0.156083	29.8352	0.680622	3.22094	-0.384207
ARL4C	E/I Ratio	16	8.3897e-05	4.07625	0.00548922	2.26049	0.73833	0.0152086	9.27693	74.5695	14	5.32639	29.822	0.680525	20.5618	-2.24392
RACGAP1	E/I Ratio	16	8.4083e-05	4.07529	0.00548922	2.26049	0.624733	0.0152323	3.75466	1.6855	14	0.120393	29.8085	0.680427	5.45088	-0.337282
METTL21C	E/I Ratio	16	8.42299e-05	4.07453	0.00548922	2.26049	0.653742	0.0153033	0.555834	0.913019	14	0.0652156	29.7979	0.68035	1.80402	-0.248194
THG1L	E/I Ratio	16	8.43355e-05	4.07399	0.00548922	2.26049	0.818164	0.0153507	2.13929	2.08374	14	0.148838	29.7902	0.680294	4.0247	-0.374902
ANK1	E/I Ratio	16	8.48223e-05	4.07149	0.00550097	2.25956	0.633547	0.0153981	3.62883	26.9366	14	1.92405	29.7552	0.680038	10.4037	-1.34714
FMN1	E/I Ratio	16	8.5773e-05	4.06665	0.00552361	2.25778	0.6537	0.0154929	15.5941	608.005	14	43.429	29.6875	0.679542	47.7447	-6.39293
TDRD1	E/I Ratio	16	8.58625e-05	4.0662	0.00552361	2.25778	0.677782	0.0155165	0.616983	1.09678	14	0.0783414	29.6812	0.679496	1.98235	-0.271494
LOC105378334	E/I Ratio	16	8.61157e-05	4.06492	0.00552361	2.25778	0.752843	0.0155639	0.841832	2.96987	14	0.212133	29.6633	0.679365	3.08792	-0.446619
NIPAL2	E/I Ratio	16	8.65264e-05	4.06285	0.00553415	2.25695	0.683894	0.015635	15.7407	336.217	14	24.0155	29.6345	0.679153	39.6274	-4.74971
ZFYVE9	E/I Ratio	16	8.7125e-05	4.05986	0.00553436	2.25693	0.833902	0.0156824	23.4049	119.55	14	8.53929	29.5927	0.678845	37.6386	-2.83026
PRKAB2	E/I Ratio	16	8.72554e-05	4.05921	0.00553436	2.25693	0.872507	0.0157061	8.26739	31.7317	14	2.26655	29.5836	0.678778	15.5994	-1.45791
TMA16P1	E/I Ratio	16	8.73164e-05	4.0589	0.00553436	2.25693	0.881653	0.0157771	0.123565	0.0383832	14	0.00274166	29.5794	0.678747	0.37855	-0.0507019
SUCLA2P2	E/I Ratio	16	8.76955e-05	4.05702	0.00554299	2.25626	0.618422	0.0158008	0.166533	0.158301	14	0.0113072	29.5532	0.678554	0.68413	-0.102921
TYRP1	E/I Ratio	16	8.7715e-05	4.05693	0.00554299	2.25626	0.925736	0.0158245	1.00663	1.7864	14	0.1276	29.5518	0.678544	2.74535	-0.345732
CLDN12	E/I Ratio	16	8.80382e-05	4.05533	0.00555509	2.25531	0.572203	0.0158482	11.9268	19.5156	14	1.39397	29.5296	0.67838	17.6715	-1.1423
STEAP2	E/I Ratio	16	8.90023e-05	4.0506	0.00560755	2.25123	0.695444	0.0158719	14.7722	157.749	14	11.2678	29.4638	0.677893	31.0868	-3.24404
PIK3R3	E/I Ratio	16	8.95888e-05	4.04775	0.00562744	2.24969	0.851394	0.0158956	9.49179	73.3539	14	5.23957	29.4241	0.677599	20.6094	-2.21066
VSTM2A-OT1	E/I Ratio	16	8.9718e-05	4.04712	0.00562744	2.24969	0.660268	0.015943	3.99099	28.1485	14	2.01061	29.4154	0.677534	10.8769	-1.36922
DACH1	E/I Ratio	16	9.07507e-05	4.04215	0.00566774	2.24659	0.509022	0.0159903	1.97324	5.18781	14	0.370558	29.3465	0.677021	4.92594	-0.587123
ANXA6	E/I Ratio	16	9.1082e-05	4.04057	0.00567086	2.24635	0.759938	0.0160614	65.0527	1451.49	14	103.678	29.3245	0.676857	114.424	-9.81706
TLL2	E/I Ratio	16	9.19494e-05	4.03645	0.00569668	2.24438	1.00751	0.0161325	1.07238	0.391611	14	0.0279722	29.2675	0.676432	1.88254	-0.161094
SUDS3	E/I Ratio	16	9.20364e-05	4.03604	0.00569668	2.24438	0.692938	0.0161562	16.4529	18.8355	14	1.34539	29.2619	0.676389	22.0709	-1.11712
PABPC1P11	E/I Ratio	16	9.26328e-05	4.03324	0.00571226	2.24319	0.865244	0.0161798	4.82217	16.4011	14	1.17151	29.2231	0.676099	10.0612	-1.04174
FHDC1	E/I Ratio	16	9.28333e-05	4.0323	0.00571226	2.24319	0.706618	0.0162035	0.657784	0.313439	14	0.0223885	29.2101	0.676002	1.38187	-0.14398
LINC01106	E/I Ratio	16	9.2888e-05	4.03204	0.00571226	2.24319	0.727575	0.0162272	10.0534	103.156	14	7.36827	29.2066	0.675975	23.1885	-2.61184
NOS2	E/I Ratio	16	9.29101e-05	4.03194	0.00571226	2.24319	0.581731	0.0162509	0.904177	1.45145	14	0.103675	29.2051	0.675964	2.46222	-0.309805
EIF4E1B	E/I Ratio	16	9.36388e-05	4.02854	0.00571731	2.24281	0.705394	0.0163694	1.27077	3.78852	14	0.270609	29.1583	0.675613	3.78592	-0.500121
FOXP2	E/I Ratio	16	9.39111e-05	4.02728	0.00572045	2.24257	0.602371	0.0164167	1.99733	10.237	14	0.731213	29.1409	0.675482	6.13053	-0.821857
SLC25A36	E/I Ratio	16	9.41088e-05	4.02637	0.00572423	2.24228	0.896302	0.0164404	24.9839	71.3407	14	5.09576	29.1283	0.675387	35.8926	-2.16913
FAM13A-AS1	E/I Ratio	16	9.43139e-05	4.02542	0.00572424	2.24228	0.610455	0.0164641	2.99439	1.53211	14	0.109437	29.1152	0.675289	4.59267	-0.317808
KLHL42	E/I Ratio	16	9.43838e-05	4.0251	0.00572424	2.24228	0.89287	0.0164878	16.8727	30.9806	14	2.2129	29.1108	0.675255	24.0592	-1.429
CCNI	E/I Ratio	16	9.46416e-05	4.02392	0.00572424	2.24228	0.95214	0.0165115	125.393	5876.84	14	419.774	29.0945	0.675132	224.345	-19.676
HECW1	E/I Ratio	16	9.47219e-05	4.02355	0.00572424	2.24228	0.631747	0.0165352	11.2532	375.131	14	26.795	29.0894	0.675094	36.2513	-4.9707
SH3GL2	E/I Ratio	16	9.49376e-05	4.02256	0.00572424	2.24228	0.689996	0.0165589	71.6089	2518.78	14	179.913	29.0758	0.674991	136.369	-12.8772
DPP10	E/I Ratio	16	9.49794e-05	4.02237	0.00572424	2.24228	0.785433	0.0165826	14.5406	122.207	14	8.72907	29.0732	0.674972	28.8047	-2.83631
ROS1	E/I Ratio	16	9.5641e-05	4.01936	0.00575113	2.24025	0.736484	0.0166299	2.60416	35.0702	14	2.50502	29.0317	0.674658	10.2399	-1.51832
ACOXL	E/I Ratio	16	9.60182e-05	4.01765	0.00576013	2.23957	0.820622	0.0166536	0.593583	0.208114	14	0.0148653	29.0081	0.67448	1.18156	-0.116915
RUNDC3B	E/I Ratio	16	9.60637e-05	4.01744	0.00576013	2.23957	0.804656	0.0166773	10.1804	22.0932	14	1.57808	29.0053	0.674459	16.2382	-1.20456
MAP9	E/I Ratio	16	9.68476e-05	4.01391	0.00578663	2.23757	0.707464	0.016701	17.321	53.5721	14	3.82658	28.9568	0.674091	26.7462	-1.87415
CCNG2	E/I Ratio	16	9.69168e-05	4.0136	0.00578663	2.23757	0.579377	0.0167484	16.5714	46.614	14	3.32957	28.9526	0.674059	25.3627	-1.74808
LOC101927359	E/I Ratio	16	9.78314e-05	4.00952	0.00582476	2.23472	0.662727	0.0167958	3.80909	3.15604	14	0.225431	28.8966	0.673634	6.09439	-0.454416
GLCE	E/I Ratio	16	9.83813e-05	4.00709	0.00584594	2.23315	0.825821	0.0168195	6.81007	13.6988	14	0.978487	28.8632	0.67338	11.5685	-0.946178
RBMS1	E/I Ratio	16	9.86192e-05	4.00604	0.00584693	2.23307	0.841641	0.0168668	4.10195	2.99665	14	0.214047	28.8488	0.67327	6.32695	-0.442427
CUX2	E/I Ratio	16	9.89052e-05	4.00478	0.00584746	2.23303	0.603727	0.0169142	4.22491	74.1685	14	5.29775	28.8316	0.673139	15.291	-2.20041
MUC19	E/I Ratio	16	9.92442e-05	4.0033	0.00585929	2.23215	0.70564	0.0169379	0.0681153	0.0197426	14	0.00141019	28.8113	0.672983	0.248597	-0.0358875
RAB3GAP1	E/I Ratio	16	9.96451e-05	4.00154	0.00586655	2.23162	1.12686	0.0169853	23.8872	143.813	14	10.2724	28.7873	0.6728	39.2846	-3.06168
SSBP2	E/I Ratio	16	9.99457e-05	4.00024	0.00587606	2.23091	0.891149	0.017009	10.9875	18.2955	14	1.30682	28.7694	0.672663	16.4777	-1.09168
CHD6	E/I Ratio	16	0.000100553	3.99761	0.00590353	2.22889	0.782304	0.0170327	21.939	24.1792	14	1.72708	28.7335	0.672388	28.2466	-1.25422
RCAN2	E/I Ratio	16	0.000100941	3.99593	0.00590642	2.22868	0.784853	0.0170564	41.6694	3593.68	14	256.692	28.7106	0.672213	118.536	-15.2845
GARNL3	E/I Ratio	16	0.000100978	3.99577	0.00590642	2.22868	1.06386	0.01708	11.7493	29.2413	14	2.08867	28.7084	0.672196	18.6828	-1.37868
LOC105371835	E/I Ratio	16	0.000101022	3.99558	0.00590642	2.22868	0.418112	0.0171037	1.24708	0.283517	14	0.0202512	28.7059	0.672176	1.92977	-0.135748
TUBE1	E/I Ratio	16	0.000101582	3.99318	0.00591005	2.22841	0.865354	0.0171511	8.15323	12.1417	14	0.867265	28.6731	0.671924	12.6183	-0.887843
STX17	E/I Ratio	16	0.000101648	3.9929	0.00591005	2.22841	0.611009	0.0171748	8.66516	1.70516	14	0.121797	28.6693	0.671895	10.3383	-0.332697
AP5M1	E/I Ratio	16	0.000101968	3.99153	0.00591005	2.22841	0.795906	0.0171985	19.7814	34.2335	14	2.44525	28.6506	0.671752	27.2759	-1.49022
LARP1B	E/I Ratio	16	0.000102493	3.98931	0.00591225	2.22825	0.653681	0.0173169	17.1811	16.7733	14	1.19809	28.6203	0.671518	22.4242	-1.04257
OPN3	E/I Ratio	16	0.000102522	3.98918	0.00591225	2.22825	0.734871	0.0173406	5.93171	110.008	14	7.85769	28.6186	0.671505	19.3589	-2.6699
C18orf25	E/I Ratio	16	0.000104623	3.98037	0.0059678	2.22419	0.638153	0.0174591	9.07337	8.38833	14	0.599167	28.4988	0.670579	12.7733	-0.735715
SYT2	E/I Ratio	16	0.000104673	3.98017	0.0059678	2.22419	0.710511	0.0174828	7.57939	220.556	14	15.754	28.496	0.670557	26.5508	-3.77234
FAM49B	E/I Ratio	16	0.000104698	3.98006	0.0059678	2.22419	1.05399	0.0175065	29.8712	310.909	14	22.2078	28.4945	0.670546	52.3952	-4.47875
ADRB1	E/I Ratio	16	0.000104698	3.98006	0.0059678	2.22419	0.710976	0.0175301	2.84414	12.8487	14	0.917761	28.4945	0.670546	7.42301	-0.910476
UPP1	E/I Ratio	16	0.000104758	3.97981	0.0059678	2.22419	0.689263	0.0175538	7.31261	45.6254	14	3.25896	28.4912	0.67052	15.9405	-1.71561
ANKMY2	E/I Ratio	16	0.000105964	3.97484	0.00602042	2.22037	1.03867	0.0175775	14.5491	65.7388	14	4.69563	28.4237	0.669996	24.8934	-2.05689
SRP68	E/I Ratio	16	0.000106418	3.97298	0.00602042	2.22037	0.819102	0.0176486	15.0562	23.4128	14	1.67234	28.3985	0.6698	21.2267	-1.22697
USP43	E/I Ratio	16	0.000106537	3.9725	0.00602042	2.22037	0.568598	0.017696	1.90206	4.24495	14	0.30321	28.3919	0.669749	4.52919	-0.522387
NTN4	E/I Ratio	16	0.000107003	3.97061	0.00602991	2.21969	0.676168	0.0177197	5.09457	26.5281	14	1.89487	28.3663	0.669549	11.6591	-1.30531
SRPK2	E/I Ratio	16	0.000107134	3.97007	0.00602991	2.21969	0.720292	0.017767	51.8345	361.188	14	25.7992	28.3591	0.669493	76.0539	-4.81584
NAP1L3	E/I Ratio	16	0.000107995	3.9666	0.00606544	2.21714	0.831724	0.0177907	59.7772	2307.86	14	164.847	28.3121	0.669125	120.947	-12.1633
ATP6V1C1	E/I Ratio	16	0.000108313	3.96532	0.00606655	2.21706	0.681597	0.0178381	37.7692	225.738	14	16.1241	28.2948	0.66899	56.8943	-3.8029
OSBPL10	E/I Ratio	16	0.000108394	3.965	0.00606655	2.21706	0.768141	0.0178618	3.81218	22.22	14	1.58714	28.2904	0.668956	9.81203	-1.19303
ANXA2P3	E/I Ratio	16	0.000108503	3.96456	0.00606655	2.21706	0.755404	0.0178855	0.434226	1.07131	14	0.0765218	28.2845	0.66891	1.75151	-0.261933
RFPL2	E/I Ratio	16	0.000109535	3.96045	0.00611613	2.21352	0.830414	0.0179092	3.56208	14.5737	14	1.04098	28.229	0.668475	8.41587	-0.965144
ALS2CL	E/I Ratio	16	0.000110143	3.95804	0.00613387	2.21227	0.543575	0.0179566	2.20867	7.29157	14	0.520826	28.1966	0.66822	5.63996	-0.682288
LOC105378335	E/I Ratio	16	0.000110445	3.95685	0.00614259	2.21165	0.865569	0.0179802	0.405238	0.756049	14	0.0540035	28.1806	0.668094	1.50982	-0.219639
ST3GAL6	E/I Ratio	16	0.000110769	3.95558	0.0061525	2.21095	0.696894	0.0180039	6.23447	13.6774	14	0.976957	28.1634	0.667959	10.9312	-0.933907
MYO1B	E/I Ratio	16	0.000111429	3.953	0.00617431	2.20941	0.803774	0.0180276	5.87818	15.2265	14	1.08761	28.1287	0.667685	10.8307	-0.984768
TCHH	E/I Ratio	16	0.000111518	3.95265	0.00617431	2.20941	0.615739	0.0180513	0.13325	0.0372748	14	0.00266249	28.124	0.667648	0.378266	-0.0487198
BBS7	E/I Ratio	16	0.000111601	3.95233	0.00617431	2.20941	0.75976	0.018075	14.8023	75.72	14	5.40857	28.1197	0.667614	25.8446	-2.19568
LOC100101478	E/I Ratio	16	0.000112082	3.95047	0.00617729	2.2092	0.786505	0.0181224	0.737639	0.877269	14	0.0626621	28.0946	0.667416	1.92567	-0.236231
SLC39A10	E/I Ratio	16	0.000112397	3.94924	0.00618596	2.20859	0.75986	0.0181698	30.3941	588.331	14	42.0236	28.0782	0.667286	61.1511	-6.11581
LOC105377390	E/I Ratio	16	0.000112617	3.9484	0.00618996	2.20831	0.647694	0.0181934	2.85386	45.1538	14	3.22527	28.0668	0.667196	11.3729	-1.69396
MED21	E/I Ratio	16	0.000112849	3.9475	0.00619468	2.20798	0.947958	0.0182171	12.6848	39.5442	14	2.82458	28.0547	0.6671	20.6555	-1.58491
LOC105371833	E/I Ratio	16	0.000113866	3.9436	0.00621576	2.20651	0.426649	0.0182882	0.0782735	0.0260161	14	0.00185829	28.0024	0.666686	0.282526	-0.0406142
VSNL1	E/I Ratio	16	0.000114404	3.94156	0.00621576	2.20651	0.669207	0.018383	225.319	103496	14	7392.55	27.975	0.666468	632.507	-80.9665
CDH10	E/I Ratio	16	0.000115147	3.93875	0.00621576	2.20651	0.660972	0.018454	11.9247	95.7117	14	6.83655	27.9373	0.666168	24.2991	-2.46056
SYCP2L	E/I Ratio	16	0.000115226	3.93845	0.00621576	2.20651	0.711878	0.0184777	1.59124	0.870079	14	0.0621485	27.9333	0.666137	2.77099	-0.234585
TNNC2	E/I Ratio	16	0.000115633	3.93692	0.00621576	2.20651	0.851058	0.0185725	0.676252	0.651606	14	0.0465433	27.9128	0.665973	1.69682	-0.202933
IL1RAPL1	E/I Ratio	16	0.00011564	3.93689	0.00621576	2.20651	0.367187	0.0185962	13.3428	15.0362	14	1.07402	27.9125	0.66597	18.2453	-0.974828
OXNAD1	E/I Ratio	16	0.000115736	3.93653	0.00621576	2.20651	0.836314	0.0186199	13.4859	23.6004	14	1.68574	27.9076	0.665932	19.6273	-1.22118
LIN9	E/I Ratio	16	0.000115992	3.93557	0.00622156	2.2061	0.667596	0.0186435	1.50505	0.837152	14	0.0597966	27.8948	0.66583	2.66146	-0.229944
VGLL2	E/I Ratio	16	0.000116556	3.93347	0.00623663	2.20505	1.05024	0.0186672	0.0577601	0.0256438	14	0.0018317	27.8666	0.665605	0.260054	-0.0402247
ACVR1B	E/I Ratio	16	0.000116784	3.93262	0.00623663	2.20505	0.634471	0.0186909	11.9391	36.3889	14	2.5992	27.8553	0.665514	19.5579	-1.51495
RANBP17	E/I Ratio	16	0.000116866	3.93231	0.00623663	2.20505	0.733879	0.0187146	2.30967	7.98973	14	0.570695	27.8512	0.665481	5.87941	-0.709818
PAK1	E/I Ratio	16	0.00011692	3.93211	0.00623663	2.20505	0.703453	0.0187383	44.5868	2757.69	14	196.978	27.8485	0.66546	110.903	-13.1866
SORCS1	E/I Ratio	16	0.000117159	3.93122	0.00623663	2.20505	0.635413	0.018762	6.4804	136.925	14	9.78034	27.8367	0.665365	21.2544	-2.93771
SYCP2	E/I Ratio	16	0.000117457	3.93012	0.00623677	2.20504	0.808212	0.0188331	2.95855	7.69784	14	0.549846	27.8219	0.665247	6.46063	-0.696365
HELZ	E/I Ratio	16	0.000118172	3.92749	0.00625562	2.20373	0.761448	0.0188804	14.5913	8.17769	14	0.584121	27.7867	0.664965	18.1986	-0.717287
TMEM261P1	E/I Ratio	16	0.00011881	3.92515	0.00626131	2.20333	0.498943	0.0189752	19.0818	77.2954	14	5.5211	27.7556	0.664715	30.1659	-2.204
NAP1L2	E/I Ratio	16	0.00011946	3.92278	0.00627394	2.20246	0.9618	0.0190226	41.1485	734.47	14	52.4621	27.724	0.664462	75.2963	-6.79006
SH3RF2	E/I Ratio	16	0.000119553	3.92244	0.00627394	2.20246	0.752178	0.0190463	1.36332	4.23206	14	0.30229	27.7195	0.664425	3.95521	-0.51538
MAP3K13	E/I Ratio	16	0.000120379	3.91945	0.00628443	2.20173	0.721246	0.019141	16.8194	16.8298	14	1.20213	27.6796	0.664104	21.9844	-1.02702
NUAK1	E/I Ratio	16	0.000120857	3.91773	0.00629082	2.20129	0.732284	0.0191884	18.1994	506.46	14	36.1757	27.6567	0.66392	46.5212	-5.6316
PCSK9	E/I Ratio	16	0.00012086	3.91772	0.00629082	2.20129	0.637049	0.0192121	0.102352	0.011722	14	0.000837285	27.6566	0.663919	0.238606	-0.0270931
LOC101929003	E/I Ratio	16	0.000121362	3.91592	0.00629491	2.20101	0.597039	0.0192595	0.345808	0.0816942	14	0.0058353	27.6327	0.663726	0.705354	-0.0714934
KCNH7	E/I Ratio	16	0.000121605	3.91505	0.00629491	2.20101	0.62646	0.0193068	5.96549	94.1889	14	6.72778	27.6211	0.663632	18.1714	-2.42705
PDIK1L	E/I Ratio	16	0.000122489	3.9119	0.00629491	2.20101	0.901403	0.0194253	5.16795	4.72993	14	0.337852	27.5793	0.663294	7.90112	-0.543473
NUDT10	E/I Ratio	16	0.000122835	3.91068	0.00629491	2.20101	0.706582	0.0194727	4.77796	37.2013	14	2.65724	27.563	0.663162	12.4408	-1.52371
ARIH1	E/I Ratio	16	0.000122858	3.9106	0.00629491	2.20101	0.74427	0.0194964	18.1098	16.2511	14	1.1608	27.562	0.663154	23.1744	-1.00706
TXLNG	E/I Ratio	16	0.000122877	3.91053	0.00629491	2.20101	1.07276	0.0195201	7.16491	10.7896	14	0.770685	27.5611	0.663147	11.2916	-0.820559
LOC100506674	E/I Ratio	16	0.000123735	3.90751	0.00632512	2.19893	0.830315	0.0195437	5.22253	29.4426	14	2.10304	27.521	0.662821	12.0344	-1.3545
FZD3	E/I Ratio	16	0.000124281	3.9056	0.00634372	2.19766	0.671366	0.0195911	19.3545	82.1901	14	5.87072	27.4957	0.662616	30.7306	-2.26205
LOC105373224	E/I Ratio	16	0.000125928	3.89988	0.00641849	2.19257	0.711657	0.0196148	6.37142	31.5393	14	2.2528	27.42	0.661999	13.4088	-1.39932
CCDC68	E/I Ratio	16	0.00012612	3.89922	0.00641849	2.19257	0.777969	0.0196385	1.34545	3.02852	14	0.216323	27.4112	0.661928	3.52581	-0.43355
CRTAC1	E/I Ratio	16	0.000126497	3.89792	0.0064258	2.19207	0.5806	0.0196859	4.04571	25.6567	14	1.83262	27.3941	0.661788	10.3899	-1.2615
ABCB10	E/I Ratio	16	0.000127035	3.89607	0.00643608	2.19138	0.689099	0.0197096	4.66462	1.845	14	0.131786	27.3697	0.661588	6.36514	-0.338137
LOC105377724	E/I Ratio	16	0.00012706	3.89599	0.00643608	2.19138	0.639126	0.0197333	0.234172	0.290751	14	0.020768	27.3686	0.661579	0.909222	-0.134229
GDPD5	E/I Ratio	16	0.000127462	3.89462	0.00643608	2.19138	0.540745	0.0198043	2.03106	1.40795	14	0.100568	27.3505	0.661431	3.51606	-0.295281
TMEM57	E/I Ratio	16	0.000128365	3.89155	0.0064585	2.18987	0.92206	0.0198754	11.5395	12.0913	14	0.863662	27.3101	0.6611	15.8881	-0.864682
SLC9B2	E/I Ratio	16	0.000128609	3.89073	0.00646305	2.18956	0.779492	0.0198991	11.5393	63.4626	14	4.53305	27.2992	0.66101	21.4998	-1.98058
EFNA5	E/I Ratio	16	0.000129234	3.88862	0.00647509	2.18875	0.631159	0.0199228	4.47719	67.5007	14	4.82148	27.2714	0.660782	14.7445	-2.04158
LOC105374559	E/I Ratio	16	0.000129323	3.88832	0.00647509	2.18875	0.808504	0.0199702	0.333509	0.528286	14	0.0377347	27.2675	0.66075	1.24176	-0.180599
MTPAP	E/I Ratio	16	0.000129634	3.88728	0.00647509	2.18875	0.879648	0.0199938	8.95009	10.7646	14	0.768899	27.2538	0.660637	13.0489	-0.815026
MCHR2	E/I Ratio	16	0.000129739	3.88693	0.00647509	2.18875	0.520264	0.0200175	1.90358	20.339	14	1.45278	27.2492	0.660599	7.53723	-1.12021
CENPC	E/I Ratio	16	0.000129869	3.8865	0.00647509	2.18875	0.75782	0.0200412	17.7625	37.5616	14	2.68297	27.2435	0.660552	25.4176	-1.52217
MYO15A	E/I Ratio	16	0.000129971	3.88616	0.00647509	2.18875	0.639655	0.0200649	0.418449	0.351466	14	0.0251047	27.239	0.660515	1.15888	-0.14723
LSM8	E/I Ratio	16	0.000130076	3.8858	0.00647509	2.18875	0.656998	0.0200886	5.23857	2.41616	14	0.172583	27.2343	0.660477	7.17977	-0.385994
ENTPD4	E/I Ratio	16	0.000131858	3.87989	0.00654812	2.18388	0.771019	0.0201123	18.2369	48.2433	14	3.44595	27.1566	0.659836	26.8986	-1.72233
RPL6P7	E/I Ratio	16	0.000132094	3.87912	0.00654812	2.18388	0.756199	0.020136	0.582088	0.943842	14	0.0674173	27.1464	0.659752	1.7934	-0.24086
LINCR-0002	E/I Ratio	16	0.000132307	3.87842	0.00654812	2.18388	0.801768	0.0201597	1.88888	16.0487	14	1.14634	27.1372	0.659676	6.88291	-0.99303
COX7A1	E/I Ratio	16	0.000132353	3.87827	0.00654812	2.18388	0.795278	0.0201834	14.7524	445.287	14	31.8062	27.1353	0.659659	41.0572	-5.23054
HABP2	E/I Ratio	16	0.000132473	3.87787	0.00654812	2.18388	0.779407	0.0202307	0.389475	0.818417	14	0.0584583	27.1301	0.659616	1.51709	-0.224219
TLCD1	E/I Ratio	16	0.000133603	3.87418	0.00657306	2.18223	0.6532	0.0203255	2.60849	2.35785	14	0.168418	27.0817	0.659216	4.52074	-0.380238
CAMK2G	E/I Ratio	16	0.000133912	3.87318	0.00657306	2.18223	0.649185	0.0203729	51.0884	2233.91	14	159.565	27.0685	0.659107	109.934	-11.701
INADL	E/I Ratio	16	0.000134769	3.87041	0.00657918	2.18183	0.761855	0.0204676	5.91256	6.18866	14	0.442047	27.0322	0.658805	9.00776	-0.615458
ZNF385B	E/I Ratio	16	0.000134816	3.87026	0.00657918	2.18183	0.63052	0.0204913	6.36067	52.3769	14	3.74121	27.0303	0.658789	15.3648	-1.79042
MCF2	E/I Ratio	16	0.000135949	3.86662	0.00662637	2.17872	0.802757	0.020515	5.83983	18.0659	14	1.29042	26.9827	0.658393	11.1233	-1.05059
GPR150	E/I Ratio	16	0.0001376	3.86138	0.00666235	2.17637	0.617034	0.0206335	0.43743	0.233733	14	0.0166952	26.9142	0.657821	1.03763	-0.119347
TTC39A	E/I Ratio	16	0.000138632	3.85814	0.00668193	2.1751	0.57683	0.0207045	1.88838	1.82511	14	0.130365	26.8719	0.657466	3.56425	-0.333237
FKBP3	E/I Ratio	16	0.000138758	3.85774	0.00668193	2.1751	0.826417	0.0207282	46.5203	194.582	14	13.8987	26.8667	0.657423	63.8228	-3.44047
KCNV1	E/I Ratio	16	0.000138759	3.85774	0.00668193	2.1751	0.687704	0.0207519	10.6889	128.797	14	9.19976	26.8667	0.657423	24.7659	-2.7991
ANAPC4	E/I Ratio	16	0.000139976	3.85395	0.00672221	2.17249	0.685833	0.020823	9.17184	8.80055	14	0.62861	26.8173	0.657008	12.8481	-0.731006
GRASP	E/I Ratio	16	0.000140907	3.85107	0.00675153	2.1706	0.670181	0.0208703	5.43713	35.5198	14	2.53713	26.7798	0.656693	12.8177	-1.46757
RAD1	E/I Ratio	16	0.000141424	3.84948	0.00676255	2.16989	0.722135	0.020894	6.60483	4.43592	14	0.316852	26.7591	0.656519	9.21204	-0.518426
VSTM2A	E/I Ratio	16	0.000141938	3.8479	0.00676255	2.16989	0.688843	0.0209888	27.0515	1395.68	14	99.6911	26.7386	0.656346	73.2801	-9.19223
ACVR2B	E/I Ratio	16	0.00014282	3.84521	0.00676325	2.16984	0.693571	0.0210836	4.06664	2.6201	14	0.18715	26.7037	0.656051	6.06832	-0.398019
TICAM2	E/I Ratio	16	0.000143461	3.84327	0.00676638	2.16964	0.712267	0.021202	1.18197	4.09521	14	0.292515	26.6785	0.655837	3.68328	-0.497367
STARD13	E/I Ratio	16	0.000143901	3.84193	0.00677959	2.1688	0.6776	0.0212257	8.10444	39.91	14	2.85071	26.6612	0.655691	15.9104	-1.55217
CIDEA	E/I Ratio	16	0.000144256	3.84087	0.0067886	2.16822	0.569081	0.0212494	0.742183	2.10252	14	0.15018	26.6473	0.655574	2.53339	-0.356169
COX11	E/I Ratio	16	0.000144414	3.84039	0.0067886	2.16822	1.28583	0.0212731	15.1292	38.6403	14	2.76002	26.6411	0.655521	22.8071	-1.52671
SATB2	E/I Ratio	16	0.000146047	3.83551	0.0068501	2.1643	0.65113	0.0213204	13.3553	398.495	14	28.464	26.5779	0.654985	37.9828	-4.89701
REPS2	E/I Ratio	16	0.000146282	3.83481	0.00685348	2.16409	0.962984	0.0213441	21.575	283.652	14	20.2609	26.5689	0.654908	42.3494	-4.13084
SV2C	E/I Ratio	16	0.000146804	3.83326	0.00687034	2.16302	0.716721	0.0213678	3.85654	49.228	14	3.51629	26.5488	0.654737	12.5078	-1.72024
PLCB4	E/I Ratio	16	0.000147034	3.83258	0.00687349	2.16282	0.715115	0.0213915	4.6324	20.4434	14	1.46025	26.54	0.654662	10.2065	-1.10838
KIF2C	E/I Ratio	16	0.000147708	3.83059	0.00689053	2.16175	0.772245	0.0214152	0.321726	0.0830168	14	0.00592977	26.5144	0.654444	0.676761	-0.0705964
SEC24D	E/I Ratio	16	0.000147725	3.83054	0.00689053	2.16175	0.703208	0.0214389	3.66672	7.83195	14	0.559425	26.5137	0.654438	7.11513	-0.685692
RAD51AP2	E/I Ratio	16	0.000148028	3.82966	0.00689704	2.16134	0.621271	0.0214626	0.583381	0.873279	14	0.0623771	26.5022	0.65434	1.73462	-0.228916
LOC101928177	E/I Ratio	16	0.000149155	3.82636	0.00692427	2.15963	0.706064	0.0215337	1.61905	4.10117	14	0.292941	26.4597	0.653977	4.11189	-0.495685
PLEKHD1	E/I Ratio	16	0.000149269	3.82603	0.00692427	2.15963	0.664312	0.0215573	0.725387	0.926873	14	0.0662052	26.4554	0.65394	1.91038	-0.235628
SATB2-AS1	E/I Ratio	16	0.000149799	3.82449	0.00693753	2.15879	0.586026	0.021581	0.579852	1.74569	14	0.124692	26.4356	0.65377	2.2055	-0.323249
HACE1	E/I Ratio	16	0.000150628	3.8221	0.00695673	2.1576	1.00426	0.0216521	16.0104	69.0963	14	4.93545	26.4047	0.653506	26.232	-2.03248
LOC101929256	E/I Ratio	16	0.000151295	3.82017	0.00697992	2.15615	0.748597	0.0216758	0.425109	0.327523	14	0.0233945	26.38	0.653293	1.12852	-0.139868
HELLS	E/I Ratio	16	0.000153235	3.81464	0.00705398	2.15157	0.937049	0.0217232	1.07634	1.50718	14	0.107656	26.3088	0.652681	2.58323	-0.299635
ERO1L	E/I Ratio	16	0.000153619	3.81356	0.00705452	2.15153	0.697515	0.0217705	10.0147	15.1685	14	1.08347	26.2948	0.652561	14.7939	-0.950311
MLIP	E/I Ratio	16	0.000153748	3.81319	0.00705452	2.15153	0.708326	0.0217942	9.50829	268.154	14	19.1538	26.2901	0.65252	29.6009	-3.99528
GLRA3	E/I Ratio	16	0.000155417	3.8085	0.00712335	2.14732	0.682719	0.0218179	4.44429	23.1637	14	1.65455	26.2299	0.652001	10.3429	-1.1729
COMMD7	E/I Ratio	16	0.000155861	3.80726	0.00713596	2.14655	0.9672	0.0218416	10.3742	20.352	14	1.45371	26.2141	0.651863	15.9015	-1.09908
POU6F2	E/I Ratio	16	0.000156413	3.80573	0.00714489	2.146	0.56365	0.0218653	1.37999	6.82475	14	0.487482	26.1944	0.651692	4.57959	-0.636219
CS	E/I Ratio	16	0.000156644	3.80509	0.00714489	2.146	0.721628	0.021889	32.9747	187.92	14	13.4229	26.1862	0.651621	49.7617	-3.33797
OSTF1	E/I Ratio	16	0.000156756	3.80477	0.00714489	2.146	1.30468	0.0219127	16.8693	223.174	14	15.941	26.1822	0.651587	35.1618	-3.63734
KCNH5	E/I Ratio	16	0.000157217	3.8035	0.0071515	2.1456	0.660248	0.0219837	5.16014	82.3547	14	5.88248	26.1659	0.651445	16.2688	-2.20887
STAT6	E/I Ratio	16	0.000157417	3.80295	0.0071529	2.14552	0.75554	0.0220074	6.40461	14.5585	14	1.03989	26.1588	0.651384	11.0746	-0.928594
STXBP5-AS1	E/I Ratio	16	0.000157989	3.80137	0.00717115	2.14441	0.746988	0.0220311	3.24656	27.4775	14	1.96268	26.1386	0.651209	9.65981	-1.27523
SPARCL1	E/I Ratio	16	0.00016064	3.79415	0.00726027	2.13905	0.831871	0.0221259	640.85	228812	14	16343.7	26.0462	0.650404	1225.05	-116.164
LINC00083	E/I Ratio	16	0.000161075	3.79297	0.00727215	2.13834	0.508642	0.0221496	0.22316	0.0336932	14	0.00240666	26.0313	0.650273	0.447273	-0.0445633
AADAT	E/I Ratio	16	0.000161727	3.79122	0.00729379	2.13705	0.829635	0.0221733	3.55709	6.58004	14	0.470003	26.0089	0.650078	6.68766	-0.622493
USP44	E/I Ratio	16	0.000161938	3.79065	0.00729553	2.13694	0.716437	0.022197	0.695733	0.274745	14	0.0196246	26.0016	0.650014	1.33534	-0.127182
LINC01122	E/I Ratio	16	0.000162333	3.78959	0.00729695	2.13686	0.794989	0.0222206	1.6979	2.40113	14	0.171509	25.9882	0.649897	3.58826	-0.375885
MAT2B	E/I Ratio	16	0.000162567	3.78897	0.00729695	2.13686	0.862414	0.0222443	24.5659	179.404	14	12.8146	25.9802	0.649826	40.9035	-3.2486
ANO5	E/I Ratio	16	0.000163058	3.78766	0.00729695	2.13686	0.627037	0.0222917	12.5404	18.3143	14	1.30817	25.9635	0.649681	17.7587	-1.03762
PIK3CA	E/I Ratio	16	0.000163166	3.78737	0.00729695	2.13686	0.782629	0.0223391	16.9582	19.5955	14	1.39968	25.9599	0.649648	22.3555	-1.07322
TMCO1	E/I Ratio	16	0.000163612	3.78619	0.00729695	2.13686	0.980112	0.0223865	10.3844	10.768	14	0.769144	25.9448	0.649516	14.3842	-0.795338
CAMKK2	E/I Ratio	16	0.000164804	3.78303	0.00733846	2.1344	0.603296	0.0224575	31.4338	1130.89	14	80.7779	25.9046	0.649164	72.3926	-8.14438
METTL10	E/I Ratio	16	0.000165915	3.78011	0.00738017	2.13193	0.833298	0.0224812	6.13778	9.14533	14	0.653238	25.8675	0.648837	9.81844	-0.731874
LTK	E/I Ratio	16	0.000166389	3.77888	0.00738577	2.1316	0.711879	0.0225049	0.667835	1.87283	14	0.133774	25.8518	0.648698	2.33295	-0.331096
SESN3	E/I Ratio	16	0.000166391	3.77887	0.00738577	2.1316	0.562961	0.0225286	34.2071	97.6155	14	6.97254	25.8517	0.648698	46.2285	-2.39036
MAPK10	E/I Ratio	16	0.000166982	3.77733	0.00738661	2.13155	0.812105	0.022576	81.9259	1768.06	14	126.29	25.8322	0.648525	133.068	-10.1692
LOC101930665	E/I Ratio	16	0.000167306	3.77649	0.00738661	2.13155	0.642886	0.0225997	1.06844	1.32318	14	0.0945131	25.8215	0.648431	2.46722	-0.278138
KLF5	E/I Ratio	16	0.000167602	3.77572	0.00738661	2.13155	0.829715	0.0226707	1.09447	0.937805	14	0.0669861	25.8118	0.648345	2.27185	-0.234112
MSH2	E/I Ratio	16	0.000167635	3.77564	0.00738661	2.13155	1.02728	0.0226944	15.6481	44.1068	14	3.15048	25.8107	0.648336	23.7223	-1.6055
FAM87A	E/I Ratio	16	0.000168774	3.7727	0.00740549	2.13045	0.681287	0.0227655	0.48184	0.402687	14	0.0287633	25.7734	0.648006	1.25277	-0.153295
SOWAHB	E/I Ratio	16	0.000168927	3.7723	0.00740549	2.13045	0.695419	0.0227892	1.85091	15.9231	14	1.13736	25.7684	0.647962	6.69828	-0.963865
HERC1	E/I Ratio	16	0.000168962	3.77221	0.00740549	2.13045	0.867307	0.0228129	37.5647	190.341	14	13.5958	25.7673	0.647952	54.3237	-3.33242
GOPC	E/I Ratio	16	0.000170043	3.76944	0.00743163	2.12892	0.869346	0.0228603	15.9473	48.0968	14	3.43549	25.7322	0.647641	24.366	-1.674
STYK1	E/I Ratio	16	0.000170065	3.76939	0.00743163	2.12892	0.67748	0.0228839	2.40258	8.66798	14	0.619142	25.7315	0.647634	5.97646	-0.710641
DBF4	E/I Ratio	16	0.000170721	3.76771	0.00744923	2.12789	0.850965	0.0229076	2.86161	4.78208	14	0.341577	25.7103	0.647447	5.51506	-0.52762
PRKAR2B	E/I Ratio	16	0.000171011	3.76698	0.00744923	2.12789	0.752565	0.0229313	21.8322	403.316	14	28.8083	25.701	0.647364	46.1961	-4.84458
UBA5	E/I Ratio	16	0.00017135	3.76612	0.00744923	2.12789	0.877068	0.0230024	14.1226	31.3287	14	2.23777	25.6901	0.647267	20.9115	-1.34994
STARD5	E/I Ratio	16	0.000171919	3.76468	0.00744957	2.12787	0.801713	0.0230735	1.71278	2.34914	14	0.167796	25.6719	0.647105	3.57115	-0.369524
PXYLP1	E/I Ratio	16	0.000172458	3.76332	0.0074511	2.12778	0.778216	0.0231208	7.45761	20.449	14	1.46064	25.6547	0.646952	12.9387	-1.08988
ARFGEF2	E/I Ratio	16	0.000174229	3.75888	0.00749517	2.12522	0.68242	0.0232393	18.428	47.7131	14	3.40808	25.5987	0.646453	26.7912	-1.66298
PPARGC1A	E/I Ratio	16	0.00017436	3.75855	0.00749517	2.12522	0.707327	0.023263	8.20505	45.2627	14	3.23305	25.5946	0.646416	16.3501	-1.61958
KHDRBS2	E/I Ratio	16	0.000175083	3.75676	0.00751801	2.1239	0.615565	0.0232867	27.8623	664.927	14	47.4948	25.5719	0.646214	59.0668	-6.2048
LOC101927585	E/I Ratio	16	0.000175523	3.75567	0.00752219	2.12366	0.83584	0.023334	0.958801	0.899964	14	0.0642831	25.5582	0.646091	2.10649	-0.228211
LRRC16A	E/I Ratio	16	0.000176098	3.75424	0.00752355	2.12358	0.576805	0.0234051	10.055	21.7034	14	1.55024	25.5403	0.645931	15.6891	-1.1203
LOC101927308	E/I Ratio	16	0.000176268	3.75383	0.00752355	2.12358	0.388063	0.0234288	6.3576	3.18473	14	0.22748	25.535	0.645883	8.5156	-0.429104
SIAH2	E/I Ratio	16	0.000177866	3.74991	0.00756155	2.12139	0.767707	0.0234999	5.96615	14.803	14	1.05736	25.4857	0.645441	10.6142	-0.924234
GCC2	E/I Ratio	16	0.000177874	3.74989	0.00756155	2.12139	0.732649	0.0235236	25.6102	116.3	14	8.30712	25.4854	0.645439	38.6384	-2.59056
TXK	E/I Ratio	16	0.000178409	3.74858	0.00756377	2.12126	0.767058	0.0235472	0.245901	0.184578	14	0.0131842	25.469	0.645291	0.764754	-0.10317
LOC102724950	E/I Ratio	16	0.000178539	3.74827	0.00756377	2.12126	0.824502	0.0235709	0.108918	0.0459384	14	0.00328131	25.465	0.645256	0.367744	-0.0514658
LOC105376081	E/I Ratio	16	0.000178805	3.74762	0.00756377	2.12126	0.863093	0.0236183	1.22578	11.4221	14	0.815862	25.4569	0.645183	5.30638	-0.811399
TBC1D4	E/I Ratio	16	0.000178823	3.74758	0.00756377	2.12126	0.634689	0.023642	8.42173	12.8682	14	0.919155	25.4564	0.645178	12.7529	-0.861223
PTPRM	E/I Ratio	16	0.000179451	3.74605	0.00757235	2.12077	0.889446	0.0236657	21.2588	74.7502	14	5.3393	25.4372	0.645005	31.6937	-2.07491
FUT9	E/I Ratio	16	0.000179554	3.7458	0.00757235	2.12077	0.893832	0.0236894	25.728	182.338	14	13.0241	25.4341	0.644977	42.0246	-3.24045
PURB	E/I Ratio	16	0.000179654	3.74556	0.00757235	2.12077	0.767903	0.0237131	16.8385	32.1074	14	2.29338	25.4311	0.64495	23.6766	-1.3597
FGF17	E/I Ratio	16	0.000179923	3.74491	0.00757235	2.12077	0.510272	0.0237605	6.38609	50.4015	14	3.60011	25.4229	0.644877	14.9522	-1.70331
YPEL4	E/I Ratio	16	0.000180971	3.74239	0.00760132	2.11911	1.19628	0.0238078	12.4609	85.7044	14	6.12174	25.3912	0.644591	23.6242	-2.21974
VWA7	E/I Ratio	16	0.000183539	3.73627	0.00768615	2.11429	0.534156	0.0238315	1.91097	9.17174	14	0.655124	25.3145	0.643898	5.55733	-0.725053
GRIA4	E/I Ratio	16	0.000183832	3.73558	0.00768615	2.11429	0.78325	0.0238552	21.1754	415.074	14	29.6481	25.3059	0.643819	45.7011	-4.87677
TCEAL6	E/I Ratio	16	0.000183851	3.73553	0.00768615	2.11429	0.795111	0.0238789	13.9314	140.141	14	10.01	25.3053	0.643814	28.1821	-2.83365
ADGRL2	E/I Ratio	16	0.000183989	3.73521	0.00768615	2.11429	0.655944	0.0239263	17.2952	294.367	14	21.0262	25.3012	0.643777	37.9472	-4.10652
DNAJC18	E/I Ratio	16	0.000187471	3.72707	0.00779676	2.10809	1.01934	0.0240447	13.3154	16.6067	14	1.18619	25.1994	0.642852	18.2108	-0.973412
RORB-AS1	E/I Ratio	16	0.000188488	3.72472	0.00783133	2.10616	0.572324	0.0240684	0.445059	0.51669	14	0.0369064	25.1701	0.642585	1.30805	-0.1716
ADNP2	E/I Ratio	16	0.000189033	3.72346	0.00784626	2.10534	0.790857	0.0240921	6.75081	6.71258	14	0.47947	25.1545	0.642442	9.86038	-0.618318
ENO2	E/I Ratio	16	0.00019012	3.72097	0.00788361	2.10327	0.762407	0.0241158	148.089	16232.5	14	1159.46	25.1235	0.642158	300.91	-30.3873
LOC105378208	E/I Ratio	16	0.0001911	3.71874	0.00791649	2.10147	0.531958	0.0241395	0.498761	1.49259	14	0.106614	25.0956	0.641904	1.96336	-0.291225
ANKRD34C	E/I Ratio	16	0.000191315	3.71825	0.00791762	2.10141	0.6838	0.0241632	1.63571	4.43192	14	0.316565	25.0896	0.641848	4.15914	-0.501766
LOC105378675	E/I Ratio	16	0.000192729	3.71505	0.00795301	2.09947	0.82085	0.0242106	0.38216	0.504266	14	0.036019	25.0498	0.641483	1.23267	-0.169118
SUN1	E/I Ratio	16	0.000192735	3.71504	0.00795301	2.09947	0.772542	0.0242342	25.6653	34.3928	14	2.45663	25.0496	0.641482	32.6892	-1.39667
NLN	E/I Ratio	16	0.000193063	3.7143	0.00795395	2.09942	0.682924	0.0242579	7.65425	5.5527	14	0.396622	25.0404	0.641397	10.476	-0.56109
LOC105371899	E/I Ratio	16	0.000193135	3.71414	0.00795395	2.09942	0.647073	0.0242816	0.804814	1.97073	14	0.140766	25.0384	0.641379	2.48581	-0.334254
DCUN1D1	E/I Ratio	16	0.000193994	3.71221	0.00797208	2.09843	0.771374	0.024329	21.7024	32.6363	14	2.33117	25.0145	0.641159	28.5399	-1.35958
ARPP21	E/I Ratio	16	0.000194356	3.7114	0.00797208	2.09843	0.763804	0.0243527	32.029	1130.78	14	80.7702	25.0044	0.641066	72.2679	-8.00123
CNST	E/I Ratio	16	0.000194395	3.71131	0.00797208	2.09843	0.84648	0.0243764	15.6248	333.366	14	23.8119	25.0033	0.641056	37.4726	-4.34429
EIF3J-AS1	E/I Ratio	16	0.000194519	3.71104	0.00797208	2.09843	0.851713	0.0244001	4.36048	6.73292	14	0.480923	24.9999	0.641025	7.46517	-0.617348
SLC6A15	E/I Ratio	16	0.00019519	3.70954	0.00798384	2.09779	1.06889	0.0244474	17.2294	78.7857	14	5.62755	24.9813	0.640854	27.8459	-2.11101
IER5	E/I Ratio	16	0.000195374	3.70913	0.00798384	2.09779	0.759238	0.0244711	5.28575	24.5609	14	1.75435	24.9763	0.640807	11.2127	-1.17854
SRPK1	E/I Ratio	16	0.000195728	3.70835	0.0079848	2.09774	0.71621	0.0244948	11.789	60.0326	14	4.28804	24.9665	0.640717	21.0535	-1.84218
PRCD	E/I Ratio	16	0.000196374	3.70692	0.00799531	2.09716	0.721792	0.0245422	0.960142	0.7352	14	0.0525143	24.9487	0.640553	1.98503	-0.203792
NCKIPSD	E/I Ratio	16	0.000197651	3.7041	0.00803026	2.09527	0.649595	0.0246133	16.0612	88.6995	14	6.33568	24.9139	0.640231	27.3106	-2.23687
MYH7B	E/I Ratio	16	0.00019793	3.70349	0.00803385	2.09508	0.430052	0.024637	1.68368	1.64884	14	0.117774	24.9063	0.640161	3.21721	-0.304932
MPP1	E/I Ratio	16	0.000198212	3.70287	0.00803645	2.09494	0.842123	0.0246606	15.6489	141.255	14	10.0896	24.8986	0.64009	29.8407	-2.82194
LRRTM4	E/I Ratio	16	0.000198374	3.70251	0.00803645	2.09494	0.630617	0.0246843	16.2993	327.63	14	23.4022	24.8942	0.640049	37.911	-4.29735
FAM13A	E/I Ratio	16	0.000199721	3.69958	0.00806358	2.09347	0.691425	0.0247317	13.7928	75.6734	14	5.40524	24.8578	0.639712	24.1717	-2.06378
NR1D2	E/I Ratio	16	0.000200697	3.69746	0.00806358	2.09347	1.12903	0.0248265	33.083	700.009	14	50.0006	24.8317	0.63947	64.6333	-6.27356
DCBLD1	E/I Ratio	16	0.000201201	3.69637	0.00806358	2.09347	0.876999	0.0249449	3.14533	10.4747	14	0.748196	24.8182	0.639345	7.00371	-0.767213
PFDN4	E/I Ratio	16	0.000201346	3.69606	0.00806358	2.09347	0.77039	0.0249686	10.3731	28.9427	14	2.06733	24.8143	0.639309	16.7862	-1.2752
TRIM37	E/I Ratio	16	0.000201636	3.69543	0.00806358	2.09347	0.76513	0.0249923	40.0335	664.793	14	47.4852	24.8066	0.639237	70.7644	-6.11063
ZNF697	E/I Ratio	16	0.000201718	3.69525	0.00806358	2.09347	0.576834	0.025016	5.51366	32.667	14	2.33335	24.8044	0.639216	12.3255	-1.3545
CBLN4	E/I Ratio	16	0.000202056	3.69453	0.00806944	2.09316	0.622244	0.0250397	3.84449	42.1494	14	3.01067	24.7955	0.639133	11.5807	-1.5383
IREB2	E/I Ratio	16	0.000202324	3.69395	0.00807252	2.09299	0.708238	0.0250634	13.2932	12.6772	14	0.905515	24.7883	0.639067	17.5353	-0.843519
GCSHP3	E/I Ratio	16	0.000202746	3.69305	0.00807409	2.09291	0.780141	0.0251107	15.0154	37.5901	14	2.68501	24.7772	0.638963	22.3186	-1.45218
HTR5A-AS1	E/I Ratio	16	0.000203252	3.69197	0.00808398	2.09237	0.761958	0.0251344	2.9885	17.4677	14	1.24769	24.7638	0.638839	7.96558	-0.98966
ZNF483	E/I Ratio	16	0.000203489	3.69146	0.00808398	2.09237	0.804942	0.0251581	96.2031	1634.98	14	116.784	24.7576	0.638781	144.349	-9.57348
LINCR-0003	E/I Ratio	16	0.000203569	3.69129	0.00808398	2.09237	0.687246	0.0251818	1.84203	16.2472	14	1.16052	24.7555	0.638761	6.64128	-0.954299
ZNF519	E/I Ratio	16	0.000203839	3.69071	0.00808702	2.09221	0.72554	0.0252055	9.60277	25.1408	14	1.79577	24.7484	0.638695	15.5719	-1.18692
PRPS2	E/I Ratio	16	0.000204168	3.69001	0.00808702	2.09221	0.896342	0.0252292	7.11768	71.6426	14	5.11733	24.7398	0.638614	17.1924	-2.00328
L2HGDH	E/I Ratio	16	0.000204235	3.68987	0.00808702	2.09221	0.819336	0.0252529	9.19046	5.66465	14	0.404618	24.738	0.638598	12.0233	-0.563285
DLD	E/I Ratio	16	0.000205866	3.68642	0.00811079	2.09094	0.596353	0.0253713	17.2033	24.1954	14	1.72824	24.6954	0.6382	23.0528	-1.16314
ATG2B	E/I Ratio	16	0.000206166	3.68578	0.00811079	2.09094	0.77983	0.0254187	16.0708	19.8677	14	1.41912	24.6876	0.638127	21.3706	-1.05383
LGALSL	E/I Ratio	16	0.00020744	3.68311	0.00812721	2.09006	0.819646	0.0254898	5.36338	11.5297	14	0.823552	24.6547	0.637819	9.39805	-0.802266
MEST	E/I Ratio	16	0.000207984	3.68197	0.00812721	2.09006	0.592928	0.0255372	23.581	137.639	14	9.83133	24.6407	0.637688	37.5172	-2.77112
COG6	E/I Ratio	16	0.000208017	3.6819	0.00812721	2.09006	0.945767	0.0255608	10.8291	15.9156	14	1.13683	24.6399	0.63768	15.568	-0.942302
LOC105376363	E/I Ratio	16	0.000208113	3.6817	0.00812721	2.09006	0.561561	0.0255845	1.01593	0.948234	14	0.067731	24.6374	0.637657	2.17259	-0.229993
LOC105373899	E/I Ratio	16	0.000210298	3.67717	0.00818323	2.08708	0.682276	0.0256556	0.151838	0.150248	14	0.010732	24.5817	0.637133	0.611733	-0.0914469
KCNK3	E/I Ratio	16	0.000210333	3.67709	0.00818323	2.08708	0.616976	0.025703	1.37279	3.28674	14	0.234767	24.5808	0.637125	3.52373	-0.4277
SERPINI1	E/I Ratio	16	0.000212592	3.67245	0.00824114	2.08401	0.748797	0.0257504	81.3973	9756.46	14	696.89	24.5239	0.636589	198.452	-23.2755
ATG16L1	E/I Ratio	16	0.000212651	3.67233	0.00824114	2.08401	0.875026	0.0257741	11.1193	30.7767	14	2.19834	24.5224	0.636575	17.6934	-1.30723
ESRP1	E/I Ratio	16	0.000212798	3.67203	0.00824114	2.08401	0.739946	0.0258214	0.140581	0.125343	14	0.00895304	24.5187	0.63654	0.560095	-0.0834175
FLRT2	E/I Ratio	16	0.000214543	3.66849	0.00829348	2.08126	0.649565	0.0258688	27.1813	603.366	14	43.0976	24.4753	0.63613	56.2619	-5.78247
KHDRBS3	E/I Ratio	16	0.000215081	3.6674	0.00830669	2.08057	0.696188	0.0258925	41.3944	932.5	14	66.6072	24.462	0.636004	77.537	-7.1867
FAM162B	E/I Ratio	16	0.000215533	3.66649	0.0083121	2.08029	0.767646	0.0259162	2.59171	20.4304	14	1.45932	24.4508	0.635898	7.94023	-1.06352
IMPA1	E/I Ratio	16	0.000215669	3.66621	0.0083121	2.08029	0.700675	0.0259399	13.5535	40.2632	14	2.87594	24.4475	0.635867	21.0614	-1.4929
ZDHHC21	E/I Ratio	16	0.000216165	3.66522	0.0083121	2.08029	0.842638	0.0259873	23.5256	109.513	14	7.82238	24.4353	0.635751	35.9047	-2.46151
ADK	E/I Ratio	16	0.000216593	3.66436	0.00831941	2.07991	0.938947	0.0260346	8.66773	9.0521	14	0.646578	24.4248	0.635652	12.226	-0.707536
CKAP5	E/I Ratio	16	0.000217259	3.66302	0.0083374	2.07897	0.960103	0.0260583	32.4065	77.7584	14	5.55417	24.4085	0.635497	42.8319	-2.07302
LOC102724382	E/I Ratio	16	0.00021764	3.66226	0.00834444	2.0786	0.897214	0.026082	0.285201	0.224664	14	0.0160474	24.3992	0.635409	0.845477	-0.111407
SATB1	E/I Ratio	16	0.000219181	3.6592	0.00836898	2.07733	0.625167	0.0261294	24.9944	705.184	14	50.3703	24.3617	0.635053	56.3601	-6.23684
OMG	E/I Ratio	16	0.000219242	3.65908	0.00836898	2.07733	0.576682	0.0261531	37.4182	277.329	14	19.8092	24.3603	0.635039	57.0874	-3.91109
RAP2A	E/I Ratio	16	0.000219642	3.65828	0.00836898	2.07733	0.937608	0.0262005	43.5179	720.064	14	51.4331	24.3506	0.634947	75.2055	-6.30085
PANX1	E/I Ratio	16	0.000219699	3.65817	0.00836898	2.07733	0.703296	0.0262241	8.18885	35.7247	14	2.55176	24.3492	0.634934	15.2468	-1.40341
LRFN5	E/I Ratio	16	0.000219765	3.65804	0.00836898	2.07733	0.59166	0.0262478	16.7155	82.0648	14	5.86177	24.3477	0.634919	27.4123	-2.12699
TMEM132D	E/I Ratio	16	0.000219866	3.65784	0.00836898	2.07733	0.616761	0.0262715	5.32827	56.7627	14	4.05448	24.3452	0.634896	14.2241	-1.76888
LOC102724550	E/I Ratio	16	0.000221214	3.65519	0.00839309	2.07608	0.697285	0.0263426	0.100254	0.0321035	14	0.00229311	24.3128	0.634587	0.311672	-0.0420391
TM6SF1	E/I Ratio	16	0.000221797	3.65405	0.00839309	2.07608	0.714531	0.02639	13.2271	40.7229	14	2.90878	24.2989	0.634455	20.7548	-1.49683
RIMS2	E/I Ratio	16	0.000221891	3.65386	0.00839309	2.07608	0.646845	0.0264374	26.4017	947.282	14	67.663	24.2967	0.634433	62.7063	-7.21892
LOC104054148	E/I Ratio	16	0.000222349	3.65296	0.00839538	2.07596	0.843524	0.0264847	0.463366	0.841169	14	0.0600835	24.2858	0.634329	1.54496	-0.215068
PDE1B	E/I Ratio	16	0.000224953	3.64791	0.00844836	2.07323	0.632698	0.0266269	14.207	181.288	14	12.9492	24.2242	0.63374	30.0654	-3.15333
STX8	E/I Ratio	16	0.000225208	3.64742	0.00845022	2.07313	0.810278	0.0266506	19.2931	43.8417	14	3.13155	24.2183	0.633683	27.0908	-1.55051
INSM2	E/I Ratio	16	0.000225403	3.64704	0.00845022	2.07313	0.671604	0.0266742	0.659298	1.49775	14	0.106982	24.2137	0.633639	2.10041	-0.286556
LOC105378326	E/I Ratio	16	0.000226606	3.64473	0.00846624	2.07231	0.827803	0.0267453	0.214478	0.194118	14	0.0138656	24.1856	0.63337	0.732991	-0.103103
TMED8	E/I Ratio	16	0.000226633	3.64468	0.00846624	2.07231	0.612745	0.026769	14.1582	22.256	14	1.58971	24.185	0.633364	19.7102	-1.10396
GFM1	E/I Ratio	16	0.000228065	3.64194	0.00851222	2.06996	1.15325	0.0267927	18.0081	37.9038	14	2.70742	24.1518	0.633044	25.2485	-1.43971
TMPO	E/I Ratio	16	0.000229019	3.64013	0.00853591	2.06875	0.777872	0.0268164	12.442	60.7001	14	4.33572	24.1298	0.632833	21.6004	-1.82109
RALYL	E/I Ratio	16	0.000229405	3.6394	0.00853958	2.06856	0.68986	0.0268638	16.9157	137.792	14	9.84232	24.1209	0.632747	30.7118	-2.74327
MEIS1	E/I Ratio	16	0.000229677	3.63888	0.00854216	2.06843	0.407843	0.0268875	2.55267	1.43219	14	0.102299	24.1147	0.632687	3.95901	-0.279641
FBXO32	E/I Ratio	16	0.000230785	3.63679	0.0085586	2.0676	0.599516	0.0269348	10.0895	14.7276	14	1.05197	24.0893	0.632443	14.5969	-0.896266
AKAP10	E/I Ratio	16	0.000231538	3.63538	0.0085586	2.0676	0.973697	0.0270533	16.4792	42.6663	14	3.04759	24.0722	0.632278	24.1483	-1.52496
XK	E/I Ratio	16	0.000232639	3.63332	0.00859178	2.06592	0.779627	0.027077	4.546	8.91277	14	0.636627	24.0473	0.632037	8.04938	-0.696624
THEMIS	E/I Ratio	16	0.00023322	3.63223	0.00860571	2.06521	0.554397	0.0271007	1.7548	11.8551	14	0.84679	24.0342	0.63191	5.79418	-0.803203
LOC105378206	E/I Ratio	16	0.000234096	3.63061	0.00861897	2.06454	0.600234	0.0271243	1.10429	0.609702	14	0.0435501	24.0145	0.631719	2.01997	-0.182077
LOC105371017	E/I Ratio	16	0.000234649	3.62958	0.00862075	2.06446	0.541657	0.0272191	0.662376	1.01919	14	0.072799	24.0021	0.631599	1.84596	-0.235348
RPS6KA5	E/I Ratio	16	0.000234897	3.62912	0.00862234	2.06437	0.731761	0.0272428	10.4627	23.3372	14	1.66694	23.9966	0.631546	16.1257	-1.12605
TLN2	E/I Ratio	16	0.000236819	3.62558	0.00867779	2.06159	0.68368	0.0272902	19.2085	121.158	14	8.65411	23.9538	0.631131	32.1003	-2.56343
LINC01018	E/I Ratio	16	0.000237876	3.62365	0.00870736	2.06011	0.608683	0.0273139	2.55132	7.28274	14	0.520195	23.9305	0.630904	5.71048	-0.628177
THRB	E/I Ratio	16	0.000238038	3.62335	0.00870736	2.06011	0.713174	0.0273375	17.2238	317.654	14	22.6896	23.9269	0.630869	38.0865	-4.14839
LMTK2	E/I Ratio	16	0.000238427	3.62264	0.00871405	2.05978	0.56001	0.0273612	26.4099	267.508	14	19.1077	23.9184	0.630786	45.5517	-3.80622
LOC101928573	E/I Ratio	16	0.000240573	3.61875	0.00876441	2.05728	0.564597	0.0274323	0.0875311	0.0643892	14	0.00459923	23.8715	0.630329	0.384216	-0.0589937
CHGA	E/I Ratio	16	0.000240636	3.61864	0.00876441	2.05728	0.557436	0.027456	45.2044	4548.58	14	324.899	23.8701	0.630316	124.057	-15.6792
LOC105376355	E/I Ratio	16	0.000242553	3.61519	0.00881832	2.05461	0.71651	0.0275034	0.681749	2.75373	14	0.196695	23.8287	0.62991	2.62022	-0.385451
LNX1	E/I Ratio	16	0.00024316	3.61411	0.00881832	2.05461	0.744685	0.0275744	12.2418	217.582	14	15.5416	23.8156	0.629782	29.4681	-3.42532
GNB5	E/I Ratio	16	0.000244261	3.61215	0.00883124	2.05398	0.710695	0.0275981	19.5644	202.529	14	14.4664	23.792	0.629552	36.1758	-3.30308
CTSA	E/I Ratio	16	0.00024447	3.61177	0.00883124	2.05398	0.674808	0.0276455	14.7626	25.8303	14	1.84502	23.7876	0.629508	20.6944	-1.1795
LNPEP	E/I Ratio	16	0.000244543	3.61165	0.00883124	2.05398	0.956863	0.0276692	19.9543	30.2165	14	2.15832	23.786	0.629493	26.3698	-1.27568
LOC102723839	E/I Ratio	16	0.000244563	3.61161	0.00883124	2.05398	1.11581	0.0276929	0.4927	0.738894	14	0.0527781	23.7856	0.629488	1.49592	-0.199484
C16orf52	E/I Ratio	16	0.000245705	3.60959	0.00886492	2.05233	0.635244	0.0277166	12.9204	52.6601	14	3.76144	23.7613	0.62925	21.3854	-1.6832
LOC101928300	E/I Ratio	16	0.00024674	3.60776	0.00889142	2.05103	0.676498	0.0277403	2.47636	8.76536	14	0.626097	23.7394	0.629035	5.92834	-0.686402
PTGFRN	E/I Ratio	16	0.000246973	3.60735	0.00889142	2.05103	0.690071	0.027764	3.98683	9.25112	14	0.660794	23.7345	0.628986	7.5328	-0.705092
ITSN1	E/I Ratio	16	0.000247072	3.60718	0.00889142	2.05103	0.630297	0.0277876	28.1259	102.612	14	7.3294	23.7324	0.628966	39.935	-2.34816
DLG1	E/I Ratio	16	0.000247517	3.6064	0.00889986	2.05062	0.540027	0.0278113	35.084	158.069	14	11.2906	23.723	0.628874	49.738	-2.91385
POLQ	E/I Ratio	16	0.000248124	3.60533	0.00891229	2.05001	0.56625	0.027835	0.559397	0.248563	14	0.0177545	23.7103	0.628748	1.14034	-0.115517
RANBP9	E/I Ratio	16	0.000248602	3.6045	0.00891229	2.05001	0.675342	0.0278824	26.4746	125.044	14	8.93171	23.7003	0.62865	39.5019	-2.5904
DLEU2L	E/I Ratio	16	0.000248988	3.60382	0.00891229	2.05001	0.698845	0.0279061	3.90155	3.34851	14	0.239179	23.6922	0.62857	6.03301	-0.423825
WDR36	E/I Ratio	16	0.000249027	3.60375	0.00891229	2.05001	1.08265	0.0279298	7.16447	11.0429	14	0.788781	23.6914	0.628562	11.0351	-0.769655
ISCA1	E/I Ratio	16	0.00025007	3.60194	0.00891229	2.05001	0.826508	0.0280009	31.0553	168.497	14	12.0355	23.6696	0.628348	46.168	-3.00505
C4orf46	E/I Ratio	16	0.000250266	3.6016	0.00891229	2.05001	0.77644	0.0280482	1.49261	0.637737	14	0.0455526	23.6655	0.628308	2.42227	-0.184858
LOC105379072	E/I Ratio	16	0.000250357	3.60144	0.00891229	2.05001	0.731517	0.0280719	1.23011	1.20272	14	0.0859083	23.6637	0.628289	2.50676	-0.253853
CUX1	E/I Ratio	16	0.000250866	3.60056	0.00891385	2.04993	0.911425	0.0281193	12.1994	40.4656	14	2.8904	23.6531	0.628185	19.6029	-1.47213
MED17	E/I Ratio	16	0.000251074	3.6002	0.00891385	2.04993	0.804932	0.0281667	7.07979	8.96641	14	0.640458	23.6488	0.628142	10.5645	-0.692904
TGFBR3L	E/I Ratio	16	0.000251623	3.59925	0.00892585	2.04935	0.943814	0.0281904	1.1394	1.82139	14	0.130099	23.6374	0.62803	2.70958	-0.31222
USP1	E/I Ratio	16	0.000252695	3.5974	0.00895375	2.048	0.672252	0.0282141	10.5107	15.6066	14	1.11476	23.6154	0.627812	15.1047	-0.913504
LOC105371672	E/I Ratio	16	0.000253416	3.59617	0.00895375	2.048	0.552468	0.0282851	1.15666	6.8642	14	0.4903	23.6006	0.627665	4.20248	-0.605641
HIST1H4A	E/I Ratio	16	0.00025347	3.59607	0.00895375	2.048	0.88063	0.0283088	4.76601	54.5248	14	3.89463	23.5995	0.627654	13.3501	-1.7069
LOC102724881	E/I Ratio	16	0.000253926	3.59529	0.00895786	2.0478	0.796103	0.0283325	1.73431	3.56962	14	0.254973	23.5901	0.627562	3.93028	-0.436652
MRPS18C	E/I Ratio	16	0.000256401	3.59108	0.00900454	2.04554	1.01558	0.0284746	9.82222	20.4328	14	1.45948	23.5399	0.627063	15.0705	-1.04358
AQR	E/I Ratio	16	0.00025754	3.58916	0.0090109	2.04523	0.820453	0.028522	10.9728	6.62965	14	0.473547	23.5169	0.626835	13.9609	-0.594148
VSIG2	E/I Ratio	16	0.000257616	3.58903	0.0090109	2.04523	0.608063	0.0285457	0.514839	0.41635	14	0.0297393	23.5154	0.62682	1.26362	-0.14889
N4BP2	E/I Ratio	16	0.000257624	3.58901	0.0090109	2.04523	0.97542	0.0285694	4.70326	6.41274	14	0.458053	23.5152	0.626818	7.64189	-0.584326
NGEF	E/I Ratio	16	0.000257649	3.58897	0.0090109	2.04523	0.604808	0.0285931	32.634	2654.3	14	189.593	23.5147	0.626813	92.4191	-11.8879
POLR3A	E/I Ratio	16	0.00025831	3.58786	0.00901905	2.04484	0.775845	0.0286405	9.43346	26.6246	14	1.90176	23.5014	0.626681	15.4195	-1.19028
UBE2V2	E/I Ratio	16	0.000259241	3.5863	0.00903026	2.0443	0.695213	0.0286878	32.0447	188.067	14	13.4334	23.4828	0.626496	47.9478	-3.16221
LRRC38	E/I Ratio	16	0.000259273	3.58624	0.00903026	2.0443	0.916904	0.0287115	0.370665	0.94195	14	0.0672821	23.4822	0.626489	1.49613	-0.223791
XKR9	E/I Ratio	16	0.000260351	3.58444	0.00904543	2.04357	0.776358	0.0287826	4.89411	11.6456	14	0.831828	23.4607	0.626275	8.8496	-0.786522
LPGAT1	E/I Ratio	16	0.000262724	3.5805	0.00910541	2.0407	0.553356	0.0288537	21.5162	73.6784	14	5.26274	23.4139	0.625807	31.4555	-1.97636
SLC25A27	E/I Ratio	16	0.000263444	3.57931	0.00911538	2.04023	1.01776	0.028901	16.3923	76.4719	14	5.46228	23.3997	0.625666	26.5152	-2.01287
OLFM3	E/I Ratio	16	0.000263987	3.57842	0.0091267	2.03969	0.735384	0.0289247	14.1963	290.35	14	20.7393	23.3891	0.625559	33.9167	-3.92127
LOC105371182	E/I Ratio	16	0.000264786	3.57711	0.0091428	2.03892	0.562712	0.0289484	0.997447	1.49126	14	0.106518	23.3735	0.625403	2.41027	-0.28093
MCC	E/I Ratio	16	0.000265194	3.57644	0.00914595	2.03877	0.436252	0.0289958	6.48933	2.09456	14	0.149612	23.3656	0.625324	8.16344	-0.332885
IL1RAPL2	E/I Ratio	16	0.000266989	3.57351	0.00919284	2.03655	0.66236	0.0290432	1.03176	4.33711	14	0.309794	23.3308	0.624975	3.43897	-0.478657
PPA2	E/I Ratio	16	0.000267224	3.57312	0.00919343	2.03652	0.814468	0.0290669	13.6534	23.4558	14	1.67541	23.3263	0.624929	19.2509	-1.11303
LOC101927751	E/I Ratio	16	0.000267956	3.57194	0.00921109	2.03569	0.618651	0.0290906	0.45637	0.410325	14	0.0293089	23.3122	0.624788	1.19649	-0.147168
LINC00525	E/I Ratio	16	0.000268508	3.57104	0.00922255	2.03515	0.596314	0.0291143	0.213467	0.17626	14	0.01259	23.3016	0.624681	0.69844	-0.0964336
PIK3R1	E/I Ratio	16	0.000268883	3.57044	0.00922395	2.03508	0.710859	0.0291379	52.1591	1452.67	14	103.762	23.2944	0.624609	96.1799	-8.75323
MYO5A	E/I Ratio	16	0.000269856	3.56887	0.0092427	2.0342	0.662937	0.0291853	51.4236	1061.94	14	75.8526	23.2759	0.624422	89.0464	-7.48103
IPCEF1	E/I Ratio	16	0.000270253	3.56823	0.0092427	2.0342	0.617374	0.029209	15.5825	1026.76	14	73.3397	23.2683	0.624346	52.5708	-7.35487
MPHOSPH9	E/I Ratio	16	0.000270408	3.56798	0.0092427	2.0342	0.486267	0.0292564	12.5849	5.64846	14	0.403462	23.2654	0.624316	15.3282	-0.54548
LGI3	E/I Ratio	16	0.000272544	3.56456	0.00927815	2.03254	0.619639	0.0293748	17.9594	343.59	14	24.5422	23.2249	0.623908	39.3364	-4.25066
RPSAP48	E/I Ratio	16	0.000273569	3.56293	0.00928508	2.03221	0.752105	0.0294459	0.302159	0.222923	14	0.0159231	23.2057	0.623713	0.846439	-0.108226
SERPINE4P	E/I Ratio	16	0.000274584	3.56132	0.00930258	2.0314	0.855887	0.029517	1.27915	3.81563	14	0.272545	23.1867	0.623521	3.53002	-0.447571
SPECC1L	E/I Ratio	16	0.00027538	3.56007	0.00931481	2.03083	0.713815	0.0295407	13.0703	29.1572	14	2.08266	23.1718	0.62337	19.2905	-1.23684
BUD13	E/I Ratio	16	0.000275604	3.55971	0.00931481	2.03083	0.936985	0.0295644	4.10352	4.86103	14	0.347217	23.1676	0.623328	6.64305	-0.504969
PLAG1	E/I Ratio	16	0.000275698	3.55957	0.00931481	2.03083	0.921061	0.029588	1.14177	0.635879	14	0.04542	23.1659	0.623311	2.06023	-0.18263
FAM131B	E/I Ratio	16	0.000275828	3.55936	0.00931481	2.03083	0.706814	0.0296117	22.5415	418.809	14	29.915	23.1635	0.623286	46.1115	-4.68672
AKAP12	E/I Ratio	16	0.000276274	3.55866	0.00932132	2.03052	0.652915	0.0296354	30.5817	927.778	14	66.2699	23.1552	0.623202	65.6564	-6.97437
KCNC2	E/I Ratio	16	0.000278619	3.55499	0.00936857	2.02833	0.599079	0.0297302	27.5495	695.704	14	49.6932	23.1119	0.622763	57.8939	-6.03378
PCDH11X	E/I Ratio	16	0.000280106	3.55268	0.00939027	2.02732	0.768238	0.0298012	7.60975	124.941	14	8.92435	23.0847	0.622486	20.4615	-2.55549
NELFA	E/I Ratio	16	0.000281298	3.55083	0.00941668	2.0261	0.539738	0.0298723	3.5614	1.94487	14	0.138919	23.063	0.622264	5.1641	-0.318685
SUMO2P2	E/I Ratio	16	0.000281648	3.55029	0.00942092	2.02591	0.581332	0.029896	0.563837	1.24172	14	0.0886945	23.0566	0.6222	1.84428	-0.254606
CNTNAP2	E/I Ratio	16	0.000285545	3.54433	0.00952135	2.0213	0.65266	0.0299197	23.3871	210.197	14	15.0141	22.9865	0.621483	40.0211	-3.30757
FSTL5	E/I Ratio	16	0.000285595	3.54425	0.00952135	2.0213	0.694711	0.0299434	4.48962	15.6307	14	1.11648	22.9856	0.621474	9.02553	-0.901935
GK	E/I Ratio	16	0.000285754	3.54401	0.00952135	2.0213	0.686668	0.0299671	4.23719	1.6575	14	0.118393	22.9827	0.621445	5.71418	-0.293688
PNLDC1	E/I Ratio	16	0.000285778	3.54397	0.00952135	2.0213	0.821278	0.0300145	0.675903	0.981557	14	0.0701112	22.9823	0.62144	1.81249	-0.226003
TIAM2	E/I Ratio	16	0.000286486	3.5429	0.00952561	2.02111	0.739291	0.0300618	12.123	381.638	14	27.2599	22.9697	0.621311	34.5284	-4.45515
GUCY1B3	E/I Ratio	16	0.00028713	3.54192	0.00952561	2.02111	0.846194	0.0301092	35.4407	596.913	14	42.6366	22.9582	0.621194	63.4545	-5.57037
NDEL1	E/I Ratio	16	0.000287315	3.54164	0.00952561	2.02111	0.881414	0.0301566	18.4156	70.3715	14	5.02654	22.9549	0.62116	28.0336	-1.91247
CYP2E1	E/I Ratio	16	0.00028753	3.54132	0.00952561	2.02111	0.663509	0.0301803	2.5332	2.87334	14	0.205239	22.9511	0.621121	4.47652	-0.386416
CLASP2	E/I Ratio	16	0.00028817	3.54035	0.00953331	2.02076	0.505815	0.0302277	65.2023	290.725	14	20.766	22.9398	0.621005	84.745	-3.88593
TMEM14A	E/I Ratio	16	0.000288739	3.53949	0.00954468	2.02024	0.876313	0.0302513	23.5547	373.65	14	26.6893	22.9297	0.620902	45.705	-4.40445
CENPJ	E/I Ratio	16	0.000289645	3.53813	0.00955863	2.0196	0.595455	0.030275	5.37619	19.1702	14	1.3693	22.9138	0.620738	10.3917	-0.99729
OTUD6B-AS1	E/I Ratio	16	0.000290055	3.53752	0.00955863	2.0196	1.07758	0.0302987	18.6812	143.265	14	10.2332	22.9066	0.620664	32.39	-2.7259
KIZ	E/I Ratio	16	0.000290155	3.53737	0.00955863	2.0196	0.447214	0.0303224	11.8344	12.7048	14	0.907488	22.9049	0.620646	15.9166	-0.811722
MMP16	E/I Ratio	16	0.000290294	3.53716	0.00955863	2.0196	0.582594	0.0303698	14.7383	62.4896	14	4.46354	22.9024	0.620621	23.7913	-1.80013
RNF34	E/I Ratio	16	0.000290762	3.53646	0.00956657	2.01924	1.38375	0.0303935	14.7257	37.9083	14	2.70773	22.8942	0.620537	21.7755	-1.40181
ACTL10	E/I Ratio	16	0.00029102	3.53608	0.00956762	2.0192	0.495483	0.0304172	0.567949	0.120874	14	0.00863386	22.8897	0.62049	0.965997	-0.0791491
C2CD5	E/I Ratio	16	0.000291703	3.53506	0.00958263	2.01852	0.721519	0.0304409	24.139	100.279	14	7.16281	22.8778	0.620368	35.6011	-2.27914
LINC01336	E/I Ratio	16	0.000292251	3.53424	0.00959314	2.01804	0.613967	0.0304645	0.687555	1.76491	14	0.126065	22.8683	0.620269	2.20785	-0.302299
ABCD2	E/I Ratio	16	0.000293524	3.53236	0.00962744	2.01649	0.90153	0.0304882	6.68158	26.486	14	1.89186	22.8462	0.620042	12.5682	-1.17051
SATB1-AS1	E/I Ratio	16	0.000294106	3.5315	0.00963904	2.01597	0.803437	0.0305119	2.7079	13.1288	14	0.937774	22.8361	0.619938	6.85145	-0.823917
[truncated: 541 more rows]

## Sheet: TCx Negative AD EIratio
y	x	count	pvalue	logworth	fdr pvalue	fdr logworht	effectsize	rank fraction	ymean	sse	dfe	mse	f ratio	r square	Intercept	Slope
[truncated: 1,420 more rows]

[truncated: 2 more sheets: Hippo Negative CTRL EIratio, Hippo Negative AD EIratio]
