# Supplementary material for: Functional excitatory to inhibitory synaptic imbalance and loss of cognitive performance in people with Alzheimer’s disease neuropathologic change
Source: Acta Neuropathol. Author manuscript; Available in PMC 2023 Mar 8. (PMC9925531; doi:10.1007/s00401-022-02526-0)
Supplement: 1870575_Sup_file_13 [file NIHMS1870575-supplement-1870575_Sup_file_13.xlsx]

## Sheet: Annotation
Gene	original_id	Toxicity__10_8_	R-HSA-2559586 DNA Damage/Telomere Stress Ind	R-HSA-75153 Apoptotic execution phase	R-HSA-389359 CD28 dependent Vav1 pathway	GO:0050773 regulation of dendrite develop	GO:0051494 negative regulation of cytoske	TotalEvidenceCount
5063	PAK3	1	1	1	1	1	0	0
8335	HIST1H2AB	1	1	1	0	0	0	0
7082	TJP1	1	1	1	1	0	1	0
822	CAPG	1	0	0	1	0	1	0
5062	PAK2	1	1	1	1	0	1	0
10726	NUDC	1	1	0	1	0	0	0
1399	CRKL	1	0	0	1	1	0	0
92815	HIST3H2A	1	1	1	0	0	0	0
8338	H2AC20;HIST2H2AC	1	1	0	0	0	0	0
7533	YWHAH	1	1	1	1	1	1	0
3006	HIST1H1C;H1-2	1	1	1	0	0	0	0
29789	OLA1	1	0	0	0	0	0	0
3008	HIST1H1E;H1-4	1	1	1	0	0	0	0
5058	PAK1	1	1	1	1	0	0	0
8334	HIST1H2AC;H2AC6	1	1	0	0	0	0	0
3007	HIST1H1D;H1-3	1	1	1	0	0	0	0
8337	HIST2H2AA3;H2AC18	1	1	0	0	0	0	0
16	AARS1;AARS	1	0	0	0	0	0	0

## Sheet: Enrichment
GroupID	Category	Term	Description	LogP	Log(q-value)	InTerm_InList	Genes	Symbols
1_Summary	Reactome Gene Sets	R-HSA-2559586	DNA Damage/Telomere Stress Induced Senescence	-14.7223	-10.3753	7/52	3006,3007,3008,8334,8335,8337,8338,5058,7533,5062,5063,10726,92815,7082	H1-2,H1-3,H1-4,H2AC6,H2AC4,H2AC18,H2AC20,PAK1,YWHAH,PAK2,PAK3,NUDC,H2AW,TJP1
1_Member	Reactome Gene Sets	R-HSA-2559586	DNA Damage/Telomere Stress Induced Senescence	-14.7223	-10.3753	7/52	3006,3007,3008,8334,8335,8337,8338	H1-2,H1-3,H1-4,H2AC6,H2AC4,H2AC18,H2AC20
1_Member	Reactome Gene Sets	R-HSA-5625740	RHO GTPases activate PKNs	-11.8343	-8.08932	6/58	5058,7533,8334,8335,8337,8338	PAK1,YWHAH,H2AC6,H2AC4,H2AC18,H2AC20
1_Member	Reactome Gene Sets	R-HSA-195258	RHO GTPase Effectors	-11.6315	-7.98344	9/284	5058,5062,5063,7533,8334,8335,8337,8338,10726	PAK1,PAK2,PAK3,YWHAH,H2AC6,H2AC4,H2AC18,H2AC20,NUDC
1_Member	Reactome Gene Sets	R-HSA-2559583	Cellular Senescence	-11.2522	-7.75026	7/157	3006,3007,3008,8334,8335,8337,8338	H1-2,H1-3,H1-4,H2AC6,H2AC4,H2AC18,H2AC20
1_Member	Reactome Gene Sets	R-HSA-5689901	Metalloprotease DUBs	-11.094	-7.70124	5/28	8334,8335,8337,8338,92815	H2AC6,H2AC4,H2AC18,H2AC20,H2AW
1_Member	Reactome Gene Sets	R-HSA-3214858	RMTs methylate histone arginines	-9.85613	-6.71323	5/48	8334,8335,8337,8338,92815	H2AC6,H2AC4,H2AC18,H2AC20,H2AW
1_Member	Reactome Gene Sets	R-HSA-3214815	HDACs deacetylate histones	-9.59065	-6.4989	5/54	8334,8335,8337,8338,92815	H2AC6,H2AC4,H2AC18,H2AC20,H2AW
1_Member	Reactome Gene Sets	R-HSA-9610379	HCMV Late Events	-8.85705	-5.90797	5/75	8334,8335,8337,8338,92815	H2AC6,H2AC4,H2AC18,H2AC20,H2AW
1_Member	Reactome Gene Sets	R-HSA-171306	Packaging Of Telomere Ends	-8.68432	-5.76867	4/25	8334,8335,8337,8338	H2AC6,H2AC4,H2AC18,H2AC20
1_Member	Reactome Gene Sets	R-HSA-73728	RNA Polymerase I Promoter Opening	-8.61195	-5.71209	4/26	8334,8335,8337,8338	H2AC6,H2AC4,H2AC18,H2AC20
1_Member	KEGG Pathway	hsa05322	Systemic lupus erythematosus	-8.5798	-5.69518	5/85	8334,8335,8337,8338,92815	H2AC6,H2AC4,H2AC18,H2AC20,H2AW
1_Member	Reactome Gene Sets	R-HSA-5334118	DNA methylation	-8.54249	-5.67259	4/27	8334,8335,8337,8338	H2AC6,H2AC4,H2AC18,H2AC20
1_Member	Reactome Gene Sets	R-HSA-194315	Signaling by Rho GTPases	-8.4735	-5.62901	8/657	5058,5062,5063,7533,8334,8335,8337,8338	PAK1,PAK2,PAK3,YWHAH,H2AC6,H2AC4,H2AC18,H2AC20
1_Member	Reactome Gene Sets	R-HSA-110330	Recognition and association of DNA glycosylase with site containing an affected purine	-8.41143	-5.62901	4/29	8334,8335,8337,8338	H2AC6,H2AC4,H2AC18,H2AC20
1_Member	Reactome Gene Sets	R-HSA-110331	Cleavage of the damaged purine	-8.41143	-5.62901	4/29	8334,8335,8337,8338	H2AC6,H2AC4,H2AC18,H2AC20
1_Member	Reactome Gene Sets	R-HSA-73927	Depurination	-8.41143	-5.62901	4/29	8334,8335,8337,8338	H2AC6,H2AC4,H2AC18,H2AC20
1_Member	Reactome Gene Sets	R-HSA-5689603	UCH proteinases	-8.40506	-5.62901	5/92	8334,8335,8337,8338,92815	H2AC6,H2AC4,H2AC18,H2AC20,H2AW
1_Member	Reactome Gene Sets	R-HSA-9716542	Signaling by Rho GTPases, Miro GTPases and RHOBTB3	-8.39632	-5.62901	8/672	5058,5062,5063,7533,8334,8335,8337,8338	PAK1,PAK2,PAK3,YWHAH,H2AC6,H2AC4,H2AC18,H2AC20
1_Member	Reactome Gene Sets	R-HSA-9609690	HCMV Early Events	-8.35765	-5.6045	5/94	8334,8335,8337,8338,92815	H2AC6,H2AC4,H2AC18,H2AC20,H2AW
1_Member	Reactome Gene Sets	R-HSA-5625886	Activated PKN1 stimulates transcription of AR (androgen receptor) regulated genes KLK2 and KLK3	-8.34946	-5.6045	4/30	8334,8335,8337,8338	H2AC6,H2AC4,H2AC18,H2AC20
1_Member	Reactome Gene Sets	R-HSA-427359	SIRT1 negatively regulates rRNA expression	-8.28963	-5.57621	4/31	8334,8335,8337,8338	H2AC6,H2AC4,H2AC18,H2AC20
1_Member	Reactome Gene Sets	R-HSA-68616	Assembly of the ORC complex at the origin of replication	-8.23182	-5.55035	4/32	8334,8335,8337,8338	H2AC6,H2AC4,H2AC18,H2AC20
1_Member	Reactome Gene Sets	R-HSA-3214847	HATs acetylate histones	-8.2214	-5.55035	5/100	8334,8335,8337,8338,92815	H2AC6,H2AC4,H2AC18,H2AC20,H2AW
1_Member	Reactome Gene Sets	R-HSA-110328	Recognition and association of DNA glycosylase with site containing an affected pyrimidine	-8.12169	-5.49895	4/34	8334,8335,8337,8338	H2AC6,H2AC4,H2AC18,H2AC20
1_Member	Reactome Gene Sets	R-HSA-110329	Cleavage of the damaged pyrimidine	-8.12169	-5.49895	4/34	8334,8335,8337,8338	H2AC6,H2AC4,H2AC18,H2AC20
1_Member	Reactome Gene Sets	R-HSA-73928	Depyrimidination	-8.12169	-5.49895	4/34	8334,8335,8337,8338	H2AC6,H2AC4,H2AC18,H2AC20
1_Member	Reactome Gene Sets	R-HSA-212300	PRC2 methylates histones and DNA	-8.01818	-5.45249	4/36	8334,8335,8337,8338	H2AC6,H2AC4,H2AC18,H2AC20
1_Member	Reactome Gene Sets	R-HSA-73929	Base-Excision Repair, AP Site Formation	-8.01818	-5.45249	4/36	8334,8335,8337,8338	H2AC6,H2AC4,H2AC18,H2AC20
1_Member	Reactome Gene Sets	R-HSA-9710421	Defective pyroptosis	-8.01818	-5.45249	4/36	8334,8335,8337,8338	H2AC6,H2AC4,H2AC18,H2AC20
1_Member	Reactome Gene Sets	R-HSA-2299718	Condensation of Prophase Chromosomes	-7.96867	-5.42783	4/37	8334,8335,8337,8338	H2AC6,H2AC4,H2AC18,H2AC20
1_Member	Reactome Gene Sets	R-HSA-427389	ERCC6 (CSB) and EHMT2 (G9a) positively regulate rRNA expression	-7.87371	-5.37179	4/39	8334,8335,8337,8338	H2AC6,H2AC4,H2AC18,H2AC20
1_Member	Reactome Gene Sets	R-HSA-9609646	HCMV Infection	-7.85809	-5.36233	5/118	8334,8335,8337,8338,92815	H2AC6,H2AC4,H2AC18,H2AC20,H2AW
1_Member	Reactome Gene Sets	R-HSA-9670095	Inhibition of DNA recombination at telomere	-7.78372	-5.33304	4/41	8334,8335,8337,8338	H2AC6,H2AC4,H2AC18,H2AC20
1_Member	Reactome Gene Sets	R-HSA-606279	Deposition of new CENPA-containing nucleosomes at the centromere	-7.5774	-5.2081	4/46	8334,8335,8337,8338	H2AC6,H2AC4,H2AC18,H2AC20
1_Member	Reactome Gene Sets	R-HSA-774815	Nucleosome assembly	-7.5774	-5.2081	4/46	8334,8335,8337,8338	H2AC6,H2AC4,H2AC18,H2AC20
1_Member	Reactome Gene Sets	R-HSA-912446	Meiotic recombination	-7.53894	-5.18315	4/47	8334,8335,8337,8338	H2AC6,H2AC4,H2AC18,H2AC20
1_Member	KEGG Pathway	hsa04217	Necroptosis	-7.50013	-5.16319	5/139	8334,8335,8337,8338,92815	H2AC6,H2AC4,H2AC18,H2AC20,H2AW
1_Member	KEGG Pathway	hsa05034	Alcoholism	-7.50013	-5.16319	5/139	8334,8335,8337,8338,92815	H2AC6,H2AC4,H2AC18,H2AC20,H2AW
1_Member	KEGG Pathway	hsa04613	Neutrophil extracellular trap formation	-7.46898	-5.14727	5/141	8334,8335,8337,8338,92815	H2AC6,H2AC4,H2AC18,H2AC20,H2AW
1_Member	Reactome Gene Sets	R-HSA-1221632	Meiotic synapsis	-7.35859	-5.06848	4/52	8334,8335,8337,8338	H2AC6,H2AC4,H2AC18,H2AC20
1_Member	Reactome Gene Sets	R-HSA-9616222	Transcriptional regulation of granulopoiesis	-7.32469	-5.04586	4/53	8334,8335,8337,8338	H2AC6,H2AC4,H2AC18,H2AC20
1_Member	Reactome Gene Sets	R-HSA-201722	Formation of the beta-catenin:TCF transactivating complex	-7.29144	-5.02721	4/54	8334,8335,8337,8338	H2AC6,H2AC4,H2AC18,H2AC20
1_Member	Reactome Gene Sets	R-HSA-5250924	B-WICH complex positively regulates rRNA expression	-7.29144	-5.02721	4/54	8334,8335,8337,8338	H2AC6,H2AC4,H2AC18,H2AC20
1_Member	Reactome Gene Sets	R-HSA-73772	RNA Polymerase I Promoter Escape	-7.29144	-5.02721	4/54	8334,8335,8337,8338	H2AC6,H2AC4,H2AC18,H2AC20
1_Member	Reactome Gene Sets	R-HSA-1912408	Pre-NOTCH Transcription and Translation	-7.22681	-4.9697	4/56	8334,8335,8337,8338	H2AC6,H2AC4,H2AC18,H2AC20
1_Member	Reactome Gene Sets	R-HSA-8936459	RUNX1 regulates genes involved in megakaryocyte differentiation and platelet function	-7.13421	-4.90446	4/59	8334,8335,8337,8338	H2AC6,H2AC4,H2AC18,H2AC20
1_Member	Reactome Gene Sets	R-HSA-5689880	Ub-specific processing proteases	-6.97466	-4.76118	5/177	8334,8335,8337,8338,92815	H2AC6,H2AC4,H2AC18,H2AC20,H2AW
1_Member	Reactome Gene Sets	R-HSA-73884	Base Excision Repair	-6.96278	-4.75248	4/65	8334,8335,8337,8338	H2AC6,H2AC4,H2AC18,H2AC20
1_Member	Reactome Gene Sets	R-HSA-9645723	Diseases of programmed cell death	-6.9358	-4.74107	4/66	8334,8335,8337,8338	H2AC6,H2AC4,H2AC18,H2AC20
1_Member	Reactome Gene Sets	R-HSA-427413	NoRC negatively regulates rRNA expression	-6.85732	-4.69783	4/69	8334,8335,8337,8338	H2AC6,H2AC4,H2AC18,H2AC20
1_Member	Reactome Gene Sets	R-HSA-5250913	Positive epigenetic regulation of rRNA expression	-6.85732	-4.69783	4/69	8334,8335,8337,8338	H2AC6,H2AC4,H2AC18,H2AC20
1_Member	Reactome Gene Sets	R-HSA-5578749	Transcriptional regulation by small RNAs	-6.85732	-4.69783	4/69	8334,8335,8337,8338	H2AC6,H2AC4,H2AC18,H2AC20
1_Member	Reactome Gene Sets	R-HSA-1912422	Pre-NOTCH Expression and Processing	-6.78228	-4.63666	4/72	8334,8335,8337,8338	H2AC6,H2AC4,H2AC18,H2AC20
1_Member	Reactome Gene Sets	R-HSA-5250941	Negative epigenetic regulation of rRNA expression	-6.78228	-4.63666	4/72	8334,8335,8337,8338	H2AC6,H2AC4,H2AC18,H2AC20
1_Member	Reactome Gene Sets	R-HSA-73854	RNA Polymerase I Promoter Clearance	-6.75798	-4.62048	4/73	8334,8335,8337,8338	H2AC6,H2AC4,H2AC18,H2AC20
1_Member	Reactome Gene Sets	R-HSA-977225	Amyloid fiber formation	-6.75798	-4.62048	4/73	8334,8335,8337,8338	H2AC6,H2AC4,H2AC18,H2AC20
1_Member	Reactome Gene Sets	R-HSA-8878171	Transcriptional regulation by RUNX1	-6.74291	-4.60993	5/197	7082,8334,8335,8337,8338	TJP1,H2AC6,H2AC4,H2AC18,H2AC20
1_Member	Reactome Gene Sets	R-HSA-73864	RNA Polymerase I Transcription	-6.73403	-4.60993	4/74	8334,8335,8337,8338	H2AC6,H2AC4,H2AC18,H2AC20
1_Member	Reactome Gene Sets	R-HSA-2559582	Senescence-Associated Secretory Phenotype (SASP)	-6.7104	-4.59127	4/75	8334,8335,8337,8338	H2AC6,H2AC4,H2AC18,H2AC20
1_Member	Reactome Gene Sets	R-HSA-1500620	Meiosis	-6.61902	-4.52242	4/79	8334,8335,8337,8338	H2AC6,H2AC4,H2AC18,H2AC20
1_Member	Reactome Gene Sets	R-HSA-2262752	Cellular responses to stress	-6.59191	-4.50017	7/734	3006,3007,3008,8334,8335,8337,8338	H1-2,H1-3,H1-4,H2AC6,H2AC4,H2AC18,H2AC20
1_Member	Reactome Gene Sets	R-HSA-5617472	Activation of anterior HOX genes in hindbrain development during early embryogenesis	-6.55355	-4.47135	4/82	8334,8335,8337,8338	H2AC6,H2AC4,H2AC18,H2AC20
1_Member	Reactome Gene Sets	R-HSA-5619507	Activation of HOX genes during differentiation	-6.55355	-4.47135	4/82	8334,8335,8337,8338	H2AC6,H2AC4,H2AC18,H2AC20
1_Member	Reactome Gene Sets	R-HSA-8953897	Cellular responses to stimuli	-6.53608	-4.4609	7/748	3006,3007,3008,8334,8335,8337,8338	H1-2,H1-3,H1-4,H2AC6,H2AC4,H2AC18,H2AC20
1_Member	Reactome Gene Sets	R-HSA-157579	Telomere Maintenance	-6.46999	-4.41301	4/86	8334,8335,8337,8338	H2AC6,H2AC4,H2AC18,H2AC20
1_Member	Reactome Gene Sets	R-HSA-2559580	Oxidative Stress Induced Senescence	-6.46999	-4.41301	4/86	8334,8335,8337,8338	H2AC6,H2AC4,H2AC18,H2AC20
1_Member	Reactome Gene Sets	R-HSA-3247509	Chromatin modifying enzymes	-6.42756	-4.38374	5/228	8334,8335,8337,8338,92815	H2AC6,H2AC4,H2AC18,H2AC20,H2AW
1_Member	Reactome Gene Sets	R-HSA-4839726	Chromatin organization	-6.42756	-4.38374	5/228	8334,8335,8337,8338,92815	H2AC6,H2AC4,H2AC18,H2AC20,H2AW
1_Member	Reactome Gene Sets	R-HSA-8939236	RUNX1 regulates transcription of genes involved in differentiation of HSCs	-6.35185	-4.32498	4/92	8334,8335,8337,8338	H2AC6,H2AC4,H2AC18,H2AC20
1_Member	Reactome Gene Sets	R-HSA-211000	Gene Silencing by RNA	-6.20608	-4.21509	4/100	8334,8335,8337,8338	H2AC6,H2AC4,H2AC18,H2AC20
1_Member	Reactome Gene Sets	R-HSA-5688426	Deubiquitination	-6.2038	-4.21471	5/253	8334,8335,8337,8338,92815	H2AC6,H2AC4,H2AC18,H2AC20,H2AW
1_Member	Reactome Gene Sets	R-HSA-1474165	Reproduction	-6.15448	-4.17637	4/103	8334,8335,8337,8338	H2AC6,H2AC4,H2AC18,H2AC20
1_Member	Reactome Gene Sets	R-HSA-68867	Assembly of the pre-replicative complex	-6.12092	-4.1523	4/105	8334,8335,8337,8338	H2AC6,H2AC4,H2AC18,H2AC20
1_Member	Reactome Gene Sets	R-HSA-68875	Mitotic Prophase	-6.12092	-4.1523	4/105	8334,8335,8337,8338	H2AC6,H2AC4,H2AC18,H2AC20
1_Member	Reactome Gene Sets	R-HSA-212165	Epigenetic regulation of gene expression	-6.03983	-4.09075	4/110	8334,8335,8337,8338	H2AC6,H2AC4,H2AC18,H2AC20
1_Member	Reactome Gene Sets	R-HSA-73886	Chromosome Maintenance	-5.99297	-4.05079	4/113	8334,8335,8337,8338	H2AC6,H2AC4,H2AC18,H2AC20
1_Member	Reactome Gene Sets	R-HSA-9018519	Estrogen-dependent gene expression	-5.99297	-4.05079	4/113	8334,8335,8337,8338	H2AC6,H2AC4,H2AC18,H2AC20
1_Member	Reactome Gene Sets	R-HSA-69002	DNA Replication Pre-Initiation	-5.85968	-3.95041	4/122	8334,8335,8337,8338	H2AC6,H2AC4,H2AC18,H2AC20
1_Member	Reactome Gene Sets	R-HSA-69306	DNA Replication	-5.50159	-3.6492	4/150	8334,8335,8337,8338	H2AC6,H2AC4,H2AC18,H2AC20
1_Member	Reactome Gene Sets	R-HSA-8939211	ESR-mediated signaling	-5.14006	-3.33212	4/185	8334,8335,8337,8338	H2AC6,H2AC4,H2AC18,H2AC20
1_Member	Reactome Gene Sets	R-HSA-201681	TCF dependent signaling in response to WNT	-5.05846	-3.26044	4/194	8334,8335,8337,8338	H2AC6,H2AC4,H2AC18,H2AC20
1_Member	Reactome Gene Sets	R-HSA-157118	Signaling by NOTCH	-5.02343	-3.23151	4/198	8334,8335,8337,8338	H2AC6,H2AC4,H2AC18,H2AC20
1_Member	Reactome Gene Sets	R-HSA-68886	M Phase	-4.5832	-2.82947	5/374	8334,8335,8337,8338,10726	H2AC6,H2AC4,H2AC18,H2AC20,NUDC
1_Member	Reactome Gene Sets	R-HSA-9006931	Signaling by Nuclear Receptors	-4.57104	-2.81952	4/258	8334,8335,8337,8338	H2AC6,H2AC4,H2AC18,H2AC20
1_Member	Reactome Gene Sets	R-HSA-1640170	Cell Cycle	-4.56695	-2.81653	6/646	7533,8334,8335,8337,8338,10726	YWHAH,H2AC6,H2AC4,H2AC18,H2AC20,NUDC
1_Member	Reactome Gene Sets	R-HSA-195721	Signaling by WNT	-4.35497	-2.63327	4/293	8334,8335,8337,8338	H2AC6,H2AC4,H2AC18,H2AC20
1_Member	Reactome Gene Sets	R-HSA-73894	DNA Repair	-4.27594	-2.56239	4/307	8334,8335,8337,8338	H2AC6,H2AC4,H2AC18,H2AC20
1_Member	Reactome Gene Sets	R-HSA-69278	Cell Cycle, Mitotic	-3.91485	-2.24361	5/517	8334,8335,8337,8338,10726	H2AC6,H2AC4,H2AC18,H2AC20,NUDC
2_Summary	Reactome Gene Sets	R-HSA-75153	Apoptotic execution phase	-9.7193	-6.60273	5/51	3006,3007,3008,5062,7082,7533,5058,92815,8335,5063	H1-2,H1-3,H1-4,PAK2,TJP1,YWHAH,PAK1,H2AW,H2AC4,PAK3
2_Member	Reactome Gene Sets	R-HSA-75153	Apoptotic execution phase	-9.7193	-6.60273	5/51	3006,3007,3008,5062,7082	H1-2,H1-3,H1-4,PAK2,TJP1
2_Member	Reactome Gene Sets	R-HSA-109581	Apoptosis	-8.86551	-5.90797	6/177	3006,3007,3008,5062,7082,7533	H1-2,H1-3,H1-4,PAK2,TJP1,YWHAH
2_Member	Reactome Gene Sets	R-HSA-5357801	Programmed Cell Death	-8.4691	-5.62901	6/206	3006,3007,3008,5062,7082,7533	H1-2,H1-3,H1-4,PAK2,TJP1,YWHAH
2_Member	GO Biological Processes	GO:0098532	histone H3-K27 trimethylation	-8.22799	-5.55035	3/6	3006,3007,3008	H1-2,H1-3,H1-4
2_Member	GO Biological Processes	GO:0070734	histone H3-K27 methylation	-7.60528	-5.21988	3/9	3006,3007,3008	H1-2,H1-3,H1-4
2_Member	Reactome Gene Sets	R-HSA-140342	Apoptosis induced DNA fragmentation	-7.18768	-4.93758	3/12	3006,3007,3008	H1-2,H1-3,H1-4
2_Member	Reactome Gene Sets	R-HSA-2559584	Formation of Senescence-Associated Heterochromatin Foci (SAHF)	-6.87264	-4.7046	3/15	3006,3007,3008	H1-2,H1-3,H1-4
2_Member	GO Biological Processes	GO:0080182	histone H3-K4 trimethylation	-6.47465	-4.41319	3/20	3006,3007,3008	H1-2,H1-3,H1-4
2_Member	GO Biological Processes	GO:0006338	chromatin remodeling	-6.26408	-4.25552	5/246	3006,3007,3008,5058,92815	H1-2,H1-3,H1-4,PAK1,H2AW
2_Member	GO Biological Processes	GO:0034728	nucleosome organization	-5.97763	-4.03885	4/114	3006,3007,3008,92815	H1-2,H1-3,H1-4,H2AW
2_Member	GO Biological Processes	GO:0006325	chromatin organization	-5.95006	-4.02134	6/548	3006,3007,3008,5058,8335,92815	H1-2,H1-3,H1-4,PAK1,H2AC4,H2AW
2_Member	GO Biological Processes	GO:0018023	peptidyl-lysine trimethylation	-5.60869	-3.73734	3/38	3006,3007,3008	H1-2,H1-3,H1-4
2_Member	GO Biological Processes	GO:0030261	chromosome condensation	-5.54043	-3.68055	3/40	3006,3007,3008	H1-2,H1-3,H1-4
2_Member	GO Biological Processes	GO:0051568	histone H3-K4 methylation	-5.47561	-3.6269	3/42	3006,3007,3008	H1-2,H1-3,H1-4
2_Member	GO Biological Processes	GO:0045910	negative regulation of DNA recombination	-5.44438	-3.60251	3/43	3006,3007,3008	H1-2,H1-3,H1-4
2_Member	GO Biological Processes	GO:0071824	protein-DNA complex subunit organization	-5.00619	-3.21547	4/200	3006,3007,3008,92815	H1-2,H1-3,H1-4,H2AW
2_Member	GO Biological Processes	GO:0034968	histone lysine methylation	-4.72963	-2.95664	3/74	3006,3007,3008	H1-2,H1-3,H1-4
2_Member	GO Biological Processes	GO:0006334	nucleosome assembly	-4.64421	-2.87697	3/79	3006,3007,3008	H1-2,H1-3,H1-4
2_Member	GO Biological Processes	GO:0018022	peptidyl-lysine methylation	-4.50356	-2.76292	3/88	3006,3007,3008	H1-2,H1-3,H1-4
2_Member	GO Biological Processes	GO:0016571	histone methylation	-4.33737	-2.62078	3/100	3006,3007,3008	H1-2,H1-3,H1-4
2_Member	GO Biological Processes	GO:0000018	regulation of DNA recombination	-4.0079	-2.3227	3/129	3006,3007,3008	H1-2,H1-3,H1-4
2_Member	GO Biological Processes	GO:0031497	chromatin assembly	-3.98807	-2.30569	3/131	3006,3007,3008	H1-2,H1-3,H1-4
2_Member	GO Biological Processes	GO:0006479	protein methylation	-3.90248	-2.2358	3/140	3006,3007,3008	H1-2,H1-3,H1-4
2_Member	GO Biological Processes	GO:0008213	protein alkylation	-3.90248	-2.2358	3/140	3006,3007,3008	H1-2,H1-3,H1-4
2_Member	GO Biological Processes	GO:0051053	negative regulation of DNA metabolic process	-3.90248	-2.2358	3/140	3006,3007,3008	H1-2,H1-3,H1-4
2_Member	GO Biological Processes	GO:0065004	protein-DNA complex assembly	-3.69932	-2.05214	3/164	3006,3007,3008	H1-2,H1-3,H1-4
2_Member	GO Biological Processes	GO:0051052	regulation of DNA metabolic process	-3.39136	-1.77593	4/521	3006,3007,3008,5063	H1-2,H1-3,H1-4,PAK3
2_Member	GO Biological Processes	GO:0043414	macromolecule methylation	-3.12808	-1.5308	3/257	3006,3007,3008	H1-2,H1-3,H1-4
2_Member	GO Biological Processes	GO:0018205	peptidyl-lysine modification	-2.98481	-1.40047	3/288	3006,3007,3008	H1-2,H1-3,H1-4
2_Member	GO Biological Processes	GO:0032259	methylation	-2.92946	-1.34811	3/301	3006,3007,3008	H1-2,H1-3,H1-4
2_Member	GO Biological Processes	GO:0016570	histone modification	-2.63606	-1.07223	3/381	3006,3007,3008	H1-2,H1-3,H1-4
3_Summary	Reactome Gene Sets	R-HSA-389359	CD28 dependent Vav1 pathway	-7.18768	-4.93758	3/12	5058,5062,5063,7533,1399,822,7082,10726	PAK1,PAK2,PAK3,YWHAH,CRKL,CAPG,TJP1,NUDC
3_Member	Reactome Gene Sets	R-HSA-389359	CD28 dependent Vav1 pathway	-7.18768	-4.93758	3/12	5058,5062,5063	PAK1,PAK2,PAK3
3_Member	Reactome Gene Sets	R-HSA-428540	Activation of RAC1	-7.07392	-4.84748	3/13	5058,5062,5063	PAK1,PAK2,PAK3
3_Member	Canonical Pathways	M295	SIG PIP3 SIGNALING IN CARDIAC MYOCTES	-6.90924	-4.72359	4/67	5058,5062,5063,7533	PAK1,PAK2,PAK3,YWHAH
3_Member	Reactome Gene Sets	R-HSA-399954	Sema3A PAK dependent Axon repulsion	-6.78264	-4.63666	3/16	5058,5062,5063	PAK1,PAK2,PAK3
3_Member	WikiPathways	WP4205	MET in type 1 papillary renal cell carcinoma	-6.7619	-4.62048	4/58	1399,5058,5062,5063	CRKL,PAK1,PAK2,PAK3
3_Member	Reactome Gene Sets	R-HSA-3928664	Ephrin signaling	-6.54505	-4.46521	3/19	5058,5062,5063	PAK1,PAK2,PAK3
3_Member	KEGG Pathway	hsa05211	Renal cell carcinoma	-6.48104	-4.41732	4/68	1399,5058,5062,5063	CRKL,PAK1,PAK2,PAK3
3_Member	GO Biological Processes	GO:0002223	stimulatory C-type lectin receptor signaling pathway	-6.40789	-4.3705	3/21	5058,5062,5063	PAK1,PAK2,PAK3
3_Member	Reactome Gene Sets	R-HSA-5621575	CD209 (DC-SIGN) signaling	-6.40789	-4.3705	3/21	5058,5062,5063	PAK1,PAK2,PAK3
3_Member	GO Biological Processes	GO:1990840	response to lectin	-6.3444	-4.32167	3/22	5058,5062,5063	PAK1,PAK2,PAK3
3_Member	GO Biological Processes	GO:1990858	cellular response to lectin	-6.3444	-4.32167	3/22	5058,5062,5063	PAK1,PAK2,PAK3
3_Member	Reactome Gene Sets	R-HSA-5627123	RHO GTPases activate PAKs	-6.22607	-4.2293	3/24	5058,5062,5063	PAK1,PAK2,PAK3
3_Member	KEGG Pathway	hsa04012	ErbB signaling pathway	-6.11014	-4.14797	4/84	1399,5058,5062,5063	CRKL,PAK1,PAK2,PAK3
3_Member	WikiPathways	WP673	ErbB signaling pathway	-5.98956	-4.04908	4/90	1399,5058,5062,5063	CRKL,PAK1,PAK2,PAK3
3_Member	GO Biological Processes	GO:0002220	innate immune response activating cell surface receptor signaling pathway	-5.97042	-4.03503	3/29	5058,5062,5063	PAK1,PAK2,PAK3
3_Member	Reactome Gene Sets	R-HSA-5218920	VEGFR2 mediated vascular permeability	-5.97042	-4.03503	3/29	5058,5062,5063	PAK1,PAK2,PAK3
3_Member	GO Biological Processes	GO:0002758	innate immune response-activating signal transduction	-5.92485	-4.00596	3/30	5058,5062,5063	PAK1,PAK2,PAK3
3_Member	Canonical Pathways	M76	PID P38 ALPHA BETA PATHWAY	-5.92485	-4.00596	3/30	5058,5062,5063	PAK1,PAK2,PAK3
3_Member	Reactome Gene Sets	R-HSA-202433	Generation of second messenger molecules	-5.83825	-3.93528	3/32	5058,5062,5063	PAK1,PAK2,PAK3
3_Member	Reactome Gene Sets	R-HSA-389356	CD28 co-stimulation	-5.83825	-3.93528	3/32	5058,5062,5063	PAK1,PAK2,PAK3
3_Member	Canonical Pathways	M16801	SIG REGULATION OF THE ACTIN CYTOSKELETON BY RHO GTPASES	-5.71837	-3.83225	3/35	5058,5062,5063	PAK1,PAK2,PAK3
3_Member	WikiPathways	WP4564	Neural crest cell migration during development	-5.60869	-3.73734	3/38	5058,5062,5063	PAK1,PAK2,PAK3
3_Member	Reactome Gene Sets	R-HSA-9013420	RHOU GTPase cycle	-5.57411	-3.70996	3/39	5058,5062,5063	PAK1,PAK2,PAK3
3_Member	WikiPathways	WP4565	Neural crest cell migration in cancer	-5.50761	-3.65336	3/41	5058,5062,5063	PAK1,PAK2,PAK3
3_Member	Canonical Pathways	M5193	SIG CHEMOTAXIS	-5.38411	-3.55164	3/45	5058,5062,5063	PAK1,PAK2,PAK3
3_Member	WikiPathways	WP4534	Mechanoregulation and pathology of YAP/TAZ via Hippo and non-Hippo mechanisms	-5.35501	-3.52782	3/46	5058,5062,5063	PAK1,PAK2,PAK3
3_Member	GO Biological Processes	GO:0110053	regulation of actin filament organization	-5.33144	-3.50686	5/262	822,5058,5062,5063,7082	CAPG,PAK1,PAK2,PAK3,TJP1
3_Member	Reactome Gene Sets	R-HSA-9013409	RHOJ GTPase cycle	-5.11903	-3.31359	3/55	5058,5062,5063	PAK1,PAK2,PAK3
3_Member	KEGG Pathway	hsa05130	Pathogenic Escherichia coli infection	-5.09424	-3.29252	4/190	5058,5062,5063,7082	PAK1,PAK2,PAK3,TJP1
3_Member	GO Biological Processes	GO:0002218	activation of innate immune response	-5.02663	-3.23228	3/59	5058,5062,5063	PAK1,PAK2,PAK3
3_Member	Reactome Gene Sets	R-HSA-373755	Semaphorin interactions	-4.89944	-3.11472	3/65	5058,5062,5063	PAK1,PAK2,PAK3
3_Member	Reactome Gene Sets	R-HSA-388841	Costimulation by the CD28 family	-4.87942	-3.09707	3/66	5058,5062,5063	PAK1,PAK2,PAK3
3_Member	GO Biological Processes	GO:0002429	immune response-activating cell surface receptor signaling pathway	-4.83983	-3.06102	4/175	1399,5058,5062,5063	CRKL,PAK1,PAK2,PAK3
3_Member	GO Biological Processes	GO:0002757	immune response-activating signal transduction	-4.83983	-3.06102	4/175	1399,5058,5062,5063	CRKL,PAK1,PAK2,PAK3
3_Member	GO Biological Processes	GO:0032956	regulation of actin cytoskeleton organization	-4.77005	-2.99357	5/342	822,5058,5062,5063,7082	CAPG,PAK1,PAK2,PAK3,TJP1
3_Member	WikiPathways	WP306	Focal adhesion	-4.64624	-2.87786	4/196	1399,5058,5062,5063	CRKL,PAK1,PAK2,PAK3
3_Member	GO Biological Processes	GO:1902903	regulation of supramolecular fiber organization	-4.63972	-2.87363	5/364	822,5058,5062,5063,7082	CAPG,PAK1,PAK2,PAK3,TJP1
3_Member	GO Biological Processes	GO:0010975	regulation of neuron projection development	-4.62301	-2.85992	5/419	1399,5058,5062,5063,7533	CRKL,PAK1,PAK2,PAK3,YWHAH
3_Member	KEGG Pathway	hsa04510	Focal adhesion	-4.62035	-2.85992	4/199	1399,5058,5062,5063	CRKL,PAK1,PAK2,PAK3
3_Member	GO Biological Processes	GO:0002768	immune response-regulating cell surface receptor signaling pathway	-4.59486	-2.83779	4/202	1399,5058,5062,5063	CRKL,PAK1,PAK2,PAK3
3_Member	KEGG Pathway	hsa05170	Human immunodeficiency virus 1 infection	-4.58645	-2.83161	4/203	1399,5058,5062,5063	CRKL,PAK1,PAK2,PAK3
3_Member	GO Biological Processes	GO:0032970	regulation of actin filament-based process	-4.54457	-2.79744	5/381	822,5058,5062,5063,7082	CAPG,PAK1,PAK2,PAK3,TJP1
3_Member	KEGG Pathway	hsa04810	Regulation of actin cytoskeleton	-4.52068	-2.77572	4/211	1399,5058,5062,5063	CRKL,PAK1,PAK2,PAK3
3_Member	GO Biological Processes	GO:0051492	regulation of stress fiber assembly	-4.51844	-2.77565	3/87	5058,5062,7082	PAK1,PAK2,TJP1
3_Member	WikiPathways	WP4263	Pancreatic adenocarcinoma pathway	-4.51844	-2.77565	3/87	5058,5062,5063	PAK1,PAK2,PAK3
3_Member	Reactome Gene Sets	R-HSA-5687128	MAPK6/MAPK4 signaling	-4.50356	-2.76292	3/88	5058,5062,5063	PAK1,PAK2,PAK3
3_Member	Reactome Gene Sets	R-HSA-2682334	EPH-Ephrin signaling	-4.44571	-2.71014	3/92	5058,5062,5063	PAK1,PAK2,PAK3
3_Member	GO Biological Processes	GO:0110020	regulation of actomyosin structure organization	-4.40399	-2.67398	3/95	5058,5062,7082	PAK1,PAK2,TJP1
3_Member	Reactome Gene Sets	R-HSA-4420097	VEGFA-VEGFR2 Pathway	-4.3636	-2.6388	3/98	5058,5062,5063	PAK1,PAK2,PAK3
3_Member	Canonical Pathways	M48	PID MET PATHWAY	-4.35652	-2.63379	3/79	1399,5058,5062	CRKL,PAK1,PAK2
3_Member	KEGG Pathway	hsa04660	T cell receptor signaling pathway	-4.35042	-2.62974	3/99	5058,5062,5063	PAK1,PAK2,PAK3
3_Member	GO Biological Processes	GO:0032231	regulation of actin filament bundle assembly	-4.33737	-2.62078	3/100	5058,5062,7082	PAK1,PAK2,TJP1
3_Member	WikiPathways	WP185	Integrin-mediated cell adhesion	-4.33737	-2.62078	3/100	5058,5062,5063	PAK1,PAK2,PAK3
3_Member	GO Biological Processes	GO:0002253	activation of immune response	-4.26047	-2.54793	4/246	1399,5058,5062,5063	CRKL,PAK1,PAK2,PAK3
3_Member	Reactome Gene Sets	R-HSA-194138	Signaling by VEGF	-4.24963	-2.5381	3/107	5058,5062,5063	PAK1,PAK2,PAK3
3_Member	Reactome Gene Sets	R-HSA-202403	TCR signaling	-4.15628	-2.45469	3/115	5058,5062,5063	PAK1,PAK2,PAK3
3_Member	WikiPathways	WP4541	Hippo-Merlin signaling dysregulation	-4.11207	-2.41342	3/119	5058,5062,5063	PAK1,PAK2,PAK3
3_Member	GO Biological Processes	GO:0002764	immune response-regulating signaling pathway	-4.02431	-2.33816	4/283	1399,5058,5062,5063	CRKL,PAK1,PAK2,PAK3
3_Member	GO Biological Processes	GO:0045089	positive regulation of innate immune response	-3.97826	-2.29683	3/132	5058,5062,5063	PAK1,PAK2,PAK3
3_Member	GO Biological Processes	GO:0016358	dendrite development	-3.96346	-2.28576	3/107	1399,5062,5063	CRKL,PAK2,PAK3
3_Member	GO Biological Processes	GO:0051493	regulation of cytoskeleton organization	-3.93071	-2.25612	5/513	822,5058,5062,5063,7082	CAPG,PAK1,PAK2,PAK3,TJP1
3_Member	Reactome Gene Sets	R-HSA-5621481	C-type lectin receptors (CLRs)	-3.921	-2.24793	3/138	5058,5062,5063	PAK1,PAK2,PAK3
3_Member	GO Biological Processes	GO:0120035	regulation of plasma membrane bounded cell projection organization	-3.86404	-2.20276	5/605	1399,5058,5062,5063,7533	CRKL,PAK1,PAK2,PAK3,YWHAH
3_Member	WikiPathways	WP51	Regulation of actin cytoskeleton	-3.84851	-2.18813	3/146	5058,5062,5063	PAK1,PAK2,PAK3
3_Member	GO Biological Processes	GO:0031344	regulation of cell projection organization	-3.81079	-2.15219	5/621	1399,5058,5062,5063,7533	CRKL,PAK1,PAK2,PAK3,YWHAH
3_Member	GO Biological Processes	GO:0050770	regulation of axonogenesis	-3.80525	-2.14868	3/151	5058,5062,5063	PAK1,PAK2,PAK3
3_Member	Reactome Gene Sets	R-HSA-9013148	CDC42 GTPase cycle	-3.79678	-2.14261	3/152	5058,5062,5063	PAK1,PAK2,PAK3
3_Member	GO Biological Processes	GO:0002833	positive regulation of response to biotic stimulus	-3.64581	-2.00209	3/171	5058,5062,5063	PAK1,PAK2,PAK3
3_Member	KEGG Pathway	hsa04360	Axon guidance	-3.58735	-1.9513	3/179	5058,5062,5063	PAK1,PAK2,PAK3
3_Member	Reactome Gene Sets	R-HSA-9013149	RAC1 GTPase cycle	-3.58024	-1.94587	3/180	5058,5062,5063	PAK1,PAK2,PAK3
3_Member	WikiPathways	WP4223	Ras signaling	-3.58024	-1.94587	3/180	5058,5062,5063	PAK1,PAK2,PAK3
3_Member	GO Biological Processes	GO:0007169	transmembrane receptor protein tyrosine kinase signaling pathway	-3.46448	-1.84009	4/396	1399,5058,5062,5063	CRKL,PAK1,PAK2,PAK3
3_Member	Reactome Gene Sets	R-HSA-376176	Signaling by ROBO receptors	-3.36579	-1.75197	3/213	5058,5062,5063	PAK1,PAK2,PAK3
3_Member	GO Biological Processes	GO:0045088	regulation of innate immune response	-3.32474	-1.71571	3/220	5058,5062,5063	PAK1,PAK2,PAK3
3_Member	KEGG Pathway	hsa04014	Ras signaling pathway	-3.29061	-1.68475	3/226	5058,5062,5063	PAK1,PAK2,PAK3
3_Member	GO Biological Processes	GO:0034330	cell junction organization	-3.21122	-1.6085	4/462	1399,5062,5063,7082	CRKL,PAK2,PAK3,TJP1
3_Member	GO Biological Processes	GO:0050778	positive regulation of immune response	-3.21122	-1.6085	4/462	1399,5058,5062,5063	CRKL,PAK1,PAK2,PAK3
3_Member	Reactome Gene Sets	R-HSA-9012999	RHO GTPase cycle	-3.08601	-1.4904	4/439	5058,5062,5063,10726	PAK1,PAK2,PAK3,NUDC
3_Member	GO Biological Processes	GO:0030335	positive regulation of cell migration	-3.06303	-1.46883	4/506	1399,5058,5063,7082	CRKL,PAK1,PAK3,TJP1
3_Member	GO Biological Processes	GO:0032271	regulation of protein polymerization	-3.04663	-1.4532	3/194	822,5058,5063	CAPG,PAK1,PAK3
3_Member	Reactome Gene Sets	R-HSA-9006934	Signaling by Receptor Tyrosine Kinases	-3.03442	-1.44328	4/515	1399,5058,5062,5063	CRKL,PAK1,PAK2,PAK3
3_Member	GO Biological Processes	GO:0031349	positive regulation of defense response	-3.02468	-1.43506	3/279	5058,5062,5063	PAK1,PAK2,PAK3
3_Member	GO Biological Processes	GO:2000147	positive regulation of cell motility	-2.99711	-1.41202	4/527	1399,5058,5063,7082	CRKL,PAK1,PAK3,TJP1
3_Member	GO Biological Processes	GO:0051272	positive regulation of cellular component movement	-2.95772	-1.37413	4/540	1399,5058,5063,7082	CRKL,PAK1,PAK3,TJP1
3_Member	GO Biological Processes	GO:0040017	positive regulation of locomotion	-2.95175	-1.36891	4/542	1399,5058,5063,7082	CRKL,PAK1,PAK3,TJP1
3_Member	WikiPathways	WP382	MAPK signaling pathway	-2.92518	-1.34457	3/242	1399,5058,5062	CRKL,PAK1,PAK2
3_Member	GO Biological Processes	GO:0034329	cell junction assembly	-2.88953	-1.30992	3/249	1399,5062,7082	CRKL,PAK2,TJP1
3_Member	Reactome Gene Sets	R-HSA-5683057	MAPK family signaling cascades	-2.86074	-1.28236	3/318	5058,5062,5063	PAK1,PAK2,PAK3
3_Member	GO Biological Processes	GO:0007167	enzyme-linked receptor protein signaling pathway	-2.82888	-1.25384	4/585	1399,5058,5062,5063	CRKL,PAK1,PAK2,PAK3
3_Member	GO Biological Processes	GO:0002831	regulation of response to biotic stimulus	-2.80324	-1.23001	3/333	5058,5062,5063	PAK1,PAK2,PAK3
3_Member	GO Biological Processes	GO:0031175	neuron projection development	-2.70789	-1.14047	4/631	1399,5058,5062,5063	CRKL,PAK1,PAK2,PAK3
3_Member	KEGG Pathway	hsa04010	MAPK signaling pathway	-2.70415	-1.13745	3/289	1399,5058,5062	CRKL,PAK1,PAK2
3_Member	GO Biological Processes	GO:0043408	regulation of MAPK cascade	-2.68287	-1.11761	4/641	1399,5058,5062,5063	CRKL,PAK1,PAK2,PAK3
3_Member	GO Biological Processes	GO:0032103	positive regulation of response to external stimulus	-2.49846	-0.941723	3/426	5058,5062,5063	PAK1,PAK2,PAK3
3_Member	WikiPathways	WP5087	Malignant pleural mesothelioma	-2.4927	-0.936675	3/428	5058,5062,5063	PAK1,PAK2,PAK3
3_Member	GO Biological Processes	GO:0043254	regulation of protein-containing complex assembly	-2.17761	-0.634729	3/393	822,5058,5063	CAPG,PAK1,PAK3
4_Summary	GO Biological Processes	GO:0050773	regulation of dendrite development	-4.09021	-2.3935	3/97	1399,5063,7533	CRKL,PAK3,YWHAH
4_Member	GO Biological Processes	GO:0050773	regulation of dendrite development	-4.09021	-2.3935	3/97	1399,5063,7533	CRKL,PAK3,YWHAH
5_Summary	GO Biological Processes	GO:0051494	negative regulation of cytoskeleton organization	-3.36333	-1.7517	3/151	822,5062,7082,7533	CAPG,PAK2,TJP1,YWHAH
5_Member	GO Biological Processes	GO:0051494	negative regulation of cytoskeleton organization	-3.36333	-1.7517	3/151	822,5062,7082	CAPG,PAK2,TJP1
5_Member	GO Biological Processes	GO:1902904	negative regulation of supramolecular fiber organization	-3.33835	-1.72852	3/154	822,5062,7082	CAPG,PAK2,TJP1
5_Member	GO Biological Processes	GO:0051129	negative regulation of cellular component organization	-2.44567	-0.891748	4/656	822,5062,7082,7533	CAPG,PAK2,TJP1,YWHAH
5_Member	GO Biological Processes	GO:0010639	negative regulation of organelle organization	-2.39242	-0.841286	3/329	822,5062,7082	CAPG,PAK2,TJP1

## Sheet: Annotation (2)
Gene	original_id	12_protein_in_common__M_TC__	M199 PID P38 MK2 PATHWAY	R-HSA-450531 Regulation of mRNA stability b	R-HSA-2028269 Signaling by Hippo	GO:0001894 tissue homeostasis	TotalEvidenceCount
5717	PSMD11	1	1	1	0	0	0
7531	YWHAE	1	1	1	1	0	0
1687	DFNA5;GSDME	1	1	0	0	0	0
10384	BTN3A3	1	0	1	0	0	0
7414	VCL	1	0	1	0	1	0
7529	YWHAB	1	1	1	1	0	0
10200	MPHOSPH6;MPP6	1	0	1	0	0	0
7534	YWHAZ	1	1	1	0	0	0
7533	YWHAH	1	1	0	0	0	0
10971	YWHAQ	1	1	0	0	0	0
3315	HSPB1	1	1	1	1	1	0
7082	TJP1	1	1	0	1	1	0

## Sheet: Enrichment (2)
GroupID	Category	Term	Description	LogP	Log(q-value)	InTerm_InList	Genes	Symbols
1_Summary	Canonical Pathways	M199	PID P38 MK2 PATHWAY	-17.9336	-13.5866	6/21	3315,7529,7531,7533,7534,10971,1687,5717,7082	HSPB1,YWHAB,YWHAE,YWHAH,YWHAZ,YWHAQ,GSDME,PSMD11,TJP1
1_Member	Canonical Pathways	M199	PID P38 MK2 PATHWAY	-17.9336	-13.5866	6/21	3315,7529,7531,7533,7534,10971	HSPB1,YWHAB,YWHAE,YWHAH,YWHAZ,YWHAQ
1_Member	Reactome Gene Sets	R-HSA-9755779	SARS-CoV-2 targets host intracellular signalling and regulatory pathways	-15.5154	-11.5256	5/12	7529,7531,7533,7534,10971	YWHAB,YWHAE,YWHAH,YWHAZ,YWHAQ
1_Member	Reactome Gene Sets	R-HSA-75035	Chk1/Chk2(Cds1) mediated inactivation of Cyclin B:Cdk1 complex	-15.3045	-11.5256	5/13	7529,7531,7533,7534,10971	YWHAB,YWHAE,YWHAH,YWHAZ,YWHAQ
1_Member	Reactome Gene Sets	R-HSA-111447	Activation of BAD and translocation to mitochondria	-14.9366	-11.3677	5/15	7529,7531,7533,7534,10971	YWHAB,YWHAE,YWHAH,YWHAZ,YWHAQ
1_Member	CORUM	CORUM:5199	Kinase maturation complex 1	-14.7739	-11.272	5/16	7529,7531,7533,7534,10971	YWHAB,YWHAE,YWHAH,YWHAZ,YWHAQ
1_Member	Reactome Gene Sets	R-HSA-109581	Apoptosis	-13.9131	-10.4692	8/177	1687,5717,7082,7529,7531,7533,7534,10971	GSDME,PSMD11,TJP1,YWHAB,YWHAE,YWHAH,YWHAZ,YWHAQ
1_Member	Canonical Pathways	M247	PID INSULIN GLUCOSE PATHWAY	-13.5963	-10.2493	5/26	7529,7531,7533,7534,10971	YWHAB,YWHAE,YWHAH,YWHAZ,YWHAQ
1_Member	Reactome Gene Sets	R-HSA-5357801	Programmed Cell Death	-13.3779	-10.1771	8/206	1687,5717,7082,7529,7531,7533,7534,10971	GSDME,PSMD11,TJP1,YWHAB,YWHAE,YWHAH,YWHAZ,YWHAQ
1_Member	Reactome Gene Sets	R-HSA-114452	Activation of BH3-only proteins	-13.2606	-10.0897	5/30	7529,7531,7533,7534,10971	YWHAB,YWHAE,YWHAH,YWHAZ,YWHAQ
1_Member	Canonical Pathways	M249	PID PI3KCI AKT PATHWAY	-12.9032	-9.84253	5/35	7529,7531,7533,7534,10971	YWHAB,YWHAE,YWHAH,YWHAZ,YWHAQ
1_Member	Canonical Pathways	M271	PID PI3K PLC TRK PATHWAY	-12.8383	-9.81345	5/36	7529,7531,7533,7534,10971	YWHAB,YWHAE,YWHAH,YWHAZ,YWHAQ
1_Member	Reactome Gene Sets	R-HSA-109606	Intrinsic Pathway for Apoptosis	-12.5463	-9.57954	6/55	1687,7529,7531,7533,7534,10971	GSDME,YWHAB,YWHAE,YWHAH,YWHAZ,YWHAQ
1_Member	Canonical Pathways	M239	PID A6B1 A6B4 INTEGRIN PATHWAY	-12.2778	-9.32875	5/46	7529,7531,7533,7534,10971	YWHAB,YWHAE,YWHAH,YWHAZ,YWHAQ
1_Member	Canonical Pathways	M87	PID LKB1 PATHWAY	-12.229	-9.31334	5/47	7529,7531,7533,7534,10971	YWHAB,YWHAE,YWHAH,YWHAZ,YWHAQ
1_Member	Canonical Pathways	M136	PID FOXO PATHWAY	-12.1345	-9.23466	5/49	7529,7531,7533,7534,10971	YWHAB,YWHAE,YWHAH,YWHAZ,YWHAQ
1_Member	Canonical Pathways	M7955	SIG INSULIN RECEPTOR PATHWAY IN CARDIAC MYOCYTES	-12.044	-9.15937	5/51	7529,7531,7533,7534,10971	YWHAB,YWHAE,YWHAH,YWHAZ,YWHAQ
1_Member	Canonical Pathways	M113	PID NFAT 3PATHWAY	-11.9571	-9.0872	5/53	7529,7531,7533,7534,10971	YWHAB,YWHAE,YWHAH,YWHAZ,YWHAQ
1_Member	Reactome Gene Sets	R-HSA-5625740	RHO GTPases activate PKNs	-11.7931	-8.95123	5/57	7529,7531,7533,7534,10971	YWHAB,YWHAE,YWHAH,YWHAZ,YWHAQ
1_Member	Canonical Pathways	M295	SIG PIP3 SIGNALING IN CARDIAC MYOCTES	-11.4303	-8.62739	5/67	7529,7531,7533,7534,10971	YWHAB,YWHAE,YWHAH,YWHAZ,YWHAQ
1_Member	Canonical Pathways	M121	PID MTOR 4PATHWAY	-11.3972	-8.60647	5/68	7529,7531,7533,7534,10971	YWHAB,YWHAE,YWHAH,YWHAZ,YWHAQ
1_Member	Reactome Gene Sets	R-HSA-1445148	Translocation of SLC2A4 (GLUT4) to the plasma membrane	-11.3007	-8.53345	5/71	7529,7531,7533,7534,10971	YWHAB,YWHAE,YWHAH,YWHAZ,YWHAQ
1_Member	Reactome Gene Sets	R-HSA-69473	G2/M DNA damage checkpoint	-11.2694	-8.51349	5/72	7529,7531,7533,7534,10971	YWHAB,YWHAE,YWHAH,YWHAZ,YWHAQ
1_Member	Canonical Pathways	M223	PID BETA CATENIN NUC PATHWAY	-11.1783	-8.43339	5/75	7529,7531,7533,7534,10971	YWHAB,YWHAE,YWHAH,YWHAZ,YWHAQ
1_Member	Reactome Gene Sets	R-HSA-5628897	TP53 Regulates Metabolic Genes	-10.926	-8.22242	5/84	7529,7531,7533,7534,10971	YWHAB,YWHAE,YWHAH,YWHAZ,YWHAQ
1_Member	Canonical Pathways	M164	PID ERBB1 DOWNSTREAM PATHWAY	-10.4312	-7.75626	5/105	7529,7531,7533,7534,10971	YWHAB,YWHAE,YWHAH,YWHAZ,YWHAQ
1_Member	WikiPathways	WP179	Cell cycle	-10.1547	-7.53193	5/119	7529,7531,7533,7534,10971	YWHAB,YWHAE,YWHAH,YWHAZ,YWHAQ
1_Member	KEGG Pathway	hsa04114	Oocyte meiosis	-10.0817	-7.47661	5/123	7529,7531,7533,7534,10971	YWHAB,YWHAE,YWHAH,YWHAZ,YWHAQ
1_Member	KEGG Pathway	hsa04110	Cell cycle	-10.0462	-7.45504	5/125	7529,7531,7533,7534,10971	YWHAB,YWHAE,YWHAH,YWHAZ,YWHAQ
1_Member	Canonical Pathways	M186	PID PDGFRB PATHWAY	-9.99391	-7.41774	5/128	7529,7531,7533,7534,10971	YWHAB,YWHAE,YWHAH,YWHAZ,YWHAQ
1_Member	Reactome Gene Sets	R-HSA-69481	G2/M Checkpoints	-9.97084	-7.40197	6/144	5717,7529,7531,7533,7534,10971	PSMD11,YWHAB,YWHAE,YWHAH,YWHAZ,YWHAQ
1_Member	KEGG Pathway	hsa05160	Hepatitis C	-9.70428	-7.17018	5/146	7529,7531,7533,7534,10971	YWHAB,YWHAE,YWHAH,YWHAZ,YWHAQ
1_Member	WikiPathways	WP536	Calcium regulation in cardiac cells	-9.67437	-7.15817	5/148	7529,7531,7533,7534,10971	YWHAB,YWHAE,YWHAH,YWHAZ,YWHAQ
1_Member	WikiPathways	WP289	Myometrial relaxation and contraction pathways	-9.58703	-7.07886	5/154	7529,7531,7533,7534,10971	YWHAB,YWHAE,YWHAH,YWHAZ,YWHAQ
1_Member	KEGG Pathway	hsa04390	Hippo signaling pathway	-9.55868	-7.05676	5/156	7529,7531,7533,7534,10971	YWHAB,YWHAE,YWHAH,YWHAZ,YWHAQ
1_Member	WikiPathways	WP706	Sudden infant death syndrome (SIDS) susceptibility pathways	-9.54465	-7.05496	5/157	7529,7531,7533,7534,10971	YWHAB,YWHAE,YWHAH,YWHAZ,YWHAQ
1_Member	KEGG Pathway	hsa05203	Viral carcinogenesis	-9.30642	-6.84589	5/175	7529,7531,7533,7534,10971	YWHAB,YWHAE,YWHAH,YWHAZ,YWHAQ
1_Member	Reactome Gene Sets	R-HSA-9705683	SARS-CoV-2-host interactions	-9.21465	-6.77611	6/192	7082,7529,7531,7533,7534,10971	TJP1,YWHAB,YWHAE,YWHAH,YWHAZ,YWHAQ
1_Member	GO Biological Processes	GO:0006886	intracellular protein transport	-8.69452	-6.30174	6/641	3315,7529,7531,7533,7534,10971	HSPB1,YWHAB,YWHAE,YWHAH,YWHAZ,YWHAQ
1_Member	Reactome Gene Sets	R-HSA-9614399	Regulation of localization of FOXO transcription factors	-8.46662	-6.08339	3/11	7529,7534,10971	YWHAB,YWHAZ,YWHAQ
1_Member	Reactome Gene Sets	R-HSA-69620	Cell Cycle Checkpoints	-8.37409	-5.99556	5/268	7529,7531,7533,7534,10971	YWHAB,YWHAE,YWHAH,YWHAZ,YWHAQ
1_Member	Reactome Gene Sets	R-HSA-9694516	SARS-CoV-2 Infection	-8.32578	-5.95798	5/274	7529,7531,7533,7534,10971	YWHAB,YWHAE,YWHAH,YWHAZ,YWHAQ
1_Member	Reactome Gene Sets	R-HSA-195258	RHO GTPase Effectors	-8.25527	-5.90389	5/283	7529,7531,7533,7534,10971	YWHAB,YWHAE,YWHAH,YWHAZ,YWHAQ
1_Member	KEGG Pathway	hsa04151	PI3K-Akt signaling pathway	-7.86179	-5.5522	5/339	7529,7531,7533,7534,10971	YWHAB,YWHAE,YWHAH,YWHAZ,YWHAQ
1_Member	Reactome Gene Sets	R-HSA-9679506	SARS-CoV Infections	-7.79227	-5.49447	5/350	7529,7531,7533,7534,10971	YWHAB,YWHAE,YWHAH,YWHAZ,YWHAQ
1_Member	Reactome Gene Sets	R-HSA-3700989	Transcriptional Regulation by TP53	-7.7614	-5.46746	5/355	7529,7531,7533,7534,10971	YWHAB,YWHAE,YWHAH,YWHAZ,YWHAQ
1_Member	GO Biological Processes	GO:0021762	substantia nigra development	-6.62585	-4.3961	3/42	7531,7533,10971	YWHAE,YWHAH,YWHAQ
1_Member	Reactome Gene Sets	R-HSA-199991	Membrane Trafficking	-6.54033	-4.31716	5/623	7529,7531,7533,7534,10971	YWHAB,YWHAE,YWHAH,YWHAZ,YWHAQ
1_Member	Reactome Gene Sets	R-HSA-1640170	Cell Cycle	-6.46518	-4.24527	5/645	7529,7531,7533,7534,10971	YWHAB,YWHAE,YWHAH,YWHAZ,YWHAQ
1_Member	Reactome Gene Sets	R-HSA-194315	Signaling by Rho GTPases	-6.42858	-4.2119	5/656	7529,7531,7533,7534,10971	YWHAB,YWHAE,YWHAH,YWHAZ,YWHAQ
1_Member	Reactome Gene Sets	R-HSA-5653656	Vesicle-mediated transport	-6.40887	-4.19539	5/662	7529,7531,7533,7534,10971	YWHAB,YWHAE,YWHAH,YWHAZ,YWHAQ
1_Member	GO Biological Processes	GO:0006605	protein targeting	-6.39171	-4.18457	4/233	7529,7531,7534,10971	YWHAB,YWHAE,YWHAZ,YWHAQ
1_Member	Reactome Gene Sets	R-HSA-9716542	Signaling by Rho GTPases, Miro GTPases and RHOBTB3	-6.37965	-4.17565	5/671	7529,7531,7533,7534,10971	YWHAB,YWHAE,YWHAH,YWHAZ,YWHAQ
1_Member	GO Biological Processes	GO:0048857	neural nucleus development	-6.10916	-3.91443	3/62	7531,7533,10971	YWHAE,YWHAH,YWHAQ
1_Member	Reactome Gene Sets	R-HSA-9614085	FOXO-mediated transcription	-6.06723	-3.88158	3/64	7529,7534,10971	YWHAB,YWHAZ,YWHAQ
1_Member	GO Biological Processes	GO:0030901	midbrain development	-5.74073	-3.57841	3/82	7531,7533,10971	YWHAE,YWHAH,YWHAQ
1_Member	WikiPathways	WP4666	Hepatitis B infection	-5.00352	-2.87135	3/144	7529,7534,10971	YWHAB,YWHAZ,YWHAQ
1_Member	KEGG Pathway	hsa05161	Hepatitis B	-4.916	-2.78647	3/154	7529,7534,10971	YWHAB,YWHAZ,YWHAQ
2_Summary	Reactome Gene Sets	R-HSA-450531	Regulation of mRNA stability by proteins that bind AU-rich elements	-6.80241	-4.56261	4/86	3315,5717,7529,7534,10200,7414,7531,10384	HSPB1,PSMD11,YWHAB,YWHAZ,MPHOSPH6,VCL,YWHAE,BTN3A3
2_Member	Reactome Gene Sets	R-HSA-450531	Regulation of mRNA stability by proteins that bind AU-rich elements	-6.80241	-4.56261	4/86	3315,5717,7529,7534	HSPB1,PSMD11,YWHAB,YWHAZ
2_Member	Reactome Gene Sets	R-HSA-8953854	Metabolism of RNA	-4.61815	-2.49902	5/653	3315,5717,7529,7534,10200	HSPB1,PSMD11,YWHAB,YWHAZ,MPHOSPH6
2_Member	Reactome Gene Sets	R-HSA-5683057	MAPK family signaling cascades	-4.53984	-2.42835	4/318	3315,5717,7414,7529	HSPB1,PSMD11,VCL,YWHAB
2_Member	WikiPathways	WP3888	VEGFA-VEGFR2 signaling pathway	-4.03281	-1.93621	4/429	3315,5717,7414,7531	HSPB1,PSMD11,VCL,YWHAE
2_Member	Reactome Gene Sets	R-HSA-5673001	RAF/MAP kinase cascade	-3.28096	-1.21041	3/273	5717,7414,7529	PSMD11,VCL,YWHAB
2_Member	Reactome Gene Sets	R-HSA-5684996	MAPK1/MAPK3 signaling	-3.25341	-1.18515	3/279	5717,7414,7529	PSMD11,VCL,YWHAB
2_Member	Reactome Gene Sets	R-HSA-1280218	Adaptive Immune System	-2.95996	-0.905198	4/742	5717,7529,7534,10384	PSMD11,YWHAB,YWHAZ,BTN3A3
2_Member	Reactome Gene Sets	R-HSA-5663202	Diseases of signal transduction by growth factor receptors and second messengers	-2.71026	-0.664267	3/430	5717,7414,7529	PSMD11,VCL,YWHAB
3_Summary	Reactome Gene Sets	R-HSA-2028269	Signaling by Hippo	-6.71277	-4.47635	3/20	7082,7529,7531,3315	TJP1,YWHAB,YWHAE,HSPB1
3_Member	Reactome Gene Sets	R-HSA-2028269	Signaling by Hippo	-6.71277	-4.47635	3/20	7082,7529,7531	TJP1,YWHAB,YWHAE
3_Member	GO Biological Processes	GO:0045936	negative regulation of phosphate metabolic process	-3.66155	-1.57698	3/406	3315,7529,7531	HSPB1,YWHAB,YWHAE
3_Member	GO Biological Processes	GO:0010563	negative regulation of phosphorus metabolic process	-3.65839	-1.57619	3/407	3315,7529,7531	HSPB1,YWHAB,YWHAE
3_Member	GO Biological Processes	GO:0031400	negative regulation of protein modification process	-3.42324	-1.34574	3/489	3315,7529,7531	HSPB1,YWHAB,YWHAE
4_Summary	GO Biological Processes	GO:0001894	tissue homeostasis	-3.53832	-1.45847	3/223	3315,7082,7414	HSPB1,TJP1,VCL
4_Member	GO Biological Processes	GO:0001894	tissue homeostasis	-3.53832	-1.45847	3/223	3315,7082,7414	HSPB1,TJP1,VCL
4_Member	GO Biological Processes	GO:0060249	anatomical structure homeostasis	-3.30915	-1.23629	3/267	3315,7082,7414	HSPB1,TJP1,VCL
4_Member	GO Biological Processes	GO:0048871	multicellular organismal homeostasis	-2.97104	-0.914053	3/349	3315,7082,7414	HSPB1,TJP1,VCL
4_Member	GO Biological Processes	GO:0098609	cell-cell adhesion	-2.47296	-0.437695	3/521	3315,7082,7414	HSPB1,TJP1,VCL

## Sheet: Annotation (3)
Gene	original_id	25_protein_in_common__M_TC__	GO:0030100 regulation of endocytosis	GO:0009206 purine ribonucleoside triphosp	GO:0072657 protein localization to membra	TotalEvidenceCount
3615	IMPDH2	1	0	1	0	0
5097	PCDH1	1	0	0	0	0
23061	TBC1D9B	1	0	0	0	0
10873	ME3	1	0	0	0	0
9463	PICK1	1	1	0	1	0
10752	CHL1	1	0	0	0	0
57863	CADM3	1	0	0	0	0
1175	AP2S1	1	1	1	0	0
25813	SAMM50	1	0	0	1	0
78997	GDAP1L1	1	0	0	0	0
2224	FDPS	1	0	0	0	0
9751	SNPH	1	1	0	0	0
4705	NDUFA10	1	0	1	0	0
63893	UBE2O	1	0	0	0	0
23387	SIK3	1	0	0	0	0
9892	SNAP91	1	1	0	0	0
22848	AAK1	1	1	0	0	0
7385	UQCRC2	1	0	1	0	0
58477	SRPRB	1	0	0	1	0
9066	SYT7	1	1	0	0	0
29965	CDIP1	1	0	0	0	0
284273	ZADH2;PTGR3	1	0	0	0	0
29993	PACSIN1	1	1	0	1	0
509	ATP5C1;ATP5F1C	1	0	1	0	0
57699	CPNE5	1	0	0	0	0

## Sheet: Enrichment (3)
GroupID	Category	Term	Description	LogP	Log(q-value)	InTerm_InList	Genes	Symbols
1_Summary	GO Biological Processes	GO:0030100	regulation of endocytosis	-7.41725	-3.07023	5/199	1175,9463,9892,22848,29993,9066,9751	AP2S1,PICK1,SNAP91,AAK1,PACSIN1,SYT7,SNPH
1_Member	GO Biological Processes	GO:0030100	regulation of endocytosis	-7.41725	-3.07023	5/199	1175,9463,9892,22848,29993	AP2S1,PICK1,SNAP91,AAK1,PACSIN1
1_Member	GO Biological Processes	GO:0060627	regulation of vesicle-mediated transport	-6.96294	-2.91695	6/520	1175,9066,9463,9892,22848,29993	AP2S1,SYT7,PICK1,SNAP91,AAK1,PACSIN1
1_Member	GO Biological Processes	GO:0099003	vesicle-mediated transport in synapse	-6.31467	-2.49623	4/127	1175,9066,9892,29993	AP2S1,SYT7,SNAP91,PACSIN1
1_Member	Reactome Gene Sets	R-HSA-8856828	Clathrin-mediated endocytosis	-6.07197	-2.49623	4/146	1175,9892,22848,29993	AP2S1,SNAP91,AAK1,PACSIN1
1_Member	GO Biological Processes	GO:0036465	synaptic vesicle recycling	-5.37848	-2.28673	3/60	9066,9892,29993	SYT7,SNAP91,PACSIN1
1_Member	GO Biological Processes	GO:0099504	synaptic vesicle cycle	-4.7107	-1.9491	4/117	9066,9751,9892,29993	SYT7,SNPH,SNAP91,PACSIN1
1_Member	GO Biological Processes	GO:0048259	regulation of receptor-mediated endocytosis	-4.68333	-1.9491	3/102	9463,9892,22848	PICK1,SNAP91,AAK1
1_Member	Reactome Gene Sets	R-HSA-8856825	Cargo recognition for clathrin-mediated endocytosis	-4.63323	-1.92967	3/106	1175,9892,22848	AP2S1,SNAP91,AAK1
1_Member	GO Biological Processes	GO:0006897	endocytosis	-4.25674	-1.67315	4/420	1175,9892,22848,29993	AP2S1,SNAP91,AAK1,PACSIN1
2_Summary	GO Biological Processes	GO:0009206	purine ribonucleoside triphosphate biosynthetic process	-5.97767	-2.49623	3/86	509,3615,4705,7385,1175	ATP5F1C,IMPDH2,NDUFA10,UQCRC2,AP2S1
2_Member	GO Biological Processes	GO:0009206	purine ribonucleoside triphosphate biosynthetic process	-5.97767	-2.49623	3/86	509,3615,4705	ATP5F1C,IMPDH2,NDUFA10
2_Member	GO Biological Processes	GO:0009145	purine nucleoside triphosphate biosynthetic process	-5.96246	-2.49623	3/87	509,3615,4705	ATP5F1C,IMPDH2,NDUFA10
2_Member	WikiPathways	WP111	Electron transport chain: OXPHOS system in mitochondria	-5.91789	-2.49623	3/90	509,4705,7385	ATP5F1C,NDUFA10,UQCRC2
2_Member	GO Biological Processes	GO:0009201	ribonucleoside triphosphate biosynthetic process	-5.88901	-2.49623	3/92	509,3615,4705	ATP5F1C,IMPDH2,NDUFA10
2_Member	GO Biological Processes	GO:0009205	purine ribonucleoside triphosphate metabolic process	-5.76645	-2.47766	3/101	509,3615,4705	ATP5F1C,IMPDH2,NDUFA10
2_Member	GO Biological Processes	GO:0006119	oxidative phosphorylation	-5.75352	-2.47766	3/102	509,4705,7385	ATP5F1C,NDUFA10,UQCRC2
2_Member	GO Biological Processes	GO:0009142	nucleoside triphosphate biosynthetic process	-5.72805	-2.47766	3/104	509,3615,4705	ATP5F1C,IMPDH2,NDUFA10
2_Member	GO Biological Processes	GO:0009144	purine nucleoside triphosphate metabolic process	-5.70306	-2.47766	3/106	509,3615,4705	ATP5F1C,IMPDH2,NDUFA10
2_Member	GO Biological Processes	GO:0009199	ribonucleoside triphosphate metabolic process	-5.67855	-2.47766	3/108	509,3615,4705	ATP5F1C,IMPDH2,NDUFA10
2_Member	Reactome Gene Sets	R-HSA-163200	Respiratory electron transport, ATP synthesis by chemiosmotic coupling, and heat production by uncoupling proteins.	-5.59624	-2.42531	3/115	509,4705,7385	ATP5F1C,NDUFA10,UQCRC2
2_Member	KEGG Pathway	hsa00190	Oxidative phosphorylation	-5.55145	-2.40855	3/119	509,4705,7385	ATP5F1C,NDUFA10,UQCRC2
2_Member	GO Biological Processes	GO:0009141	nucleoside triphosphate metabolic process	-5.44583	-2.32926	3/129	509,3615,4705	ATP5F1C,IMPDH2,NDUFA10
2_Member	GO Biological Processes	GO:0009060	aerobic respiration	-5.3295	-2.26124	3/141	509,4705,7385	ATP5F1C,NDUFA10,UQCRC2
2_Member	Reactome Gene Sets	R-HSA-1428517	The citric acid (TCA) cycle and respiratory electron transport	-5.12423	-2.09943	3/165	509,4705,7385	ATP5F1C,NDUFA10,UQCRC2
2_Member	GO Biological Processes	GO:0045333	cellular respiration	-5.08528	-2.08068	3/170	509,4705,7385	ATP5F1C,NDUFA10,UQCRC2
2_Member	GO Biological Processes	GO:0009152	purine ribonucleotide biosynthetic process	-5.00352	-2.03107	3/181	509,3615,4705	ATP5F1C,IMPDH2,NDUFA10
2_Member	KEGG Pathway	hsa05415	Diabetic cardiomyopathy	-4.97503	-2.03107	3/185	509,4705,7385	ATP5F1C,NDUFA10,UQCRC2
2_Member	GO Biological Processes	GO:0006164	purine nucleotide biosynthetic process	-4.94716	-2.03107	3/189	509,3615,4705	ATP5F1C,IMPDH2,NDUFA10
2_Member	GO Biological Processes	GO:0046034	ATP metabolic process	-4.94716	-2.03107	3/189	509,4705,7385	ATP5F1C,NDUFA10,UQCRC2
2_Member	GO Biological Processes	GO:0009260	ribonucleotide biosynthetic process	-4.90644	-2.03107	3/195	509,3615,4705	ATP5F1C,IMPDH2,NDUFA10
2_Member	KEGG Pathway	hsa05016	Huntington disease	-4.90547	-2.03107	4/287	509,1175,4705,7385	ATP5F1C,AP2S1,NDUFA10,UQCRC2
2_Member	GO Biological Processes	GO:0072522	purine-containing compound biosynthetic process	-4.88	-2.03107	3/199	509,3615,4705	ATP5F1C,IMPDH2,NDUFA10
2_Member	GO Biological Processes	GO:0046390	ribose phosphate biosynthetic process	-4.86052	-2.03107	3/202	509,3615,4705	ATP5F1C,IMPDH2,NDUFA10
2_Member	KEGG Pathway	hsa05208	Chemical carcinogenesis - reactive oxygen species	-4.84769	-2.03107	3/204	509,4705,7385	ATP5F1C,NDUFA10,UQCRC2
2_Member	KEGG Pathway	hsa04714	Thermogenesis	-4.76729	-1.97658	3/217	509,4705,7385	ATP5F1C,NDUFA10,UQCRC2
2_Member	GO Biological Processes	GO:0015980	energy derivation by oxidation of organic compounds	-4.68598	-1.9491	3/231	509,4705,7385	ATP5F1C,NDUFA10,UQCRC2
2_Member	KEGG Pathway	hsa05012	Parkinson disease	-4.58847	-1.90834	3/249	509,4705,7385	ATP5F1C,NDUFA10,UQCRC2
2_Member	GO Biological Processes	GO:0009165	nucleotide biosynthetic process	-4.58326	-1.90834	3/250	509,3615,4705	ATP5F1C,IMPDH2,NDUFA10
2_Member	GO Biological Processes	GO:1901293	nucleoside phosphate biosynthetic process	-4.57291	-1.90713	3/252	509,3615,4705	ATP5F1C,IMPDH2,NDUFA10
2_Member	KEGG Pathway	hsa05020	Prion disease	-4.55754	-1.90072	3/255	509,4705,7385	ATP5F1C,NDUFA10,UQCRC2
2_Member	GO Biological Processes	GO:0006091	generation of precursor metabolites and energy	-4.07868	-1.52847	3/369	509,4705,7385	ATP5F1C,NDUFA10,UQCRC2
2_Member	GO Biological Processes	GO:0090407	organophosphate biosynthetic process	-3.65122	-1.17983	3/514	509,3615,4705	ATP5F1C,IMPDH2,NDUFA10
3_Summary	GO Biological Processes	GO:0072657	protein localization to membrane	-2.56057	-0.249151	4/430	9463,25813,29993,58477	PICK1,SAMM50,PACSIN1,SRPRB
3_Member	GO Biological Processes	GO:0072657	protein localization to membrane	-2.56057	-0.249151	4/430	9463,25813,29993,58477	PICK1,SAMM50,PACSIN1,SRPRB
3_Member	GO Biological Processes	GO:0051668	localization within membrane	-2.32931	-0.0276142	4/499	9463,25813,29993,58477	PICK1,SAMM50,PACSIN1,SRPRB

## Sheet: Annotation (4)
Gene	original_id	Function__29_	R-HSA-1268020 Mitochondrial protein import	R-HSA-8949613 Cristae formation	GO:0006626 protein targeting to mitochond	GO:0140352 export from cell	R-HSA-425407 SLC-mediated transmembrane tra	R-HSA-112315 Transmission across Chemical S	GO:0055082 cellular chemical homeostasis	TotalEvidenceCount
92259	MRPS36	1	0	1	0	0	0	0	0	0
3313	HSPA9	1	1	1	1	0	0	0	0	0
9522	SCAMP1	1	0	0	0	1	0	0	0	0
292	SLC25A5	1	1	0	0	0	1	0	0	0
7915	ALDH5A1	1	0	0	0	1	0	1	0	0
5799	PTPRN2	1	0	0	0	1	0	0	1	0
22997	IGSF9B	1	0	0	0	0	0	0	0	0
293	SLC25A6	1	1	0	0	0	1	0	0	0
25813	SAMM50	1	1	1	1	0	0	0	0	0
5160	PDHA1	1	1	1	0	0	0	0	0	0
9868	TOMM70;TOMM70A	1	1	0	1	0	0	0	0	0
291	SLC25A4	1	1	1	0	0	1	0	0	0
6125	RPL5	1	0	0	0	0	0	0	0	0
5413	SEPT5;SEPTIN5	1	1	0	0	1	0	0	0	0
8541	PPFIA3	1	0	0	0	1	0	1	0	0
509	ATP5C1;ATP5F1C	1	1	1	0	0	0	0	0	0
8671	SLC4A4	1	1	0	0	1	1	0	1	0
5798	PTPRN	1	0	0	0	1	0	0	1	0
6543	SLC8A2	1	1	0	0	1	1	0	1	0
9512	PMPCB	1	1	0	1	0	1	0	0	0
192286	HIGD2A	1	1	0	0	0	0	0	0	0
10645	CAMKK2	1	1	0	0	0	0	1	0	0
521	ATP5ME;ATP5I	1	1	1	0	0	0	0	0	0
8831	SYNGAP1	1	1	0	1	1	0	0	0	0
29993	PACSIN1	1	0	0	0	1	0	0	0	0
55529	PIP4P2;TMEM55A	1	0	0	0	0	0	0	0	0
54332	GDAP1	1	1	0	1	0	0	0	0	0
23647	ARFIP2	1	1	0	1	0	0	0	0	0
781	CACNA2D1	1	0	0	0	0	1	1	0	0

## Sheet: Enrichment (4)
GroupID	Category	Term	Description	LogP	Log(q-value)	InTerm_InList	Genes	Symbols
1_Summary	Reactome Gene Sets	R-HSA-1268020	Mitochondrial protein import	-11.9648	-7.61781	6/61	291,293,3313,9512,9868,25813,292,23647,54332,192286,509,521,5413,10645,5160,6543,8831,8671	SLC25A4,SLC25A6,HSPA9,PMPCB,TOMM70,SAMM50,SLC25A5,ARFIP2,GDAP1,HIGD2A,ATP5F1C,ATP5ME,SEPTIN5,CAMKK2,PDHA1,SLC8A2,SYNGAP1,SLC4A4
1_Member	Reactome Gene Sets	R-HSA-1268020	Mitochondrial protein import	-11.9648	-7.61781	6/61	291,293,3313,9512,9868,25813	SLC25A4,SLC25A6,HSPA9,PMPCB,TOMM70,SAMM50
1_Member	GO Biological Processes	GO:0007005	mitochondrion organization	-10.488	-6.46696	10/413	291,292,293,3313,9512,9868,23647,25813,54332,192286	SLC25A4,SLC25A5,SLC25A6,HSPA9,PMPCB,TOMM70,ARFIP2,SAMM50,GDAP1,HIGD2A
1_Member	GO Biological Processes	GO:0007006	mitochondrial membrane organization	-10.3369	-6.46696	6/112	291,292,293,3313,9868,25813	SLC25A4,SLC25A5,SLC25A6,HSPA9,TOMM70,SAMM50
1_Member	GO Biological Processes	GO:0006839	mitochondrial transport	-9.70952	-6.07341	6/142	291,292,293,9512,9868,25813	SLC25A4,SLC25A5,SLC25A6,PMPCB,TOMM70,SAMM50
1_Member	Reactome Gene Sets	R-HSA-180897	Vpr-mediated induction of apoptosis by mitochondrial outer membrane permeabilization	-9.64227	-6.07341	3/3	291,292,293	SLC25A4,SLC25A5,SLC25A6
1_Member	Reactome Gene Sets	R-HSA-9609507	Protein localization	-9.3955	-5.95157	6/160	291,293,3313,9512,9868,25813	SLC25A4,SLC25A6,HSPA9,PMPCB,TOMM70,SAMM50
1_Member	GO Biological Processes	GO:1990542	mitochondrial transmembrane transport	-8.7888	-5.54309	5/85	291,292,293,9512,9868	SLC25A4,SLC25A5,SLC25A6,PMPCB,TOMM70
1_Member	WikiPathways	WP111	Electron transport chain: OXPHOS system in mitochondria	-8.66245	-5.54309	5/90	291,292,293,509,521	SLC25A4,SLC25A5,SLC25A6,ATP5F1C,ATP5ME
1_Member	GO Biological Processes	GO:0140021	mitochondrial ADP transmembrane transport	-8.6426	-5.54309	3/5	291,292,293	SLC25A4,SLC25A5,SLC25A6
1_Member	GO Biological Processes	GO:1990544	mitochondrial ATP transmembrane transport	-8.6426	-5.54309	3/5	291,292,293	SLC25A4,SLC25A5,SLC25A6
1_Member	GO Biological Processes	GO:0015866	ADP transport	-7.8949	-4.90961	3/8	291,292,293	SLC25A4,SLC25A5,SLC25A6
1_Member	GO Biological Processes	GO:1901029	negative regulation of mitochondrial outer membrane permeabilization involved in apoptotic signaling pathway	-7.30132	-4.44566	3/12	291,292,293	SLC25A4,SLC25A5,SLC25A6
1_Member	Reactome Gene Sets	R-HSA-83936	Transport of nucleosides and free purine and pyrimidine bases across the plasma membrane	-7.30132	-4.44566	3/12	291,292,293	SLC25A4,SLC25A5,SLC25A6
1_Member	GO Biological Processes	GO:0015867	ATP transport	-6.89621	-4.11739	3/16	291,292,293	SLC25A4,SLC25A5,SLC25A6
1_Member	GO Biological Processes	GO:0035795	negative regulation of mitochondrial membrane permeability	-6.89621	-4.11739	3/16	291,292,293	SLC25A4,SLC25A5,SLC25A6
1_Member	GO Biological Processes	GO:1905709	negative regulation of membrane permeability	-6.73303	-3.9658	3/18	291,292,293	SLC25A4,SLC25A5,SLC25A6
1_Member	GO Biological Processes	GO:1901679	nucleotide transmembrane transport	-6.58814	-3.85391	3/20	291,292,293	SLC25A4,SLC25A5,SLC25A6
1_Member	KEGG Pathway	hsa05012	Parkinson disease	-6.44371	-3.74015	5/249	291,292,293,509,5413	SLC25A4,SLC25A5,SLC25A6,ATP5F1C,SEPTIN5
1_Member	GO Biological Processes	GO:0072530	purine-containing compound transmembrane transport	-6.28414	-3.62692	3/25	291,292,293	SLC25A4,SLC25A5,SLC25A6
1_Member	GO Biological Processes	GO:1901028	regulation of mitochondrial outer membrane permeabilization involved in apoptotic signaling pathway	-6.28414	-3.62692	3/25	291,292,293	SLC25A4,SLC25A5,SLC25A6
1_Member	GO Biological Processes	GO:1903599	positive regulation of autophagy of mitochondrion	-6.28374	-3.62692	3/13	291,292,10645	SLC25A4,SLC25A5,CAMKK2
1_Member	GO Biological Processes	GO:0051503	adenine nucleotide transport	-6.18007	-3.53202	3/27	291,292,293	SLC25A4,SLC25A5,SLC25A6
1_Member	GO Biological Processes	GO:0015868	purine ribonucleotide transport	-6.13101	-3.49156	3/28	291,292,293	SLC25A4,SLC25A5,SLC25A6
1_Member	GO Biological Processes	GO:0015865	purine nucleotide transport	-6.08375	-3.47525	3/29	291,292,293	SLC25A4,SLC25A5,SLC25A6
1_Member	Reactome Gene Sets	R-HSA-176033	Interactions of Vpr with host cellular proteins	-5.79396	-3.2251	3/36	291,292,293	SLC25A4,SLC25A5,SLC25A6
1_Member	GO Biological Processes	GO:0006862	nucleotide transport	-5.7574	-3.19572	3/37	291,292,293	SLC25A4,SLC25A5,SLC25A6
1_Member	Reactome Gene Sets	R-HSA-425397	Transport of vitamins, nucleosides, and related molecules	-5.55746	-3.04295	3/43	291,292,293	SLC25A4,SLC25A5,SLC25A6
1_Member	KEGG Pathway	hsa05415	Diabetic cardiomyopathy	-5.4976	-3.00184	5/185	291,292,293,509,5160	SLC25A4,SLC25A5,SLC25A6,ATP5F1C,PDHA1
1_Member	GO Biological Processes	GO:0010823	negative regulation of mitochondrion organization	-5.33153	-2.86532	3/51	291,292,293	SLC25A4,SLC25A5,SLC25A6
1_Member	GO Biological Processes	GO:0046902	regulation of mitochondrial membrane permeability	-5.20814	-2.77493	3/56	291,292,293	SLC25A4,SLC25A5,SLC25A6
1_Member	KEGG Pathway	hsa05022	Pathways of neurodegeneration - multiple diseases	-5.16546	-2.74432	5/453	291,292,293,509,5413	SLC25A4,SLC25A5,SLC25A6,ATP5F1C,SEPTIN5
1_Member	KEGG Pathway	hsa05208	Chemical carcinogenesis - reactive oxygen species	-5.12786	-2.71534	4/204	291,292,293,509	SLC25A4,SLC25A5,SLC25A6,ATP5F1C
1_Member	GO Biological Processes	GO:0090559	regulation of membrane permeability	-4.93377	-2.55524	3/69	291,292,293	SLC25A4,SLC25A5,SLC25A6
1_Member	GO Biological Processes	GO:1903146	regulation of autophagy of mitochondrion	-4.89475	-2.53001	3/36	291,292,10645	SLC25A4,SLC25A5,CAMKK2
1_Member	GO Biological Processes	GO:1901264	carbohydrate derivative transport	-4.80725	-2.47306	3/76	291,292,293	SLC25A4,SLC25A5,SLC25A6
1_Member	KEGG Pathway	hsa05020	Prion disease	-4.74559	-2.41977	4/255	291,292,293,509	SLC25A4,SLC25A5,SLC25A6,ATP5F1C
1_Member	KEGG Pathway	hsa05016	Huntington disease	-4.54407	-2.24038	4/287	291,292,293,509	SLC25A4,SLC25A5,SLC25A6,ATP5F1C
1_Member	GO Biological Processes	GO:0010821	regulation of mitochondrion organization	-4.45959	-2.16948	4/148	291,292,293,10645	SLC25A4,SLC25A5,SLC25A6,CAMKK2
1_Member	KEGG Pathway	hsa04022	cGMP-PKG signaling pathway	-4.30619	-2.04554	4/162	291,292,293,6543	SLC25A4,SLC25A5,SLC25A6,SLC8A2
1_Member	KEGG Pathway	hsa05010	Alzheimer disease	-4.1413	-1.88771	4/364	291,292,293,509	SLC25A4,SLC25A5,SLC25A6,ATP5F1C
1_Member	Reactome Gene Sets	R-HSA-162909	Host Interactions of HIV factors	-4.11942	-1.8762	3/129	291,292,293	SLC25A4,SLC25A5,SLC25A6
1_Member	KEGG Pathway	hsa04217	Necroptosis	-4.04174	-1.8147	3/137	291,292,293	SLC25A4,SLC25A5,SLC25A6
1_Member	GO Biological Processes	GO:0015748	organophosphate ester transport	-4.03236	-1.80919	3/138	291,292,293	SLC25A4,SLC25A5,SLC25A6
1_Member	KEGG Pathway	hsa04613	Neutrophil extracellular trap formation	-4.02304	-1.80636	3/139	291,292,293	SLC25A4,SLC25A5,SLC25A6
1_Member	KEGG Pathway	hsa05017	Spinocerebellar ataxia	-4.02304	-1.80636	3/139	291,292,293	SLC25A4,SLC25A5,SLC25A6
1_Member	GO Biological Processes	GO:0010822	positive regulation of mitochondrion organization	-3.93313	-1.73224	3/75	291,292,10645	SLC25A4,SLC25A5,CAMKK2
1_Member	KEGG Pathway	hsa04218	Cellular senescence	-3.88273	-1.69709	3/155	291,292,293	SLC25A4,SLC25A5,SLC25A6
1_Member	KEGG Pathway	hsa05164	Influenza A	-3.87447	-1.6918	3/156	291,292,293	SLC25A4,SLC25A5,SLC25A6
1_Member	KEGG Pathway	hsa04020	Calcium signaling pathway	-3.67477	-1.51527	4/236	291,292,293,6543	SLC25A4,SLC25A5,SLC25A6,SLC8A2
1_Member	GO Biological Processes	GO:0015931	nucleobase-containing compound transport	-3.51838	-1.39147	3/206	291,292,293	SLC25A4,SLC25A5,SLC25A6
1_Member	KEGG Pathway	hsa05166	Human T-cell leukemia virus 1 infection	-3.45797	-1.33884	3/216	291,292,293	SLC25A4,SLC25A5,SLC25A6
1_Member	GO Biological Processes	GO:2001234	negative regulation of apoptotic signaling pathway	-3.44623	-1.32966	3/218	291,292,293	SLC25A4,SLC25A5,SLC25A6
1_Member	GO Biological Processes	GO:0098656	anion transmembrane transport	-3.40601	-1.29452	3/225	291,292,293	SLC25A4,SLC25A5,SLC25A6
1_Member	Reactome Gene Sets	R-HSA-162906	HIV Infection	-3.40037	-1.29365	3/226	291,292,293	SLC25A4,SLC25A5,SLC25A6
1_Member	WikiPathways	WP5124	Alzheimer's disease	-3.2226	-1.14974	3/260	291,292,293	SLC25A4,SLC25A5,SLC25A6
1_Member	WikiPathways	WP2059	Alzheimer's disease and miRNA effects	-3.20808	-1.13753	3/263	291,292,293	SLC25A4,SLC25A5,SLC25A6
1_Member	GO Biological Processes	GO:0010508	positive regulation of autophagy	-3.18121	-1.11522	3/135	291,292,10645	SLC25A4,SLC25A5,CAMKK2
1_Member	GO Biological Processes	GO:0051129	negative regulation of cellular component organization	-3.16082	-1.09936	4/656	291,292,293,8831	SLC25A4,SLC25A5,SLC25A6,SYNGAP1
1_Member	GO Biological Processes	GO:0015711	organic anion transport	-3.02953	-0.99001	3/303	291,292,293	SLC25A4,SLC25A5,SLC25A6
1_Member	GO Biological Processes	GO:0006820	anion transport	-2.58447	-0.618183	3/433	291,292,293	SLC25A4,SLC25A5,SLC25A6
1_Member	GO Biological Processes	GO:0031331	positive regulation of cellular catabolic process	-2.28442	-0.367158	4/440	291,292,8671,10645	SLC25A4,SLC25A5,SLC4A4,CAMKK2
1_Member	GO Biological Processes	GO:0009896	positive regulation of catabolic process	-2.08762	-0.189309	4/501	291,292,8671,10645	SLC25A4,SLC25A5,SLC4A4,CAMKK2
2_Summary	Reactome Gene Sets	R-HSA-8949613	Cristae formation	-8.57045	-5.50219	4/29	509,521,3313,25813,5160,92259,291	ATP5F1C,ATP5ME,HSPA9,SAMM50,PDHA1,MRPS36,SLC25A4
2_Member	Reactome Gene Sets	R-HSA-8949613	Cristae formation	-8.57045	-5.50219	4/29	509,521,3313,25813	ATP5F1C,ATP5ME,HSPA9,SAMM50
2_Member	Reactome Gene Sets	R-HSA-1592230	Mitochondrial biogenesis	-6.49072	-3.77717	4/93	509,521,3313,25813	ATP5F1C,ATP5ME,HSPA9,SAMM50
2_Member	GO Biological Processes	GO:0009060	aerobic respiration	-4.54207	-2.24038	4/141	509,521,5160,92259	ATP5F1C,ATP5ME,PDHA1,MRPS36
2_Member	Reactome Gene Sets	R-HSA-1852241	Organelle biogenesis and maintenance	-4.52053	-2.22273	4/291	509,521,3313,25813	ATP5F1C,ATP5ME,HSPA9,SAMM50
2_Member	GO Biological Processes	GO:0045333	cellular respiration	-4.22464	-1.96752	4/170	509,521,5160,92259	ATP5F1C,ATP5ME,PDHA1,MRPS36
2_Member	GO Biological Processes	GO:0006091	generation of precursor metabolites and energy	-4.05368	-1.81725	5/369	291,509,521,5160,92259	SLC25A4,ATP5F1C,ATP5ME,PDHA1,MRPS36
2_Member	GO Biological Processes	GO:0015980	energy derivation by oxidation of organic compounds	-3.71037	-1.54519	4/231	509,521,5160,92259	ATP5F1C,ATP5ME,PDHA1,MRPS36
2_Member	Reactome Gene Sets	R-HSA-1428517	The citric acid (TCA) cycle and respiratory electron transport	-2.92885	-0.912246	3/165	509,521,5160	ATP5F1C,ATP5ME,PDHA1
2_Member	GO Biological Processes	GO:0009152	purine ribonucleotide biosynthetic process	-2.81336	-0.81269	3/181	509,521,5160	ATP5F1C,ATP5ME,PDHA1
2_Member	GO Biological Processes	GO:0006164	purine nucleotide biosynthetic process	-2.75959	-0.768302	3/189	509,521,5160	ATP5F1C,ATP5ME,PDHA1
2_Member	GO Biological Processes	GO:0009260	ribonucleotide biosynthetic process	-2.72083	-0.733652	3/195	509,521,5160	ATP5F1C,ATP5ME,PDHA1
2_Member	GO Biological Processes	GO:0072522	purine-containing compound biosynthetic process	-2.69569	-0.714162	3/199	509,521,5160	ATP5F1C,ATP5ME,PDHA1
2_Member	GO Biological Processes	GO:0046390	ribose phosphate biosynthetic process	-2.67718	-0.697523	3/202	509,521,5160	ATP5F1C,ATP5ME,PDHA1
2_Member	GO Biological Processes	GO:0009165	nucleotide biosynthetic process	-2.41554	-0.469923	3/250	509,521,5160	ATP5F1C,ATP5ME,PDHA1
2_Member	GO Biological Processes	GO:1901293	nucleoside phosphate biosynthetic process	-2.40584	-0.463656	3/252	509,521,5160	ATP5F1C,ATP5ME,PDHA1
3_Summary	GO Biological Processes	GO:0006626	protein targeting to mitochondrion	-6.0819	-3.47525	4/58	9512,9868,25813,54332,3313,23647,8831	PMPCB,TOMM70,SAMM50,GDAP1,HSPA9,ARFIP2,SYNGAP1
3_Member	GO Biological Processes	GO:0006626	protein targeting to mitochondrion	-6.0819	-3.47525	4/58	9512,9868,25813,54332	PMPCB,TOMM70,SAMM50,GDAP1
3_Member	GO Biological Processes	GO:0007007	inner mitochondrial membrane organization	-5.72185	-3.16723	3/38	3313,9868,25813	HSPA9,TOMM70,SAMM50
3_Member	GO Biological Processes	GO:0072655	establishment of protein localization to mitochondrion	-5.70237	-3.1547	4/72	9512,9868,25813,54332	PMPCB,TOMM70,SAMM50,GDAP1
3_Member	GO Biological Processes	GO:0070585	protein localization to mitochondrion	-5.54046	-3.03229	4/79	9512,9868,25813,54332	PMPCB,TOMM70,SAMM50,GDAP1
3_Member	GO Biological Processes	GO:0006886	intracellular protein transport	-3.91656	-1.72432	6/641	3313,9512,9868,23647,25813,54332	HSPA9,PMPCB,TOMM70,ARFIP2,SAMM50,GDAP1
3_Member	GO Biological Processes	GO:0006605	protein targeting	-3.69603	-1.5337	4/233	9512,9868,25813,54332	PMPCB,TOMM70,SAMM50,GDAP1
3_Member	GO Biological Processes	GO:0072594	establishment of protein localization to organelle	-3.23616	-1.16098	4/308	9512,9868,25813,54332	PMPCB,TOMM70,SAMM50,GDAP1
3_Member	GO Biological Processes	GO:0072657	protein localization to membrane	-2.59306	-0.624437	3/430	8831,9868,25813	SYNGAP1,TOMM70,SAMM50
3_Member	GO Biological Processes	GO:0051668	localization within membrane	-2.4101	-0.466206	3/499	8831,9868,25813	SYNGAP1,TOMM70,SAMM50
4_Summary	GO Biological Processes	GO:0140352	export from cell	-5.47339	-2.9837	7/415	5413,5798,5799,6543,8541,8671,9522,8831,7915,29993	SEPTIN5,PTPRN,PTPRN2,SLC8A2,PPFIA3,SLC4A4,SCAMP1,SYNGAP1,ALDH5A1,PACSIN1
4_Member	GO Biological Processes	GO:0140352	export from cell	-5.47339	-2.9837	7/415	5413,5798,5799,6543,8541,8671,9522	SEPTIN5,PTPRN,PTPRN2,SLC8A2,PPFIA3,SLC4A4,SCAMP1
4_Member	GO Biological Processes	GO:0023061	signal release	-4.37017	-2.09134	4/156	5413,5798,5799,8541	SEPTIN5,PTPRN,PTPRN2,PPFIA3
4_Member	GO Biological Processes	GO:0048168	regulation of neuronal synaptic plasticity	-4.31291	-2.04868	3/56	6543,8541,8831	SLC8A2,PPFIA3,SYNGAP1
4_Member	GO Biological Processes	GO:0032940	secretion by cell	-4.09861	-1.8588	5/361	5413,5798,5799,8541,9522	SEPTIN5,PTPRN,PTPRN2,PPFIA3,SCAMP1
4_Member	GO Biological Processes	GO:0007269	neurotransmitter secretion	-3.86599	-1.68923	3/79	5413,5799,8541	SEPTIN5,PTPRN2,PPFIA3
4_Member	GO Biological Processes	GO:0099643	signal release from synapse	-3.86599	-1.68923	3/79	5413,5799,8541	SEPTIN5,PTPRN2,PPFIA3
4_Member	GO Biological Processes	GO:0046903	secretion	-3.57995	-1.43976	5/466	5413,5798,5799,8541,9522	SEPTIN5,PTPRN,PTPRN2,PPFIA3,SCAMP1
4_Member	GO Biological Processes	GO:0001505	regulation of neurotransmitter levels	-3.47256	-1.35085	4/209	5413,5799,7915,8541	SEPTIN5,PTPRN2,ALDH5A1,PPFIA3
4_Member	GO Biological Processes	GO:0006836	neurotransmitter transport	-3.23872	-1.16121	3/129	5413,5799,8541	SEPTIN5,PTPRN2,PPFIA3
4_Member	GO Biological Processes	GO:0099504	synaptic vesicle cycle	-3.06044	-1.01877	3/117	5413,8541,29993	SEPTIN5,PPFIA3,PACSIN1
4_Member	GO Biological Processes	GO:0099003	vesicle-mediated transport in synapse	-2.9574	-0.931127	3/127	5413,8541,29993	SEPTIN5,PPFIA3,PACSIN1
4_Member	GO Biological Processes	GO:0048167	regulation of synaptic plasticity	-2.77947	-0.782697	3/186	6543,8541,8831	SLC8A2,PPFIA3,SYNGAP1
4_Member	GO Biological Processes	GO:0050804	modulation of chemical synaptic transmission	-2.76314	-0.768306	4/413	5413,6543,8541,8831	SEPTIN5,SLC8A2,PPFIA3,SYNGAP1
4_Member	GO Biological Processes	GO:0099177	regulation of trans-synaptic signaling	-2.75929	-0.768302	4/414	5413,6543,8541,8831	SEPTIN5,SLC8A2,PPFIA3,SYNGAP1
4_Member	GO Biological Processes	GO:0006887	exocytosis	-2.60598	-0.633707	3/214	5413,8541,9522	SEPTIN5,PPFIA3,SCAMP1
5_Summary	Reactome Gene Sets	R-HSA-425407	SLC-mediated transmembrane transport	-4.39349	-2.11093	5/244	291,292,293,6543,8671,781,9512	SLC25A4,SLC25A5,SLC25A6,SLC8A2,SLC4A4,CACNA2D1,PMPCB
5_Member	Reactome Gene Sets	R-HSA-425407	SLC-mediated transmembrane transport	-4.39349	-2.11093	5/244	291,292,293,6543,8671	SLC25A4,SLC25A5,SLC25A6,SLC8A2,SLC4A4
5_Member	GO Biological Processes	GO:0098662	inorganic cation transmembrane transport	-3.66698	-1.5103	6/553	291,292,781,6543,8671,9512	SLC25A4,SLC25A5,CACNA2D1,SLC8A2,SLC4A4,PMPCB
5_Member	GO Biological Processes	GO:0098660	inorganic ion transmembrane transport	-3.41511	-1.30109	6/616	291,292,781,6543,8671,9512	SLC25A4,SLC25A5,CACNA2D1,SLC8A2,SLC4A4,PMPCB
5_Member	GO Biological Processes	GO:0098655	cation transmembrane transport	-3.40012	-1.29365	6/620	291,292,781,6543,8671,9512	SLC25A4,SLC25A5,CACNA2D1,SLC8A2,SLC4A4,PMPCB
5_Member	Reactome Gene Sets	R-HSA-382551	Transport of small molecules	-3.06693	-1.02311	6/717	291,292,293,6543,8671,9512	SLC25A4,SLC25A5,SLC25A6,SLC8A2,SLC4A4,PMPCB
5_Member	GO Biological Processes	GO:0070588	calcium ion transmembrane transport	-2.50459	-0.548505	3/183	781,6543,9512	CACNA2D1,SLC8A2,PMPCB
5_Member	GO Biological Processes	GO:0006816	calcium ion transport	-2.23256	-0.318513	3/229	781,6543,9512	CACNA2D1,SLC8A2,PMPCB
6_Summary	Reactome Gene Sets	R-HSA-112315	Transmission across Chemical Synapses	-3.09686	-1.04869	4/263	781,7915,8541,10645	CACNA2D1,ALDH5A1,PPFIA3,CAMKK2
6_Member	Reactome Gene Sets	R-HSA-112315	Transmission across Chemical Synapses	-3.09686	-1.04869	4/263	781,7915,8541,10645	CACNA2D1,ALDH5A1,PPFIA3,CAMKK2
6_Member	Reactome Gene Sets	R-HSA-112316	Neuronal System	-2.41968	-0.472339	4/403	781,7915,8541,10645	CACNA2D1,ALDH5A1,PPFIA3,CAMKK2
7_Summary	GO Biological Processes	GO:0055082	cellular chemical homeostasis	-2.11181	-0.210392	4/493	5798,5799,6543,8671	PTPRN,PTPRN2,SLC8A2,SLC4A4
7_Member	GO Biological Processes	GO:0055082	cellular chemical homeostasis	-2.11181	-0.210392	4/493	5798,5799,6543,8671	PTPRN,PTPRN2,SLC8A2,SLC4A4
