# Supplementary material for: Functional excitatory to inhibitory synaptic imbalance and loss of cognitive performance in people with Alzheimer’s disease neuropathologic change
Source: Acta Neuropathol. Author manuscript; Available in PMC 2023 Mar 8. (PMC9925531; doi:10.1007/s00401-022-02526-0)
Supplement: 1870575_Sup_file_12 [file NIHMS1870575-supplement-1870575_Sup_file_12.xlsx]

## Sheet: Annotation
Gene	original_id	CERAD___	_CERAD___	MMSE___	_MMSE___	Tangles___	_Tangles___	e_AMPA___	_e_AMPA___	e_E_I_ratio___	_e_E_I_ratio___	e_GABA___	_e_GABA___	R-HSA-1428517 The citric acid (TCA) cycle an	R-HSA-422475 Axon guidance	GO:0007005 mitochondrion organization	R-HSA-112316 Neuronal System	R-HSA-5653656 Vesicle-mediated transport	GO:0006886 intracellular protein transpor	GO:0050804 modulation of chemical synapti	GO:0051668 localization within membrane	GO:0060627 regulation of vesicle-mediated	GO:0140352 export from cell	R-HSA-5625740 RHO GTPases activate PKNs	R-HSA-8873719 RAB geranylgeranylation	GO:0031175 neuron projection development	GO:0031344 regulation of cell projection	GO:0050808 synapse organization	WP2267 Synaptic vesicle pathway	R-HSA-71406 Pyruvate metabolism and Citric	WP4875 Disruption of postsynaptic sig	GO:0140029 exocytic process	R-HSA-9716542 Signaling by Rho GTPases, Miro	TotalEvidenceCount
10200	MPHOSPH6;MPP6	1	0	0	1	1	0	0	0	1	0	0	0	0	1	0	0	0	0	0	0	0	0	0	0	0	0	0	0	0	0	0	0	0
7082	TJP1	1	0	0	1	1	0	0	0	0	0	0	1	0	1	0	0	1	0	0	0	0	0	1	0	0	0	1	0	0	1	0	0	0
1687	DFNA5;GSDME	1	0	0	1	1	0	0	0	1	0	0	0	0	0	0	0	0	0	0	0	0	0	1	0	0	0	0	0	0	0	0	0	0
29993	PACSIN1	0	1	1	0	0	1	0	0	0	0	1	0	0	0	0	0	1	0	0	1	1	1	0	0	1	1	0	0	0	0	0	0	0
25813	SAMM50	0	1	1	0	0	1	0	0	0	0	1	0	1	0	1	0	0	1	0	1	0	0	0	0	0	0	0	0	0	0	0	1	0
55269	PSPC1	0	0	0	1	1	0	1	0	1	0	0	0	0	0	0	0	0	0	0	0	0	0	0	0	0	0	0	0	0	0	0	0	0
57699	CPNE5	0	1	1	0	0	1	0	0	0	1	0	0	0	0	0	0	0	0	0	0	0	0	0	0	0	0	0	0	0	0	0	0	0
16	AARS1;AARS	0	0	0	1	1	0	0	0	1	0	0	1	0	1	0	0	0	0	0	0	0	0	0	0	0	0	0	0	0	0	0	0	0
7533	YWHAH	1	0	0	1	1	0	0	0	0	0	0	1	0	1	0	0	1	1	1	0	0	0	1	0	0	1	0	0	0	0	0	1	0
509	ATP5C1;ATP5F1C	0	1	1	0	0	1	0	0	0	0	1	0	1	0	0	0	0	0	0	0	0	0	0	0	0	0	0	0	0	0	0	0	0
58477	SRPRB	0	1	1	0	0	1	0	0	0	1	0	0	0	1	0	0	0	1	0	1	0	0	0	0	0	0	0	0	0	0	0	0	0
4858	NOVA2	0	0	0	1	1	0	1	0	1	0	0	0	0	0	0	0	0	0	0	0	0	0	0	0	0	0	0	0	0	0	0	0	0
1454	CSNK1E	1	0	0	0	1	0	1	0	1	0	0	0	1	1	0	0	0	0	0	0	0	0	1	0	0	0	0	0	0	0	0	0	0
3189	HNRNPH3	1	0	0	1	0	0	1	0	1	0	0	0	0	0	0	0	0	0	0	0	0	0	0	0	0	0	0	0	0	0	0	0	0
9751	SNPH	0	1	1	0	0	1	0	0	0	0	0	0	0	0	0	0	1	0	0	0	0	1	0	0	0	0	0	0	0	0	1	0	0
2224	FDPS	0	1	1	0	0	1	0	0	0	0	0	0	1	0	0	0	0	0	0	0	0	0	0	0	0	0	0	0	0	0	0	0	0
521	ATP5ME;ATP5I	0	1	0	0	0	0	1	0	0	0	1	0	1	0	0	0	0	0	0	0	0	0	0	0	0	0	0	0	0	0	0	0	0
10752	CHL1	0	1	1	0	0	1	0	0	0	0	0	0	0	1	0	0	0	0	1	0	0	0	0	0	1	0	0	0	0	0	0	0	0
4705	NDUFA10	0	1	1	0	0	1	0	0	0	0	0	0	1	0	1	0	0	0	0	0	0	0	0	0	0	0	0	0	0	0	0	0	0
8334	HIST1H2AC;H2AC6	0	0	0	1	0	0	0	0	1	0	0	1	0	1	0	0	0	0	0	0	0	0	1	0	0	0	0	0	0	0	0	1	0
6125	RPL5	0	1	0	0	0	1	0	0	0	0	1	0	0	1	0	0	0	0	0	0	0	0	0	0	0	0	0	0	0	0	0	0	0
10384	BTN3A3	1	0	0	1	1	0	0	0	0	0	0	0	0	0	0	0	0	0	0	0	0	0	0	0	0	0	0	0	0	0	0	0	0
5717	PSMD11	1	0	0	1	1	0	0	0	0	0	0	0	1	1	0	0	0	0	0	0	0	0	1	0	0	0	0	0	0	0	0	0	0
23061	TBC1D9B	0	1	1	0	0	1	0	0	0	0	0	0	0	0	0	0	0	0	0	0	0	0	0	0	0	0	0	0	0	0	0	0	0
292	SLC25A5	0	1	1	0	0	0	0	0	0	0	1	0	1	1	1	0	0	1	0	0	0	0	1	0	0	0	0	0	0	0	0	0	0
63893	UBE2O	0	1	1	0	0	1	0	0	0	0	0	0	0	0	0	0	0	0	0	0	0	0	0	0	0	0	0	0	0	0	0	0	0
3315	HSPB1	1	0	0	1	1	0	0	0	0	0	0	0	0	1	0	0	0	1	0	0	0	0	1	0	0	0	0	0	0	0	0	0	0
5097	PCDH1	0	1	1	0	0	1	0	0	0	0	0	0	0	0	0	0	0	0	0	0	0	0	0	0	0	0	0	0	0	0	0	0	0
5058	PAK1	1	0	0	0	0	0	0	0	1	0	0	1	0	1	0	0	0	0	0	0	0	1	1	0	1	1	0	0	0	0	0	1	0
192286	HIGD2A	0	0	1	0	0	1	0	0	0	0	1	0	0	0	1	0	0	0	0	0	0	0	0	0	0	0	0	0	0	0	0	0	0
3615	IMPDH2	0	1	1	0	0	1	0	0	0	0	0	0	1	1	0	0	0	0	0	0	0	0	0	0	0	0	0	0	0	0	0	0	0
1399	CRKL	0	0	0	1	1	0	0	0	0	0	0	1	0	0	0	0	0	0	0	0	0	1	0	0	1	1	1	0	0	0	0	0	0
5413	SEPT5;SEPTIN5	0	0	1	0	0	1	0	0	0	0	1	0	1	0	0	0	1	0	1	0	1	1	0	0	0	0	0	0	0	0	1	0	0
8338	H2AC20;HIST2H2AC	0	0	0	1	0	0	0	0	1	0	0	1	0	1	0	0	0	0	0	0	0	0	1	0	0	0	0	0	0	0	0	1	0
9512	PMPCB	0	0	1	0	0	1	0	0	0	0	1	0	0	0	1	0	0	1	0	0	0	0	0	0	0	0	0	0	0	0	0	0	0
4074	M6PR	1	0	0	0	0	0	1	0	1	0	0	0	0	0	0	0	1	1	0	0	0	1	0	0	0	0	0	0	0	0	0	0	0
9066	SYT7	0	1	1	0	0	1	0	0	0	0	0	0	0	0	0	1	0	0	1	0	1	1	0	0	0	0	0	0	0	1	1	0	0
94239	H2AZ2;H2AFV	0	0	0	1	1	0	0	0	1	0	0	0	0	1	0	0	0	0	0	0	0	0	1	0	0	0	0	0	0	0	0	1	0
92815	HIST3H2A	0	0	0	1	0	0	0	0	1	0	0	1	0	0	0	0	0	0	0	0	0	0	1	0	0	0	0	0	0	0	0	0	0
284273	ZADH2;PTGR3	0	1	1	0	0	1	0	0	0	0	0	0	0	0	0	0	0	0	0	0	0	0	0	0	0	0	0	0	0	0	0	0	0
3020	H3-3A;H3F3A	0	0	0	1	1	0	0	0	1	0	0	0	0	1	0	0	0	0	0	0	0	0	1	0	0	0	0	0	0	0	0	1	0
9892	SNAP91	0	1	1	0	0	1	0	0	0	0	0	0	0	0	0	0	1	0	0	0	1	1	0	0	0	0	0	0	0	0	0	0	0
781	CACNA2D1	0	0	0	0	0	1	1	0	0	0	1	0	0	0	0	1	0	0	0	0	0	0	0	0	0	0	0	0	0	0	0	0	0
8337	HIST2H2AA3;H2AC18	0	0	0	1	0	0	0	0	1	0	0	1	0	1	0	0	0	0	0	0	0	0	1	0	0	0	0	0	0	0	0	1	0
7414	VCL	1	0	0	1	1	0	0	0	0	0	0	0	0	0	0	0	0	0	0	0	0	0	0	0	1	0	1	0	0	0	0	0	0
5781	PTPN11	1	0	0	0	1	0	0	0	1	0	0	0	1	1	0	1	0	0	0	0	0	0	1	0	1	0	0	0	0	0	0	0	0
7529	YWHAB	1	0	0	1	1	0	0	0	0	0	0	0	0	1	0	0	1	1	0	0	0	0	1	0	0	0	0	0	0	0	0	1	0
10273	STUB1	0	0	0	1	1	0	0	0	1	0	0	0	0	0	0	0	0	0	0	0	0	0	0	0	0	0	0	0	0	0	0	0	0
5867	RAB4A	1	0	0	0	0	0	1	0	1	0	0	0	0	0	0	0	1	0	0	0	1	0	0	1	0	0	0	0	0	0	0	0	0
10873	ME3	0	1	1	0	0	1	0	0	0	0	0	0	1	0	0	0	0	0	0	0	0	0	0	0	0	0	0	0	1	0	0	0	0
5063	PAK3	1	0	0	0	0	0	0	0	1	0	0	1	0	1	0	0	0	0	0	0	0	0	1	0	1	1	1	0	0	0	0	1	0
7915	ALDH5A1	0	0	1	0	0	0	1	0	0	0	1	0	0	0	0	1	0	0	0	0	0	1	0	0	0	0	0	1	0	0	0	0	0
116442	RAB39B	1	0	0	0	0	0	1	0	1	0	0	0	1	0	0	0	1	0	0	0	0	0	0	1	0	0	1	0	0	0	0	0	0
51552	RAB14	1	0	0	0	0	0	1	0	1	0	0	0	0	0	0	0	1	1	0	1	0	0	0	1	0	0	0	0	0	0	0	0	0
6160	RPL31	0	0	0	1	1	0	0	0	1	0	0	0	0	1	0	0	0	0	0	0	0	0	0	0	0	0	0	0	0	0	0	0	0
22848	AAK1	0	1	1	0	0	1	0	0	0	0	0	0	0	0	0	0	1	0	0	0	1	0	0	0	0	0	0	0	0	0	0	0	0
3313	HSPA9	0	0	1	0	0	1	0	0	0	0	1	0	0	1	1	0	0	1	0	0	0	0	0	0	0	0	0	0	0	0	0	0	0
8335	HIST1H2AB	0	0	0	1	0	0	0	0	1	0	0	1	0	1	0	0	0	1	0	0	0	0	1	0	0	0	0	0	0	0	0	1	0
293	SLC25A6	0	1	1	0	0	0	0	0	0	0	1	0	1	1	1	0	0	1	0	0	0	0	1	0	0	0	0	0	0	0	0	0	0
57863	CADM3	0	1	1	0	0	1	0	0	0	0	0	0	0	0	0	0	0	0	0	0	0	0	0	0	0	0	0	0	0	0	0	0	0
1175	AP2S1	0	1	1	0	0	1	0	0	0	0	0	0	1	1	0	1	1	1	0	0	1	1	1	0	0	0	0	1	0	0	0	0	0
78997	GDAP1L1	0	1	1	0	0	1	0	0	0	0	0	0	0	1	0	0	0	0	0	0	0	0	0	0	0	0	0	0	0	0	0	0	0
10726	NUDC	1	0	0	1	0	0	0	0	0	0	0	1	0	0	0	0	1	0	0	0	0	0	0	0	0	0	0	0	0	0	0	1	0
5798	PTPRN	0	0	0	0	0	1	1	0	0	0	1	0	0	0	0	0	0	0	0	0	0	1	0	0	0	0	0	0	0	0	0	0	0
29965	CDIP1	0	1	1	0	0	1	0	0	0	0	0	0	0	0	0	0	0	0	0	0	0	0	0	0	0	0	0	0	0	0	0	0	0
10971	YWHAQ	1	0	0	1	1	0	0	0	0	0	0	0	0	1	0	0	1	1	0	0	0	0	1	0	0	0	0	0	0	0	0	1	0
7534	YWHAZ	1	0	0	1	1	0	0	0	0	0	0	0	0	1	0	0	1	1	0	0	0	0	1	0	0	0	0	0	0	0	0	1	0
3015	H2AZ1;H2AFZ	0	0	0	1	1	0	0	0	1	0	0	0	0	1	0	0	0	0	0	0	0	0	1	0	0	0	0	0	0	0	0	1	0
23387	SIK3	0	1	1	0	0	1	0	0	0	0	0	0	0	0	0	0	0	0	0	0	0	0	0	0	0	0	0	0	0	0	0	0	0
9463	PICK1	0	1	1	0	0	1	0	0	0	0	0	0	0	0	0	1	1	1	1	1	1	0	0	0	0	0	1	0	0	0	0	0	0
7531	YWHAE	1	0	0	1	1	0	0	0	0	0	0	0	0	1	0	0	1	1	0	0	0	0	1	1	0	0	0	0	0	0	0	1	0
7385	UQCRC2	0	1	1	0	0	1	0	0	0	0	0	0	1	0	0	0	0	0	0	0	0	0	0	0	0	0	0	0	0	0	0	0	0
22997	IGSF9B	0	0	1	0	0	1	0	0	0	0	1	0	0	0	0	0	0	0	0	0	0	0	0	0	0	0	0	0	0	0	0	0	0
8541	PPFIA3	0	1	0	0	0	0	1	0	0	0	1	0	0	0	0	1	1	0	1	0	0	1	0	0	0	0	1	1	0	1	1	0	0
2110	ETFDH	0	0	0	0	0	0	1	0	0	0	1	0	1	0	0	0	0	0	0	0	0	0	0	0	0	0	0	0	0	0	0	0	0
150209	AIFM3	0	0	0	0	0	0	1	0	1	0	0	0	0	0	0	0	0	0	0	0	0	0	0	0	0	0	0	0	0	0	0	0	0
2109	ETFB	0	0	0	0	0	0	1	0	0	0	1	0	1	0	0	0	0	0	0	0	0	0	0	0	0	0	0	0	0	0	0	0	0
5662	PSD	0	1	0	0	0	1	0	0	0	0	0	0	0	0	0	0	0	0	0	0	0	0	0	0	1	0	0	0	0	0	0	0	0
60496	AASDHPPT	0	0	0	0	0	1	0	0	0	1	0	0	0	1	0	0	0	0	0	0	0	0	0	0	0	0	0	0	0	0	0	0	0
1312	COMT	0	0	1	0	0	1	0	0	0	0	0	0	0	1	0	1	0	0	0	0	0	1	0	0	0	0	0	0	0	0	0	0	0
55735	DNAJC11	0	0	0	0	0	0	1	0	0	0	1	0	0	0	1	0	0	0	0	0	0	0	0	0	0	0	0	0	0	0	0	0	0
8301	PICALM	0	1	0	0	0	1	0	0	0	0	0	0	0	0	0	0	1	0	1	0	1	1	0	0	1	0	0	0	0	0	0	1	0
2806	GOT2	0	0	0	0	0	0	1	0	0	0	1	0	0	1	0	0	0	0	0	0	0	0	0	0	0	0	0	0	1	0	0	0	0
55793	MINDY1;FAM63A	0	0	0	0	0	0	0	1	0	0	0	1	0	0	0	0	0	0	0	0	0	0	0	0	0	0	0	0	0	0	0	0	0
57017	COQ9	0	1	0	0	0	0	0	0	0	1	0	0	1	0	0	0	0	0	0	0	0	0	0	0	0	0	0	0	0	0	0	0	0
10452	TOMM40	0	0	0	0	0	0	1	0	0	0	1	0	1	0	1	0	0	1	0	1	0	0	0	0	0	0	0	0	0	0	0	0	0
271	AMPD2	0	0	0	0	0	0	1	0	1	0	0	0	1	0	0	0	0	0	0	0	0	0	0	0	0	0	0	0	0	0	0	0	0
54938	SARS2	0	0	0	0	0	0	1	0	0	0	1	0	1	1	0	0	0	0	0	0	0	0	0	0	0	0	0	0	0	0	0	0	0
6128	RPL6	0	0	0	0	1	0	1	0	0	0	0	0	0	1	0	0	0	0	0	0	0	0	0	0	0	0	0	0	0	0	0	0	0
26986	PABPC1	0	1	0	0	0	1	0	0	0	0	0	0	0	1	0	0	0	0	0	0	0	0	0	0	0	0	0	0	0	0	0	0	0
728294	D2HGDH	0	0	0	0	0	0	1	0	0	0	1	0	1	0	0	0	0	0	0	0	0	0	0	0	0	0	0	0	1	0	0	0	0
8927	BSN	0	0	0	0	0	0	1	0	0	0	1	0	0	0	0	0	0	0	0	0	1	1	0	0	0	0	1	0	0	0	0	0	0
23171	GPD1L	0	0	0	0	0	0	1	0	0	0	1	0	0	0	0	0	0	0	0	0	0	0	0	0	0	0	0	0	0	0	0	0	0
8148	TAF15	0	0	0	0	0	0	0	0	1	0	0	1	0	0	0	0	0	0	0	0	0	0	0	0	0	0	0	0	0	0	0	0	0
58472	SQRDL;SQOR	0	0	0	1	0	0	0	0	1	0	0	0	0	1	0	0	0	0	0	0	0	0	0	0	0	0	0	0	0	0	0	0	0
6252	RTN1	0	1	0	0	0	1	0	0	0	0	0	0	0	0	0	0	0	0	0	0	0	0	0	0	0	0	0	0	0	0	0	0	0
3006	HIST1H1C;H1-2	0	0	0	1	0	0	0	0	0	0	0	1	0	1	0	0	0	0	0	0	0	0	1	0	0	0	0	0	0	0	0	0	0
3320	HSP90AA1	0	0	0	0	0	0	0	1	0	0	0	1	1	1	1	0	1	1	0	1	0	0	1	0	1	0	0	0	0	0	0	1	0
9899	SV2B	0	0	0	0	0	0	1	0	0	0	1	0	0	0	0	0	0	0	0	0	0	1	0	0	0	0	0	0	0	0	0	0	0
26086	GPSM1	0	0	0	0	0	0	1	0	0	0	1	0	0	0	0	0	0	0	0	0	0	0	0	0	0	0	0	0	0	0	0	0	0
29106	SCG3	0	1	0	0	0	1	0	0	0	0	0	0	0	0	0	0	0	0	0	0	0	0	0	0	0	0	0	0	0	0	0	0	0
3383	ICAM1	0	0	0	1	1	0	0	0	0	0	0	0	0	0	0	0	0	0	0	0	0	0	0	0	0	1	0	0	0	0	1	0	0
8813	DPM1	0	0	0	0	0	0	1	0	0	0	1	0	1	1	0	0	0	0	0	0	0	0	0	0	0	0	0	0	0	0	0	0	0
55577	NAGK	0	0	0	0	0	0	0	1	0	0	0	1	0	1	0	0	0	0	0	0	0	0	0	0	0	0	0	0	0	0	0	0	0
4720	NDUFS2	0	0	1	0	0	1	0	0	0	0	0	0	1	0	1	0	0	0	0	0	0	0	0	0	0	0	0	0	0	0	0	0	0
5019	OXCT1	0	0	0	0	0	0	1	0	0	0	1	0	1	0	0	0	0	0	0	0	0	0	0	0	0	0	0	0	0	0	0	0	0
10102	TSFM	0	1	0	0	0	1	0	0	0	0	0	0	0	1	0	0	0	0	0	0	0	0	0	0	0	0	0	0	0	0	0	0	0
126328	NDUFA11	0	0	1	0	0	1	0	0	0	0	0	0	1	0	1	0	0	0	0	0	0	0	0	0	0	0	0	0	0	0	0	0	0
549	AUH	0	0	0	0	0	0	1	0	0	0	1	0	0	1	0	0	0	0	0	0	0	0	0	0	0	0	0	0	1	0	0	0	0
6876	TAGLN	0	0	0	0	0	0	1	0	1	0	0	0	0	0	0	0	0	0	0	0	0	0	0	0	0	0	0	0	0	0	0	0	0
4709	NDUFB3	0	0	0	0	0	0	1	0	0	0	1	0	1	0	1	0	0	0	0	0	0	0	0	0	0	0	0	0	0	0	0	0	0
112755	STX1B	0	0	0	0	0	0	1	0	0	0	1	0	0	0	0	0	1	1	1	1	1	1	0	0	0	1	0	1	0	0	1	0	0
23647	ARFIP2	0	0	0	0	0	1	0	0	0	0	1	0	0	0	1	0	1	1	0	0	0	0	0	0	0	0	0	0	0	0	0	0	0
9522	SCAMP1	0	0	0	0	0	1	1	0	0	0	0	0	0	0	0	0	1	0	0	0	0	1	0	0	0	0	0	0	0	0	0	0	0
1809	DPYSL3	1	0	0	0	0	0	0	0	1	0	0	0	0	1	0	0	0	0	0	0	0	0	0	0	0	1	0	0	0	0	0	0	0
4729	NDUFV2	0	0	0	0	0	0	1	0	0	0	1	0	1	0	0	0	0	0	0	0	0	0	0	0	0	0	0	0	0	0	0	0	0
10890	RAB10	0	0	0	0	0	0	1	0	1	0	0	0	0	0	0	0	1	1	0	1	1	1	0	1	1	0	0	0	0	0	1	0	0
2915	GRM5	0	0	0	0	0	0	1	0	0	0	1	0	1	0	0	1	0	0	1	0	0	1	0	0	0	0	1	0	0	1	0	0	0
139322	APOOL	0	0	0	0	0	0	1	0	0	0	1	0	0	0	1	0	0	0	0	0	0	0	0	0	0	0	0	0	0	0	0	0	0
115	ADCY9	0	0	0	0	0	0	1	0	0	0	1	0	1	0	0	1	0	0	0	0	0	0	0	0	0	0	0	0	0	0	0	0	0
408050	NOMO3	0	0	0	0	0	0	1	0	0	0	1	0	0	0	0	0	0	0	0	0	0	0	0	0	0	0	0	0	0	0	0	0	0
873	CBR1	0	0	0	0	0	0	0	1	0	0	0	1	1	0	0	0	0	0	0	0	0	0	0	0	0	0	0	0	0	0	0	0	0
119	ADD2	0	0	1	0	0	1	0	0	0	0	0	0	0	0	0	0	0	0	0	0	0	0	0	0	0	0	1	0	0	0	0	0	0
10939	AFG3L2	0	0	0	0	0	0	1	0	0	0	1	0	0	0	1	0	0	1	0	0	0	0	0	0	1	0	1	0	0	0	1	0	0
5802	PTPRS	0	1	0	0	0	1	0	0	0	0	0	0	0	0	0	1	0	0	0	0	0	0	0	0	0	1	1	0	0	1	0	0	0
151835	CPNE9	0	1	0	0	0	1	0	0	0	0	0	0	0	0	0	0	0	0	0	0	0	0	0	0	0	0	0	0	0	0	0	0	0
3098	HK1	0	0	0	0	0	0	1	0	0	0	1	0	1	0	0	0	0	1	0	0	0	0	0	0	0	0	0	0	1	0	0	0	0
134147	CMBL	0	0	0	1	1	0	0	0	0	0	0	0	0	0	0	0	0	0	0	0	0	0	0	0	0	0	0	0	0	0	0	0	0
490	ATP2B1	0	0	0	0	0	0	1	0	0	0	1	0	0	0	0	0	0	0	0	0	0	1	0	0	0	0	0	0	0	0	0	0	0
134957	STXBP5	0	1	0	0	0	1	0	0	0	0	0	0	0	0	0	0	0	0	1	0	1	1	0	0	0	0	0	0	0	0	0	0	0
6854	SYN2	0	1	0	0	0	1	0	0	0	0	0	0	0	0	0	1	1	0	0	0	0	1	0	0	0	0	0	1	0	0	0	0	0
29789	OLA1	1	0	0	0	0	0	0	0	0	0	0	1	1	0	0	0	0	0	0	0	0	0	0	0	0	0	0	0	0	0	0	0	0
79135	APOO	0	0	0	0	0	0	1	0	0	0	1	0	0	0	1	0	0	0	0	0	0	0	0	0	0	0	0	0	0	0	0	0	0
3326	HSP90AB1	0	0	0	0	0	0	0	1	0	0	0	1	1	1	0	0	0	0	0	0	0	0	1	0	1	0	0	0	0	0	0	1	0
149371	EXOC8	0	0	0	0	0	0	1	0	1	0	0	0	0	0	0	0	1	0	0	1	0	1	0	0	0	0	0	0	0	0	1	0	0
9145	SYNGR1	0	0	0	0	0	0	1	0	0	0	1	0	0	0	0	0	0	1	1	0	0	1	0	0	0	0	0	0	0	0	1	0	0
23637	RABGAP1	0	0	0	0	0	0	1	0	1	0	0	0	0	0	0	0	1	0	0	0	0	0	0	1	0	0	0	0	0	0	0	0	0
201475	RAB12	0	0	0	0	0	0	1	0	1	0	0	0	0	0	0	0	1	0	0	1	1	1	0	1	0	0	0	0	0	0	1	0	0
9890	PLPPR4;LPPR4	0	0	0	0	0	0	1	0	0	0	1	0	0	0	0	0	0	0	1	0	0	0	0	0	1	0	0	0	0	1	0	0	0
5362	PLXNA2	0	0	0	0	0	0	1	0	0	0	1	0	0	1	0	0	0	0	0	0	0	0	0	0	1	1	0	0	0	0	0	0	0
6611	SMS	0	0	0	1	0	0	0	0	1	0	0	0	0	1	0	0	0	0	0	0	0	0	0	0	0	0	0	0	1	0	0	0	0
57348	TTYH1	0	1	0	0	0	1	0	0	0	0	0	0	0	0	0	0	0	0	0	0	0	0	0	0	0	0	0	0	0	0	0	0	0
57670	KIAA1549	0	1	1	0	0	0	0	0	0	0	0	0	0	0	0	0	0	0	0	0	0	0	0	0	0	0	0	0	0	0	0	0	0
130132	RFTN2	1	0	0	0	1	0	0	0	0	0	0	0	0	0	0	0	0	0	0	0	0	0	0	0	0	0	0	0	0	0	0	0	0
8773	SNAP23	1	0	0	0	0	0	0	0	1	0	0	0	0	0	0	0	1	0	0	0	0	1	0	0	0	0	0	0	0	0	1	1	0
2775	GNAO1	0	0	0	0	0	0	1	0	0	0	1	0	1	0	0	0	0	0	0	0	0	0	0	0	0	0	0	0	0	0	0	0	0
476	ATP1A1	0	0	0	0	0	0	1	0	0	0	1	0	0	1	0	0	0	0	0	0	0	1	0	0	0	0	0	0	0	0	0	0	0
133686	NADK2	0	0	0	0	0	0	1	0	0	0	1	0	1	0	0	0	0	0	0	0	0	0	0	0	0	0	0	0	0	0	0	0	0
1762	DMWD	0	1	0	0	0	1	0	0	0	0	0	0	0	0	0	0	0	0	0	0	0	0	0	0	0	0	0	0	0	0	0	0	0
6218	RPS17	0	0	0	0	0	0	1	0	0	0	1	0	0	1	0	0	0	0	0	0	0	0	0	0	0	0	0	0	0	0	0	0	0
79012	CAMKV	0	1	0	0	0	1	0	0	0	0	0	0	0	0	0	0	0	0	0	0	0	0	0	0	0	0	0	0	0	0	0	0	0
56243	KIAA1217	0	0	0	0	0	0	1	0	1	0	0	0	0	0	0	0	0	0	0	0	0	0	0	0	0	0	0	0	0	0	0	0	0
56936	CCDC177	0	0	0	0	0	0	1	0	0	0	1	0	0	0	0	0	0	0	0	0	0	0	0	0	0	0	0	0	0	0	0	0	0
25994	HIGD1A	0	0	1	0	0	1	0	0	0	0	0	0	0	1	1	0	0	0	0	0	0	0	0	0	0	0	0	0	0	0	0	0	0
4701	NDUFA7	0	0	0	0	0	0	1	0	0	0	1	0	1	1	0	0	0	0	0	0	0	0	0	0	0	0	0	0	0	0	0	0	0
3007	HIST1H1D;H1-3	0	0	0	1	0	0	0	0	0	0	0	1	0	1	0	0	0	0	0	0	0	0	1	0	0	0	0	0	0	0	0	0	0
3008	HIST1H1E;H1-4	0	0	0	1	0	0	0	0	0	0	0	1	0	1	0	0	0	0	0	0	0	0	1	0	0	0	0	0	0	0	0	0	0
6135	RPL11	0	0	0	0	0	0	1	0	0	0	1	0	0	1	0	0	0	1	0	0	0	0	0	0	0	0	0	0	0	0	0	0	0
3309	HSPA5	0	0	0	0	0	0	1	0	0	0	1	0	1	1	0	0	0	1	0	1	0	0	0	0	0	1	0	0	0	0	0	0	0
5708	PSMD2	0	1	0	0	0	1	0	0	0	0	0	0	1	1	0	0	0	0	0	0	0	0	0	0	0	0	0	0	0	0	0	0	0
91584	PLXNA4	0	0	0	0	0	0	1	0	0	0	1	0	0	1	0	0	0	0	0	0	0	0	0	0	1	1	0	0	0	0	0	0	0
9782	MATR3	0	0	0	1	0	0	0	0	1	0	0	0	1	0	0	0	0	0	0	0	0	0	0	0	0	0	0	0	0	0	0	0	0
23438	HARS2	0	0	0	0	0	0	1	0	1	0	0	0	0	1	0	0	0	0	0	0	0	0	0	0	0	0	0	0	0	0	0	0	0
57505	AARS2	0	0	0	0	0	0	1	0	0	0	1	0	0	1	0	0	0	0	0	0	0	0	0	0	0	0	0	0	0	0	0	0	0
6141	RPL18	0	0	0	0	1	0	1	0	0	0	0	0	0	1	0	0	0	0	0	0	0	0	0	0	0	0	0	0	0	0	0	0	0
52	ACP1	0	0	0	0	0	0	1	0	0	0	1	0	1	0	0	0	0	0	0	0	0	0	0	0	0	0	0	0	0	0	0	0	0
57410	SCYL1	0	0	0	0	0	0	1	0	1	0	0	0	0	0	0	0	1	0	0	0	0	0	0	0	0	0	0	0	0	0	0	0	0
5170	PDPK1	0	0	0	0	0	0	0	1	0	0	0	1	1	1	0	1	0	0	0	0	1	0	1	0	0	0	0	0	0	0	0	1	0
388753	COA6	0	0	0	0	0	0	1	0	0	0	1	0	1	0	0	0	0	1	0	0	0	0	0	0	0	0	0	0	0	0	0	0	0
477	ATP1A2	0	0	0	0	0	0	1	0	0	0	1	0	1	1	0	0	0	0	1	0	0	1	0	0	0	0	0	1	0	1	0	0	0
55529	PIP4P2;TMEM55A	0	0	0	0	0	1	0	0	0	0	1	0	0	0	0	0	0	0	0	0	1	0	0	0	0	0	0	0	0	0	0	0	0
1123	CHN1	0	0	0	0	0	0	0	0	1	0	0	1	0	0	0	0	0	0	0	0	0	0	0	0	1	1	0	0	0	0	0	1	0
2890	GRIA1	0	0	0	0	0	0	1	0	0	0	1	0	1	0	0	1	1	0	1	0	0	1	0	0	0	0	0	0	0	1	0	0	0
27034	ACAD8	0	0	0	0	0	0	1	0	0	0	1	0	0	1	0	0	0	0	0	0	0	0	0	0	0	0	0	0	0	0	0	0	0
7453	WARS1;WARS	0	1	0	0	0	1	0	0	0	0	0	0	0	1	0	0	0	0	0	0	0	0	0	0	0	0	0	0	1	0	0	0	0
55699	IARS2	0	0	0	0	0	0	1	0	0	0	1	0	0	1	0	0	0	0	0	0	0	0	0	0	0	0	0	0	0	0	0	0	0
51762	RAB8B	0	0	0	0	0	0	1	0	1	0	0	0	0	0	0	0	1	1	0	1	1	1	0	1	0	1	1	0	0	0	1	0	0
2058	EPRS1;EPRS	0	0	0	0	0	0	1	0	1	0	0	0	0	1	0	0	0	0	0	0	0	0	0	0	0	0	0	0	1	0	0	0	0
1272	CNTN1	0	1	1	0	0	0	0	0	0	0	0	0	0	1	0	0	0	0	1	0	0	0	0	0	1	1	0	0	0	0	0	0	0
4000	LMNA	0	0	0	1	0	0	0	0	1	0	0	0	0	1	0	0	1	1	0	0	0	0	0	0	0	0	0	0	0	0	0	0	0
29767	TMOD2	0	0	0	0	0	0	1	0	0	0	1	0	0	0	0	0	0	0	1	0	0	1	0	0	1	0	0	0	0	0	0	0	0
2710	GK	0	0	0	0	0	0	1	0	0	0	1	0	1	0	0	0	0	0	0	0	0	0	0	0	0	0	0	0	0	0	0	0	0
9054	NFS1	0	0	0	0	0	0	1	0	0	0	1	0	1	0	0	0	0	0	0	0	0	0	0	0	0	0	0	0	0	0	0	0	0
5052	PRDX1	1	0	0	0	1	0	0	0	0	0	0	0	0	1	0	0	0	0	0	0	0	0	0	0	0	0	0	0	0	0	0	0	0
4043	LRPAP1	0	0	0	0	0	0	1	0	0	0	1	0	0	0	0	0	0	0	0	0	1	0	0	0	0	0	0	0	0	0	0	0	0
282974	STK32C	0	0	0	0	0	0	1	0	0	0	1	0	0	0	0	0	0	0	0	0	0	0	0	0	0	0	0	0	0	0	0	0	0
1266	CNN3	0	0	0	1	0	0	0	0	1	0	0	0	0	0	0	0	0	0	0	0	0	0	0	0	0	0	0	0	0	0	0	0	0
65009	NDRG4	0	0	1	0	0	1	0	0	0	0	0	0	0	0	0	0	1	0	1	0	1	0	0	0	0	1	0	0	0	0	1	0	0
51102	MECR	0	0	0	0	0	0	1	0	0	0	1	0	0	0	0	0	0	0	0	0	0	0	0	0	0	0	0	0	0	0	0	0	0
714	C1QC	0	0	0	1	0	0	0	0	1	0	0	0	1	1	0	0	0	0	0	0	0	0	0	0	0	0	1	0	0	0	0	0	0
9694	EMC2	0	0	0	0	0	0	1	0	0	0	1	0	0	0	0	0	0	1	0	1	0	0	0	0	0	0	0	0	0	0	0	0	0
1345	COX6C	0	0	0	0	0	1	0	0	0	1	0	0	1	1	0	0	0	0	0	0	0	0	0	0	0	0	0	0	0	0	0	0	0
3493	IGHA1	0	0	0	0	1	0	1	0	0	0	0	0	0	0	0	0	0	0	0	0	0	0	0	0	0	0	0	0	0	0	0	0	0
11331	PHB2	0	0	0	0	0	0	1	0	0	0	1	0	0	0	1	0	0	1	0	0	0	0	0	0	0	0	0	0	0	0	0	0	0
10810	WASF3	0	0	0	0	0	0	1	0	0	0	1	0	0	0	0	0	0	0	0	0	0	0	0	0	0	0	1	0	0	0	0	1	0
127833	SYT2	0	0	0	0	0	0	1	0	0	0	1	0	0	0	0	1	1	0	0	0	1	1	0	0	0	0	0	0	0	1	0	0	0
3308	HSPA4	0	1	0	0	0	1	0	0	0	0	0	0	0	1	1	0	0	1	0	1	0	0	0	0	0	0	0	0	0	0	0	0	0
81876	RAB1B	0	0	0	0	0	0	1	0	1	0	0	0	0	0	0	0	1	1	0	0	0	0	0	1	0	0	0	0	0	0	0	0	0
326624	RAB37	0	0	0	0	0	0	1	0	1	0	0	0	0	0	0	0	0	0	0	0	0	0	0	1	0	0	0	0	0	0	0	0	0
84896	ATAD1	0	1	1	0	0	0	0	0	0	0	0	0	0	0	0	0	0	1	1	1	1	0	0	0	0	0	0	0	0	1	0	0	0
9632	SEC24C	0	0	0	0	0	0	1	0	0	0	1	0	0	1	0	0	1	1	0	0	0	0	0	0	0	0	0	0	0	0	0	0	0
221424	LRRC73	0	0	0	0	0	0	1	0	0	0	1	0	0	0	0	0	0	0	0	0	0	0	0	0	0	0	0	0	0	0	0	0	0
3419	IDH3A	0	0	0	0	0	0	1	0	0	0	1	0	1	0	0	0	0	0	0	0	0	0	0	0	0	0	0	0	1	0	0	0	0
161	AP2A2	0	1	0	0	0	1	0	0	0	0	0	0	1	1	0	1	1	1	0	0	0	1	0	0	0	0	0	1	0	0	0	0	0
8452	CUL3	0	0	0	0	0	0	1	0	0	0	1	0	0	1	0	0	1	0	0	0	0	0	0	0	1	0	0	0	0	0	0	1	0
11212	PLPBP;PROSC	0	0	0	0	0	0	0	1	0	0	0	1	0	0	0	0	0	0	0	0	0	0	0	0	0	0	0	0	0	0	0	0	0
29085	PHPT1	0	0	0	0	0	0	0	1	0	0	0	1	0	0	0	0	0	0	0	0	0	0	0	0	0	0	0	0	0	0	0	0	0
23307	FKBP15	0	0	0	0	1	0	0	0	1	0	0	0	0	0	0	0	0	0	0	0	0	0	0	0	0	0	0	0	0	0	0	0	0
6714	SRC	1	0	0	0	0	0	0	0	1	0	0	0	1	1	0	1	1	0	1	0	1	0	1	0	1	1	1	0	0	0	0	1	0
3708	ITPR1	0	0	0	0	0	0	1	0	0	0	1	0	1	0	0	1	0	0	0	0	0	0	0	0	1	0	0	0	0	0	0	0	0
56907	SPIRE1	0	0	0	0	1	0	0	0	1	0	0	0	0	0	0	0	1	0	0	0	0	0	0	0	0	0	0	0	0	0	0	0	0
5095	PCCA	0	0	0	0	0	0	1	0	0	0	1	0	0	0	0	0	0	0	0	0	0	0	0	0	0	0	0	0	1	0	0	0	0
119559	SFXN4	0	0	0	1	1	0	0	0	0	0	0	0	0	0	0	0	0	1	0	0	0	0	0	0	0	0	0	0	0	0	0	0	0
26130	GAPVD1	0	1	0	0	0	1	0	0	0	0	0	0	0	0	0	0	1	0	0	0	0	0	0	1	0	0	0	0	0	0	0	0	0
3712	IVD	0	0	0	0	0	0	1	0	0	0	1	0	0	1	0	0	0	0	0	0	0	0	0	0	0	0	0	0	0	0	0	0	0
54805	CNNM2	0	0	0	0	0	0	1	0	0	0	1	0	0	0	0	0	0	0	0	0	0	0	0	0	0	0	0	0	0	0	0	0	0
83696	TRAPPC9	0	0	0	0	0	0	1	0	0	0	1	0	0	0	0	0	1	0	0	0	0	0	0	1	0	0	0	0	0	0	0	0	0
6543	SLC8A2	0	0	0	0	0	1	1	0	0	0	0	0	0	0	0	0	0	0	1	0	0	1	0	0	0	0	1	0	0	0	0	0	0
178	AGL	0	0	0	0	0	0	0	1	0	0	0	1	1	1	0	0	0	0	0	0	0	0	0	0	0	0	0	0	0	0	0	0	0
10458	BAIAP2	0	1	0	0	0	1	0	0	0	0	0	0	0	0	0	0	0	0	1	0	0	0	0	0	1	1	1	0	0	0	0	1	0
4702	NDUFA8	0	0	0	0	0	0	1	0	0	0	1	0	1	0	1	0	0	0	0	0	0	0	0	0	0	0	0	0	0	0	0	0	0
8224	SYN3	0	1	1	0	0	0	0	0	0	0	0	0	0	0	0	1	1	0	1	0	0	1	0	0	0	0	0	1	0	0	0	0	0
6017	RLBP1	0	0	0	0	0	0	1	0	0	0	1	0	0	0	0	0	0	0	0	0	0	0	0	0	0	0	0	0	0	0	0	0	0
79065	ATG9A	0	0	0	0	0	0	1	0	1	0	0	0	0	0	1	0	0	0	0	0	0	0	0	0	0	0	0	0	0	0	0	0	0
23305	ACSL6	0	0	0	0	0	0	1	0	0	0	1	0	1	1	0	0	0	0	0	0	0	0	0	0	0	0	0	0	0	0	0	0	0
5062	PAK2	1	0	0	0	0	0	0	0	0	0	0	1	0	1	0	0	0	0	0	0	0	0	0	0	1	1	1	0	0	0	0	1	0
762	CA4	0	0	0	0	0	0	1	0	0	0	1	0	0	0	0	0	0	0	0	0	0	0	0	0	0	0	0	0	0	0	0	0	0
253559	CADM2	0	0	0	0	0	0	1	0	0	0	1	0	0	0	0	0	0	0	0	0	0	0	0	0	0	0	0	0	0	0	0	0	0
9868	TOMM70;TOMM70A	0	1	0	0	0	0	0	0	0	0	1	0	0	1	1	0	0	1	0	1	0	0	0	0	0	0	0	0	0	0	0	0	0
8473	OGT	0	0	0	0	0	0	1	0	0	0	1	0	0	1	1	0	0	0	0	0	0	0	0	0	0	0	0	0	0	0	0	0	0
3685	ITGAV	0	0	0	0	0	0	1	0	0	0	1	0	0	1	0	0	0	0	0	0	1	0	0	0	1	0	0	0	0	0	0	0	0
5799	PTPRN2	0	0	0	0	0	1	0	0	0	0	1	0	0	0	0	0	0	0	0	0	0	1	0	0	0	0	0	0	0	0	0	0	0
3797	KIF3C	0	0	0	0	0	0	1	0	1	0	0	0	0	0	0	0	1	0	0	0	0	0	0	0	0	0	0	0	0	0	0	0	0
1152	CKB	0	0	0	0	0	0	0	1	0	0	0	1	1	1	0	0	0	0	0	0	0	0	0	0	0	0	0	0	0	0	0	1	0
9545	RAB3D	0	0	0	0	0	0	1	0	1	0	0	0	0	0	0	0	1	0	0	1	1	1	0	1	0	0	0	0	0	0	1	0	0
5868	RAB5A	0	0	0	0	0	0	1	0	1	0	0	0	1	0	0	0	1	1	1	0	1	1	0	1	0	1	0	0	0	0	0	0	0
478	ATP1A3	0	0	0	0	0	0	1	0	0	0	1	0	0	1	0	0	0	0	0	0	0	1	0	0	0	0	0	0	0	0	0	0	0
7417	VDAC2	0	0	0	0	0	0	1	0	0	0	1	0	1	0	1	0	0	1	0	0	0	0	0	0	0	0	0	0	0	0	0	0	0
3336	HSPE1	0	0	0	0	0	0	1	0	0	0	1	0	0	0	0	0	0	0	0	0	0	0	0	0	0	0	0	0	0	0	0	1	0
11168	PSIP1	0	0	0	0	0	0	1	0	1	0	0	0	0	0	0	0	0	0	0	0	0	0	0	0	0	0	0	0	0	0	0	0	0
529	ATP6V1E1	0	0	0	0	0	0	1	0	0	0	1	0	1	1	0	0	0	0	0	0	0	0	0	0	0	0	0	1	0	0	0	0	0
6129	RPL7	0	0	0	0	0	0	1	0	0	0	1	0	0	1	0	0	0	0	0	0	0	0	0	0	0	0	0	0	0	0	0	0	0
23203	PMPCA	0	0	0	0	0	0	1	0	1	0	0	0	0	0	1	0	0	1	0	0	0	0	0	0	0	0	0	0	0	0	0	0	0
2686	GGT7	0	0	0	0	0	0	1	0	0	0	1	0	0	1	0	0	0	0	0	0	0	0	0	0	0	0	0	0	0	0	0	0	0
4884	NPTX1	0	1	0	0	0	1	0	0	0	0	0	0	0	0	1	0	0	1	1	1	0	1	0	0	1	0	0	0	0	0	0	0	0
4698	NDUFA5	0	0	0	0	0	0	1	0	0	0	1	0	1	0	1	0	0	0	0	0	0	0	0	0	0	0	0	0	0	0	0	1	0
5297	PI4KA	0	0	0	0	0	0	1	0	0	0	1	0	1	0	0	0	0	0	0	0	0	0	0	0	0	0	0	0	0	0	0	0	0
4976	OPA1	0	0	0	0	0	0	1	0	0	0	1	0	1	0	1	0	1	0	0	0	0	0	0	0	0	0	0	0	0	0	1	0	0
51204	TACO1	0	1	0	0	0	1	0	0	0	0	0	0	1	1	1	0	0	0	1	0	0	0	0	0	0	0	0	0	0	0	0	0	0
283742	FAM98B	0	0	0	0	0	0	1	0	1	0	0	0	0	1	0	0	0	0	0	0	0	0	0	0	0	0	0	0	0	0	0	0	0
94081	SFXN1	0	0	0	0	0	0	1	0	0	0	1	0	0	0	0	0	0	1	0	0	0	0	0	0	0	0	0	0	0	0	0	0	0
112476	PRRT2	0	0	0	0	0	0	1	0	1	0	0	0	0	0	0	0	0	0	1	0	1	1	0	0	0	0	0	0	0	0	1	0	0
8671	SLC4A4	0	0	0	0	0	1	1	0	0	0	0	0	0	0	0	0	0	0	0	0	0	1	0	0	0	0	0	0	0	0	0	0	0
6687	SPG7	0	0	1	0	0	1	0	0	0	0	0	0	0	0	1	0	0	1	0	0	0	0	0	0	0	0	0	0	0	0	0	0	0
4952	OCRL	0	0	0	0	0	0	1	0	1	0	0	0	1	0	0	0	1	0	0	0	0	0	0	0	0	0	0	0	0	0	0	1	0
55610	CCDC132;VPS50	0	0	1	0	0	1	0	0	0	0	0	0	0	0	0	0	0	0	0	1	0	0	0	0	0	0	0	0	0	0	0	0	0
36	ACADSB	0	0	0	0	0	0	1	0	0	0	1	0	0	1	0	0	0	0	0	0	0	0	0	0	0	0	0	0	0	0	0	0	0
53916	RAB4B	0	0	0	0	0	0	1	0	1	0	0	0	0	0	0	0	0	0	0	0	1	0	0	1	0	0	0	0	0	0	0	0	0
961	CD47	0	0	0	0	0	0	1	0	0	0	1	0	0	0	0	0	0	0	0	0	1	0	0	0	0	0	0	0	0	0	0	0	0
7532	YWHAG	1	0	0	1	0	0	0	0	0	0	0	0	0	1	0	0	1	1	1	0	0	0	0	0	0	0	0	0	0	1	0	1	0
23352	UBR4	0	0	0	0	0	0	1	0	0	0	1	0	0	0	0	0	0	0	0	0	0	0	0	0	0	0	0	0	0	0	0	0	0
2664	GDI1	0	0	1	0	0	1	0	0	0	0	0	0	0	0	0	0	1	0	0	0	0	0	0	1	0	1	0	0	0	0	0	0	0
7037	TFRC	0	0	1	0	0	1	0	0	0	0	0	0	0	0	0	0	1	0	0	0	0	0	0	0	0	0	0	0	0	0	0	1	0
2671	GFER	0	0	0	0	0	0	1	0	0	0	1	0	0	0	0	0	0	1	0	0	0	0	0	0	0	0	0	0	0	0	0	0	0
54545	MTMR12	0	0	0	0	0	0	1	0	1	0	0	0	0	0	0	0	0	0	0	0	0	0	0	0	0	0	0	0	0	0	0	0	0
2891	GRIA2	0	0	0	0	0	0	1	0	0	0	1	0	1	0	0	1	0	0	0	0	0	1	0	0	0	0	0	0	0	0	0	0	0
5861	RAB1A	0	0	0	0	0	0	1	0	1	0	0	0	1	0	0	0	1	1	0	0	0	1	0	1	1	0	0	0	0	0	0	0	0
3014	H2AX;H2AFX	0	0	0	1	0	0	0	0	1	0	0	0	0	1	0	0	0	0	0	0	0	0	1	0	0	0	0	0	0	0	0	1	0
6130	RPL7A	0	0	0	0	0	0	1	0	0	0	1	0	0	1	0	0	0	0	0	0	0	0	0	0	0	0	0	0	0	0	0	0	0
57136	APMAP	0	0	0	0	0	0	1	0	0	0	1	0	0	0	0	0	0	0	0	0	0	0	0	0	0	0	0	0	0	0	0	0	0
57555	NLGN2	0	0	0	0	0	0	1	0	0	0	1	0	0	0	0	1	0	0	1	1	0	1	0	0	0	0	1	0	0	1	0	0	0
51138	COPS4	1	0	0	0	1	0	0	0	0	0	0	0	0	0	0	0	1	0	0	0	0	0	0	0	0	0	0	0	0	0	0	1	0
10521	DDX17	0	0	0	0	0	0	1	0	1	0	0	0	0	0	0	0	0	0	0	0	0	0	0	0	0	0	0	0	0	0	0	0	0
38	ACAT1	0	0	0	0	0	0	1	0	0	0	1	0	1	1	0	0	0	0	0	0	0	0	0	0	0	0	0	0	1	0	0	0	0
10989	IMMT	0	0	0	0	0	0	1	0	0	0	1	0	0	0	1	0	0	0	0	0	0	0	0	0	0	0	0	0	0	0	0	0	0
24141	LAMP5	0	0	0	0	0	0	1	0	1	0	0	0	0	0	0	0	0	1	0	0	0	0	0	0	0	0	0	0	0	0	0	0	0
10067	SCAMP3	0	1	0	0	0	1	0	0	0	0	0	0	0	0	0	0	1	0	0	0	0	0	0	0	0	0	0	0	0	0	0	0	0
2936	GSR	0	0	0	0	0	0	1	0	0	0	1	0	1	1	0	0	0	0	0	0	0	0	0	0	0	0	0	0	1	0	0	0	0
54332	GDAP1	0	0	1	0	0	0	0	0	0	0	1	0	0	1	1	0	0	1	0	0	0	0	0	0	0	0	0	0	0	0	1	0	0
491	ATP2B2	0	0	0	0	0	0	1	0	0	0	1	0	0	0	0	0	0	0	0	0	0	0	0	0	0	0	0	0	0	0	0	0	0
6845	VAMP7	0	0	1	0	0	1	0	0	0	0	0	0	0	0	0	0	1	0	0	0	1	1	0	0	0	0	0	0	0	0	1	0	0
1891	ECH1	0	0	0	0	0	0	1	0	0	0	1	0	0	0	0	0	0	1	0	0	0	0	0	0	0	0	0	0	0	0	0	0	0
5162	PDHB	0	0	0	0	0	0	1	0	0	0	1	0	1	1	0	0	0	0	0	0	0	0	1	0	0	0	0	0	1	0	0	0	0
1642	DDB1	0	0	0	0	0	0	1	0	1	0	0	0	0	0	0	0	0	0	0	0	0	0	0	0	0	0	0	0	0	0	0	0	0
29090	TIMM21	0	0	0	0	0	0	1	0	0	0	1	0	1	0	1	0	0	1	0	0	0	0	0	0	0	0	0	0	0	0	0	0	0
55605	KIF21A	0	0	0	0	0	0	1	0	0	0	1	0	0	0	0	0	1	0	0	0	0	0	0	0	0	0	0	0	0	0	0	0	0
4133	MAP2	0	1	0	0	0	1	0	0	0	0	0	0	0	0	0	0	0	0	0	0	0	0	0	0	1	1	0	0	0	0	0	0	0
2892	GRIA3	0	0	0	0	0	0	1	0	0	0	1	0	1	0	0	1	0	0	0	0	0	0	0	0	0	0	0	0	0	1	0	0	0
6734	SRPRA;SRPR	0	0	0	1	0	0	0	0	1	0	0	0	0	1	0	0	0	1	0	1	0	0	0	0	0	0	0	0	0	0	0	0	0
1737	DLAT	0	0	0	0	0	0	1	0	0	0	1	0	1	1	0	0	0	0	0	0	0	0	1	0	0	0	0	0	1	0	0	0	0
9371	KIF3B	0	0	0	0	0	0	1	0	1	0	0	0	0	0	0	0	1	0	0	0	0	0	0	0	0	0	0	0	0	0	0	0	0
4218	RAB8A	0	0	0	0	0	0	1	0	1	0	0	0	1	0	0	0	1	1	1	1	1	1	0	1	1	0	0	0	0	0	1	0	0
8525	DGKZ	0	1	0	0	0	1	0	0	0	0	0	0	1	0	0	0	0	0	1	0	0	0	0	0	0	0	0	0	0	1	0	0	0
147463	ANKRD29	0	0	0	1	1	0	0	0	0	0	0	0	0	0	0	0	0	0	0	0	0	0	0	0	0	0	0	0	0	0	0	0	0
1509	CTSD	0	0	0	0	1	0	0	0	1	0	0	0	1	0	0	0	0	0	0	0	0	0	1	0	0	0	0	0	0	0	0	0	0
283638	CEP170B	0	0	0	0	0	0	1	0	0	0	1	0	0	0	0	0	0	0	0	0	0	0	0	0	0	0	0	0	0	0	0	0	0
29110	TBK1	0	0	0	0	0	0	1	0	0	0	1	0	1	1	0	0	0	0	0	0	0	0	0	0	0	0	0	0	0	0	0	0	0
2781	GNAZ	0	0	0	0	0	0	1	0	0	0	1	0	0	0	0	0	0	0	0	0	0	0	0	0	0	0	0	0	0	0	0	0	0
9948	WDR1	0	0	0	0	0	0	0	1	0	0	0	1	0	0	0	0	0	0	0	0	0	0	0	0	1	0	1	0	0	0	0	0	0
439	GET3;ASNA1	0	0	0	1	1	0	0	0	0	0	0	0	0	0	0	0	0	1	0	1	0	0	0	0	0	0	0	0	0	0	0	0	0
6741	SSB	0	0	0	0	0	0	1	0	1	0	0	0	0	0	0	0	0	1	0	0	0	0	0	0	0	0	0	0	0	0	0	0	0
291	SLC25A4	0	0	1	0	0	0	1	0	0	0	0	0	1	0	1	0	0	1	0	0	0	0	0	0	0	0	0	1	0	0	0	0	0
4726	NDUFS6	0	0	0	0	0	0	1	0	0	0	1	0	1	0	0	0	0	0	0	0	0	0	0	0	0	0	0	0	0	0	0	0	0
4062	LY6H	0	0	0	0	0	0	1	0	0	0	1	0	0	0	0	0	0	0	0	0	0	1	0	0	0	0	0	0	0	0	0	0	0
81932	HDHD3	0	0	0	0	0	0	1	0	0	0	1	0	0	0	0	0	0	0	0	0	0	0	0	0	0	0	0	0	0	0	0	0	0
23530	NNT	0	0	0	0	0	0	1	0	0	0	1	0	1	0	0	0	0	0	0	0	0	0	0	0	0	0	0	0	1	0	0	0	0
5096	PCCB	0	0	0	0	0	0	1	0	0	0	1	0	0	0	0	0	0	0	0	0	0	0	0	0	0	0	0	0	1	0	0	0	0
55691	FRMD4A	0	0	0	0	0	0	1	0	0	0	1	0	0	0	0	0	0	0	0	0	0	0	0	0	0	0	0	0	0	0	0	0	0
3954	LETM1	0	0	0	0	0	0	1	0	0	0	1	0	0	0	1	0	0	1	0	0	0	0	0	0	0	0	0	0	0	0	0	1	0
23580	CDC42EP4	0	0	0	0	0	0	1	0	1	0	0	0	0	0	0	0	0	0	0	0	0	0	0	0	0	1	0	0	0	0	0	1	0
5223	PGAM1	0	0	0	0	0	0	0	1	0	0	0	1	1	0	0	0	0	0	0	0	0	0	0	0	0	0	0	0	1	0	0	0	0
55740	ENAH	0	1	0	0	0	1	0	0	0	0	0	0	0	1	0	0	0	0	0	0	0	0	0	0	1	0	0	0	0	0	0	0	0
55362	TMEM63B	0	0	0	0	0	0	1	0	1	0	0	0	0	0	0	0	0	0	0	0	0	0	0	0	0	0	0	0	0	0	0	0	0
402	ARL2	0	0	0	1	0	0	0	0	1	0	0	0	0	0	0	0	0	1	0	0	0	0	0	0	0	0	1	0	0	0	0	0	0
8140	SLC7A5	0	1	0	0	0	0	0	0	0	1	0	0	0	1	0	0	0	0	0	0	0	0	0	0	0	0	0	0	0	0	0	0	0
27314	RAB30	0	0	0	0	0	0	1	0	1	0	0	0	0	0	0	0	1	0	0	0	0	0	0	1	0	0	0	0	0	0	0	0	0
3800	KIF5C	0	0	0	0	1	0	0	0	1	0	0	0	1	0	0	0	1	1	0	0	0	0	0	0	1	0	0	0	0	0	0	0	0
219	ALDH1B1	0	0	0	0	0	0	1	0	0	0	1	0	0	0	0	0	0	0	0	0	0	0	0	0	0	0	0	0	0	0	0	0	0
4897	NRCAM	0	1	0	0	0	1	0	0	0	0	0	0	0	1	0	0	0	0	0	0	0	0	0	0	1	1	1	0	0	0	0	0	0
10049	DNAJB6	0	0	0	0	0	0	1	0	0	0	1	0	0	1	0	0	0	1	0	0	0	0	0	0	0	0	0	0	0	0	0	0	0
9922	IQSEC1	0	0	0	0	0	0	1	0	0	0	1	0	0	0	0	0	0	0	0	0	0	0	0	0	1	0	0	0	0	0	0	0	0
2947	GSTM3	0	0	0	0	0	0	0	1	0	0	0	1	1	1	0	0	0	0	0	0	0	0	0	0	0	0	0	0	0	0	0	0	0
55326	AGPAT5	0	0	0	0	0	0	1	0	0	0	1	0	1	0	0	0	0	0	0	0	0	0	0	0	0	0	0	0	0	0	0	0	0
4719	NDUFS1	0	0	0	0	0	0	1	0	0	0	1	0	1	0	1	0	0	0	0	0	0	0	0	0	0	0	0	0	0	0	0	0	0
8831	SYNGAP1	0	0	0	0	0	1	1	0	0	0	0	0	0	0	0	1	0	0	1	1	0	0	0	0	1	1	1	0	0	1	0	0	0
493	ATP2B4	0	0	0	0	0	0	1	0	0	0	1	0	0	0	0	0	0	0	0	0	0	0	0	0	0	0	0	0	0	0	0	0	0
4728	NDUFS8	0	0	0	0	0	0	1	0	0	0	1	0	1	0	1	0	0	0	0	0	0	0	0	0	0	0	0	0	0	0	0	0	0
51466	EVL	0	1	0	0	0	1	0	0	0	0	0	0	0	1	0	0	0	0	0	0	0	0	0	0	0	1	0	0	0	0	0	1	0
622	BDH1	0	1	0	0	0	1	0	0	0	0	0	0	0	0	0	0	0	0	0	0	0	0	0	0	0	0	0	0	0	0	0	0	0
1996	ELAVL4	0	0	0	0	0	0	1	0	0	0	1	0	0	0	0	0	0	0	1	0	0	0	0	0	1	1	0	0	0	0	0	0	0
3310	HSPA6	0	0	0	0	0	0	0	1	0	0	0	1	1	1	0	0	0	0	0	0	0	0	0	0	0	0	0	0	0	0	0	0	0
4716	NDUFB10	0	1	0	0	0	1	0	0	0	0	0	0	1	0	1	0	0	0	0	0	0	0	0	0	0	0	0	0	0	0	0	0	0
956	ENTPD3	0	0	0	0	0	0	1	0	1	0	0	0	1	0	0	0	0	0	0	0	0	0	0	0	0	0	0	0	0	0	0	0	0
4200	ME2	0	0	1	0	0	1	0	0	0	0	0	0	1	0	0	0	0	0	0	0	0	0	0	0	0	0	0	0	1	0	0	0	0
56954	NIT2	0	0	0	0	0	0	1	0	0	0	1	0	0	0	0	0	0	0	0	0	0	0	0	0	0	0	0	0	0	0	0	0	0
4191	MDH2	0	0	0	0	0	0	1	0	0	0	1	0	1	0	0	0	0	0	0	0	0	0	0	0	0	0	0	0	1	0	0	0	0
2820	GPD2	0	0	0	0	0	0	1	0	0	0	1	0	1	0	0	0	0	0	0	0	0	0	0	0	0	0	0	0	0	0	0	0	0
55690	PACS1	0	1	0	0	0	1	0	0	0	0	0	0	0	0	0	0	0	1	0	1	0	0	0	0	0	0	0	0	0	0	0	0	0
10490	VTI1B	0	0	0	0	0	0	1	0	0	0	1	0	0	0	0	0	1	1	0	0	0	1	0	0	0	0	0	0	0	0	1	0	0
492	ATP2B3	0	0	0	0	0	0	1	0	0	0	1	0	0	0	0	0	0	0	0	0	0	1	0	0	0	0	0	0	0	0	0	0	0
1431	CS	0	0	0	0	0	0	1	0	0	0	1	0	1	0	0	0	0	1	0	0	0	0	0	0	0	0	0	0	1	0	0	0	0
51075	TMX2	0	0	0	0	0	0	1	0	1	0	0	0	0	0	0	0	0	0	0	0	0	0	0	0	0	0	0	0	0	0	0	0	0
822	CAPG	0	0	0	0	1	0	0	0	0	0	0	1	0	0	0	0	0	0	0	0	0	0	0	0	0	0	0	0	0	0	0	0	0
5361	PLXNA1	0	0	0	0	0	0	1	0	0	0	1	0	0	1	0	0	0	0	0	0	0	0	0	0	1	1	0	0	0	0	0	1	0
10645	CAMKK2	0	0	0	0	0	1	0	0	0	0	1	0	0	0	0	1	0	0	0	0	0	0	0	0	0	0	0	0	0	0	0	0	0
50808	AK3	0	0	0	0	0	0	1	0	0	0	1	0	1	0	0	0	0	0	0	0	0	0	0	0	0	0	0	0	0	0	0	0	0
2044	EPHA5	0	0	0	0	0	0	1	0	0	0	1	0	0	1	0	0	0	0	0	0	0	0	0	0	1	0	0	0	0	0	0	0	0
115207	KCTD12	0	0	0	0	0	0	1	0	0	0	1	0	0	0	0	0	0	0	0	0	0	0	0	0	0	0	0	0	0	0	0	0	0
1804	DPP6	0	0	0	0	0	0	1	0	0	0	1	0	0	0	0	0	0	0	0	1	0	0	0	0	0	0	0	0	0	0	0	0	0
7162	TPBG	0	0	1	0	0	1	0	0	0	0	0	0	0	0	0	0	0	0	1	1	0	1	0	0	1	0	0	0	0	0	0	0	0
27445	PCLO	0	0	0	0	0	0	1	0	0	0	1	0	0	0	0	0	1	0	0	0	1	1	0	0	0	0	1	0	0	0	0	0	0
23180	RFTN1	0	0	1	0	0	1	0	0	0	0	0	0	0	0	0	0	0	1	0	1	0	0	0	0	0	0	0	0	0	0	0	0	0
6230	RPS25	0	0	1	0	0	1	0	0	0	0	0	0	0	1	0	0	0	0	0	0	0	0	0	0	0	0	0	0	0	0	0	0	0
3329	HSPD1	0	0	0	0	0	0	1	0	0	0	1	0	0	0	1	0	0	1	0	0	0	0	0	0	0	0	0	0	0	0	0	0	0
64853	AIDA	0	0	0	1	0	0	0	0	1	0	0	0	0	0	0	0	0	0	0	0	0	0	0	0	0	0	0	0	0	0	0	0	0
1993	ELAVL2	0	0	0	0	0	0	1	0	0	0	1	0	0	1	0	0	0	0	0	0	0	0	0	0	0	0	0	0	0	0	0	0	0
55754	TMEM30A	0	0	0	0	0	0	1	0	0	0	1	0	0	0	0	0	0	1	0	0	0	0	0	0	0	1	0	0	0	0	0	0	0
27347	STK39	0	0	1	0	0	1	0	0	0	0	0	0	0	0	0	0	0	0	0	0	0	0	0	0	0	0	0	0	0	0	0	0	0
6520	SLC3A2	0	1	0	0	0	1	0	0	0	0	0	0	0	1	0	0	0	0	0	0	0	0	0	0	0	0	0	0	0	0	0	0	0
1995	ELAVL3	0	0	0	0	0	0	1	0	0	0	1	0	0	0	0	0	0	0	0	0	0	0	0	0	0	0	0	0	0	0	0	0	0
5160	PDHA1	0	0	0	0	0	1	0	0	0	0	1	0	1	1	0	0	0	0	0	0	0	0	1	0	0	0	0	0	1	0	0	0	0
498	ATP5A1;ATP5F1A	0	0	0	0	0	0	1	0	0	0	1	0	1	0	0	0	0	1	0	0	0	0	0	0	0	0	0	0	0	0	0	0	0
114134	SLC2A13	0	0	0	0	0	0	1	0	1	0	0	0	0	0	0	0	0	0	0	0	0	0	0	0	0	0	0	0	0	0	0	0	0
59353	TMEM35A;TMEM35	0	1	0	0	0	1	0	0	0	0	0	0	0	0	0	0	0	0	0	0	0	0	0	0	0	0	0	0	0	0	0	0	0
54708	MARCHF5;MARCH5	0	0	0	0	0	0	1	0	0	0	1	0	0	0	0	0	0	1	0	0	0	0	0	0	0	0	0	0	0	0	0	0	0
4082	MARCKS	1	0	0	0	1	0	0	0	0	0	0	0	0	0	0	0	0	0	0	0	0	0	0	0	0	0	0	0	0	0	0	0	0
10681	GNB5	0	0	0	0	0	0	1	0	0	0	1	0	1	0	0	1	0	0	0	0	0	0	1	0	0	0	0	0	0	0	0	0	0
30001	ERO1A;ERO1L	0	0	0	0	0	0	1	0	0	0	1	0	0	1	0	0	0	0	0	0	0	0	0	0	0	0	0	0	0	0	0	0	0
92259	MRPS36	0	0	1	0	0	0	0	0	0	0	1	0	1	1	0	0	0	0	0	0	0	0	0	0	0	0	0	0	1	0	0	0	0
4722	NDUFS3	0	0	0	0	0	0	1	0	0	0	1	0	1	0	1	0	0	0	0	0	0	0	0	0	0	0	0	0	0	0	0	1	0
6194	RPS6	0	0	0	0	0	0	0	0	1	0	0	0	1	1	0	0	0	0	0	0	0	0	0	0	0	0	0	0	0	0	0	0	0
4684	NCAM1	0	0	0	0	0	0	0	0	0	0	1	0	0	0	0	0	0	0	0	0	0	0	0	0	1	0	0	0	0	0	0	0	0
57554	LRRC7	0	0	0	0	0	0	1	0	0	0	0	0	0	0	0	0	0	0	0	1	0	0	0	0	0	1	0	0	0	0	0	0	0
1400	CRMP1	0	0	0	0	0	0	0	0	1	0	0	0	0	1	0	0	0	0	0	0	0	0	0	0	1	1	0	0	0	0	0	0	0
8611	PPAP2A;PLPP1	0	0	0	0	0	0	1	0	0	0	0	0	0	1	0	0	0	0	0	0	0	0	0	0	0	0	0	0	0	0	0	0	0
2670	GFAP	0	0	0	1	0	0	0	0	0	0	0	0	0	0	0	0	0	0	0	0	0	0	0	0	1	1	0	0	0	0	0	0	0
6232	RPS27	0	1	0	0	0	0	0	0	0	0	0	0	0	1	0	0	0	0	0	0	0	0	0	0	0	0	0	0	0	0	0	0	0
57130	ATP13A1	0	0	0	0	0	0	1	0	0	0	0	0	0	0	0	0	0	0	0	1	0	0	0	0	0	0	0	0	0	0	0	0	0
9181	ARHGEF2	0	0	0	0	0	1	0	0	0	0	0	0	0	0	0	0	0	1	0	0	0	0	0	0	1	0	0	0	0	0	0	1	0
6529	SLC6A1	0	0	0	0	0	0	1	0	0	0	0	0	0	0	0	1	0	0	1	0	0	1	0	0	0	0	1	1	0	0	0	0	0
1653	DDX1	0	0	0	0	0	0	0	0	0	0	1	0	0	0	0	0	0	0	0	0	0	0	0	0	0	0	0	0	0	0	0	0	0
617	BCS1L	0	0	0	0	0	1	0	0	0	0	0	0	1	0	1	0	0	1	0	1	0	0	0	0	0	0	0	0	0	0	0	0	0
9513	FXR2	0	0	0	0	0	0	0	0	0	0	1	0	0	0	0	0	0	0	0	0	0	0	0	0	0	1	0	0	0	0	0	0	0
22895	RPH3A	0	0	0	0	0	0	1	0	0	0	0	0	0	0	0	0	0	1	0	0	0	1	0	0	0	0	0	0	0	1	0	0	0
56920	SEMA3G	0	1	0	0	0	0	0	0	0	0	0	0	0	0	0	0	0	0	0	0	0	0	0	0	1	1	0	0	0	0	0	0	0
6821	SUOX	0	0	0	0	0	0	1	0	0	0	0	0	0	0	0	0	0	0	0	0	0	0	0	0	0	0	0	0	0	0	0	0	0
22883	CLSTN1	0	0	0	0	0	0	1	0	0	0	0	0	0	0	0	0	0	0	1	1	0	1	0	0	0	0	0	0	0	0	0	0	0
3709	ITPR2	0	0	0	0	0	0	0	0	0	0	1	0	1	0	0	0	0	0	0	0	0	0	0	0	0	0	0	0	0	0	0	0	0
11343	MGLL	0	0	0	0	0	1	0	0	0	0	0	0	0	0	0	0	0	0	0	0	0	0	0	0	0	0	0	0	0	0	0	0	0
6801	STRN	0	0	0	0	0	1	0	0	0	0	0	0	0	0	0	0	0	0	0	0	0	0	0	0	1	0	0	0	0	0	0	0	0
4599	MX1	0	0	0	1	0	0	0	0	0	0	0	0	0	0	0	0	0	0	0	0	0	0	0	0	0	0	0	0	0	0	0	0	0
7386	UQCRFS1	0	1	0	0	0	0	0	0	0	0	0	0	1	0	1	0	0	0	0	0	0	0	0	0	0	0	0	0	0	0	0	0	0
526	ATP6V1B2	0	1	0	0	0	0	0	0	0	0	0	0	1	1	0	0	0	0	0	0	0	0	0	0	0	0	0	1	0	0	0	0	0
81873	ARPC5L	0	0	0	0	0	1	0	0	0	0	0	0	0	0	0	0	0	0	0	0	0	0	0	0	0	0	0	0	0	0	0	0	0
171425	CLYBL	0	0	0	0	0	0	0	0	0	0	1	0	0	0	0	0	0	0	0	0	0	0	0	0	0	0	0	0	0	0	0	0	0
6421	SFPQ	0	0	0	0	0	0	0	0	1	0	0	0	0	0	0	0	0	0	0	0	0	0	0	0	0	0	0	0	0	0	0	0	0
23092	ARHGAP26	0	0	0	0	0	0	1	0	0	0	0	0	0	0	0	0	0	0	0	0	0	0	0	0	0	0	0	0	0	0	0	1	0
2675	GFRA2	0	0	0	0	0	0	0	0	0	0	1	0	0	0	0	0	0	0	0	0	0	0	0	0	0	0	0	0	0	0	0	0	0
4869	NPM1	0	0	0	0	0	0	0	0	0	0	1	0	0	1	0	0	1	1	0	0	0	0	0	0	0	0	0	0	0	0	0	0	0
9194	SLC16A7	0	0	0	0	0	0	1	0	0	0	0	0	0	0	0	0	0	0	0	0	0	0	0	0	0	0	0	0	0	0	0	0	0
23386	NUDCD3	0	0	0	0	0	0	0	0	1	0	0	0	0	0	0	0	0	0	0	0	0	0	0	0	0	0	0	0	0	0	0	0	0
4340	MOG	0	0	0	0	0	0	0	1	0	0	0	0	0	0	0	0	0	0	0	0	0	0	0	0	0	0	0	0	0	0	0	0	0
115817	DHRS1	0	1	0	0	0	0	0	0	0	0	0	0	0	0	0	0	0	0	0	0	0	0	0	0	0	0	0	0	0	0	0	0	0
5580	PRKCD	0	0	0	0	0	0	0	0	1	0	0	0	1	1	0	0	0	0	0	0	0	0	0	0	1	1	0	0	0	0	0	1	0
25873	RPL36	0	0	0	0	0	0	1	0	0	0	0	0	0	1	0	0	0	0	0	0	0	0	0	0	0	0	0	0	0	0	0	0	0
192683	SCAMP5	0	0	0	0	0	0	1	0	0	0	0	0	0	0	0	0	0	0	0	0	1	1	0	0	0	0	0	0	0	0	0	0	0
4597	MVD	0	0	0	0	0	0	0	0	0	0	0	1	1	0	0	0	0	0	0	0	0	0	0	0	0	0	0	0	0	0	0	0	0
64753	CCDC136	0	0	0	0	0	0	0	0	1	0	0	0	0	0	0	0	0	0	0	0	0	0	0	0	0	0	0	0	0	0	0	0	0
25934	NIPSNAP3A	0	0	0	0	0	1	0	0	0	0	0	0	0	0	0	0	0	0	0	0	0	0	0	0	0	0	0	0	0	0	0	0	0
283450	HECTD4	0	0	0	0	0	0	1	0	0	0	0	0	0	0	0	0	0	0	0	0	0	0	0	0	0	0	0	0	0	0	0	0	0
9361	LONP1	0	0	0	0	0	0	1	0	0	0	0	0	0	0	1	0	0	0	0	0	0	0	0	0	0	0	0	0	0	0	0	0	0
4713	NDUFB7	0	0	0	0	0	0	0	0	0	0	1	0	1	0	1	0	0	0	0	0	0	0	0	0	0	0	0	0	0	0	0	0	0
5911	RAP2A	0	0	0	0	0	0	1	0	0	0	0	0	0	0	0	0	0	0	0	1	0	0	0	0	0	1	0	0	0	0	0	0	0
79033	ERI3	0	0	0	0	0	1	0	0	0	0	0	0	0	0	0	0	0	0	0	0	0	0	0	0	0	0	0	0	0	0	0	0	0
23321	TRIM2	0	0	0	0	0	0	0	0	0	0	0	1	0	0	0	0	0	0	0	0	0	0	0	0	0	0	0	0	0	0	0	0	0
117	ADCYAP1R1	0	0	0	0	0	0	0	0	1	0	0	0	0	0	0	0	0	0	0	0	0	0	0	0	0	0	0	0	0	0	0	0	0
9253	NUMBL	0	0	0	0	0	1	0	0	0	0	0	0	0	0	0	0	0	0	0	0	0	0	0	0	1	0	0	0	0	0	0	0	0
5528	PPP2R5D	0	0	0	0	0	0	1	0	0	0	0	0	0	0	0	0	0	0	0	0	0	0	0	0	0	0	0	0	0	0	0	1	0
3646	EIF3E	0	0	0	0	0	0	0	0	1	0	0	0	0	1	0	0	0	0	0	0	0	0	0	0	0	0	0	0	0	0	0	0	0
55972	SLC25A40	0	0	0	0	0	1	0	0	0	0	0	0	0	0	0	0	0	0	0	0	0	0	0	0	0	0	0	0	0	0	0	0	0
1660	DHX9	0	0	0	0	0	0	0	0	1	0	0	0	0	1	0	0	0	1	0	0	0	0	0	0	0	0	0	0	0	0	0	0	0
9369	NRXN3	0	0	0	0	0	0	1	0	0	0	0	0	0	0	0	1	0	0	1	0	0	0	0	0	1	0	0	0	0	1	0	0	0
2983	GUCY1B3;GUCY1B1	0	0	0	0	0	1	0	0	0	0	0	0	1	0	0	0	0	0	0	0	0	0	0	0	0	0	0	0	0	0	0	0	0
27429	HTRA2	0	0	0	0	0	0	0	0	0	0	1	0	0	0	0	0	0	0	0	0	0	0	0	0	0	0	0	0	0	0	0	0	0
1937	EEF1G	0	0	0	0	0	0	1	0	0	0	0	0	0	1	0	0	0	0	0	0	0	0	0	0	0	0	0	0	0	0	0	0	0
3421	IDH3G	0	0	0	0	0	0	0	0	0	0	1	0	1	0	0	0	0	1	0	0	0	0	0	0	0	0	0	0	1	0	0	0	0
2782	GNB1	0	0	0	0	0	0	1	0	0	0	0	0	1	0	0	1	0	0	0	0	0	1	0	0	0	0	0	0	0	0	0	0	0
8776	MTMR1	0	0	0	0	0	0	1	0	0	0	0	0	1	0	0	0	0	0	0	0	0	0	0	0	0	0	0	0	0	0	0	1	0
2909	ARHGAP35	0	1	0	0	0	0	0	0	0	0	0	0	0	0	0	0	0	0	0	0	0	0	0	0	1	1	0	0	0	0	0	1	0
2235	FECH	0	1	0	0	0	0	0	0	0	0	0	0	0	0	0	0	0	0	0	0	0	0	0	0	0	0	0	0	0	0	0	0	0
80262	PHAF1;C16orf70	0	0	0	0	0	1	0	0	0	0	0	0	0	0	0	0	0	0	0	0	0	0	0	0	0	0	0	0	0	0	0	0	0
51566	ARMCX3	0	0	0	0	0	0	0	0	1	0	0	0	0	0	1	0	1	0	0	0	0	0	0	0	0	0	0	0	0	0	0	1	0
5577	PRKAR2B	0	0	0	0	0	0	1	0	0	0	0	0	0	0	0	1	0	0	1	0	0	0	0	0	0	0	0	0	0	0	0	0	0
283871	PGP	0	0	0	0	0	0	0	0	0	0	1	0	0	0	0	0	0	0	0	0	0	0	0	0	0	0	0	0	0	0	0	0	0
226	ALDOA	0	0	0	0	0	0	1	0	0	0	0	0	1	0	0	0	0	0	0	0	0	0	0	0	0	0	0	0	1	0	0	0	0
83658	DYNLRB1	0	0	0	0	0	0	1	0	0	0	0	0	0	0	0	0	0	0	0	0	0	0	0	0	0	0	0	0	0	0	0	0	0
56948	SDR39U1	0	0	0	0	0	0	0	0	1	0	0	0	0	0	0	0	0	0	0	0	0	0	0	0	0	0	0	0	0	0	0	0	0
2194	FASN	0	0	0	0	0	0	0	0	0	0	0	1	0	0	0	0	0	0	0	0	0	0	0	0	0	0	0	0	1	0	0	0	0
4905	NSF	0	0	0	0	0	0	1	0	0	0	0	0	0	0	0	1	1	1	0	1	1	1	0	0	0	0	0	1	0	0	1	0	0
1759	DNM1	0	0	0	0	0	0	1	0	0	0	0	0	0	1	0	1	1	0	1	0	0	1	0	0	0	0	0	1	0	0	0	0	0
57599	WDR48	0	0	0	0	0	0	1	0	0	0	0	0	0	0	0	0	0	0	0	0	0	0	0	0	0	0	0	0	0	0	0	0	0
7163	TPD52	0	0	0	0	0	0	0	0	0	0	1	0	0	0	0	0	0	0	0	0	0	0	0	0	0	0	0	0	0	0	0	0	0
8030	CCDC6	0	0	0	0	0	0	0	0	0	0	0	1	0	0	0	0	0	0	0	0	0	0	0	0	0	0	0	0	0	0	0	0	0
6643	SNX2	1	0	0	0	0	0	0	0	0	0	0	0	0	0	0	0	1	1	0	0	0	0	0	0	1	0	0	0	0	0	0	0	0
8799	PEX11B	0	0	0	0	0	0	1	0	0	0	0	0	0	0	0	0	0	1	0	0	0	0	0	0	0	0	0	0	0	0	0	0	0
54732	TMED9	0	0	0	0	0	0	0	0	0	0	1	0	0	0	0	0	1	1	0	0	0	0	0	0	0	0	0	0	0	0	0	0	0
6139	RPL17	0	0	0	0	0	0	1	0	0	0	0	0	0	1	0	0	0	0	0	0	0	0	0	0	0	0	0	0	0	0	0	0	0
51014	TMED7	0	0	0	0	0	0	0	0	0	0	1	0	0	0	0	0	0	0	0	0	0	0	0	0	0	0	0	0	0	0	0	0	0
8607	RUVBL1	0	0	0	0	0	0	0	0	0	0	1	0	0	0	0	0	0	0	0	0	0	0	0	0	0	0	0	0	0	0	0	0	0
6548	SLC9A1	0	0	0	0	0	0	0	0	0	0	1	0	0	0	1	0	0	1	0	0	0	1	0	0	0	0	0	0	0	0	0	0	0
673	BRAF	0	0	0	0	0	0	1	0	0	0	0	0	1	0	0	1	0	0	0	1	0	0	0	0	0	0	0	0	0	0	0	0	0
8874	ARHGEF7	0	0	0	0	0	0	1	0	0	0	0	0	0	1	0	1	0	0	0	0	0	0	0	0	0	1	1	0	0	0	0	1	0
8803	SUCLA2	0	0	0	0	0	0	1	0	0	0	0	0	1	1	0	0	0	0	0	0	0	0	0	0	0	0	0	0	1	0	0	0	0
55748	CNDP2	1	0	0	0	0	0	0	0	0	0	0	0	0	0	0	0	0	0	0	0	0	0	0	0	0	0	0	0	0	0	0	0	0
10657	KHDRBS1	0	0	0	0	0	0	1	0	0	0	0	0	0	0	0	0	0	0	0	0	0	0	0	0	0	0	0	0	0	0	0	0	0
51097	SCCPDH	0	1	0	0	0	0	0	0	0	0	0	0	0	0	0	0	0	0	0	0	0	0	0	0	0	0	0	0	0	0	0	0	0
10133	OPTN	0	0	0	0	0	0	0	0	0	0	0	1	0	0	0	0	0	0	0	0	0	0	0	0	0	0	0	0	0	0	0	0	0
57282	SLC4A10	0	0	0	0	0	1	0	0	0	0	0	0	0	0	0	0	0	0	0	0	0	0	0	0	0	0	0	0	0	0	0	0	0
3029	HAGH	0	0	1	0	0	0	0	0	0	0	0	0	1	1	0	0	0	0	0	0	0	0	0	0	0	0	0	0	1	0	0	0	0
118427	OLFM3	0	0	0	0	0	0	1	0	0	0	0	0	0	0	0	0	0	0	0	0	0	0	0	0	0	0	0	0	0	0	0	0	0
9373	PLAA	0	0	0	1	0	0	0	0	0	0	0	0	0	0	0	0	0	0	0	0	0	0	0	0	0	0	0	0	0	0	0	0	0
308	ANXA5	1	0	0	0	0	0	0	0	0	0	0	0	0	0	0	0	0	0	0	0	0	0	0	0	0	0	0	0	0	0	0	0	0
4967	OGDH	0	0	0	0	0	0	0	0	0	0	1	0	1	1	0	0	0	0	0	0	0	0	0	0	0	0	0	0	1	0	0	0	0
6389	SDHA	0	0	0	0	0	0	1	0	0	0	0	0	1	0	0	0	0	0	0	0	0	0	0	0	0	0	0	0	1	0	0	0	0
5718	PSMD12	0	0	0	0	0	0	1	0	0	0	0	0	1	1	0	0	0	0	0	0	0	0	0	0	0	0	0	0	0	0	0	0	0
9699	RIMS2	0	0	0	0	0	1	0	0	0	0	0	0	0	0	0	0	0	0	0	0	0	0	0	0	0	0	0	0	0	0	0	0	0
29114	TAGLN3	0	0	0	0	0	0	0	0	0	0	1	0	0	0	0	0	0	0	0	0	0	0	0	0	0	0	0	0	0	0	0	0	0
80725	SRCIN1	0	0	0	0	0	0	0	0	0	0	1	0	0	0	0	0	0	0	0	0	0	0	0	0	1	1	0	0	0	0	0	0	0
55750	AGK	0	0	0	0	0	1	0	0	0	0	0	0	0	1	1	0	0	1	0	1	0	0	0	0	0	0	0	0	0	0	0	0	0
127262	TPRG1L	0	1	0	0	0	0	0	0	0	0	0	0	0	0	0	0	0	0	0	0	0	0	0	0	0	0	0	0	0	0	0	0	0
11113	CIT	1	0	0	0	0	0	0	0	0	0	0	0	0	0	0	0	0	0	0	0	0	0	0	0	0	0	0	0	0	0	0	1	0
5122	PCSK1	0	0	0	0	0	1	0	0	0	0	0	0	0	0	0	0	0	0	0	0	0	0	0	0	0	0	0	0	0	0	0	0	0
11332	ACOT7	0	0	0	0	0	1	0	0	0	0	0	0	1	0	0	0	0	0	0	0	0	0	0	0	0	0	0	0	0	0	0	0	0
6228	RPS23	0	0	0	0	0	0	0	1	0	0	0	0	0	1	0	0	0	0	0	0	0	0	0	0	0	0	0	0	0	0	0	0	0
23392	ECM29;ECPAS	0	0	0	0	0	1	0	0	0	0	0	0	0	0	0	0	0	0	0	0	0	0	0	0	0	0	0	0	0	0	0	0	0
7381	UQCRB	0	0	0	0	0	1	0	0	0	0	0	0	1	0	0	0	0	0	0	0	0	0	0	0	0	0	0	0	0	0	0	0	0
7249	TSC2	0	0	0	0	0	0	1	0	0	0	0	0	1	0	0	1	1	1	0	0	1	0	0	1	1	0	0	0	0	0	0	0	0
528	ATP6V1C1	0	0	0	0	0	0	1	0	0	0	0	0	1	1	0	0	0	0	0	0	0	0	0	0	0	0	0	1	0	0	0	0	0
54946	SLC41A3	0	0	0	0	0	0	1	0	0	0	0	0	0	0	0	0	0	0	0	0	0	0	0	0	0	0	0	0	0	0	0	0	0
2281	FKBP1B	0	0	0	0	0	0	1	0	0	0	0	0	0	0	0	0	0	0	0	0	0	1	0	0	0	1	0	0	0	0	0	0	0
79837	PIP4K2C	0	0	0	0	0	1	0	0	0	0	0	0	1	0	0	0	0	0	0	0	0	0	0	0	0	0	0	0	0	0	0	0	0
83394	PITPNM3	0	0	0	0	0	0	1	0	0	0	0	0	1	0	0	0	0	0	0	0	0	0	0	0	0	0	0	0	0	0	0	0	0
5690	PSMB2	0	0	0	0	0	0	1	0	0	0	0	0	1	1	0	0	0	0	0	0	0	0	0	0	0	0	0	0	0	0	0	0	0
10059	DNM1L	0	0	0	0	0	0	0	0	0	0	0	1	0	0	1	0	1	1	0	0	0	0	0	0	1	0	0	1	0	0	1	0	0
1278	COL1A2	0	1	0	0	0	0	0	0	0	0	0	0	1	0	0	0	1	0	0	0	0	0	0	0	0	0	0	0	0	0	0	0	0
823	CAPN1	0	0	0	0	0	1	0	0	0	0	0	0	1	0	0	0	0	0	0	0	0	0	0	0	0	0	0	0	0	0	0	0	0
11080	DNAJB4	0	1	0	0	0	0	0	0	0	0	0	0	0	0	0	0	0	0	0	0	0	0	0	0	0	0	0	0	0	0	0	0	0
79944	L2HGDH	0	0	0	0	0	0	1	0	0	0	0	0	1	0	0	0	0	0	0	0	0	0	0	0	0	0	0	0	1	0	0	0	0
11031	RAB31	0	0	0	0	0	0	0	0	0	0	1	0	0	0	0	0	1	1	0	1	1	1	0	1	0	0	0	0	0	0	0	0	0
9927	MFN2	0	0	0	0	0	1	0	0	0	0	0	0	1	0	1	0	1	1	0	0	0	0	0	0	0	0	0	0	0	0	1	1	0
4035	LRP1	0	0	0	0	0	0	1	0	0	0	0	0	1	0	0	0	1	0	0	0	1	0	0	0	0	0	0	0	0	0	0	0	0
30968	STOML2	0	0	0	0	0	0	1	0	0	0	0	0	1	0	1	0	0	1	0	0	0	0	0	0	0	0	0	0	0	0	1	0	0
2180	ACSL1	0	0	0	0	0	0	1	0	0	0	0	0	1	1	0	0	0	0	0	0	0	0	0	0	0	0	0	0	0	0	0	0	0
5589	PRKCSH	0	0	0	0	0	0	0	0	0	0	1	0	0	1	0	0	0	0	0	0	0	0	0	0	0	0	0	0	0	0	0	0	0
6647	SOD1	0	0	0	0	0	1	0	0	0	0	0	0	1	1	0	0	0	0	1	0	1	0	0	0	1	0	0	0	0	0	0	0	0
1917	EEF1A2	1	0	0	0	0	0	0	0	0	0	0	0	0	1	0	0	0	0	0	0	0	0	0	0	0	0	0	0	0	0	0	0	0
22907	DHX30	0	0	0	1	0	0	0	0	0	0	0	0	0	0	0	0	0	0	0	0	0	0	0	0	0	0	0	0	0	0	0	0	0
10048	RANBP9	0	1	0	0	0	0	0	0	0	0	0	0	0	1	0	0	0	0	0	0	0	0	0	0	0	0	0	0	0	0	0	0	0
31	ACACA	0	0	0	0	0	0	1	0	0	0	0	0	1	1	0	0	0	0	0	0	0	0	0	0	0	0	0	0	0	0	0	0	0
23673	STX12	0	0	0	0	0	0	0	0	0	0	1	0	0	0	0	0	1	1	0	0	0	0	0	0	0	0	0	0	0	0	1	0	0
53616	ADAM22	0	0	0	0	0	0	1	0	0	0	0	0	0	0	0	0	0	0	0	0	0	0	0	0	0	0	0	0	0	0	0	0	0
8682	PEA15	0	0	0	0	0	0	0	0	0	0	0	1	0	0	0	0	0	0	0	0	0	0	0	0	0	0	0	0	0	0	0	0	0
4685	NCAM2	0	0	0	0	0	0	1	0	0	0	0	0	1	0	0	0	0	0	0	0	0	0	0	0	1	0	0	0	0	0	0	0	0
23760	PITPNB	0	0	0	0	0	0	1	0	0	0	0	0	0	0	0	0	1	0	0	0	0	0	0	0	0	0	0	0	0	0	0	0	0
6000	RGS7	0	0	0	0	0	0	1	0	0	0	0	0	0	0	0	0	0	0	0	0	0	0	0	0	0	0	0	0	0	0	0	0	0
343990	CRACDL;KIAA1211L	0	0	0	0	0	0	1	0	0	0	0	0	0	0	0	0	0	0	0	0	0	0	0	0	0	0	0	0	0	0	0	0	0
1495	CTNNA1	0	0	1	0	0	0	0	0	0	0	0	0	0	0	0	0	0	0	0	0	0	0	0	0	1	0	0	0	0	0	0	0	0
5532	PPP3CB	0	0	0	0	0	0	1	0	0	0	0	0	1	1	0	0	0	0	1	0	1	1	0	0	1	0	0	0	0	0	0	0	0
1837	DTNA	0	0	0	0	0	0	0	0	0	0	0	1	0	0	0	0	0	0	0	0	0	0	0	0	0	0	0	0	0	0	0	0	0
6616	SNAP25	0	0	0	0	0	0	0	0	0	0	1	0	0	0	0	1	1	0	1	1	0	1	0	0	0	1	0	1	0	0	1	0	0
9946	CRYZL1	0	0	0	0	0	0	1	0	0	0	0	0	0	0	0	0	0	0	0	0	0	0	0	0	0	0	0	0	0	0	0	0	0
23504	RIMBP2	0	0	0	0	0	0	0	0	1	0	0	0	0	0	0	0	0	0	0	0	0	0	0	0	0	0	0	0	0	0	0	0	0
53343	NUDT9	0	0	0	0	0	0	1	0	0	0	0	0	1	0	0	0	0	0	0	0	0	0	0	0	0	0	0	0	0	0	0	0	0
3339	HSPG2	0	1	0	0	0	0	0	0	0	0	0	0	0	1	0	0	0	0	0	0	0	0	0	0	0	0	0	0	0	0	0	0	0
11338	U2AF2	0	0	0	0	0	0	0	0	1	0	0	0	0	1	0	0	0	0	0	0	0	0	0	0	0	0	0	0	0	0	0	0	0
414919	C8orf82	0	0	0	0	0	0	1	0	0	0	0	0	0	0	0	0	0	0	0	0	0	0	0	0	0	0	0	0	0	0	0	0	0
9885	OSBPL2	0	0	0	0	0	0	1	0	0	0	0	0	0	0	0	0	0	0	0	0	0	0	0	0	0	0	0	0	0	0	0	0	0
8936	WASF1	0	0	0	0	0	0	1	0	0	0	0	0	0	0	1	0	1	0	0	0	0	0	0	0	1	0	1	0	0	0	0	1	0
3035	HARS1;HARS	0	0	0	0	0	0	0	0	1	0	0	0	0	1	0	0	0	0	0	0	0	0	0	0	0	0	0	0	0	0	0	0	0
9567	GTPBP1	0	0	0	0	0	0	1	0	0	0	0	0	1	1	0	0	0	0	0	0	0	0	0	0	0	0	0	0	0	0	0	0	0
83787	ARMC10	0	0	0	0	0	0	1	0	0	0	0	0	0	0	0	0	0	0	0	0	0	0	0	0	0	0	0	0	0	0	0	0	0
738	VPS51	0	0	0	0	0	1	0	0	0	0	0	0	0	0	0	0	1	0	0	1	0	0	0	0	0	0	0	0	0	0	0	0	0
114787	GPRIN1	0	0	0	0	0	0	1	0	0	0	0	0	0	0	0	0	0	0	0	0	0	0	0	0	1	0	0	0	0	0	0	0	0
83660	TLN2	0	1	0	0	0	0	0	0	0	0	0	0	0	0	0	0	0	0	0	0	0	0	0	0	0	0	0	0	0	0	0	0	0
6175	RPLP0	0	0	0	0	0	0	1	0	0	0	0	0	0	1	0	0	0	0	0	0	0	0	0	0	0	0	0	0	0	0	0	0	0
5865	RAB3B	0	0	0	0	0	0	1	0	0	0	0	0	0	0	0	0	1	0	0	1	1	1	0	1	0	0	0	0	0	0	1	0	0
2823	GPM6A	0	0	0	0	0	0	1	0	0	0	0	0	0	0	0	0	0	0	0	0	0	0	0	0	1	1	1	0	0	0	0	0	0
57180	ACTR3B	0	0	0	0	0	0	1	0	0	0	0	0	0	0	0	0	0	0	0	0	0	0	0	0	0	0	0	0	0	0	0	0	0
60626	RIC8A	0	0	1	0	0	0	0	0	0	0	0	0	0	0	0	0	0	0	0	0	0	0	0	0	0	0	0	0	0	0	0	0	0
1384	CRAT	0	0	0	0	0	0	1	0	0	0	0	0	0	0	0	0	0	1	0	0	0	0	0	0	0	0	0	0	0	0	0	0	0
55161	TMEM33	0	0	0	1	0	0	0	0	0	0	0	0	0	0	0	0	0	0	0	0	0	0	0	0	0	0	0	0	0	0	0	0	0
2273	FHL1	1	0	0	0	0	0	0	0	0	0	0	0	0	0	0	0	0	0	0	0	0	0	0	0	0	0	0	0	0	0	0	0	0
682	BSG	0	0	0	0	0	0	1	0	0	0	0	0	1	0	0	0	0	0	0	1	0	0	0	0	1	0	0	0	1	0	0	0	0
51631	LUC7L2	0	0	0	0	0	0	0	0	1	0	0	0	0	0	0	0	0	0	0	0	0	0	0	0	0	0	0	0	0	0	0	0	0
23312	DMXL2	0	0	0	0	0	0	1	0	0	0	0	0	0	0	0	0	0	0	0	0	0	0	0	0	0	0	0	0	0	0	0	0	0
51608	GET4	0	0	0	0	0	0	1	0	0	0	0	0	0	0	0	0	0	1	0	1	0	0	0	0	0	0	0	0	0	0	0	0	0
3184	HNRNPD	0	0	0	0	0	0	1	0	0	0	0	0	0	1	0	0	0	0	0	0	0	0	0	0	0	0	0	0	0	0	0	0	0
6002	RGS12	0	0	0	0	0	0	1	0	0	0	0	0	0	0	0	0	0	0	0	0	0	0	0	0	0	0	0	0	0	0	0	0	0
3295	HSD17B4	0	0	0	0	0	0	1	0	0	0	0	0	1	1	0	0	0	1	0	0	0	0	0	0	0	0	0	0	0	0	0	0	0
3799	KIF5B	0	0	0	0	1	0	0	0	0	0	0	0	1	0	0	0	1	1	1	0	0	0	0	0	1	0	0	0	0	0	0	1	0
6136	RPL12	0	0	0	0	0	0	1	0	0	0	0	0	0	1	0	0	0	0	0	0	0	0	0	0	0	0	0	0	0	0	0	0	0
8440	NCK2	0	1	0	0	0	0	0	0	0	0	0	0	0	1	0	0	0	0	0	0	0	0	0	0	1	0	0	0	0	0	0	1	0
23136	EPB41L3	0	0	0	0	0	1	0	0	0	0	0	0	0	0	0	1	0	0	0	1	0	0	0	0	1	0	1	0	0	1	0	0	0
1468	SLC25A10	0	0	0	0	0	1	0	0	0	0	0	0	0	1	0	0	0	1	0	0	0	0	0	0	0	0	0	0	0	0	0	0	0
51571	CYRIB;FAM49B	0	0	0	0	0	1	0	0	0	0	0	0	0	0	0	0	0	0	0	0	0	0	0	0	0	0	0	0	0	0	0	0	0
9578	CDC42BPB	0	0	0	0	0	0	0	0	0	1	0	0	0	0	0	0	0	0	0	0	0	0	0	0	0	0	0	0	0	0	0	1	0
56776	FMN2	0	0	0	0	0	0	1	0	0	0	0	0	0	0	0	0	0	0	0	0	0	0	0	0	0	0	0	0	0	0	0	0	0
5789	PTPRD	0	0	0	0	0	0	1	0	0	0	0	0	0	0	0	1	0	0	1	0	0	1	0	0	0	1	1	0	0	1	0	0	0
80755	AARSD1	0	0	0	0	0	0	1	0	0	0	0	0	0	1	0	0	0	0	0	0	0	0	0	0	0	0	0	0	0	0	0	0	0
7407	VARS1;VARS	0	0	0	0	0	0	0	0	1	0	0	0	0	1	0	0	0	0	0	0	0	0	0	0	0	0	0	0	1	0	0	0	0
123606	NIPA1	0	0	0	0	0	0	0	0	1	0	0	0	0	0	0	0	0	0	0	0	0	0	0	0	0	0	0	0	0	0	0	0	0
815	CAMK2A	0	0	0	0	0	0	1	0	0	0	0	0	1	1	1	1	0	1	1	0	0	1	0	0	1	0	0	0	0	1	0	0	0
966	CD59	0	0	0	0	0	0	0	0	0	0	1	0	0	0	0	0	1	0	0	0	0	0	0	0	0	0	0	0	0	0	0	0	0
1508	CTSB	0	0	0	0	0	0	1	0	0	0	0	0	0	0	0	0	0	0	0	0	0	0	0	0	0	0	0	0	0	0	0	0	0
2243	FGA	0	0	0	0	0	0	0	0	1	0	0	0	0	1	0	0	0	0	0	0	1	0	0	0	0	0	0	0	0	0	0	0	0
10134	BCAP31	0	0	0	0	0	0	1	0	0	0	0	0	0	0	1	0	1	1	0	0	0	0	0	0	0	0	0	0	0	0	0	1	0
3913	LAMB2	0	1	0	0	0	0	0	0	0	0	0	0	0	0	0	0	0	0	0	0	0	0	0	0	1	0	1	0	0	0	0	0	0
6731	SRP72	0	0	0	0	0	0	0	0	0	0	1	0	0	1	0	0	0	1	0	1	0	0	0	0	0	0	0	0	0	0	0	0	0
10409	BASP1	0	0	0	0	0	0	1	0	0	0	0	0	0	0	0	0	0	0	0	0	0	0	0	0	0	0	0	0	0	0	0	1	0
513	ATP5F1D;ATP5D	0	0	0	0	0	0	0	0	0	0	1	0	1	0	1	0	0	0	0	0	0	0	0	0	0	0	0	0	0	0	0	0	0
7905	REEP5	0	0	0	0	0	0	1	0	0	0	0	0	0	0	0	0	0	0	0	0	0	0	0	0	0	0	0	0	0	0	0	0	0
158078	EEF1A1P5	1	0	0	0	0	0	0	0	0	0	0	0	0	1	0	0	0	0	0	0	0	0	0	0	0	0	0	0	0	0	0	0	0
22908	SACM1L	0	0	0	0	0	0	1	0	0	0	0	0	1	0	0	0	0	0	0	0	0	0	0	0	0	0	0	0	0	0	0	0	0
8218	CLTCL1	0	0	0	0	0	0	1	0	0	0	0	0	1	1	0	1	1	1	0	0	0	0	0	0	0	0	0	1	0	0	0	0	0
5976	UPF1	0	0	0	0	0	1	0	0	0	0	0	0	0	1	0	0	0	0	0	0	0	0	0	0	0	0	0	0	0	0	0	0	0
166614	DCLK2	0	0	0	1	0	0	0	0	0	0	0	0	0	0	0	0	0	0	0	0	0	0	0	0	0	0	0	0	0	0	0	0	0
3188	HNRNPH2	0	0	0	0	0	0	1	0	0	0	0	0	0	0	0	0	0	0	0	0	0	0	0	0	0	0	0	0	0	0	0	0	0
29927	SEC61A1	0	0	0	0	0	0	0	0	0	0	1	0	0	1	0	0	0	1	0	1	0	0	0	0	0	0	0	0	0	0	0	0	0
6717	SRI	0	0	0	0	0	0	1	0	0	0	0	0	0	0	0	0	0	0	0	0	0	0	0	0	0	0	0	0	0	0	0	0	0
57628	DPP10	0	0	0	0	0	0	0	0	0	0	1	0	0	0	0	0	0	0	0	0	0	0	0	0	0	0	0	0	0	0	0	0	0
3208	HPCA	1	0	0	0	0	0	0	0	0	0	0	0	0	0	0	0	0	0	0	0	0	0	0	0	0	0	0	0	0	0	0	0	0
27089	UQCRQ	0	0	0	0	0	0	0	0	0	0	1	0	1	0	0	0	0	0	0	0	0	0	0	0	0	0	0	0	0	0	0	0	0
9456	HOMER1	0	0	0	0	0	1	0	0	0	0	0	0	0	0	0	1	0	0	1	0	0	1	0	0	0	1	1	0	0	1	0	0	0
23196	FAM120A	0	0	0	0	0	0	1	0	0	0	0	0	0	0	0	0	0	0	0	0	0	0	0	0	0	0	0	0	0	0	0	0	0
1785	DNM2	0	0	0	0	0	0	0	0	1	0	0	0	0	1	0	1	1	0	0	1	1	1	0	0	1	1	0	1	0	0	0	0	0
6206	RPS12	0	0	0	0	0	0	0	0	0	0	1	0	0	1	0	0	0	0	0	0	0	0	0	0	0	0	0	0	0	0	0	0	0
26985	AP3M1	0	0	0	0	0	0	0	0	0	1	0	0	0	0	0	0	0	0	0	0	0	0	0	0	0	0	0	0	0	0	0	0	0
79751	SLC25A22	0	1	0	0	0	0	0	0	0	0	0	0	1	0	0	0	0	1	0	0	0	0	0	0	0	0	0	0	0	0	0	0	0
54776	PPP1R12C	0	0	0	0	0	0	1	0	0	0	0	0	0	0	0	0	0	0	0	0	0	0	0	0	0	0	0	0	0	0	0	0	0
2913	GRM3	0	0	0	0	0	0	1	0	0	0	0	0	0	0	0	0	0	0	1	0	0	1	0	0	0	0	0	0	0	1	0	0	0
4710	NDUFB4	0	0	0	0	0	0	1	0	0	0	0	0	1	0	1	0	0	0	0	0	0	0	0	0	0	0	0	0	0	0	0	0	0
8263	F8A1	0	0	0	0	1	0	0	0	0	0	0	0	0	0	0	0	0	0	0	0	0	0	0	0	0	0	0	0	0	0	0	0	0
57407	NMRAL1	0	0	0	0	0	1	0	0	0	0	0	0	0	0	0	0	0	0	0	0	0	0	0	0	0	0	0	0	0	0	0	0	0
63916	ELMO2	0	0	0	0	0	0	0	0	1	0	0	0	0	0	0	0	0	0	0	0	0	0	0	0	1	0	0	0	0	0	0	1	0
9379	NRXN2	0	0	0	0	0	0	0	0	0	0	1	0	0	0	0	1	0	0	1	1	0	1	0	0	0	0	1	0	0	1	0	0	0
1743	DLST	0	0	0	0	0	0	1	0	0	0	0	0	1	1	0	0	0	0	0	0	0	0	0	0	0	0	0	0	1	0	0	0	0
5604	MAP2K1	1	0	0	0	0	0	0	0	0	0	0	0	1	1	0	1	0	0	0	0	1	0	0	0	1	1	0	0	0	0	0	0	0
375790	AGRN	0	1	0	0	0	0	0	0	0	0	0	0	0	1	0	0	0	0	0	1	0	1	0	0	0	1	1	0	0	0	0	0	0
26575	RGS17	0	0	0	0	0	0	1	0	0	0	0	0	0	0	0	0	0	0	0	0	0	0	0	0	0	0	0	0	0	0	0	0	0
23435	TARDBP	0	0	0	0	0	0	0	0	1	0	0	0	1	0	0	0	0	0	0	0	0	0	0	0	0	0	0	0	0	0	0	0	0
6138	RPL15	0	0	0	0	0	0	0	0	0	0	1	0	0	1	0	0	0	0	0	0	0	0	0	0	0	0	0	0	0	0	0	0	0
145567	TTC7B	0	0	0	0	0	0	1	0	0	0	0	0	1	0	0	0	0	0	0	1	0	0	0	0	0	0	0	0	0	0	0	0	0
3996	LLGL1	0	0	0	0	0	0	0	1	0	0	0	0	0	0	0	0	0	0	0	0	0	0	0	0	1	0	0	0	0	0	0	0	0
58533	SNX6	0	0	0	0	0	0	0	0	1	0	0	0	0	0	0	0	0	1	0	0	0	0	0	0	0	0	0	0	0	0	0	0	0
9804	TOMM20	0	0	0	0	0	0	0	0	0	0	1	0	0	0	1	0	0	1	0	1	0	0	0	0	0	0	0	0	0	0	0	0	0
152330	CNTN4	0	0	0	0	0	1	0	0	0	0	0	0	0	0	0	0	0	0	0	0	0	0	0	0	1	0	0	0	0	0	0	0	0
284697	BTBD8;KIAA1107	0	0	0	0	0	1	0	0	0	0	0	0	0	0	0	0	0	0	0	0	0	1	0	0	1	0	0	0	0	0	0	0	0
6124	RPL4	0	0	0	0	0	0	0	0	0	0	1	0	0	1	0	0	0	0	0	0	0	0	0	0	0	0	0	0	0	0	0	0	0
7317	UBA1	0	0	0	0	0	0	0	0	0	0	0	1	0	0	0	0	0	0	0	0	0	0	0	0	0	0	0	0	0	0	0	0	0
5562	PRKAA1	0	0	1	0	0	0	0	0	0	0	0	0	1	0	0	1	0	1	1	0	1	0	0	0	0	0	0	0	0	0	0	0	0
4301	MLLT4;AFDN	0	0	0	0	0	0	1	0	0	0	0	0	0	0	0	0	0	0	0	1	0	0	0	0	0	0	1	0	0	0	0	0	0
1453	CSNK1D	0	0	0	0	0	0	1	0	0	0	0	0	0	1	0	0	1	1	0	0	0	0	0	0	0	0	0	0	0	0	0	0	0
7447	VSNL1	0	0	0	0	0	0	0	0	0	0	1	0	0	0	0	0	0	0	0	0	0	0	0	0	0	0	0	0	0	0	0	0	0
5878	RAB5C	0	0	0	0	0	0	1	0	0	0	0	0	0	0	0	0	1	1	0	0	1	0	0	1	0	0	0	0	0	0	0	0	0
8570	KHSRP	0	0	0	0	0	0	1	0	0	0	0	0	0	0	0	0	0	0	0	0	0	0	0	0	0	0	0	0	0	0	0	0	0
1639	DCTN1	0	1	0	0	0	0	0	0	0	0	0	0	1	1	0	0	1	0	1	0	0	0	0	0	0	0	1	0	0	0	0	0	0
8836	GGH	0	0	0	0	0	1	0	0	0	0	0	0	0	0	0	0	0	0	0	0	0	0	0	0	0	0	0	0	0	0	0	0	0
535	ATP6V0A1	0	0	0	0	0	0	1	0	0	0	0	0	1	0	0	0	0	0	0	0	0	0	0	0	0	0	0	1	0	0	0	0	0
7086	TKT	0	0	0	0	0	0	0	0	0	0	0	1	1	1	0	0	0	0	0	0	0	0	0	0	0	0	0	0	1	0	0	0	0
5034	P4HB	0	0	0	0	0	0	0	0	0	0	1	0	0	1	0	0	0	0	0	0	0	0	0	0	0	0	0	0	0	0	0	0	0
284069	FAM171A2	0	0	0	0	0	1	0	0	0	0	0	0	0	0	0	0	0	0	0	0	0	0	0	0	0	0	0	0	0	0	0	0	0
51400	PPME1	0	0	0	0	0	0	0	0	0	0	0	1	0	0	0	0	0	0	0	0	0	0	0	0	0	0	0	0	0	0	0	0	0
51606	ATP6V1H	0	0	0	0	0	1	0	0	0	0	0	0	1	1	0	0	0	0	0	0	0	0	0	0	0	0	0	1	0	0	0	0	0
8522	GAS7	0	0	0	0	0	0	1	0	0	0	0	0	0	0	0	0	0	0	0	0	0	0	0	0	1	0	0	0	0	0	0	0	0
7284	TUFM	0	0	0	0	0	0	1	0	0	0	0	0	0	1	0	0	0	0	0	0	0	0	0	0	0	0	0	0	0	0	0	0	0
6546	SLC8A1	0	0	0	0	0	0	1	0	0	0	0	0	0	0	0	0	0	0	0	0	0	1	0	0	0	0	0	0	0	0	0	0	0
2596	GAP43	0	0	0	0	0	0	1	0	0	0	0	0	0	1	0	0	0	0	0	0	0	0	0	0	1	1	0	0	0	0	0	0	0
11122	PTPRT	0	0	0	0	0	0	1	0	0	0	0	0	0	0	0	0	0	0	0	0	0	0	0	0	0	0	0	0	0	0	0	0	0
55521	TRIM36	0	0	0	0	0	1	0	0	0	0	0	0	0	0	0	0	0	0	0	0	0	0	0	0	0	0	0	0	0	0	0	0	0
6804	STX1A	0	1	0	0	0	0	0	0	0	0	0	0	1	0	0	1	1	1	1	1	1	1	0	0	0	0	0	1	0	1	1	0	0
2932	GSK3B	0	0	0	0	0	0	1	0	0	0	0	0	1	1	1	0	0	1	1	0	1	1	0	0	1	1	0	0	0	0	0	0	0
259217	HSPA12A	0	0	0	0	0	1	0	0	0	0	0	0	0	1	0	0	0	0	0	0	0	0	0	0	0	0	0	0	0	0	0	0	0
6782	HSPA13	0	0	0	0	0	1	0	0	0	0	0	0	0	1	0	0	0	0	0	0	0	0	0	0	0	0	0	0	0	0	0	0	0
5715	PSMD9	0	0	0	0	0	0	0	0	1	0	0	0	1	1	0	0	0	0	0	0	0	0	0	0	0	0	0	0	0	0	0	0	0
3417	IDH1	0	0	0	0	0	1	0	0	0	0	0	0	1	1	0	0	0	1	0	0	0	0	0	0	0	0	0	0	1	0	0	0	0
412	STS	0	0	0	0	0	0	1	0	0	0	0	0	0	0	0	0	0	0	0	0	0	0	0	0	0	0	0	0	0	0	0	0	0
57636	ARHGAP23	0	0	0	1	0	0	0	0	0	0	0	0	0	0	0	0	0	0	0	0	0	0	0	0	0	0	0	0	0	0	0	1	0
81889	FAHD1	0	0	0	0	0	0	1	0	0	0	0	0	1	0	0	0	0	0	0	0	0	0	0	0	0	0	0	0	1	0	0	0	0
5912	RAP2B	0	0	0	0	0	0	1	0	0	0	0	0	0	0	0	0	0	0	0	0	0	0	0	0	0	0	0	0	0	0	0	0	0
23129	PLXND1	0	0	0	0	0	0	0	0	0	0	1	0	0	1	0	0	0	0	0	0	0	0	0	0	1	1	1	0	0	0	0	1	0
3187	HNRNPH1	0	0	0	0	0	0	1	0	0	0	0	0	0	1	0	0	0	0	0	0	0	0	0	0	0	0	0	0	0	0	0	0	0
57118	CAMK1D	0	0	0	0	0	0	1	0	0	0	0	0	0	0	0	0	0	0	0	0	1	0	0	0	0	1	0	0	0	0	0	0	0
23204	ARL6IP1	0	0	0	0	0	1	0	0	0	0	0	0	0	0	0	0	0	0	0	0	0	0	0	0	0	0	0	0	0	0	0	0	0
22866	CNKSR2	0	0	0	0	0	0	1	0	0	0	0	0	0	0	0	0	0	0	0	0	0	0	0	0	0	0	1	0	0	0	0	0	0
8499	PPFIA2	0	0	0	0	0	0	1	0	0	0	0	0	0	0	0	1	1	0	0	0	0	0	0	0	0	1	1	1	0	1	0	0	0
148808	MFSD4;MFSD4A	0	0	0	0	0	0	1	0	0	0	0	0	0	0	0	0	0	0	0	0	0	0	0	0	0	0	0	0	0	0	0	0	0
816	CAMK2B	0	0	0	0	0	0	1	0	0	0	0	0	1	1	0	1	0	0	1	0	0	0	0	0	0	1	0	0	0	1	0	0	0
23385	NCSTN	0	0	0	0	0	0	1	0	0	0	0	0	1	1	0	0	0	0	1	0	0	0	0	0	0	0	0	0	0	0	0	0	0
3047	HBG1	0	0	0	0	0	0	0	0	1	0	0	0	0	0	0	0	0	0	0	0	0	0	0	0	0	0	0	0	0	0	0	0	0
23362	PSD3	0	0	0	0	0	0	1	0	0	0	0	0	0	0	0	0	0	0	0	0	0	0	0	0	0	0	0	0	0	0	0	0	0
358	AQP1	0	0	0	0	0	0	0	1	0	0	0	0	0	0	0	0	0	0	0	0	0	0	0	0	0	0	0	0	0	0	0	0	0
5692	PSMB4	0	0	0	0	0	0	1	0	0	0	0	0	1	1	0	0	0	0	0	0	0	0	0	0	0	0	0	0	0	0	0	0	0
84894	LINGO1	0	0	0	0	0	1	0	0	0	0	0	0	0	0	0	0	0	0	0	0	0	0	0	0	0	0	0	0	0	0	0	0	0
57552	NCEH1	0	0	0	0	0	0	1	0	0	0	0	0	0	0	0	0	0	0	0	0	0	0	0	0	0	0	0	0	0	0	0	0	0
9289	ADGRG1;GPR56	0	0	0	0	0	1	0	0	0	0	0	0	0	0	0	0	0	0	0	0	0	0	0	0	0	0	0	0	0	0	0	0	0
26059	ERC2	0	0	0	0	0	0	1	0	0	0	0	0	0	0	0	0	0	0	1	0	0	1	0	0	0	0	1	0	0	0	1	0	0
23788	MTCH2	0	0	0	0	0	0	1	0	0	0	0	0	0	0	0	0	0	1	0	0	0	0	0	0	0	0	0	0	0	0	0	0	0
481	ATP1B1	0	0	0	0	0	0	1	0	0	0	0	0	1	1	0	0	0	1	0	1	0	1	0	0	0	0	0	0	0	0	0	0	0
8079	MLF2	0	0	0	0	0	0	1	0	0	0	0	0	0	0	0	0	0	0	0	0	0	0	0	0	0	0	0	0	0	0	0	0	0
445	ASS1	0	0	0	1	0	0	0	0	0	0	0	0	0	0	0	0	0	0	0	0	0	0	0	0	0	0	0	0	1	0	0	0	0
5526	PPP2R5B	0	1	0	0	0	0	0	0	0	0	0	0	0	1	0	1	0	0	0	0	0	0	0	0	0	1	0	0	0	0	0	1	0
128240	APOA1BP;NAXE	0	0	0	0	0	0	1	0	0	0	0	0	1	0	0	0	0	0	0	0	0	0	0	0	0	0	0	0	0	0	0	0	0
1340	COX6B1	0	0	0	0	0	0	1	0	0	0	0	0	1	1	0	0	0	0	0	0	0	0	0	0	0	0	0	0	0	0	0	0	0
9368	SLC9A3R1	0	0	0	0	1	0	0	0	0	0	0	0	0	0	0	0	0	0	0	0	0	0	0	0	1	0	0	0	0	0	0	0	0
25851	TECPR1	0	0	0	0	0	0	1	0	0	0	0	0	0	0	0	0	0	0	0	0	0	0	0	0	0	0	0	0	0	0	0	0	0
2572	GAD2	0	0	0	1	0	0	0	0	0	0	0	0	0	0	0	0	0	0	0	0	0	0	0	0	0	0	0	1	0	0	0	0	0
129285	PPP1R21	0	0	0	0	0	0	1	0	0	0	0	0	0	0	0	0	0	0	0	0	0	0	0	0	0	0	0	0	0	0	0	0	0
3911	LAMA5	0	1	0	0	0	0	0	0	0	0	0	0	0	0	0	0	0	0	0	1	0	0	0	0	1	0	0	0	0	0	0	0	0
2861	GPR37	0	1	0	0	0	0	0	0	0	0	0	0	1	0	0	0	0	0	1	0	0	0	0	0	1	0	0	0	0	0	0	0	0
3897	L1CAM	0	0	0	0	0	0	1	0	0	0	0	0	0	0	0	0	0	0	0	0	0	0	0	0	1	1	0	0	0	0	0	0	0
9854	C2CD2L	0	0	0	0	0	0	1	0	0	0	0	0	0	0	0	0	0	0	0	0	0	0	0	0	0	0	0	0	0	0	0	0	0
11140	CDC37	0	0	0	0	0	0	0	0	0	0	1	0	0	0	0	0	0	1	0	0	0	0	0	0	0	0	0	0	0	0	0	1	0
79888	LPCAT1	0	1	0	0	0	0	0	0	0	0	0	0	1	0	0	0	0	0	0	0	0	0	0	0	0	0	0	0	0	0	0	0	0
7879	RAB7A	1	0	0	0	0	0	0	0	0	0	0	0	0	0	0	0	1	1	0	1	1	0	0	1	0	0	0	0	0	0	1	1	0
8450	CUL4B	0	0	0	0	0	0	0	0	1	0	0	0	0	0	0	0	0	0	0	0	0	0	0	0	1	0	0	0	0	0	0	0	0
285148	IAH1	0	0	0	0	0	0	1	0	0	0	0	0	0	0	0	0	0	0	0	0	0	0	0	0	0	0	0	0	0	0	0	0	0
5165	PDK3	0	0	1	0	0	0	0	0	0	0	0	0	1	0	0	0	0	0	0	0	0	0	0	0	0	0	0	0	1	0	0	0	0
10554	AGPAT1	0	0	0	0	0	0	0	0	0	0	1	0	1	0	0	0	0	0	0	0	0	0	0	0	0	0	0	0	0	0	0	0	0
8508	NIPSNAP1	0	0	0	0	0	0	1	0	0	0	0	0	0	0	0	0	0	0	0	0	0	0	0	0	0	0	0	0	0	0	0	0	0
51761	ATP8A2	0	0	0	0	0	0	1	0	0	0	0	0	0	0	0	0	0	0	1	0	0	0	0	0	1	1	0	0	0	0	0	0	0
78991	PCYOX1L	0	0	0	0	0	0	1	0	0	0	0	0	0	0	0	0	0	0	0	0	0	0	0	0	0	0	0	0	0	0	0	0	0
27243	CHMP2A	0	0	0	0	0	0	0	0	0	0	1	0	0	1	0	0	1	0	0	0	1	0	0	0	0	0	0	0	0	0	1	0	0
8826	IQGAP1	1	0	0	0	0	0	0	0	0	0	0	0	0	0	0	0	0	0	0	0	0	0	0	0	1	0	0	0	0	0	0	1	0
23787	MTCH1	0	0	0	0	0	0	1	0	0	0	0	0	0	0	0	0	0	0	0	0	0	0	0	0	0	0	0	0	0	0	0	0	0
10527	IPO7	0	0	0	0	0	0	0	0	0	0	0	1	0	0	0	0	0	0	0	0	0	0	0	0	0	0	0	0	0	0	0	0	0
23167	EFR3A	0	0	0	0	0	0	1	0	0	0	0	0	1	0	0	0	0	0	0	1	0	0	0	0	0	0	0	0	0	0	0	0	0
5245	PHB;PHB1	0	0	0	0	0	0	1	0	0	0	0	0	0	0	1	0	0	0	0	0	0	0	0	0	0	0	0	0	0	0	0	0	0
92609	TIMM50	0	0	0	0	0	0	0	0	0	0	1	0	0	0	1	0	0	1	0	0	0	0	0	0	0	0	0	0	0	0	0	0	0
56997	ADCK3;COQ8A	0	0	0	0	0	0	1	0	0	0	0	0	0	0	0	0	0	0	0	0	0	0	0	0	0	0	0	0	0	0	0	0	0
349667	RTN4RL2	0	0	0	0	0	0	0	0	0	0	1	0	0	0	0	0	0	0	0	0	0	0	0	0	1	1	0	0	0	0	0	0	0
8729	GBF1	0	0	0	0	0	0	1	0	0	0	0	0	0	0	0	0	1	1	0	0	0	0	0	0	1	0	0	0	0	0	0	0	0
25758	KIAA1549L	0	0	0	0	0	0	1	0	0	0	0	0	0	0	0	0	0	0	0	0	0	0	0	0	0	0	0	0	0	0	0	0	0
22839	DLGAP4	0	0	0	0	0	0	0	0	1	0	0	0	0	0	0	0	0	0	0	0	0	0	0	0	0	0	0	0	0	0	0	0	0
55333	SYNJ2BP	0	0	0	0	0	0	0	0	0	0	1	0	0	0	0	0	0	1	0	1	1	1	0	0	0	0	0	0	0	0	0	0	0
4715	NDUFB9	0	0	0	0	0	1	0	0	0	0	0	0	1	0	1	0	0	0	0	0	0	0	0	0	0	0	0	0	0	0	0	0	0
9495	AKAP5	0	0	0	0	0	0	1	0	0	0	0	0	0	1	0	1	0	0	1	0	1	1	0	0	0	0	0	0	0	0	0	0	0
2319	FLOT2	0	0	0	0	0	0	0	0	1	0	0	0	0	0	0	1	0	0	0	1	0	0	0	0	0	0	0	0	0	1	0	1	0
3692	EIF6	0	0	0	0	0	0	0	0	0	0	1	0	0	1	0	0	1	0	0	0	0	0	0	0	0	0	0	0	0	0	0	0	0
7087	ICAM5	0	0	0	0	0	0	1	0	0	0	0	0	0	0	0	0	0	0	0	0	0	0	0	0	0	0	0	0	0	0	0	0	0
5864	RAB3A	0	0	0	0	0	0	1	0	0	0	0	0	0	0	1	1	1	0	1	1	1	1	0	1	1	0	1	1	0	0	1	0	0
7466	WFS1	0	0	0	0	0	0	1	0	0	0	0	0	0	1	0	0	0	0	1	0	0	0	0	0	0	0	0	0	0	0	0	0	0
23786	BCL2L13	0	0	0	0	0	1	0	0	0	0	0	0	0	0	0	0	0	0	0	0	0	0	0	0	0	0	0	0	0	0	0	0	0
664618	HSP90AB4P	0	0	0	0	0	0	0	0	0	0	0	1	0	0	0	0	0	0	0	0	0	0	0	0	0	0	0	0	0	0	0	0	0
55697	VAC14	0	0	0	0	0	0	1	0	0	0	0	0	1	0	0	0	0	0	0	0	0	0	0	0	0	0	0	0	0	0	0	0	0
2043	EPHA4	0	0	0	0	0	0	1	0	0	0	0	0	0	1	0	1	0	0	1	0	0	0	0	0	1	1	1	0	0	0	0	0	0
57468	SLC12A5	0	0	0	0	0	0	1	0	0	0	0	0	0	0	0	0	0	0	1	0	0	1	0	0	1	0	0	0	0	0	0	0	0
23157	SEPT6;SEPTIN6	0	0	0	0	0	0	1	0	0	0	0	0	0	0	0	0	0	0	0	0	0	0	0	0	0	0	0	0	0	0	0	0	0
23646	PLD3	0	0	0	0	0	0	1	0	0	0	0	0	0	0	0	0	0	0	0	0	0	0	0	0	0	0	0	0	0	0	0	0	0
57403	RAB22A	0	0	0	0	0	0	0	0	0	0	1	0	0	0	0	0	0	0	0	0	0	0	0	0	0	0	0	0	0	0	0	0	0
57584	ARHGAP21	0	0	0	0	0	0	1	0	0	0	0	0	0	0	0	0	1	0	0	0	0	0	0	0	0	0	0	0	0	0	0	1	0
4099	MAG	0	0	0	0	0	0	0	1	0	0	0	0	0	1	0	0	0	0	0	0	0	0	0	0	1	1	0	0	0	0	0	0	0
79017	GGCT	0	0	0	0	0	1	0	0	0	0	0	0	0	0	0	0	0	0	0	0	0	0	0	0	0	0	0	0	0	0	0	0	0
29968	PSAT1	0	0	0	0	0	0	0	1	0	0	0	0	0	0	0	0	0	0	0	0	0	0	0	0	0	0	0	0	0	0	0	0	0
57175	CORO1B	0	0	0	0	0	0	0	0	0	0	0	1	0	0	0	0	0	0	0	0	0	0	0	0	0	1	0	0	0	0	0	0	0
18	ABAT	0	0	0	0	0	0	1	0	0	0	0	0	0	0	0	1	0	0	1	0	0	1	0	0	0	0	0	1	0	0	0	0	0
443	ASPA	0	0	0	0	0	0	0	0	0	0	1	0	0	1	0	0	0	0	0	0	0	0	0	0	0	0	0	0	0	0	0	0	0
51559	NT5DC3	0	0	0	0	0	1	0	0	0	0	0	0	0	0	0	0	0	0	0	0	0	0	0	0	0	0	0	0	0	0	0	0	0
10640	EXOC5	0	0	0	0	0	0	1	0	0	0	0	0	0	0	0	0	1	0	0	1	0	1	0	0	0	0	0	0	0	0	1	0	0
84258	SYT3	0	1	0	0	0	0	0	0	0	0	0	0	0	0	0	0	0	0	0	0	0	0	0	0	0	0	0	0	0	0	0	0	0
783	CACNB2	0	0	0	0	0	1	0	0	0	0	0	0	0	1	0	1	0	0	1	1	1	1	0	0	0	0	1	0	0	0	0	0	0
548596	CKMT1A	0	0	0	0	0	1	0	0	0	0	0	0	1	0	0	0	0	0	0	0	0	0	0	0	0	0	0	0	0	0	0	0	0
23417	MLYCD	0	0	0	0	0	1	0	0	0	0	0	0	1	0	0	0	0	0	0	0	0	0	0	0	0	0	0	0	0	0	0	0	0
818	CAMK2G	0	0	0	0	0	0	1	0	0	0	0	0	1	1	0	1	0	0	0	0	0	1	0	0	0	1	0	0	0	1	0	0	0
128866	CHMP4B	0	0	0	0	0	0	0	0	0	0	1	0	0	1	0	0	1	1	0	1	0	0	0	0	0	0	0	0	0	0	1	0	0
817	CAMK2D	0	0	0	0	0	0	1	0	0	0	0	0	1	1	0	1	0	0	0	0	0	0	0	0	0	0	0	0	0	1	0	0	0
81553	FAM49A;CYRIA	0	0	0	0	0	1	0	0	0	0	0	0	0	0	0	0	0	0	0	0	0	0	0	0	0	0	0	0	0	0	0	0	0
91137	SLC25A46	0	0	0	0	0	0	1	0	0	0	0	0	0	0	1	0	0	1	1	0	0	0	0	0	1	0	1	0	0	0	0	0	0
23395	LARS2	0	0	0	0	0	0	0	0	0	0	1	0	0	1	0	0	0	0	0	0	0	0	0	0	0	0	0	0	1	0	0	0	0
57520	HECW2	0	0	0	0	0	0	1	0	0	0	0	0	0	0	0	0	0	0	0	0	0	0	0	0	0	1	0	0	0	0	0	0	0
57605	PITPNM2	0	0	0	0	0	0	0	0	0	0	1	0	0	0	0	0	0	0	0	0	0	0	0	0	0	0	0	0	0	0	0	0	0
55118	CRTAC1	0	0	0	0	0	0	1	0	0	0	0	0	0	0	0	0	0	0	0	0	0	0	0	0	1	0	0	0	0	0	0	0	0
156	ADRBK1;GRK2	0	0	0	0	0	1	0	0	0	0	0	0	0	0	0	0	0	0	0	0	0	0	0	0	0	0	0	0	0	0	0	0	0
79901	CYBRD1	0	0	0	0	0	0	1	0	0	0	0	0	0	0	0	0	0	0	0	0	0	0	0	0	0	0	0	0	0	0	0	0	0
6193	RPS5	0	0	0	0	0	0	1	0	0	0	0	0	0	1	0	0	0	0	0	0	0	0	0	0	0	0	0	0	0	0	0	0	0
3921	RPSA	0	0	0	0	0	0	1	0	0	0	0	0	0	1	0	0	0	0	0	0	0	0	0	0	0	0	0	0	0	0	0	0	0
4047	LSS	0	0	0	0	0	0	0	0	0	0	1	0	0	0	0	0	0	0	0	0	0	0	0	0	0	0	0	0	0	0	0	0	0
55288	RHOT1	0	0	0	0	0	0	1	0	0	0	0	0	0	0	1	0	1	1	0	0	0	0	0	0	0	0	0	0	0	0	0	1	0
25801	GCA	0	0	0	0	0	0	0	0	0	0	1	0	0	0	0	0	0	0	0	0	0	0	0	0	0	0	0	0	0	0	0	0	0
25814	ATXN10	0	0	0	0	0	0	1	0	0	0	0	0	0	0	0	0	0	0	0	0	0	0	0	0	1	0	0	0	0	0	0	0	0
9378	NRXN1	0	0	0	0	0	0	1	0	0	0	0	0	0	0	0	1	0	0	1	1	0	1	0	0	1	0	1	0	0	1	0	0	0
51449	PCYOX1	0	0	0	0	0	0	1	0	0	0	0	0	0	0	0	0	0	0	0	0	0	0	0	0	0	0	0	0	0	0	0	0	0
2108	ETFA	0	0	0	0	0	0	0	0	0	0	1	0	1	0	0	0	0	0	0	0	0	0	0	0	0	0	0	0	0	0	0	0	0
50809	HP1BP3	0	0	0	0	0	0	0	0	0	0	0	1	0	0	0	0	0	0	0	0	0	0	0	0	0	0	0	0	0	0	0	0	0
55973	BCAP29	0	0	0	0	0	0	1	0	0	0	0	0	0	0	0	0	1	1	0	0	0	0	0	0	0	0	0	0	0	0	0	0	0
4741	NEFM	0	0	0	0	0	0	0	1	0	0	0	0	0	0	0	0	0	0	0	0	0	0	0	0	0	0	0	0	0	0	0	0	0
8514	KCNAB2	0	0	0	0	0	0	1	0	0	0	0	0	0	0	0	1	0	0	0	0	0	0	0	0	0	0	0	0	0	0	0	0	0
4712	NDUFB6	0	0	0	0	0	0	1	0	0	0	0	0	1	0	1	0	0	0	0	0	0	0	0	0	0	0	0	0	0	0	0	0	0
6708	SPTA1	0	0	0	0	0	0	0	0	1	0	0	0	0	0	0	0	0	0	0	0	0	0	0	0	0	0	0	0	0	0	0	0	0
4644	MYO5A	0	0	0	0	0	0	1	0	0	0	0	0	0	0	0	0	1	0	0	1	0	0	0	0	0	0	0	0	0	0	0	0	0
80124	VCPIP1	0	0	0	0	0	0	1	0	0	0	0	0	0	0	0	0	0	0	0	0	0	0	0	0	0	0	0	0	0	0	0	0	0
8867	SYNJ1	0	0	0	0	0	0	1	0	0	0	0	0	1	0	0	0	1	0	1	0	1	1	0	0	0	0	0	0	0	0	1	0	0
8661	EIF3A	0	0	0	0	0	0	0	0	1	0	0	0	0	1	0	0	0	0	0	0	0	0	0	0	0	0	0	0	0	0	0	0	0
1778	DYNC1H1	0	0	0	0	0	0	0	0	1	0	0	0	0	1	0	0	1	0	0	0	0	0	0	0	0	0	0	0	0	0	0	1	0
10476	ATP5H;ATP5PD	0	0	0	0	0	0	1	0	0	0	0	0	1	0	0	0	0	0	0	0	0	0	0	0	0	0	0	0	0	0	0	0	0
5414	SEPTIN4;SEPT4	0	0	0	0	0	0	1	0	0	0	0	0	0	0	0	0	0	0	0	0	0	0	0	0	0	0	0	0	0	0	0	0	0
12	SERPINA3	0	0	0	1	0	0	0	0	0	0	0	0	0	0	0	0	0	0	0	0	0	0	0	0	0	0	0	0	0	0	0	0	0
4538	MT-ND4	0	0	0	0	0	0	1	0	0	0	0	0	1	0	1	0	0	0	0	0	0	0	0	0	0	0	0	0	0	0	0	0	0
54521	WDR44	1	0	0	0	0	0	0	0	0	0	0	0	0	0	0	0	0	0	0	0	0	0	0	0	0	0	0	0	0	0	0	0	0
2512	FTL	0	0	0	1	0	0	0	0	0	0	0	0	0	0	0	0	0	0	0	0	0	0	0	0	0	0	0	0	0	0	0	0	0
10160	FARP1	0	0	1	0	0	0	0	0	0	0	0	0	0	0	0	0	0	0	0	0	0	0	0	0	1	0	0	0	0	0	0	1	0
26047	CNTNAP2	0	0	0	0	0	0	1	0	0	0	0	0	0	0	0	0	0	0	1	0	0	0	0	0	1	0	0	0	0	0	0	0	0
51560	RAB6B	0	0	0	0	0	0	0	0	0	0	1	0	0	0	0	0	1	1	0	0	0	0	0	1	0	0	0	0	0	0	0	0	0
10463	SLC30A9	0	0	0	0	0	0	1	0	0	0	0	0	0	0	0	0	0	0	0	0	0	0	0	0	0	0	0	0	0	0	0	0	0
59283	CACNG8	0	0	0	0	0	0	1	0	0	0	0	0	0	0	0	1	0	1	1	1	0	0	0	0	0	0	0	0	0	1	0	0	0
1293	COL6A3	0	1	0	0	0	0	0	0	0	0	0	0	0	1	0	0	0	0	0	0	0	0	0	0	0	0	0	0	0	0	0	0	0
9342	SNAP29	0	0	0	0	0	0	1	0	0	0	0	0	0	0	0	0	1	0	0	0	0	1	0	0	0	0	0	0	0	0	1	0	0
4916	NTRK3	0	0	1	0	0	0	0	0	0	0	0	0	0	0	0	0	0	0	0	0	0	0	0	0	0	1	0	0	0	0	0	0	0
6238	RRBP1	0	0	0	0	1	0	0	0	0	0	0	0	0	1	0	0	0	0	0	0	0	0	0	0	0	0	0	0	0	0	0	0	0
55753	OGDHL	0	0	0	0	0	0	0	0	0	0	1	0	1	0	0	0	0	0	0	0	0	0	0	0	0	0	0	0	1	0	0	0	0
6152	RPL24	0	0	0	0	0	0	1	0	0	0	0	0	0	1	0	0	0	0	0	0	0	0	0	0	1	0	0	0	0	0	0	0	0
140679	SLC32A1	0	1	0	0	0	0	0	0	0	0	0	0	1	0	0	1	0	0	0	0	0	1	0	0	0	0	0	1	0	0	0	0	0
23534	TNPO3	0	0	0	0	0	1	0	0	0	0	0	0	0	0	0	0	0	0	0	0	0	0	0	0	0	0	0	0	0	0	0	0	0
57406	ABHD6	0	0	0	0	0	0	0	0	0	0	1	0	1	0	0	0	0	0	1	0	0	0	0	0	0	0	0	0	0	0	0	0	0
132001	TAMM41	0	0	0	0	0	1	0	0	0	0	0	0	1	0	0	0	0	0	0	0	0	0	0	0	0	0	0	0	0	0	0	0	0
1284	COL4A2	0	1	0	0	0	0	0	0	0	0	0	0	0	1	0	0	1	0	0	0	0	0	0	0	0	0	0	0	0	0	0	0	0
3609	ILF3	0	0	0	0	0	0	1	0	0	0	0	0	0	1	0	0	0	0	0	0	0	0	0	0	0	0	0	0	0	0	0	0	0
2562	GABRB3	0	0	0	0	0	0	1	0	0	0	0	0	1	0	0	1	0	0	0	0	0	1	0	0	0	0	1	0	0	0	0	0	0
221981	THSD7A	0	0	0	0	0	0	1	0	0	0	0	0	0	0	0	0	0	0	0	0	0	0	0	0	0	0	0	0	0	0	0	0	0
285368	PRRT3	0	0	0	0	0	1	0	0	0	0	0	0	0	0	0	0	0	0	0	0	0	0	0	0	0	0	0	0	0	0	0	0	0
3706	ITPKA	0	0	0	0	0	0	1	0	0	0	0	0	1	0	0	0	0	0	1	0	0	0	0	0	0	1	1	0	0	0	0	0	0
5518	PPP2R1A	0	0	0	1	0	0	0	0	0	0	0	0	0	1	0	0	0	0	0	0	0	0	0	0	0	0	0	0	0	0	0	1	0
1657	DMXL1	0	0	0	0	0	0	1	0	0	0	0	0	0	0	0	0	0	0	0	0	0	0	0	0	0	0	0	0	0	0	0	0	0
1291	COL6A1	0	1	0	0	0	0	0	0	0	0	0	0	0	1	0	0	0	0	0	0	0	0	0	0	0	0	0	0	0	0	0	0	0
81855	SFXN3	0	0	0	0	0	0	1	0	0	0	0	0	0	0	0	0	0	1	0	0	0	0	0	0	0	0	0	0	0	0	0	0	0
26470	SEZ6L2	0	0	0	0	0	1	0	0	0	0	0	0	0	0	0	0	0	0	0	0	0	0	0	0	0	0	0	0	0	0	0	0	0
2335	FN1	0	0	0	0	0	0	0	0	0	0	0	1	0	0	0	0	0	0	0	0	0	0	0	0	1	1	0	0	0	0	0	0	0
5581	PRKCE	0	0	0	0	0	0	1	0	0	0	0	0	0	0	0	0	0	0	1	0	0	0	0	0	0	0	0	0	0	0	0	0	0
11075	STMN2	0	0	0	0	0	0	0	0	0	1	0	0	0	0	0	0	0	0	0	0	0	0	0	0	1	1	0	0	0	0	0	1	0
2934	GSN	1	0	0	0	0	0	0	0	0	0	0	0	0	0	0	0	0	0	0	0	0	0	0	0	0	0	0	0	0	0	0	0	0
8448	DOC2A	0	0	0	0	0	1	0	0	0	0	0	0	0	0	0	0	0	0	0	0	0	0	0	0	0	0	0	0	0	0	0	0	0
25782	RAB3GAP2	0	0	0	0	0	0	0	0	0	0	1	0	0	0	0	0	1	1	0	1	0	0	0	1	0	0	0	0	0	0	0	0	0
8890	EIF2B4	0	0	0	0	0	0	1	0	0	0	0	0	0	1	0	0	0	0	0	0	0	0	0	0	0	0	0	0	0	0	0	0	0
4723	NDUFV1	0	0	0	0	0	0	1	0	0	0	0	0	1	0	0	0	0	0	0	0	0	0	0	0	0	0	0	0	0	0	0	0	0
23521	RPL13A	0	0	0	0	0	0	1	0	0	0	0	0	0	1	0	0	0	0	0	0	0	0	0	0	0	0	0	0	0	0	0	0	0
50944	SHANK1	0	0	0	0	0	0	0	0	0	0	1	0	0	0	0	1	0	0	1	0	0	0	0	0	1	0	1	0	0	1	0	0	0
9764	KIAA0513	0	0	0	0	0	0	0	0	0	0	0	1	0	0	0	0	0	0	0	0	0	0	0	0	0	0	0	0	0	0	0	0	0
9551	ATP5MF;ATP5J2	0	0	0	0	0	1	0	0	0	0	0	0	1	0	0	0	0	0	0	0	0	0	0	0	0	0	0	0	0	0	0	0	0
23396	PIP5K1C	0	1	0	0	0	0	0	0	0	0	0	0	1	1	0	0	1	0	0	0	0	1	0	0	1	0	1	0	0	0	0	0	0
23192	ATG4B	0	0	0	0	0	0	0	0	0	0	0	1	0	0	0	0	0	0	0	0	0	0	0	0	0	0	0	0	0	0	0	0	0
80331	DNAJC5	0	0	0	0	0	0	1	0	0	0	0	0	0	0	0	1	0	0	0	0	1	1	0	0	0	0	0	1	0	0	0	0	0
7070	THY1	0	0	0	0	0	1	0	0	0	0	0	0	0	0	0	0	0	0	0	1	0	0	0	0	0	1	1	0	0	0	0	0	0
25791	NGEF	0	0	0	0	0	0	1	0	0	0	0	0	0	1	0	0	0	0	0	0	0	0	0	0	0	1	0	0	0	0	0	1	0
79896	THNSL1	0	0	0	0	0	0	1	0	0	0	0	0	0	0	0	0	0	0	0	0	0	0	0	0	0	0	0	0	0	0	0	0	0
83858	ATAD3B	0	0	0	0	0	0	1	0	0	0	0	0	0	0	0	0	0	0	0	0	0	0	0	0	0	0	0	0	0	0	0	0	0
55700	MAP7D1	0	0	0	0	0	1	0	0	0	0	0	0	0	0	0	0	0	0	0	0	0	0	0	0	0	0	0	0	0	0	0	0	0
2665	GDI2	0	0	1	0	0	0	0	0	0	0	0	0	0	0	0	0	0	0	0	0	0	0	0	0	0	1	0	0	0	0	0	0	0
5814	PURB	0	0	0	0	0	0	0	0	0	0	1	0	0	0	0	0	0	0	0	0	0	0	0	0	0	0	0	0	0	0	0	0	0
2946	GSTM2	0	0	0	0	0	0	0	0	0	0	0	1	1	1	0	0	0	0	0	0	0	0	0	0	0	0	0	0	0	0	0	0	0
26230	TIAM2	0	0	0	0	0	1	0	0	0	0	0	0	0	0	0	0	0	0	0	0	0	0	0	0	0	1	0	0	0	0	0	1	0
2561	GABRB2	0	0	0	0	0	0	1	0	0	0	0	0	1	0	0	1	0	0	0	0	0	1	0	0	0	0	1	0	0	0	0	0	0
4718	NDUFC2	0	0	0	0	0	0	1	0	0	0	0	0	1	0	1	0	0	0	0	0	0	0	0	0	0	0	0	0	0	0	0	0	0
9481	SLC25A27	0	0	0	0	0	1	0	0	0	0	0	0	1	0	0	0	0	0	0	0	0	0	0	0	0	0	0	0	0	0	0	0	0
10632	ATP5L;ATP5MG	0	0	0	0	0	0	1	0	0	0	0	0	1	0	0	0	0	0	0	0	0	0	0	0	0	0	0	0	0	0	0	0	0
5908	RAP1B	0	0	0	0	0	0	0	0	0	0	1	0	0	0	0	0	0	0	1	0	1	1	0	0	0	0	0	0	0	0	0	0	0
4513	MT-CO2	0	0	0	0	0	0	1	0	0	0	0	0	1	1	0	0	0	0	0	0	0	1	0	0	0	0	0	0	0	0	0	0	0
9652	TTC37	0	0	0	0	0	0	1	0	0	0	0	0	0	0	0	0	0	0	0	0	0	0	0	0	0	0	0	0	0	0	0	0	0
8428	STK24	0	0	0	0	0	1	0	0	0	0	0	0	0	0	0	0	0	0	0	0	0	0	0	0	0	1	0	0	0	0	0	0	0
2785	GNG3	0	0	0	0	0	0	1	0	0	0	0	0	1	0	0	1	0	0	0	0	0	0	0	0	0	0	0	0	0	0	0	0	0
5099	PCDH7	0	0	0	0	0	0	1	0	0	0	0	0	0	0	0	0	0	0	0	0	0	0	0	0	0	0	0	0	0	0	0	1	0
6189	RPS3A	0	0	0	0	0	0	1	0	0	0	0	0	0	1	0	0	0	0	0	0	0	0	0	0	0	0	0	0	0	0	0	0	0
9761	MLEC	0	0	0	0	0	0	0	0	0	0	1	0	0	1	0	0	0	0	0	0	0	0	0	0	0	0	0	0	0	0	0	0	0
11076	TPPP	0	0	0	0	0	0	0	0	0	0	0	1	0	0	0	0	0	0	0	0	0	0	0	0	1	0	0	0	0	0	0	0	0
273	AMPH	0	0	0	0	0	1	0	0	0	0	0	0	0	0	0	0	1	0	0	0	0	1	0	0	0	0	0	0	0	0	0	0	0
7520	XRCC5	0	0	0	0	0	0	1	0	0	0	0	0	0	0	0	0	0	1	0	0	0	0	0	0	0	0	0	0	0	0	0	0	0
989	SEPT7;SEPTIN7	0	0	0	0	0	1	0	0	0	0	0	0	0	0	0	0	0	0	0	0	0	0	0	0	0	1	0	0	0	0	0	0	0
6158	RPL28	0	0	0	0	0	0	1	0	0	0	0	0	0	1	0	0	0	0	0	0	0	0	0	0	0	0	0	0	0	0	0	0	0
11315	PARK7	0	0	0	0	0	0	1	0	0	0	0	0	1	1	1	0	0	1	1	0	0	1	0	0	0	0	0	1	0	0	0	0	0
197322	ACSF3	0	0	0	0	0	0	1	0	0	0	0	0	1	1	0	0	0	0	0	0	0	0	0	0	0	0	0	0	0	0	0	0	0
23731	TMEM245	0	0	0	1	0	0	0	0	0	0	0	0	0	0	0	0	0	0	0	0	0	0	0	0	0	0	0	0	0	0	0	0	0
3185	HNRNPF	0	0	0	0	0	0	0	0	0	0	1	0	0	1	0	0	0	0	0	0	0	0	0	0	0	0	0	0	0	0	0	0	0
1892	ECHS1	0	0	0	0	0	0	0	0	0	0	1	0	0	1	0	0	0	0	0	0	0	0	0	0	0	0	0	0	1	0	0	0	0
11051	NUDT21	0	0	0	0	0	0	0	0	1	0	0	0	0	1	0	0	0	0	0	0	0	0	0	0	0	0	0	0	0	0	0	0	0
54940	OCIAD1	0	0	0	0	0	1	0	0	0	0	0	0	0	0	0	0	0	0	0	0	0	0	0	0	0	0	0	0	0	0	0	0	0
131118	DNAJC19	0	0	0	0	0	0	1	0	0	0	0	0	0	0	1	0	0	1	0	0	0	0	0	0	0	0	0	0	0	0	0	0	0
8239	USP9X	0	0	0	1	0	0	0	0	0	0	0	0	0	0	0	0	0	1	0	0	0	0	0	0	1	0	0	0	0	0	0	1	0
6133	RPL9	0	0	0	0	0	0	1	0	0	0	0	0	0	1	0	0	0	0	0	0	0	0	0	0	0	0	0	0	0	0	0	0	0
9537	TP53I11	0	0	0	0	0	0	1	0	0	0	0	0	0	0	0	0	0	0	0	0	0	0	0	0	0	0	0	0	0	0	0	0	0
116987	AGAP1	0	1	0	0	0	0	0	0	0	0	0	0	0	0	0	0	0	0	0	0	0	0	0	0	0	0	0	0	0	0	0	0	0
5464	PPA1	0	0	0	0	0	0	1	0	0	0	0	0	1	1	0	0	0	0	0	0	0	0	0	0	0	0	0	0	0	0	0	0	0
5813	PURA	0	0	0	0	0	0	0	0	0	0	1	0	0	0	0	0	0	0	0	0	0	0	0	0	0	0	0	0	0	0	0	0	0
27020	NPTN	0	0	0	0	0	0	1	0	0	0	0	0	0	0	0	1	0	0	1	0	0	1	0	0	1	1	1	0	0	0	0	0	0
4714	NDUFB8	0	0	0	0	0	0	1	0	0	0	0	0	1	0	1	0	0	1	0	0	0	0	0	0	0	0	0	0	0	0	0	0	0
1456	CSNK1G3	0	0	0	0	0	0	1	0	0	0	0	0	0	0	0	0	0	0	0	0	0	0	0	0	0	0	0	0	0	0	0	0	0
3916	LAMP1	0	0	0	0	0	0	0	0	0	0	1	0	0	0	0	0	0	0	0	0	0	0	0	0	0	0	0	0	0	0	0	0	0
9211	LGI1	0	1	0	0	0	0	0	0	0	0	0	0	0	0	0	0	0	0	0	0	0	0	0	0	1	0	0	0	0	0	0	0	0
10908	PNPLA6	0	0	0	0	0	1	0	0	0	0	0	0	0	0	0	0	0	0	0	0	0	0	0	0	0	0	0	0	0	0	0	0	0
9229	DLGAP1	0	0	0	0	0	0	0	0	0	0	1	0	0	0	0	1	0	0	1	0	0	1	0	0	0	0	0	0	0	1	0	0	0
6323	SCN1A	0	0	0	0	0	0	1	0	0	0	0	0	0	1	0	0	0	0	1	0	0	0	0	0	0	0	0	0	0	0	0	0	0
10131	TRAP1	0	0	0	0	1	0	0	0	0	0	0	0	0	0	0	0	0	0	0	0	0	0	0	0	0	0	0	0	0	0	0	0	0
84134	TOMM40L	0	0	0	1	0	0	0	0	0	0	0	0	0	0	0	0	0	1	0	0	0	0	0	0	0	0	0	0	0	0	0	0	0
115827	RAB3C	0	0	0	0	0	0	1	0	0	0	0	0	0	0	0	0	1	0	0	1	1	1	0	1	0	0	0	0	0	0	1	0	0
158471	PRUNE2	0	0	0	0	0	0	0	0	1	0	0	0	0	0	0	0	0	0	0	0	0	0	0	0	0	0	0	0	0	0	0	0	0
4864	NPC1	0	0	0	0	0	0	0	0	1	0	0	0	0	1	0	0	0	0	0	0	0	0	0	0	0	0	0	0	0	0	0	0	0
23508	TTC9	0	0	0	0	0	0	0	0	0	0	1	0	0	0	0	0	0	0	0	0	0	0	0	0	0	0	0	0	0	0	0	0	0
51727	CMPK1	0	0	0	0	0	0	0	0	0	0	0	1	1	0	0	0	0	0	0	0	0	0	0	0	0	0	0	0	0	0	0	0	0
3703	STT3A	0	0	0	0	0	1	0	0	0	0	0	0	0	1	0	0	0	0	0	0	0	0	0	0	0	0	0	0	0	0	0	0	0
22911	WDR47	0	0	0	0	0	1	0	0	0	0	0	0	0	0	0	0	0	0	0	0	0	0	0	0	0	0	0	0	0	0	0	0	0
5631	PRPS1	0	1	0	0	0	0	0	0	0	0	0	0	1	0	0	0	0	0	0	0	0	0	0	0	0	0	0	0	0	0	0	0	0
5537	PPP6C	0	0	0	0	0	1	0	0	0	0	0	0	0	0	0	0	0	0	0	0	0	0	0	0	0	0	0	0	0	0	0	0	0
55347	ABHD10	0	0	0	0	0	0	1	0	0	0	0	0	0	0	0	0	0	0	0	0	0	0	0	0	0	0	0	0	0	0	0	0	0
51382	ATP6V1D	0	0	0	0	0	0	1	0	0	0	0	0	1	1	0	0	0	1	0	0	0	0	0	0	0	0	0	1	0	0	0	0	0
57617	VPS18	0	0	0	0	0	1	0	0	0	0	0	0	0	1	0	0	1	1	1	0	1	1	0	0	0	0	0	0	0	0	1	0	0
5917	RARS;RARS1	0	0	0	0	0	0	1	0	0	0	0	0	0	1	0	0	0	0	0	0	0	0	0	0	0	0	0	0	1	0	0	0	0
55799	CACNA2D3	0	0	0	0	0	1	0	0	0	0	0	0	0	0	0	1	0	0	0	0	0	0	0	0	0	0	0	0	0	0	0	0	0
6342	SCP2	0	0	0	0	0	0	0	0	0	0	1	0	0	0	0	0	0	1	0	0	0	0	0	0	0	0	0	0	0	0	0	0	0
8662	EIF3B	0	0	0	0	0	0	0	0	1	0	0	0	0	1	0	0	0	0	0	0	0	0	0	0	0	0	0	0	0	0	0	0	0
4747	NEFL	0	0	0	0	0	0	0	1	0	0	0	0	0	0	0	0	0	0	0	0	0	0	0	0	1	1	0	0	0	0	0	0	0
51495	HACD3;PTPLAD1	0	0	0	0	0	1	0	0	0	0	0	0	0	0	0	0	0	0	0	0	0	0	0	0	0	0	0	0	0	0	0	0	0
9863	MAGI2	0	0	0	0	0	0	0	0	0	0	1	0	0	0	0	0	0	0	0	1	1	0	0	0	0	1	0	0	0	0	0	0	0
3915	LAMC1	0	1	0	0	0	0	0	0	0	0	0	0	1	1	0	0	0	0	0	0	0	0	0	0	1	0	1	0	0	0	0	0	0
63027	SLC22A23	0	0	0	0	0	0	1	0	0	0	0	0	0	0	0	0	0	0	0	0	0	0	0	0	0	0	0	0	0	0	0	0	0
2746	GLUD1	0	0	0	0	0	1	0	0	0	0	0	0	0	1	0	0	0	0	0	0	0	0	0	0	0	0	0	0	1	0	0	0	0
1264	CNN1	0	0	0	0	0	0	1	0	0	0	0	0	0	0	0	0	0	0	0	0	0	0	0	0	0	0	0	0	0	0	0	0	0
57553	MICAL3	0	0	0	0	0	0	1	0	0	0	0	0	0	0	0	0	0	0	0	0	0	0	0	0	0	0	0	0	0	0	0	0	0
1315	COPB1	0	0	0	0	0	0	1	0	0	0	0	0	0	0	0	0	1	1	0	0	0	0	0	0	0	0	0	0	0	0	0	0	0
8502	PKP4	0	0	0	0	0	0	1	0	0	0	0	0	0	0	0	0	0	0	0	0	0	0	0	0	0	0	0	0	0	0	0	1	0
8724	SNX3	0	0	0	0	0	0	1	0	0	0	0	0	0	0	0	0	1	0	0	1	1	0	0	0	0	1	0	0	0	0	1	0	0
3376	IARS1;IARS	0	0	0	0	0	0	1	0	0	0	0	0	0	1	0	0	0	0	0	0	0	0	0	0	0	0	0	0	1	0	0	0	0
310	ANXA7	0	0	1	0	0	0	0	0	0	0	0	0	0	0	0	0	0	0	0	0	0	0	0	0	0	0	0	0	0	0	0	0	0
6210	RPS15A	0	0	0	0	0	0	1	0	0	0	0	0	0	1	0	0	0	0	0	0	0	0	0	0	0	0	0	0	0	0	0	0	0
23780	APOL2	0	1	0	0	0	0	0	0	0	0	0	0	0	0	0	0	0	0	0	0	0	0	0	0	0	0	0	0	0	0	0	0	0
5101	PCDH9	0	0	0	0	0	0	1	0	0	0	0	0	0	0	0	0	0	0	0	0	0	0	0	0	0	0	0	0	0	0	0	0	0
79058	ASPSCR1	0	0	0	0	0	0	0	0	1	0	0	0	0	0	0	0	1	1	0	0	0	0	0	0	0	0	0	0	0	0	0	0	0
54704	PDP1	0	0	1	0	0	0	0	0	0	0	0	0	1	0	0	0	0	0	0	0	0	0	0	0	0	0	0	0	1	0	0	0	0
146330	FBXL16	0	0	0	0	0	0	1	0	0	0	0	0	0	0	0	0	0	0	0	0	0	0	0	0	0	0	0	0	0	0	0	0	0
2550	GABBR1	0	0	0	0	0	0	1	0	0	0	0	0	0	0	0	1	0	0	1	0	0	1	0	0	0	0	0	0	0	0	0	0	0
114876	OSBPL1A	1	0	0	0	0	0	0	0	0	0	0	0	0	0	0	0	0	0	0	0	0	0	0	0	0	0	0	0	0	0	0	0	0
2631	GBAS;NIPSNAP2	0	0	1	0	0	0	0	0	0	0	0	0	0	0	0	0	0	0	0	0	0	0	0	0	0	0	0	0	0	0	0	1	0
488	ATP2A2	0	0	0	0	0	0	1	0	0	0	0	0	1	0	0	0	1	0	1	0	1	1	0	0	0	0	0	0	0	0	1	0	0
85465	SELENOI;EPT1	0	0	0	0	0	1	0	0	0	0	0	0	1	0	0	0	0	0	0	0	0	0	0	0	0	0	0	0	0	0	0	0	0
6855	SYP	0	0	0	0	0	0	1	0	0	0	0	0	0	0	0	0	0	0	1	0	1	1	0	0	0	0	0	1	0	0	1	0	0
56899	ANKS1B	0	0	0	0	0	0	1	0	0	0	0	0	0	0	0	0	0	0	0	0	0	0	0	0	0	0	0	0	0	0	0	0	0
6326	SCN2A	0	0	0	0	0	0	1	0	0	0	0	0	0	1	0	0	0	0	1	0	0	0	0	0	0	0	0	0	0	0	0	0	0
1271	CNTFR	0	0	0	0	0	1	0	0	0	0	0	0	0	0	0	0	0	0	0	0	0	0	0	0	0	0	0	0	0	0	0	0	0
55607	PPP1R9A	0	0	0	0	0	0	1	0	0	0	0	0	0	0	0	0	0	0	0	0	0	0	0	0	1	0	0	0	0	0	0	0	0
10935	PRDX3	0	0	0	0	0	0	1	0	0	0	0	0	0	0	0	0	0	0	0	0	0	0	0	0	0	0	0	0	0	0	0	0	0
55335	NIPSNAP3B	0	0	0	0	0	1	0	0	0	0	0	0	0	0	0	0	0	0	0	0	0	0	0	0	0	0	0	0	0	0	0	0	0
11240	PADI2	0	0	0	0	0	0	0	0	0	0	0	1	0	0	0	0	0	0	0	0	0	0	0	0	0	0	0	0	0	0	0	0	0
2821	GPI	0	0	0	0	0	0	0	0	0	0	0	1	1	0	0	0	0	0	1	0	0	0	0	0	0	0	0	0	1	0	0	0	0
6205	RPS11	0	0	0	0	0	0	1	0	0	0	0	0	0	1	0	0	0	0	0	0	0	0	0	0	0	0	0	0	0	0	0	0	0
50	ACO2	0	0	0	0	0	0	1	0	0	0	0	0	1	0	0	0	0	1	0	0	0	0	0	0	0	0	0	0	1	0	0	0	0
3476	IGBP1	0	0	0	0	0	0	1	0	0	0	0	0	0	0	0	0	0	0	0	0	0	0	0	0	0	0	0	0	0	0	0	0	0
50810	HDGFL3;HDGFRP3	0	0	0	0	0	0	0	0	1	0	0	0	0	0	0	0	0	0	0	0	0	0	0	0	1	0	0	0	0	0	0	0	0
55738	ARFGAP1	0	0	0	0	0	0	1	0	0	0	0	0	0	1	0	0	1	0	0	0	1	0	0	0	0	0	0	0	0	0	0	0	0
55847	CISD1	0	0	0	0	0	1	0	0	0	0	0	0	0	0	0	0	0	0	0	0	0	0	0	0	0	0	0	0	0	0	0	0	0
7112	TMPO	0	0	0	1	0	0	0	0	0	0	0	0	0	0	0	0	0	0	0	0	0	0	0	0	0	0	0	0	0	0	0	1	0
386617	KCTD8	0	0	0	0	0	0	1	0	0	0	0	0	0	0	0	0	0	0	0	0	0	0	0	0	0	0	0	0	0	0	0	0	0
51635	DHRS7	0	0	0	0	0	0	0	0	0	0	1	0	0	0	0	0	0	0	0	0	0	0	0	0	0	0	0	0	0	0	0	0	0
26037	SIPA1L1	0	0	0	0	0	0	1	0	0	0	0	0	0	0	0	1	0	0	1	0	0	0	0	0	0	1	0	0	0	1	0	0	0
53358	SHC3	0	0	0	0	0	1	0	0	0	0	0	0	0	0	0	0	0	0	0	0	0	0	0	0	0	0	0	0	0	0	0	0	0
10531	PITRM1	0	0	0	0	0	0	0	0	0	0	1	0	0	0	1	0	0	1	0	0	0	0	0	0	0	0	0	0	0	0	0	0	0
8604	SLC25A12	0	0	0	0	0	0	1	0	0	0	0	0	1	1	0	0	0	1	0	0	0	0	0	0	0	0	0	0	0	0	0	0	0
9367	RAB9A	0	1	0	0	0	0	0	0	0	0	0	0	0	0	0	0	1	0	0	0	1	0	0	1	0	0	0	0	0	0	0	1	0
2547	XRCC6	0	0	0	0	0	0	0	0	1	0	0	0	0	0	0	0	0	0	0	0	0	0	0	0	0	0	0	0	0	0	0	0	0
51517	NCKIPSD	0	0	0	0	0	1	0	0	0	0	0	0	0	0	0	0	0	0	0	0	0	0	0	0	0	1	0	0	0	0	0	1	0
23230	VPS13A	0	0	0	0	0	1	0	0	0	0	0	0	0	0	1	0	1	1	1	0	0	0	0	0	0	0	0	0	0	0	0	0	0
80142	PTGES2	0	0	0	0	0	0	1	0	0	0	0	0	0	1	0	0	0	0	0	0	0	1	0	0	0	0	0	0	0	0	0	0	0
10397	NDRG1	0	0	0	0	1	0	0	0	0	0	0	0	0	0	0	0	0	0	0	0	0	0	0	0	0	0	0	0	0	0	0	0	0
57512	GPR158	0	0	0	0	0	0	1	0	0	0	0	0	0	0	0	0	0	0	0	0	0	0	0	0	0	0	0	0	0	0	0	0	0
11135	CDC42EP1	0	0	0	0	0	0	0	0	1	0	0	0	0	0	0	0	0	0	0	0	0	0	0	0	0	1	0	0	0	0	0	1	0
351	APP	0	0	0	0	0	0	0	0	1	0	0	0	1	0	0	1	1	1	1	0	0	0	0	0	1	0	1	0	0	0	0	0	0
6229	RPS24	0	0	0	0	0	1	0	0	0	0	0	0	0	1	0	0	0	0	0	0	0	0	0	0	0	0	0	0	0	0	0	0	0
6137	RPL13	0	0	0	0	0	0	1	0	0	0	0	0	0	1	0	0	0	0	0	0	0	0	0	0	0	0	0	0	0	0	0	0	0
57084	SLC17A6	0	0	0	0	0	0	1	0	0	0	0	0	0	0	0	0	0	0	0	0	0	0	0	0	0	0	0	0	0	0	0	0	0
5208	PFKFB2	0	0	0	0	0	0	0	0	0	0	0	1	1	0	0	0	0	0	0	0	0	0	0	0	0	0	0	0	0	0	0	0	0
54495	TMX3	0	0	0	0	0	0	1	0	0	0	0	0	0	0	0	0	0	0	0	0	0	0	0	0	0	0	0	0	0	0	0	0	0
6509	SLC1A4	0	0	0	0	0	0	1	0	0	0	0	0	0	0	0	0	0	0	0	0	0	0	0	0	0	0	0	0	0	0	0	0	0
311	ANXA11	0	0	0	0	0	0	1	0	0	0	0	0	0	0	0	0	0	0	0	0	0	0	0	0	0	0	0	0	0	0	0	0	0
253725	WASHC2C;FAM21A	0	0	0	0	0	0	0	0	1	0	0	0	0	0	0	0	0	1	0	1	0	0	0	0	0	0	0	0	0	0	0	0	0
6903	TBCC	0	0	0	0	0	0	0	0	0	0	1	0	0	0	0	0	0	0	0	0	0	0	0	0	0	0	0	0	0	0	0	0	0
23317	DNAJC13	0	0	0	0	0	1	0	0	0	0	0	0	0	0	0	0	0	0	0	0	0	0	0	0	0	0	0	0	0	0	0	0	0
9789	SPCS2	0	0	0	0	0	0	0	0	0	0	1	0	0	1	0	0	0	1	0	0	0	0	0	0	0	0	0	0	0	0	0	0	0
23467	NPTXR	0	0	0	0	0	0	1	0	0	0	0	0	0	0	0	0	0	0	0	0	0	0	0	0	0	0	0	0	0	0	0	0	0
6861	SYT5	0	0	0	0	0	0	1	0	0	0	0	0	0	0	0	0	0	0	0	0	1	1	0	0	0	0	0	0	0	0	0	0	0
5478	PPIA	0	0	0	0	0	0	0	0	0	0	0	1	0	0	0	0	0	0	0	0	0	0	0	0	0	0	0	0	0	0	0	0	0
79861	TUBAL3	0	0	0	0	0	1	0	0	0	0	0	0	1	1	0	1	1	0	0	0	0	0	0	0	0	0	0	0	0	0	0	1	0
84886	C1orf198	0	0	0	0	0	0	0	0	1	0	0	0	0	0	0	0	0	0	0	0	0	0	0	0	0	0	0	0	0	0	0	0	0
22941	SHANK2	0	0	0	0	0	0	0	0	0	0	1	0	0	0	0	1	0	0	1	0	0	0	0	0	0	0	1	0	0	1	0	0	0
8723	SNX4	0	0	0	0	0	0	1	0	0	0	0	0	0	0	0	0	0	0	0	1	1	0	0	0	0	0	0	0	0	0	0	0	0
1267	CNP	0	0	0	0	0	0	0	1	0	0	0	0	1	0	0	0	0	0	0	0	0	0	0	0	1	0	0	0	0	0	0	0	0
51651	PTRH2	0	0	0	0	0	0	0	0	0	0	1	0	0	0	0	0	0	0	0	0	0	0	0	0	0	0	0	0	0	0	0	0	0
57026	PDXP	0	0	0	0	0	0	1	0	0	0	0	0	0	0	0	0	0	0	0	0	0	0	0	0	0	0	0	0	0	0	0	0	0
23732	FRRS1L	0	0	0	0	0	1	0	0	0	0	0	0	0	0	0	0	0	0	0	0	0	0	0	0	0	0	0	0	0	0	0	0	0
2824	GPM6B	0	0	0	0	0	0	1	0	0	0	0	0	0	0	0	0	0	0	0	0	0	1	0	0	1	0	0	0	0	0	0	0	0
30849	PIK3R4	0	0	0	0	0	0	0	0	0	0	1	0	1	1	0	0	0	1	0	0	0	0	0	0	0	0	0	0	0	0	0	1	0
3732	CD82	0	0	0	1	0	0	0	0	0	0	0	0	0	0	0	0	0	0	0	0	0	0	0	0	0	0	0	0	0	0	0	0	0
9167	COX7A2L	0	0	0	0	0	0	1	0	0	0	0	0	1	1	1	0	0	0	0	0	0	0	0	0	0	0	0	0	0	0	0	0	0
23096	IQSEC2	0	0	0	0	0	0	0	0	0	0	1	0	0	0	0	0	0	0	0	0	0	0	0	0	0	0	0	0	0	0	0	0	0
23162	MAPK8IP3	0	0	0	0	0	0	0	0	1	0	0	0	0	0	0	0	0	1	0	0	0	0	0	0	1	0	0	0	0	0	0	0	0
788	SLC25A20	0	0	0	0	0	0	1	0	0	0	0	0	1	0	0	0	0	1	0	0	0	0	0	0	0	0	0	0	0	0	0	0	0
5792	PTPRF	0	0	0	0	0	0	1	0	0	0	0	0	0	0	0	1	0	0	0	0	0	0	0	0	1	1	1	0	0	1	0	0	0
6506	SLC1A2	0	0	0	0	0	0	1	0	0	0	0	0	1	1	0	1	0	0	1	0	0	1	0	0	0	0	0	1	0	0	0	0	0
58512	DLGAP3	0	0	0	0	0	1	0	0	0	0	0	0	0	0	0	1	0	0	1	0	0	0	0	0	0	0	1	0	0	1	0	0	0
26275	HIBCH	0	0	0	0	0	0	1	0	0	0	0	0	0	1	0	0	0	0	0	0	0	0	0	0	0	0	0	0	1	0	0	0	0
1965	EIF2S1	0	0	0	0	0	0	0	0	1	0	0	0	1	1	0	0	0	0	0	0	0	0	0	0	0	0	0	0	0	0	0	0	0
2560	GABRB1	0	0	0	0	0	0	1	0	0	0	0	0	1	0	0	1	0	0	0	0	0	1	0	0	0	0	0	0	0	0	0	0	0
5198	PFAS	0	0	0	0	0	1	0	0	0	0	0	0	1	0	0	0	0	0	0	0	0	0	0	0	0	0	0	0	0	0	0	0	0
51181	DCXR	0	0	0	0	0	0	0	0	1	0	0	0	0	0	0	0	0	0	0	0	0	0	0	0	0	0	0	0	0	0	0	0	0
10575	CCT4	0	0	0	1	0	0	0	0	0	0	0	0	0	0	0	0	0	0	0	0	0	0	0	0	0	0	0	0	0	0	0	0	0
5226	PGD	0	0	0	0	0	0	1	0	0	0	0	0	1	1	0	0	0	0	0	0	0	0	0	0	0	0	0	0	1	0	0	0	0
3190	HNRNPK	0	0	0	0	0	0	0	0	1	0	0	0	0	1	0	0	0	0	0	0	1	0	0	0	0	0	0	0	0	0	0	0	0
29957	SLC25A24	0	0	0	0	0	0	1	0	0	0	0	0	0	0	0	0	0	1	0	0	0	0	0	0	0	0	0	0	0	0	0	0	0
8878	SQSTM1	0	0	0	1	0	0	0	0	0	0	0	0	1	1	1	0	0	1	1	0	0	0	0	0	0	0	0	0	0	0	0	0	0
6857	SYT1	0	0	0	0	0	0	1	0	0	0	0	0	0	0	0	1	1	0	1	0	1	1	0	0	0	0	0	1	0	1	1	0	0
4134	MAP4	0	0	0	0	1	0	0	0	0	0	0	0	0	0	0	0	0	0	0	0	0	0	0	0	1	1	0	0	0	0	0	0	0
9900	SV2A	0	0	0	0	0	0	1	0	0	0	0	0	0	0	0	0	0	0	0	0	0	1	0	0	0	0	0	0	0	0	1	0	0
4978	OPCML	0	0	0	0	0	0	1	0	0	0	0	0	0	0	0	0	0	0	0	0	0	0	0	0	0	0	0	0	0	0	0	0	0
79611	ACSS3	0	0	0	0	0	0	0	0	0	0	0	1	0	0	0	0	0	0	0	0	0	0	0	0	0	0	0	0	0	0	0	0	0
7781	SLC30A3	0	0	0	0	0	1	0	0	0	0	0	0	0	0	0	0	0	0	0	0	0	0	0	0	0	0	0	0	0	0	0	0	0
1607	DGKB	0	0	0	0	0	0	1	0	0	0	0	0	1	0	0	0	0	0	0	0	0	0	0	0	0	0	0	0	0	0	0	0	0
26507	CNNM1	0	0	0	0	0	0	1	0	0	0	0	0	0	0	0	0	0	0	0	0	0	0	0	0	0	0	0	0	0	0	0	0	0
55631	LRRC40	0	0	0	0	0	0	0	0	1	0	0	0	0	0	0	0	0	0	0	0	0	0	0	0	0	0	0	0	0	0	0	0	0
153090	DAB2IP	0	0	0	0	0	0	1	0	0	0	0	0	0	0	0	0	0	0	0	0	0	0	0	0	1	1	0	0	0	0	0	0	0
11112	HIBADH	0	0	0	0	0	0	1	0	0	0	0	0	0	1	0	0	0	0	0	0	0	0	0	0	0	0	0	0	1	0	0	0	0
54927	CHCHD3	0	0	0	0	0	0	1	0	0	0	0	0	0	0	1	0	0	1	0	0	0	0	0	0	0	0	0	0	0	0	1	0	0
774	CACNA1B	0	0	0	0	0	0	1	0	0	0	0	0	1	0	0	1	0	0	1	0	0	1	0	0	0	0	0	1	0	0	0	0	0
3155	HMGCL	0	1	0	0	0	0	0	0	0	0	0	0	0	0	0	0	0	0	0	0	0	0	0	0	0	0	0	0	0	0	0	0	0
2923	PDIA3	0	0	0	0	0	0	0	0	0	0	1	0	0	0	0	0	0	0	0	0	0	0	0	0	0	0	0	0	0	0	0	0	0
54583	EGLN1	0	0	0	0	0	0	1	0	0	0	0	0	0	1	0	0	0	0	0	0	0	0	0	0	0	0	0	0	0	0	0	0	0
23365	ARHGEF12	0	0	0	1	0	0	0	0	0	0	0	0	0	1	0	0	0	0	0	0	0	0	0	0	0	0	0	0	0	0	0	1	0
8078	USP5	0	0	0	0	0	0	1	0	0	0	0	0	0	0	0	0	0	0	0	0	0	0	0	0	0	0	0	0	0	0	0	0	0
10972	TMED10	0	0	0	0	0	0	0	0	0	0	1	0	0	0	0	0	1	1	0	0	0	1	0	0	0	0	0	0	0	0	0	0	0
26580	BSCL2	0	0	0	0	0	0	0	0	0	0	1	0	0	0	0	0	0	0	0	0	0	0	0	0	0	0	0	0	0	0	0	0	0
5138	PDE2A	0	0	0	0	0	1	0	0	0	0	0	0	1	0	0	0	0	0	0	0	0	0	0	0	0	0	0	0	0	0	0	0	0
5571	PRKAG1	0	0	0	0	0	0	0	0	1	0	0	0	1	0	0	1	1	0	0	0	0	0	0	0	0	0	0	0	0	0	0	0	0
8536	CAMK1	0	0	0	0	0	0	1	0	0	0	0	0	0	0	0	1	0	0	0	0	0	0	0	0	0	1	0	0	0	0	0	0	0
57528	KCTD16	0	0	0	0	0	0	1	0	0	0	0	0	0	0	0	0	0	0	0	0	0	0	0	0	0	0	0	0	0	0	0	0	0
9026	HIP1R	0	0	0	0	0	0	1	0	0	0	0	0	0	0	1	0	1	1	0	0	1	0	0	0	0	0	0	0	0	0	0	0	0
257194	NEGR1	0	0	0	0	0	0	1	0	0	0	0	0	0	0	0	0	0	0	0	0	0	0	0	0	0	1	0	0	0	0	0	0	0
10920	COPS8	0	0	0	0	0	0	0	0	1	0	0	0	0	0	0	0	1	0	0	0	0	0	0	0	0	0	0	0	0	0	0	0	0
87178	PNPT1	0	0	0	0	0	0	0	0	0	0	1	0	0	0	1	0	0	1	0	0	0	0	0	0	1	0	0	0	0	0	0	0	0
4137	MAPT	0	0	0	0	0	0	0	0	1	0	0	0	1	0	1	1	1	0	1	0	0	0	0	0	1	1	1	0	0	0	0	0	0
4155	MBP	0	0	0	0	0	0	0	1	0	0	0	0	0	1	0	0	0	0	0	0	0	1	0	0	0	1	0	0	0	0	0	0	0
84457	PHYHIPL	0	0	0	0	0	0	0	0	0	0	0	1	0	0	0	0	0	0	0	0	0	0	0	0	0	0	0	0	0	0	0	0	0
523	ATP6V1A	0	0	0	0	0	0	1	0	0	0	0	0	1	1	0	0	0	0	0	0	0	0	0	0	0	0	0	1	0	0	0	0	0
57524	CASKIN1	0	1	0	0	0	0	0	0	0	0	0	0	0	0	0	0	0	0	0	0	0	0	0	0	0	0	0	0	0	0	0	0	0
10128	LRPPRC	0	0	0	0	0	0	1	0	0	0	0	0	1	1	0	0	1	0	0	0	0	0	0	0	0	0	0	0	0	0	0	0	0
10970	CKAP4	0	0	0	0	0	0	0	0	0	0	1	0	0	0	0	0	0	0	0	0	0	0	0	0	0	0	0	0	0	0	0	1	0
51295	ECSIT	0	0	0	0	0	0	0	0	0	0	1	0	1	0	1	0	0	0	0	0	0	0	0	0	0	0	0	0	0	0	0	0	0
23500	DAAM2	0	0	0	0	0	0	0	0	1	0	0	0	0	0	0	0	0	0	0	0	0	0	0	0	0	1	0	0	0	0	0	0	0
6144	RPL21	0	0	0	0	0	1	0	0	0	0	0	0	0	1	0	0	0	0	0	0	0	0	0	0	0	0	0	0	0	0	0	0	0
22999	RIMS1	0	0	0	0	0	0	1	0	0	0	0	0	1	0	0	1	0	1	1	0	0	1	0	0	0	0	0	1	0	0	1	0	0
55907	CMAS	0	0	0	0	0	0	0	0	1	0	0	0	0	0	0	0	0	0	0	0	0	0	0	0	0	0	0	0	0	0	0	0	0
11344	TWF2	0	0	0	0	0	1	0	0	0	0	0	0	0	0	0	0	0	0	0	0	0	0	0	0	0	1	0	0	0	0	0	0	0
2997	GYS1	0	0	0	0	0	1	0	0	0	0	0	0	0	1	0	0	0	0	0	0	0	0	0	0	0	0	0	0	0	0	0	0	0
8310	ACOX3	0	0	0	0	0	0	1	0	0	0	0	0	0	0	0	0	0	1	0	0	0	0	0	0	0	0	0	0	1	0	0	0	0
3631	INPP4A	0	0	0	0	0	0	0	0	1	0	0	0	1	0	0	0	0	0	0	0	0	0	0	0	0	0	0	0	0	0	0	0	0
6566	SLC16A1	0	0	0	0	0	0	0	0	1	0	0	0	0	0	0	0	0	0	0	0	0	0	0	0	0	0	0	0	0	0	0	0	0
57463	AMIGO1	0	0	0	0	0	0	0	0	0	0	1	0	0	0	0	0	0	0	0	0	0	0	0	0	1	1	0	0	0	0	0	0	0
26088	GGA1	0	0	0	0	0	0	0	0	1	0	0	0	0	0	0	0	1	1	0	1	0	0	0	1	0	0	0	0	0	0	0	0	0
4008	LMO7	0	0	0	0	0	0	1	0	0	0	0	0	0	0	0	0	0	0	0	0	0	0	0	0	0	0	0	0	0	0	0	0	0
9230	RAB11B	0	0	0	0	0	0	1	0	0	0	0	0	0	0	0	0	1	0	0	1	1	1	0	1	0	0	0	0	0	0	0	0	0
64422	ATG3	0	0	0	0	0	0	0	0	1	0	0	0	0	0	0	0	0	0	0	0	0	0	0	0	0	1	0	0	0	0	0	0	0
1174	AP1S1	0	0	0	0	0	0	1	0	0	0	0	0	0	0	0	0	1	1	0	0	0	1	0	0	0	0	0	0	0	0	0	0	0
164	AP1G1	0	0	0	0	0	0	1	0	0	0	0	0	0	0	0	0	1	1	0	0	1	1	0	0	0	0	0	0	0	0	0	0	0
11311	VPS45	0	0	0	0	0	0	1	0	0	0	0	0	0	0	0	0	0	0	0	0	0	0	0	0	0	0	0	0	0	0	0	0	0
9978	RBX1	0	1	0	0	0	0	0	0	0	0	0	0	0	1	0	0	0	0	0	0	0	0	0	0	0	0	0	0	0	0	0	0	0
7511	XPNPEP1	0	0	0	0	0	1	0	0	0	0	0	0	0	0	0	0	0	0	0	0	0	0	0	0	0	0	0	0	0	0	0	0	0
3265	HRAS	0	0	0	0	0	0	1	0	0	0	0	0	1	1	0	1	0	0	1	0	0	0	0	0	1	1	0	0	0	0	0	0	0
9049	AIP	0	0	0	0	1	0	0	0	0	0	0	0	0	0	0	0	0	0	0	0	0	0	0	0	0	0	0	0	0	0	0	0	0
2729	GCLC	0	0	0	0	0	0	0	0	0	0	0	1	0	1	1	0	0	1	0	0	0	0	0	0	0	0	0	0	0	0	0	0	0
140465	MYL6B	0	0	0	0	0	0	1	0	0	0	0	0	0	0	0	0	0	0	0	0	0	0	0	0	0	0	0	0	0	0	0	0	0
5494	PPM1A	0	0	0	0	0	0	0	0	1	0	0	0	0	1	0	0	0	0	0	0	0	0	0	0	0	0	0	0	0	0	0	0	0
7416	VDAC1	0	0	0	0	0	0	1	0	0	0	0	0	1	0	0	0	0	1	0	0	0	0	0	0	0	0	0	0	1	0	0	0	0
81615	TMEM163	0	0	0	0	0	0	1	0	0	0	0	0	0	0	0	0	0	0	0	0	0	0	0	0	0	0	0	0	0	0	0	0	0
2006	ELN	0	1	0	0	0	0	0	0	0	0	0	0	0	0	0	0	0	0	0	0	0	0	0	0	0	0	0	0	0	0	0	0	0
4045	LSAMP	0	0	0	0	0	0	0	0	0	0	1	0	0	0	0	0	0	0	0	0	0	0	0	0	0	0	0	0	0	0	0	0	0
11230	PRAF2	0	0	0	0	0	0	0	0	0	0	1	0	0	0	0	0	0	0	0	0	0	0	0	0	0	0	0	0	0	0	0	0	0
4512	MT-CO1	0	0	0	0	0	1	0	0	0	0	0	0	1	1	0	0	0	0	0	0	0	0	0	0	0	0	0	0	0	0	0	0	0
5874	RAB27B	0	0	0	0	0	0	1	0	0	0	0	0	0	0	0	0	1	1	0	0	1	1	0	1	0	0	0	0	0	0	0	0	0
4627	MYH9	0	0	0	0	0	0	0	0	1	0	0	0	0	1	0	0	1	0	0	0	0	1	0	0	1	0	0	0	0	0	0	1	0
127829	ARL8A	0	0	0	0	1	0	0	0	0	0	0	0	0	0	0	0	0	0	0	0	0	0	0	0	0	0	0	0	0	0	0	0	0
9784	SNX17	0	0	0	0	0	0	1	0	0	0	0	0	0	0	0	0	0	1	0	1	1	0	0	0	0	0	0	0	0	0	0	0	0
11069	RAPGEF4	0	0	0	0	0	0	1	0	0	0	0	0	0	0	0	0	0	0	0	0	1	1	0	0	0	0	0	0	0	0	0	0	0
25966	C2CD2	0	0	0	0	0	0	0	0	1	0	0	0	0	0	0	0	0	0	0	0	0	0	0	0	0	0	0	0	0	0	0	0	0
1973	EIF4A1	0	0	0	0	0	0	0	1	0	0	0	0	0	1	0	0	0	0	0	0	0	0	0	0	0	0	0	0	0	0	0	0	0
2038	EPB42	0	0	0	0	0	0	0	0	1	0	0	0	0	0	0	0	0	0	0	0	0	0	0	0	1	0	0	0	0	0	0	0	0
5910	RAP1GDS1	0	0	0	0	0	0	0	0	1	0	0	0	0	0	0	0	0	0	0	0	0	0	0	0	0	0	0	0	0	0	0	0	0
9024	BRSK2	0	0	0	0	0	0	1	0	0	0	0	0	0	0	0	0	0	0	0	0	0	1	0	0	1	1	0	0	0	0	0	0	0
23327	NEDD4L	0	0	0	0	0	0	1	0	0	0	0	0	0	0	0	0	0	0	0	0	1	0	0	0	0	1	0	0	0	0	0	0	0
83692	CD99L2	0	0	0	0	0	0	0	0	0	0	1	0	0	0	0	0	0	0	0	0	0	0	0	0	0	0	0	0	0	0	0	0	0
6853	SYN1	0	1	0	0	0	0	0	0	0	0	0	0	0	0	0	1	1	0	1	0	1	1	0	0	0	0	1	1	0	0	0	0	0
87	ACTN1	0	0	0	0	0	0	1	0	0	0	0	0	0	0	0	0	0	0	0	0	0	0	0	0	1	0	1	0	0	0	0	1	0
8454	CUL1	0	1	0	0	0	0	0	0	0	0	0	0	0	1	0	0	0	0	0	0	0	0	0	0	0	0	0	0	0	0	0	0	0
23164	MPRIP	0	0	0	0	0	0	0	0	1	0	0	0	0	0	0	0	0	0	0	0	0	0	0	0	0	0	0	0	0	0	0	0	0
57037	ANKMY2	0	0	0	0	0	0	1	0	0	0	0	0	0	0	0	0	0	0	0	0	0	0	0	0	0	0	0	0	0	0	0	0	0
2521	FUS	0	0	0	0	0	0	0	0	1	0	0	0	1	1	0	0	0	0	0	0	0	0	0	0	0	0	0	0	0	0	0	0	0
23644	EDC4	0	0	0	1	0	0	0	0	0	0	0	0	0	1	0	0	0	0	0	0	0	0	0	0	0	0	0	0	0	0	0	0	0
54842	MFSD6	0	0	0	0	0	1	0	0	0	0	0	0	0	0	0	0	0	0	0	0	0	0	0	0	0	0	0	0	0	0	0	0	0
539	ATP5PO;ATP5O	0	1	0	0	0	0	0	0	0	0	0	0	1	0	0	0	0	0	0	0	0	0	0	0	0	0	0	0	0	0	0	0	0
4185	ADAM11	0	0	0	0	0	1	0	0	0	0	0	0	0	0	0	0	0	0	0	0	0	0	0	0	0	0	0	0	0	0	0	0	0
22979	EFR3B	0	0	0	0	0	1	0	0	0	0	0	0	0	0	0	0	0	0	0	0	0	0	0	0	0	0	0	0	0	0	0	0	0
57521	RPTOR	0	0	0	0	0	1	0	0	0	0	0	0	1	1	0	1	0	0	1	0	0	0	0	0	0	0	0	0	0	0	0	0	0
4204	MECP2	0	0	0	0	0	0	0	0	1	0	0	0	0	0	0	1	0	0	1	0	0	1	0	0	1	0	1	0	0	0	0	0	0
10097	ACTR2	0	0	0	0	0	1	0	0	0	0	0	0	0	1	0	0	1	0	1	0	0	0	0	0	0	1	0	0	0	0	0	1	0
8451	CUL4A	0	0	0	0	0	0	0	0	1	0	0	0	0	0	0	0	0	0	0	0	0	0	0	0	0	0	0	0	0	0	0	0	0
133957	CCDC127	0	0	0	0	0	0	0	0	0	0	1	0	0	0	0	0	0	0	0	0	0	0	0	0	0	0	0	0	0	0	0	0	0
30844	EHD4	0	0	0	0	0	0	0	0	1	0	0	0	0	0	0	0	0	0	0	1	1	0	0	0	0	0	0	0	0	0	0	0	0
10396	ATP8A1	0	0	0	0	0	0	1	0	0	0	0	0	0	0	0	0	0	0	1	0	0	0	0	0	0	0	0	0	0	0	0	0	0
2734	GLG1	0	0	0	0	0	0	0	0	0	0	1	0	0	0	0	0	0	0	0	0	0	0	0	0	0	0	0	0	0	0	0	0	0
163	AP2B1	0	0	0	0	0	0	1	0	0	0	0	0	1	1	0	1	1	1	0	0	1	1	0	0	0	0	0	1	0	0	0	0	0
8565	YARS;YARS1	1	0	0	0	0	0	0	0	0	0	0	0	0	1	0	0	0	0	0	0	0	0	0	0	0	0	0	0	0	0	0	0	0
10211	FLOT1	0	0	0	0	0	0	0	0	1	0	0	0	0	0	0	1	0	0	1	1	1	1	0	0	1	0	0	0	0	1	0	1	0
6202	RPS8	0	0	0	0	0	0	1	0	0	0	0	0	0	1	0	0	0	0	0	0	0	0	0	0	0	0	0	0	0	0	0	0	0
54664	TMEM106B	0	0	0	0	0	0	1	0	0	0	0	0	0	0	0	0	1	0	0	0	0	0	0	0	1	1	0	0	0	0	0	0	0
6653	SORL1	0	0	0	0	0	0	1	0	0	0	0	0	0	0	0	0	1	1	0	0	1	0	0	0	0	0	0	0	0	0	0	0	0
6262	RYR2	0	0	0	0	0	0	1	0	0	0	0	0	1	0	0	0	0	1	0	0	0	0	0	0	0	0	0	0	0	1	0	0	0
285172	FAM126B	0	0	0	0	0	0	1	0	0	0	0	0	1	0	0	0	0	0	0	1	0	0	0	0	0	0	0	0	0	0	0	0	0
2904	GRIN2B	0	0	0	0	0	1	0	0	0	0	0	0	1	1	0	1	0	0	1	0	0	1	0	0	0	1	0	0	0	1	0	0	0
6050	RNH1	0	0	0	0	0	0	0	1	0	0	0	0	0	0	0	0	0	0	0	0	0	0	0	0	0	0	0	0	0	0	0	0	0
11021	RAB35	0	0	0	0	0	0	1	0	0	0	0	0	0	0	0	0	1	1	0	1	0	0	0	1	1	0	0	0	0	0	0	0	0
4697	NDUFA4	0	0	0	0	0	1	0	0	0	0	0	0	1	1	0	0	0	0	0	0	0	0	0	0	0	0	0	0	0	0	0	0	0
1209	CLPTM1	0	0	0	0	0	0	0	0	0	0	1	0	0	0	0	0	0	0	0	0	0	0	0	0	0	0	0	0	0	0	0	0	0
5693	PSMB5	0	0	0	0	0	0	1	0	0	0	0	0	1	1	0	0	0	0	0	0	0	0	0	0	0	0	0	0	0	0	0	0	0
64087	MCCC2	0	0	0	0	0	0	1	0	0	0	0	0	1	1	0	0	0	0	0	0	0	0	0	0	0	0	0	0	0	0	0	0	0
23256	SCFD1	0	0	0	0	0	0	1	0	0	0	0	0	0	0	0	0	1	1	0	0	1	0	0	0	1	0	0	0	0	0	0	1	0
25979	DHRS7B	0	0	0	0	0	0	0	0	0	0	1	0	0	0	0	0	0	0	0	0	0	0	0	0	0	0	0	0	0	0	0	0	0
826	CAPNS1	0	0	0	0	0	0	0	0	0	0	1	0	0	0	0	0	0	0	0	0	0	0	0	0	0	0	0	0	0	0	0	0	0
4259	MGST3	0	0	0	0	0	1	0	0	0	0	0	0	0	0	0	0	0	0	0	0	0	0	0	0	0	0	0	0	0	0	0	0	0
23122	CLASP2	0	0	0	0	0	1	0	0	0	0	0	0	0	1	0	0	1	0	0	1	1	0	0	0	0	0	0	0	0	0	0	1	0
389813	C9orf172;AJM1	0	0	0	0	0	0	1	0	0	0	0	0	0	0	0	0	0	0	0	0	0	0	0	0	0	0	0	0	0	0	0	0	0
8997	KALRN	0	1	0	0	0	0	0	0	0	0	0	0	0	0	0	0	0	0	0	0	0	0	0	0	1	0	0	0	0	0	0	1	0
5529	PPP2R5E	0	1	0	0	0	0	0	0	0	0	0	0	0	0	0	0	0	0	0	0	0	0	0	0	0	0	0	0	0	0	0	1	0
84448	ABLIM2	0	1	0	0	0	0	0	0	0	0	0	0	0	0	0	0	0	0	0	0	0	0	0	0	0	0	0	0	0	0	0	0	0
6499	SKIV2L	0	0	0	1	0	0	0	0	0	0	0	0	0	1	0	0	0	0	0	0	0	0	0	0	0	0	0	0	0	0	0	0	0
3043	HBB	0	0	0	0	0	0	0	0	1	0	0	0	0	1	0	0	1	0	0	0	0	0	0	0	0	0	0	0	0	0	0	0	0
4535	MT-ND1	0	0	0	0	0	0	1	0	0	0	0	0	1	0	1	0	0	0	0	0	0	0	0	0	0	0	0	0	0	0	0	0	0
1537	CYC1	0	0	0	0	0	0	1	0	0	0	0	0	1	0	0	0	0	1	0	0	0	0	0	0	0	0	0	0	0	0	0	0	0
3075	CFH	0	0	0	0	0	0	0	0	1	0	0	0	0	0	0	0	0	0	0	0	0	0	0	0	0	0	0	0	0	0	0	0	0
9568	GABBR2	0	0	0	0	0	0	1	0	0	0	0	0	0	0	0	1	0	0	0	0	0	1	0	0	0	0	0	0	0	0	0	0	0
5524	PTPA;PPP2R4	0	0	0	1	0	0	0	0	0	0	0	0	1	0	0	0	0	0	0	0	0	0	0	0	0	0	0	0	0	0	0	0	0
114971	PTPMT1	0	0	0	0	0	0	1	0	0	0	0	0	1	0	0	0	0	0	0	0	0	0	0	0	0	0	0	0	0	0	0	0	0
94097	SFXN5	0	0	0	0	0	0	0	0	0	0	1	0	0	0	0	0	0	1	0	0	0	0	0	0	0	0	0	0	0	0	0	0	0
1282	COL4A1	0	1	0	0	0	0	0	0	0	0	0	0	0	1	0	0	1	0	0	0	0	0	0	0	0	0	1	0	0	0	0	0	0
5202	PFDN2	0	0	0	0	0	0	0	0	1	0	0	0	0	0	0	0	0	0	0	0	0	0	0	0	0	0	0	0	0	0	0	0	0
56181	MTFR1L	0	0	0	0	0	0	1	0	0	0	0	0	0	0	0	0	0	0	0	0	0	0	0	0	0	0	0	0	0	0	0	0	0
100128525	UQCRFS1P1	0	1	0	0	0	0	0	0	0	0	0	0	0	0	0	0	0	0	0	0	0	0	0	0	0	0	0	0	0	0	0	0	0
3831	KLC1	0	0	0	0	1	0	0	0	0	0	0	0	1	0	0	0	1	0	0	0	0	0	0	0	0	0	0	0	0	0	0	1	0
790	CAD	0	0	0	0	0	0	1	0	0	0	0	0	1	0	0	0	0	0	0	0	0	0	0	0	0	0	0	0	1	0	0	0	0
814	CAMK4	0	0	0	0	0	0	1	0	0	0	0	0	0	0	0	1	0	0	1	0	0	0	0	0	0	0	0	0	0	0	0	0	0
28970	C11orf54	0	0	0	0	0	0	0	0	0	0	1	0	0	0	0	0	0	0	0	0	0	0	0	0	0	0	0	0	0	0	0	0	0
8766	RAB11A	0	0	0	0	0	0	1	0	0	0	0	0	0	0	0	0	1	1	0	1	1	1	0	1	1	1	0	0	0	0	0	0	0
55964	SEPT3;SEPTIN3	0	0	0	0	0	0	1	0	0	0	0	0	0	0	0	0	0	0	0	0	0	0	0	0	0	0	0	0	0	0	0	0	0
5833	PCYT2	0	0	0	0	0	0	0	0	0	0	0	1	1	0	0	0	0	0	0	0	0	0	0	0	0	0	0	0	0	0	0	0	0
5870	RAB6A	0	0	0	0	0	0	0	0	0	0	1	0	0	0	0	0	1	1	0	0	0	0	0	1	0	0	0	0	0	0	0	0	0
5339	PLEC	0	0	0	0	0	0	0	0	0	0	0	1	1	0	1	0	0	0	0	0	0	0	0	0	1	0	1	0	0	0	0	0	0
9987	HNRNPDL	0	0	0	0	0	0	0	0	1	0	0	0	0	0	0	0	0	0	0	0	0	0	0	0	0	0	0	0	0	0	0	0	0
6222	RPS18	0	0	0	0	0	0	1	0	0	0	0	0	0	1	0	0	0	0	0	0	0	0	0	0	0	0	0	0	0	0	0	0	0
162	AP1B1	0	0	0	0	0	0	1	0	0	0	0	0	0	0	0	0	1	1	0	0	0	1	0	0	0	0	0	0	0	0	0	0	0
5306	PITPNA	0	0	0	0	0	0	1	0	0	0	0	0	0	1	0	0	0	0	0	0	0	0	0	0	0	0	0	0	0	0	0	0	0
85358	SHANK3	0	0	0	0	0	1	0	0	0	0	0	0	0	0	0	0	0	0	1	1	0	0	0	0	1	1	1	0	0	1	0	0	0
9131	AIFM1	0	0	0	0	0	0	1	0	0	0	0	0	1	0	1	0	0	1	0	0	0	0	0	0	0	0	0	0	0	0	0	0	0
1153	CIRBP	0	0	0	0	0	0	1	0	0	0	0	0	0	0	0	0	0	0	0	0	0	0	0	0	0	0	0	0	0	0	0	0	0
79188	TMEM43	0	0	0	0	0	0	1	0	0	0	0	0	0	0	0	0	0	0	0	0	0	0	0	0	0	0	0	0	0	0	0	0	0
726	CAPN5	0	0	0	0	0	0	1	0	0	0	0	0	0	0	0	0	0	0	0	0	0	0	0	0	0	0	0	0	0	0	0	0	0
4355	MPP2	0	0	0	0	0	0	1	0	0	0	0	0	0	0	0	0	0	0	1	0	0	1	0	0	0	0	0	0	0	0	0	0	0
727957	MROH1	0	1	0	0	0	0	0	0	0	0	0	0	0	0	0	0	0	0	0	0	0	0	0	0	0	0	0	0	0	0	0	0	0
1072	CFL1	1	0	0	0	0	0	0	0	0	0	0	0	0	1	0	0	1	0	0	0	0	0	0	0	0	1	0	0	0	0	0	1	0
56262	LRRC8A	0	0	0	0	0	1	0	0	0	0	0	0	0	0	0	0	0	0	0	0	0	0	0	0	0	0	0	0	0	0	0	0	0
8894	EIF2S2	0	0	0	0	0	0	0	0	1	0	0	0	0	1	0	0	0	0	0	0	0	0	0	0	0	0	0	0	0	0	0	0	0
84932	RAB2B	0	0	0	0	0	1	0	0	0	0	0	0	0	0	0	0	0	0	0	0	1	0	0	1	0	0	0	0	0	0	0	0	0
29959	NRBP1	0	0	1	0	0	0	0	0	0	0	0	0	0	0	0	0	0	0	0	0	0	0	0	0	0	0	0	0	0	0	0	0	0
79605	PGBD5	0	0	0	0	0	1	0	0	0	0	0	0	0	0	0	0	0	0	0	0	0	0	0	0	0	0	0	0	0	0	0	0	0
1742	DLG4	0	0	0	0	0	0	1	0	0	0	0	0	1	1	0	1	0	1	1	1	1	1	0	0	1	1	1	0	0	1	0	1	0
221545	C6orf136	0	0	0	0	0	1	0	0	0	0	0	0	0	0	0	0	0	0	0	0	0	0	0	0	0	0	0	0	0	0	0	0	0
286205	SCAI	0	0	0	0	0	0	1	0	0	0	0	0	0	0	0	0	0	0	0	0	0	0	0	0	0	0	0	0	0	0	0	0	0
23597	ACOT9	0	0	0	0	0	0	1	0	0	0	0	0	1	1	0	0	0	0	0	0	0	0	0	0	0	0	0	0	0	0	0	0	0
6742	SSBP1	0	0	0	0	0	0	1	0	0	0	0	0	0	0	1	0	0	0	0	0	0	0	0	0	1	0	0	0	0	0	0	0	0
146206	RLTPR;CARMIL2	0	0	0	1	0	0	0	0	0	0	0	0	0	0	0	0	0	0	0	0	0	0	0	0	0	1	0	0	0	0	0	0	0
5479	PPIB	1	0	0	0	0	0	0	0	0	0	0	0	0	0	0	0	0	0	0	0	0	0	0	0	1	0	0	0	0	0	0	0	0
4139	MARK1	0	0	0	0	0	0	1	0	0	0	0	0	0	0	0	0	1	0	0	0	0	0	0	0	0	1	0	0	0	0	0	0	0
6249	CLIP1	0	0	0	0	0	0	0	0	1	0	0	0	0	0	0	0	0	0	0	0	0	0	0	0	0	0	0	0	0	0	0	1	0
57460	PPM1H	0	0	0	0	0	0	1	0	0	0	0	0	0	0	0	0	0	0	0	0	0	0	0	0	0	0	0	0	0	0	0	0	0
5195	PEX14	0	0	0	0	0	0	1	0	0	0	0	0	0	0	0	0	1	1	0	0	0	0	0	0	0	0	0	0	0	0	0	0	0
39	ACAT2	0	0	0	0	0	1	0	0	0	0	0	0	0	0	0	0	0	0	0	0	0	0	0	0	0	0	0	0	1	0	0	0	0
80150	ASRGL1	0	0	0	0	0	1	0	0	0	0	0	0	0	0	0	0	0	0	0	0	0	0	0	0	0	0	0	0	0	0	0	0	0
60412	EXOC4	0	1	0	0	0	0	0	0	0	0	0	0	0	0	0	0	1	0	0	1	0	1	0	0	0	0	0	0	0	0	1	0	0
51257	MARCHF2;MARCH2	0	0	0	0	0	0	1	0	0	0	0	0	0	0	0	0	0	0	0	0	0	0	0	0	0	0	0	0	0	0	0	0	0
6157	RPL27A	0	0	0	0	0	0	0	0	0	0	1	0	0	1	0	0	0	0	0	0	0	0	0	0	0	0	0	0	0	0	0	0	0
11216	AKAP10	0	0	0	0	0	1	0	0	0	0	0	0	0	0	0	0	0	0	0	0	0	0	0	0	0	0	0	0	0	0	0	0	0
9715	FAM131B	0	1	0	0	0	0	0	0	0	0	0	0	0	0	0	0	0	0	0	0	0	0	0	0	0	0	0	0	0	0	0	0	0
6146	RPL22	0	0	0	0	0	0	1	0	0	0	0	0	0	1	0	0	0	0	1	0	0	0	0	0	0	0	0	0	0	0	0	0	0
25932	CLIC4	0	0	0	0	0	0	0	1	0	0	0	0	0	0	0	0	0	0	0	0	0	0	0	0	1	0	0	0	0	0	0	0	0
6697	SPR	0	0	0	0	0	0	0	0	1	0	0	0	0	0	0	0	0	0	0	0	0	0	0	0	0	0	0	0	0	0	0	0	0

## Sheet: Enrichment
GroupID	Category	Term	Description	LogP	Log(q-value)	InTerm_InList	Genes	Symbols
1_Summary	Reactome Gene Sets	R-HSA-1428517	The citric acid (TCA) cycle and respiratory electron transport	-49.6843	-45.3362	71/169	50,498,509,513,521,539,682,1340,1345,1431,1537,1737,1743,2108,2109,2110,3029,3419,3421,4191,4200,4512,4513,4535,4538,4697,4698,4701,4702,4705,4709,4710,4712,4713,4714,4715,4716,4718,4719,4720,4722,4723,4726,4728,4729,4967,5160,5162,5165,6389,7381,7385,7386,7416,8803,9167,9481,9551,10128,10476,10632,10873,23530,27089,51204,51295,54704,79944,81889,126328,728294,2820,3417,5339,8604,30968,55753,57017…	ACO2,ATP5F1A,ATP5F1C,ATP5F1D,ATP5ME,ATP5PO,BSG,COX6B1,COX6C,CS,CYC1,DLAT,DLST,ETFA,ETFB,ETFDH,HAGH,IDH3A,IDH3G,MDH2,ME2,COX1,COX2,ND1,ND4,NDUFA4,NDUFA5,NDUFA7,NDUFA8,NDUFA10,NDUFB3,NDUFB4,NDUFB6,NDUFB7,NDUFB8,NDUFB9,NDUFB10,NDUFC2,NDUFS1,NDUFS2,NDUFS3,NDUFV1,NDUFS6,NDUFS8,NDUFV2,OGDH,PDHA1,PDHB,PDK3,SDHA,UQCRB,UQCRC2,UQCRFS1,VDAC1,SUCLA2,COX7A2L,SLC25A27,ATP5MF,LRPPRC,ATP5PD,ATP5MG,ME3,NNT,UQCRQ,…
1_Member	Reactome Gene Sets	R-HSA-1428517	The citric acid (TCA) cycle and respiratory electron transport	-49.6843	-45.3362	71/169	50,498,509,513,521,539,682,1340,1345,1431,1537,1737,1743,2108,2109,2110,3029,3419,3421,4191,4200,4512,4513,4535,4538,4697,4698,4701,4702,4705,4709,4710,4712,4713,4714,4715,4716,4718,4719,4720,4722,4723,4726,4728,4729,4967,5160,5162,5165,6389,7381,7385,7386,7416,8803,9167,9481,9551,10128,10476,10632,10873,23530,27089,51204,51295,54704,79944,81889,126328,728294	ACO2,ATP5F1A,ATP5F1C,ATP5F1D,ATP5ME,ATP5PO,BSG,COX6B1,COX6C,CS,CYC1,DLAT,DLST,ETFA,ETFB,ETFDH,HAGH,IDH3A,IDH3G,MDH2,ME2,COX1,COX2,ND1,ND4,NDUFA4,NDUFA5,NDUFA7,NDUFA8,NDUFA10,NDUFB3,NDUFB4,NDUFB6,NDUFB7,NDUFB8,NDUFB9,NDUFB10,NDUFC2,NDUFS1,NDUFS2,NDUFS3,NDUFV1,NDUFS6,NDUFS8,NDUFV2,OGDH,PDHA1,PDHB,PDK3,SDHA,UQCRB,UQCRC2,UQCRFS1,VDAC1,SUCLA2,COX7A2L,SLC25A27,ATP5MF,LRPPRC,ATP5PD,ATP5MG,ME3,NNT,UQCRQ,…
1_Member	GO Biological Processes	GO:0045333	cellular respiration	-44.8763	-40.8292	68/175	50,498,509,513,521,539,1340,1345,1431,1537,1737,1743,2108,2109,2110,2820,3417,3419,3421,4191,4512,4513,4535,4538,4697,4698,4701,4702,4705,4709,4710,4712,4713,4714,4715,4716,4718,4719,4720,4722,4723,4726,4728,4729,4967,5160,5162,5339,6389,7381,7385,7386,8604,8803,9167,9551,10476,10632,10873,23530,27089,30968,55753,57017,79751,92259,126328,388753	ACO2,ATP5F1A,ATP5F1C,ATP5F1D,ATP5ME,ATP5PO,COX6B1,COX6C,CS,CYC1,DLAT,DLST,ETFA,ETFB,ETFDH,GPD2,IDH1,IDH3A,IDH3G,MDH2,COX1,COX2,ND1,ND4,NDUFA4,NDUFA5,NDUFA7,NDUFA8,NDUFA10,NDUFB3,NDUFB4,NDUFB6,NDUFB7,NDUFB8,NDUFB9,NDUFB10,NDUFC2,NDUFS1,NDUFS2,NDUFS3,NDUFV1,NDUFS6,NDUFS8,NDUFV2,OGDH,PDHA1,PDHB,PLEC,SDHA,UQCRB,UQCRC2,UQCRFS1,SLC25A12,SUCLA2,COX7A2L,ATP5MF,ATP5PD,ATP5MG,ME3,NNT,UQCRQ,STOML2,OGDHL,COQ…
1_Member	GO Biological Processes	GO:0009060	aerobic respiration	-42.5019	-38.7559	61/146	50,498,509,513,521,539,1340,1345,1431,1537,1737,1743,3417,3419,3421,4191,4512,4513,4535,4538,4697,4698,4701,4702,4705,4709,4710,4712,4713,4714,4715,4716,4718,4719,4720,4722,4723,4726,4728,4729,4967,5160,5162,6389,7381,7385,7386,8803,9167,9551,10476,10632,10873,23530,27089,30968,55753,57017,92259,126328,388753	ACO2,ATP5F1A,ATP5F1C,ATP5F1D,ATP5ME,ATP5PO,COX6B1,COX6C,CS,CYC1,DLAT,DLST,IDH1,IDH3A,IDH3G,MDH2,COX1,COX2,ND1,ND4,NDUFA4,NDUFA5,NDUFA7,NDUFA8,NDUFA10,NDUFB3,NDUFB4,NDUFB6,NDUFB7,NDUFB8,NDUFB9,NDUFB10,NDUFC2,NDUFS1,NDUFS2,NDUFS3,NDUFV1,NDUFS6,NDUFS8,NDUFV2,OGDH,PDHA1,PDHB,SDHA,UQCRB,UQCRC2,UQCRFS1,SUCLA2,COX7A2L,ATP5MF,ATP5PD,ATP5MG,ME3,NNT,UQCRQ,STOML2,OGDHL,COQ9,MRPS36,NDUFA11,COA6
1_Member	KEGG Pathway	hsa05022	Pathways of neurodegeneration - multiple diseases	-38.5733	-35.1795	98/458	291,292,293,351,488,498,509,513,539,673,774,815,816,817,818,823,1340,1345,1454,1537,1639,1742,1965,2521,2861,2890,2891,2892,2904,2915,2932,3265,3309,3708,3709,3799,3800,3831,4137,4218,4512,4513,4535,4538,4697,4698,4701,4702,4705,4709,4710,4712,4713,4714,4715,4716,4718,4719,4720,4722,4723,4726,4728,4729,5413,5532,5604,5690,5692,5693,5708,5715,5717,5718,5861,5868,6262,6389,6647,6804,7381,7385,7386,…	SLC25A4,SLC25A5,SLC25A6,APP,ATP2A2,ATP5F1A,ATP5F1C,ATP5F1D,ATP5PO,BRAF,CACNA1B,CAMK2A,CAMK2B,CAMK2D,CAMK2G,CAPN1,COX6B1,COX6C,CSNK1E,CYC1,DCTN1,DLG4,EIF2S1,FUS,GPR37,GRIA1,GRIA2,GRIA3,GRIN2B,GRM5,GSK3B,HRAS,HSPA5,ITPR1,ITPR2,KIF5B,KIF5C,KLC1,MAPT,RAB8A,COX1,COX2,ND1,ND4,NDUFA4,NDUFA5,NDUFA7,NDUFA8,NDUFA10,NDUFB3,NDUFB4,NDUFB6,NDUFB7,NDUFB8,NDUFB9,NDUFB10,NDUFC2,NDUFS1,NDUFS2,NDUFS3,NDUFV1,NDUFS6,…
1_Member	GO Biological Processes	GO:0015980	energy derivation by oxidation of organic compounds	-37.214	-33.9073	70/236	50,178,498,509,513,521,539,1340,1345,1431,1537,1737,1743,2108,2109,2110,2820,2932,3417,3419,3421,4191,4512,4513,4535,4538,4697,4698,4701,4702,4705,4709,4710,4712,4713,4714,4715,4716,4718,4719,4720,4722,4723,4726,4728,4729,4967,5160,5162,5339,6389,7381,7385,7386,8604,8803,9167,9551,10476,10632,10873,23530,27089,30968,55753,57017,79751,92259,126328,388753	ACO2,AGL,ATP5F1A,ATP5F1C,ATP5F1D,ATP5ME,ATP5PO,COX6B1,COX6C,CS,CYC1,DLAT,DLST,ETFA,ETFB,ETFDH,GPD2,GSK3B,IDH1,IDH3A,IDH3G,MDH2,COX1,COX2,ND1,ND4,NDUFA4,NDUFA5,NDUFA7,NDUFA8,NDUFA10,NDUFB3,NDUFB4,NDUFB6,NDUFB7,NDUFB8,NDUFB9,NDUFB10,NDUFC2,NDUFS1,NDUFS2,NDUFS3,NDUFV1,NDUFS6,NDUFS8,NDUFV2,OGDH,PDHA1,PDHB,PLEC,SDHA,UQCRB,UQCRC2,UQCRFS1,SLC25A12,SUCLA2,COX7A2L,ATP5MF,ATP5PD,ATP5MG,ME3,NNT,UQCRQ,STOML2…
1_Member	KEGG Pathway	hsa05020	Prion disease	-34.3208	-31.0519	70/259	291,292,293,498,509,513,539,714,774,1340,1345,1537,1965,2904,2932,3309,3310,3708,3709,3799,3800,3831,3915,4512,4513,4535,4538,4685,4697,4698,4701,4702,4705,4709,4710,4712,4713,4714,4715,4716,4718,4719,4720,4722,4723,4726,4728,4729,5532,5580,5690,5692,5693,5708,5715,5717,5718,6262,6389,6647,7381,7385,7386,7416,7417,9167,10476,27089,79861,126328	SLC25A4,SLC25A5,SLC25A6,ATP5F1A,ATP5F1C,ATP5F1D,ATP5PO,C1QC,CACNA1B,COX6B1,COX6C,CYC1,EIF2S1,GRIN2B,GSK3B,HSPA5,HSPA6,ITPR1,ITPR2,KIF5B,KIF5C,KLC1,LAMC1,COX1,COX2,ND1,ND4,NCAM2,NDUFA4,NDUFA5,NDUFA7,NDUFA8,NDUFA10,NDUFB3,NDUFB4,NDUFB6,NDUFB7,NDUFB8,NDUFB9,NDUFB10,NDUFC2,NDUFS1,NDUFS2,NDUFS3,NDUFV1,NDUFS6,NDUFS8,NDUFV2,PPP3CB,PRKCD,PSMB2,PSMB4,PSMB5,PSMD2,PSMD9,PSMD11,PSMD12,RYR2,SDHA,SOD1,UQCRB,UQ…
1_Member	KEGG Pathway	hsa00190	Oxidative phosphorylation	-34.1715	-30.9373	50/123	498,509,513,521,523,526,528,529,535,539,1340,1345,1537,4512,4513,4535,4538,4697,4698,4701,4702,4705,4709,4710,4712,4713,4714,4715,4716,4718,4719,4720,4722,4723,4726,4728,4729,5464,6389,7381,7385,7386,9167,9551,10476,10632,27089,51382,51606,126328	ATP5F1A,ATP5F1C,ATP5F1D,ATP5ME,ATP6V1A,ATP6V1B2,ATP6V1C1,ATP6V1E1,ATP6V0A1,ATP5PO,COX6B1,COX6C,CYC1,COX1,COX2,ND1,ND4,NDUFA4,NDUFA5,NDUFA7,NDUFA8,NDUFA10,NDUFB3,NDUFB4,NDUFB6,NDUFB7,NDUFB8,NDUFB9,NDUFB10,NDUFC2,NDUFS1,NDUFS2,NDUFS3,NDUFV1,NDUFS6,NDUFS8,NDUFV2,PPA1,SDHA,UQCRB,UQCRC2,UQCRFS1,COX7A2L,ATP5MF,ATP5PD,ATP5MG,UQCRQ,ATP6V1D,ATP6V1H,NDUFA11
1_Member	KEGG Pathway	hsa05012	Parkinson disease	-34.1035	-30.9015	69/253	291,292,293,498,509,513,539,815,816,817,818,1340,1345,1537,1965,2861,3309,3708,3709,3799,3800,3831,4137,4512,4513,4535,4538,4697,4698,4701,4702,4705,4709,4710,4712,4713,4714,4715,4716,4718,4719,4720,4722,4723,4726,4728,4729,5413,5690,5692,5693,5708,5715,5717,5718,6389,6647,7381,7385,7386,7416,7417,9167,9927,10476,11315,27089,79861,126328	SLC25A4,SLC25A5,SLC25A6,ATP5F1A,ATP5F1C,ATP5F1D,ATP5PO,CAMK2A,CAMK2B,CAMK2D,CAMK2G,COX6B1,COX6C,CYC1,EIF2S1,GPR37,HSPA5,ITPR1,ITPR2,KIF5B,KIF5C,KLC1,MAPT,COX1,COX2,ND1,ND4,NDUFA4,NDUFA5,NDUFA7,NDUFA8,NDUFA10,NDUFB3,NDUFB4,NDUFB6,NDUFB7,NDUFB8,NDUFB9,NDUFB10,NDUFC2,NDUFS1,NDUFS2,NDUFS3,NDUFV1,NDUFS6,NDUFS8,NDUFV2,SEPTIN5,PSMB2,PSMB4,PSMB5,PSMD2,PSMD9,PSMD11,PSMD12,SDHA,SOD1,UQCRB,UQCRC2,UQCRFS1,VD…
1_Member	Reactome Gene Sets	R-HSA-163200	Respiratory electron transport, ATP synthesis by chemiosmotic coupling, and heat production by uncoupling proteins.	-33.8157	-30.6437	49/119	498,509,513,521,539,1340,1345,1537,2108,2109,2110,4512,4513,4535,4538,4697,4698,4701,4702,4705,4709,4710,4712,4713,4714,4715,4716,4718,4719,4720,4722,4723,4726,4728,4729,6389,7381,7385,7386,9167,9481,9551,10128,10476,10632,27089,51204,51295,126328	ATP5F1A,ATP5F1C,ATP5F1D,ATP5ME,ATP5PO,COX6B1,COX6C,CYC1,ETFA,ETFB,ETFDH,COX1,COX2,ND1,ND4,NDUFA4,NDUFA5,NDUFA7,NDUFA8,NDUFA10,NDUFB3,NDUFB4,NDUFB6,NDUFB7,NDUFB8,NDUFB9,NDUFB10,NDUFC2,NDUFS1,NDUFS2,NDUFS3,NDUFV1,NDUFS6,NDUFS8,NDUFV2,SDHA,UQCRB,UQCRC2,UQCRFS1,COX7A2L,SLC25A27,ATP5MF,LRPPRC,ATP5PD,ATP5MG,UQCRQ,TACO1,ECSIT,NDUFA11
1_Member	WikiPathways	WP111	Electron transport chain: OXPHOS system in mitochondria	-33.3681	-30.2505	44/94	291,292,293,498,509,513,521,539,1340,1345,4512,4513,4535,4538,4697,4698,4701,4702,4705,4709,4710,4712,4713,4714,4715,4716,4718,4719,4720,4722,4723,4726,4728,4729,6389,7381,7385,7386,9167,9481,9551,10476,10632,27089	SLC25A4,SLC25A5,SLC25A6,ATP5F1A,ATP5F1C,ATP5F1D,ATP5ME,ATP5PO,COX6B1,COX6C,COX1,COX2,ND1,ND4,NDUFA4,NDUFA5,NDUFA7,NDUFA8,NDUFA10,NDUFB3,NDUFB4,NDUFB6,NDUFB7,NDUFB8,NDUFB9,NDUFB10,NDUFC2,NDUFS1,NDUFS2,NDUFS3,NDUFV1,NDUFS6,NDUFS8,NDUFV2,SDHA,UQCRB,UQCRC2,UQCRFS1,COX7A2L,SLC25A27,ATP5MF,ATP5PD,ATP5MG,UQCRQ
1_Member	GO Biological Processes	GO:0006091	generation of precursor metabolites and energy	-32.9993	-29.93	82/374	38,50,178,226,291,498,509,513,521,539,1340,1345,1431,1537,1737,1743,2108,2109,2110,2820,2821,2932,2936,3098,3417,3419,3421,4191,4200,4512,4513,4535,4538,4697,4698,4701,4702,4705,4709,4710,4712,4713,4714,4715,4716,4718,4719,4720,4722,4723,4726,4728,4729,4967,5019,5160,5162,5208,5223,5226,5339,6389,7086,7381,7385,7386,8604,8803,9167,9551,10476,10632,10873,23530,27089,30968,55753,57017,79751,92259,1…	ACAT1,ACO2,AGL,ALDOA,SLC25A4,ATP5F1A,ATP5F1C,ATP5F1D,ATP5ME,ATP5PO,COX6B1,COX6C,CS,CYC1,DLAT,DLST,ETFA,ETFB,ETFDH,GPD2,GPI,GSK3B,GSR,HK1,IDH1,IDH3A,IDH3G,MDH2,ME2,COX1,COX2,ND1,ND4,NDUFA4,NDUFA5,NDUFA7,NDUFA8,NDUFA10,NDUFB3,NDUFB4,NDUFB6,NDUFB7,NDUFB8,NDUFB9,NDUFB10,NDUFC2,NDUFS1,NDUFS2,NDUFS3,NDUFV1,NDUFS6,NDUFS8,NDUFV2,OGDH,OXCT1,PDHA1,PDHB,PFKFB2,PGAM1,PGD,PLEC,SDHA,TKT,UQCRB,UQCRC2,UQCRFS1,SL…
1_Member	KEGG Pathway	hsa05415	Diabetic cardiomyopathy	-32.7515	-29.7045	59/189	291,292,293,488,498,509,513,539,815,816,817,818,1278,1340,1345,1509,1537,2932,2936,4512,4513,4535,4538,4697,4698,4701,4702,4705,4709,4710,4712,4713,4714,4715,4716,4718,4719,4720,4722,4723,4726,4728,4729,5160,5162,5165,5524,5580,6262,6389,7381,7385,7386,7416,7417,9167,10476,27089,126328	SLC25A4,SLC25A5,SLC25A6,ATP2A2,ATP5F1A,ATP5F1C,ATP5F1D,ATP5PO,CAMK2A,CAMK2B,CAMK2D,CAMK2G,COL1A2,COX6B1,COX6C,CTSD,CYC1,GSK3B,GSR,COX1,COX2,ND1,ND4,NDUFA4,NDUFA5,NDUFA7,NDUFA8,NDUFA10,NDUFB3,NDUFB4,NDUFB6,NDUFB7,NDUFB8,NDUFB9,NDUFB10,NDUFC2,NDUFS1,NDUFS2,NDUFS3,NDUFV1,NDUFS6,NDUFS8,NDUFV2,PDHA1,PDHB,PDK3,PTPA,PRKCD,RYR2,SDHA,UQCRB,UQCRC2,UQCRFS1,VDAC1,VDAC2,COX7A2L,ATP5PD,UQCRQ,NDUFA11
1_Member	KEGG Pathway	hsa05016	Huntington disease	-32.5661	-29.5605	72/291	161,163,291,292,293,498,509,513,539,774,1175,1340,1345,1537,1639,1742,2890,2891,2892,2904,2915,3708,3799,3800,3831,4512,4513,4535,4538,4697,4698,4701,4702,4705,4709,4710,4712,4713,4714,4715,4716,4718,4719,4720,4722,4723,4726,4728,4729,5690,5692,5693,5708,5715,5717,5718,6389,6506,6647,6804,7381,7385,7386,7416,7417,8218,9167,10476,27089,30849,79861,126328	AP2A2,AP2B1,SLC25A4,SLC25A5,SLC25A6,ATP5F1A,ATP5F1C,ATP5F1D,ATP5PO,CACNA1B,AP2S1,COX6B1,COX6C,CYC1,DCTN1,DLG4,GRIA1,GRIA2,GRIA3,GRIN2B,GRM5,ITPR1,KIF5B,KIF5C,KLC1,COX1,COX2,ND1,ND4,NDUFA4,NDUFA5,NDUFA7,NDUFA8,NDUFA10,NDUFB3,NDUFB4,NDUFB6,NDUFB7,NDUFB8,NDUFB9,NDUFB10,NDUFC2,NDUFS1,NDUFS2,NDUFS3,NDUFV1,NDUFS6,NDUFS8,NDUFV2,PSMB2,PSMB4,PSMB5,PSMD2,PSMD9,PSMD11,PSMD12,SDHA,SLC1A2,SOD1,STX1A,UQCRB,UQC…
1_Member	GO Biological Processes	GO:0006119	oxidative phosphorylation	-31.5733	-28.6129	45/107	498,509,513,521,539,1340,1345,1537,4512,4513,4535,4538,4697,4698,4701,4702,4705,4709,4710,4712,4713,4714,4715,4716,4718,4719,4720,4722,4723,4726,4728,4729,6389,7381,7385,7386,9167,9551,10476,10632,27089,30968,57017,126328,388753	ATP5F1A,ATP5F1C,ATP5F1D,ATP5ME,ATP5PO,COX6B1,COX6C,CYC1,COX1,COX2,ND1,ND4,NDUFA4,NDUFA5,NDUFA7,NDUFA8,NDUFA10,NDUFB3,NDUFB4,NDUFB6,NDUFB7,NDUFB8,NDUFB9,NDUFB10,NDUFC2,NDUFS1,NDUFS2,NDUFS3,NDUFV1,NDUFS6,NDUFS8,NDUFV2,SDHA,UQCRB,UQCRC2,UQCRFS1,COX7A2L,ATP5MF,ATP5PD,ATP5MG,UQCRQ,STOML2,COQ9,NDUFA11,COA6
1_Member	GO Biological Processes	GO:0046034	ATP metabolic process	-30.0792	-27.1783	57/194	226,477,481,498,509,513,521,523,526,539,1340,1345,1537,2821,3098,4512,4513,4535,4538,4697,4698,4701,4702,4705,4709,4710,4712,4713,4714,4715,4716,4718,4719,4720,4722,4723,4726,4728,4729,4967,5208,5223,6389,7381,7385,7386,9167,9551,10476,10632,27089,29789,30968,55753,57017,126328,388753	ALDOA,ATP1A2,ATP1B1,ATP5F1A,ATP5F1C,ATP5F1D,ATP5ME,ATP6V1A,ATP6V1B2,ATP5PO,COX6B1,COX6C,CYC1,GPI,HK1,COX1,COX2,ND1,ND4,NDUFA4,NDUFA5,NDUFA7,NDUFA8,NDUFA10,NDUFB3,NDUFB4,NDUFB6,NDUFB7,NDUFB8,NDUFB9,NDUFB10,NDUFC2,NDUFS1,NDUFS2,NDUFS3,NDUFV1,NDUFS6,NDUFS8,NDUFV2,OGDH,PFKFB2,PGAM1,SDHA,UQCRB,UQCRC2,UQCRFS1,COX7A2L,ATP5MF,ATP5PD,ATP5MG,UQCRQ,OLA1,STOML2,OGDHL,COQ9,NDUFA11,COA6
1_Member	GO Biological Processes	GO:0022904	respiratory electron transport chain	-28.8324	-26.0284	42/103	1340,1345,1537,2108,2109,2110,2820,4512,4513,4535,4538,4697,4698,4701,4702,4705,4709,4710,4712,4713,4714,4715,4716,4718,4719,4720,4722,4723,4726,4728,4729,5339,6389,7381,7385,7386,8604,9167,27089,57017,79751,388753	COX6B1,COX6C,CYC1,ETFA,ETFB,ETFDH,GPD2,COX1,COX2,ND1,ND4,NDUFA4,NDUFA5,NDUFA7,NDUFA8,NDUFA10,NDUFB3,NDUFB4,NDUFB6,NDUFB7,NDUFB8,NDUFB9,NDUFB10,NDUFC2,NDUFS1,NDUFS2,NDUFS3,NDUFV1,NDUFS6,NDUFS8,NDUFV2,PLEC,SDHA,UQCRB,UQCRC2,UQCRFS1,SLC25A12,COX7A2L,UQCRQ,COQ9,SLC25A22,COA6
1_Member	Reactome Gene Sets	R-HSA-611105	Respiratory electron transport	-27.7102	-25.0249	40/97	1340,1345,1537,2108,2109,2110,4512,4513,4535,4538,4697,4698,4701,4702,4705,4709,4710,4712,4713,4714,4715,4716,4718,4719,4720,4722,4723,4726,4728,4729,6389,7381,7385,7386,9167,10128,27089,51204,51295,126328	COX6B1,COX6C,CYC1,ETFA,ETFB,ETFDH,COX1,COX2,ND1,ND4,NDUFA4,NDUFA5,NDUFA7,NDUFA8,NDUFA10,NDUFB3,NDUFB4,NDUFB6,NDUFB7,NDUFB8,NDUFB9,NDUFB10,NDUFC2,NDUFS1,NDUFS2,NDUFS3,NDUFV1,NDUFS6,NDUFS8,NDUFV2,SDHA,UQCRB,UQCRC2,UQCRFS1,COX7A2L,LRPPRC,UQCRQ,TACO1,ECSIT,NDUFA11
1_Member	GO Biological Processes	GO:0042776	proton motive force-driven mitochondrial ATP synthesis	-27.6902	-25.0143	32/57	498,509,513,521,539,4535,4538,4698,4701,4702,4705,4709,4710,4712,4713,4714,4715,4716,4718,4719,4720,4722,4723,4726,4728,4729,6389,9551,10476,10632,30968,126328	ATP5F1A,ATP5F1C,ATP5F1D,ATP5ME,ATP5PO,ND1,ND4,NDUFA5,NDUFA7,NDUFA8,NDUFA10,NDUFB3,NDUFB4,NDUFB6,NDUFB7,NDUFB8,NDUFB9,NDUFB10,NDUFC2,NDUFS1,NDUFS2,NDUFS3,NDUFV1,NDUFS6,NDUFS8,NDUFV2,SDHA,ATP5MF,ATP5PD,ATP5MG,STOML2,NDUFA11
1_Member	KEGG Pathway	hsa05208	Chemical carcinogenesis - reactive oxygen species	-27.3919	-24.7514	56/208	52,291,292,293,498,509,513,539,673,873,1340,1345,1537,2946,2947,3265,4512,4513,4535,4538,4697,4698,4701,4702,4705,4709,4710,4712,4713,4714,4715,4716,4718,4719,4720,4722,4723,4726,4728,4729,5170,5580,5604,5781,6389,6647,6714,7381,7385,7386,7416,7417,9167,10476,27089,126328	ACP1,SLC25A4,SLC25A5,SLC25A6,ATP5F1A,ATP5F1C,ATP5F1D,ATP5PO,BRAF,CBR1,COX6B1,COX6C,CYC1,GSTM2,GSTM3,HRAS,COX1,COX2,ND1,ND4,NDUFA4,NDUFA5,NDUFA7,NDUFA8,NDUFA10,NDUFB3,NDUFB4,NDUFB6,NDUFB7,NDUFB8,NDUFB9,NDUFB10,NDUFC2,NDUFS1,NDUFS2,NDUFS3,NDUFV1,NDUFS6,NDUFS8,NDUFV2,PDPK1,PRKCD,MAP2K1,PTPN11,SDHA,SOD1,SRC,UQCRB,UQCRC2,UQCRFS1,VDAC1,VDAC2,COX7A2L,ATP5PD,UQCRQ,NDUFA11
1_Member	KEGG Pathway	hsa05014	Amyotrophic lateral sclerosis	-26.837	-24.2371	71/344	498,509,513,539,1340,1345,1537,1639,1965,2521,2890,2891,2904,3309,3799,3800,3831,4218,4512,4513,4535,4538,4697,4698,4701,4702,4705,4709,4710,4712,4713,4714,4715,4716,4718,4719,4720,4722,4723,4726,4728,4729,5532,5690,5692,5693,5708,5715,5717,5718,5861,5868,6389,6506,6647,7381,7385,7386,7416,8878,9167,9782,10452,10476,23435,27089,29110,30849,79861,116442,126328	ATP5F1A,ATP5F1C,ATP5F1D,ATP5PO,COX6B1,COX6C,CYC1,DCTN1,EIF2S1,FUS,GRIA1,GRIA2,GRIN2B,HSPA5,KIF5B,KIF5C,KLC1,RAB8A,COX1,COX2,ND1,ND4,NDUFA4,NDUFA5,NDUFA7,NDUFA8,NDUFA10,NDUFB3,NDUFB4,NDUFB6,NDUFB7,NDUFB8,NDUFB9,NDUFB10,NDUFC2,NDUFS1,NDUFS2,NDUFS3,NDUFV1,NDUFS6,NDUFS8,NDUFV2,PPP3CB,PSMB2,PSMB4,PSMB5,PSMD2,PSMD9,PSMD11,PSMD12,RAB1A,RAB5A,SDHA,SLC1A2,SOD1,UQCRB,UQCRC2,UQCRFS1,VDAC1,SQSTM1,COX7A2L,MAT…
1_Member	KEGG Pathway	hsa05010	Alzheimer disease	-26.4532	-23.8833	73/368	291,292,293,351,488,498,509,513,539,673,823,1340,1345,1454,1537,1965,2904,2915,2932,3265,3708,3709,3799,3800,3831,4035,4137,4512,4513,4535,4538,4697,4698,4701,4702,4705,4709,4710,4712,4713,4714,4715,4716,4718,4719,4720,4722,4723,4726,4728,4729,5532,5604,5690,5692,5693,5708,5715,5717,5718,6389,7381,7385,7386,7416,7417,9167,10476,23385,27089,30849,79861,126328	SLC25A4,SLC25A5,SLC25A6,APP,ATP2A2,ATP5F1A,ATP5F1C,ATP5F1D,ATP5PO,BRAF,CAPN1,COX6B1,COX6C,CSNK1E,CYC1,EIF2S1,GRIN2B,GRM5,GSK3B,HRAS,ITPR1,ITPR2,KIF5B,KIF5C,KLC1,LRP1,MAPT,COX1,COX2,ND1,ND4,NDUFA4,NDUFA5,NDUFA7,NDUFA8,NDUFA10,NDUFB3,NDUFB4,NDUFB6,NDUFB7,NDUFB8,NDUFB9,NDUFB10,NDUFC2,NDUFS1,NDUFS2,NDUFS3,NDUFV1,NDUFS6,NDUFS8,NDUFV2,PPP3CB,MAP2K1,PSMB2,PSMB4,PSMB5,PSMD2,PSMD9,PSMD11,PSMD12,SDHA,UQCRB…
1_Member	GO Biological Processes	GO:0015986	proton motive force-driven ATP synthesis	-26.3382	-23.7755	33/66	498,509,513,521,523,539,4535,4538,4698,4701,4702,4705,4709,4710,4712,4713,4714,4715,4716,4718,4719,4720,4722,4723,4726,4728,4729,6389,9551,10476,10632,30968,126328	ATP5F1A,ATP5F1C,ATP5F1D,ATP5ME,ATP6V1A,ATP5PO,ND1,ND4,NDUFA5,NDUFA7,NDUFA8,NDUFA10,NDUFB3,NDUFB4,NDUFB6,NDUFB7,NDUFB8,NDUFB9,NDUFB10,NDUFC2,NDUFS1,NDUFS2,NDUFS3,NDUFV1,NDUFS6,NDUFS8,NDUFV2,SDHA,ATP5MF,ATP5PD,ATP5MG,STOML2,NDUFA11
1_Member	GO Biological Processes	GO:0042773	ATP synthesis coupled electron transport	-25.1523	-22.6555	35/81	1340,1345,1537,4512,4513,4535,4538,4697,4698,4701,4702,4705,4709,4710,4712,4713,4714,4715,4716,4718,4719,4720,4722,4723,4726,4728,4729,6389,7381,7385,7386,9167,27089,57017,388753	COX6B1,COX6C,CYC1,COX1,COX2,ND1,ND4,NDUFA4,NDUFA5,NDUFA7,NDUFA8,NDUFA10,NDUFB3,NDUFB4,NDUFB6,NDUFB7,NDUFB8,NDUFB9,NDUFB10,NDUFC2,NDUFS1,NDUFS2,NDUFS3,NDUFV1,NDUFS6,NDUFS8,NDUFV2,SDHA,UQCRB,UQCRC2,UQCRFS1,COX7A2L,UQCRQ,COQ9,COA6
1_Member	GO Biological Processes	GO:0042775	mitochondrial ATP synthesis coupled electron transport	-25.1523	-22.6555	35/81	1340,1345,1537,4512,4513,4535,4538,4697,4698,4701,4702,4705,4709,4710,4712,4713,4714,4715,4716,4718,4719,4720,4722,4723,4726,4728,4729,6389,7381,7385,7386,9167,27089,57017,388753	COX6B1,COX6C,CYC1,COX1,COX2,ND1,ND4,NDUFA4,NDUFA5,NDUFA7,NDUFA8,NDUFA10,NDUFB3,NDUFB4,NDUFB6,NDUFB7,NDUFB8,NDUFB9,NDUFB10,NDUFC2,NDUFS1,NDUFS2,NDUFS3,NDUFV1,NDUFS6,NDUFS8,NDUFV2,SDHA,UQCRB,UQCRC2,UQCRFS1,COX7A2L,UQCRQ,COQ9,COA6
1_Member	GO Biological Processes	GO:0019646	aerobic electron transport chain	-25.068	-22.5773	34/76	1340,1345,1537,4512,4513,4535,4538,4697,4698,4701,4702,4705,4709,4710,4712,4713,4714,4715,4716,4718,4719,4720,4722,4723,4726,4728,4729,6389,7381,7385,7386,9167,27089,57017	COX6B1,COX6C,CYC1,COX1,COX2,ND1,ND4,NDUFA4,NDUFA5,NDUFA7,NDUFA8,NDUFA10,NDUFB3,NDUFB4,NDUFB6,NDUFB7,NDUFB8,NDUFB9,NDUFB10,NDUFC2,NDUFS1,NDUFS2,NDUFS3,NDUFV1,NDUFS6,NDUFS8,NDUFV2,SDHA,UQCRB,UQCRC2,UQCRFS1,COX7A2L,UQCRQ,COQ9
1_Member	GO Biological Processes	GO:0006754	ATP biosynthetic process	-24.604	-22.1251	34/78	226,498,509,513,521,523,539,4535,4538,4698,4701,4702,4705,4709,4710,4712,4713,4714,4715,4716,4718,4719,4720,4722,4723,4726,4728,4729,6389,9551,10476,10632,30968,126328	ALDOA,ATP5F1A,ATP5F1C,ATP5F1D,ATP5ME,ATP6V1A,ATP5PO,ND1,ND4,NDUFA5,NDUFA7,NDUFA8,NDUFA10,NDUFB3,NDUFB4,NDUFB6,NDUFB7,NDUFB8,NDUFB9,NDUFB10,NDUFC2,NDUFS1,NDUFS2,NDUFS3,NDUFV1,NDUFS6,NDUFS8,NDUFV2,SDHA,ATP5MF,ATP5PD,ATP5MG,STOML2,NDUFA11
1_Member	WikiPathways	WP623	Oxidative phosphorylation	-24.387	-21.931	29/54	498,513,521,539,4535,4538,4697,4698,4701,4702,4705,4710,4712,4713,4714,4715,4716,4718,4719,4720,4722,4723,4726,4728,4729,9551,10476,10632,126328	ATP5F1A,ATP5F1D,ATP5ME,ATP5PO,ND1,ND4,NDUFA4,NDUFA5,NDUFA7,NDUFA8,NDUFA10,NDUFB4,NDUFB6,NDUFB7,NDUFB8,NDUFB9,NDUFB10,NDUFC2,NDUFS1,NDUFS2,NDUFS3,NDUFV1,NDUFS6,NDUFS8,NDUFV2,ATP5MF,ATP5PD,ATP5MG,NDUFA11
1_Member	GO Biological Processes	GO:0009142	nucleoside triphosphate biosynthetic process	-23.7105	-21.2919	38/106	226,498,509,513,521,523,539,790,3615,4535,4538,4698,4701,4702,4705,4709,4710,4712,4713,4714,4715,4716,4718,4719,4720,4722,4723,4726,4728,4729,6389,9551,10476,10632,30968,50808,51727,126328	ALDOA,ATP5F1A,ATP5F1C,ATP5F1D,ATP5ME,ATP6V1A,ATP5PO,CAD,IMPDH2,ND1,ND4,NDUFA5,NDUFA7,NDUFA8,NDUFA10,NDUFB3,NDUFB4,NDUFB6,NDUFB7,NDUFB8,NDUFB9,NDUFB10,NDUFC2,NDUFS1,NDUFS2,NDUFS3,NDUFV1,NDUFS6,NDUFS8,NDUFV2,SDHA,ATP5MF,ATP5PD,ATP5MG,STOML2,AK3,CMPK1,NDUFA11
1_Member	GO Biological Processes	GO:0009206	purine ribonucleoside triphosphate biosynthetic process	-23.6693	-21.2594	35/88	226,498,509,513,521,523,539,3615,4535,4538,4698,4701,4702,4705,4709,4710,4712,4713,4714,4715,4716,4718,4719,4720,4722,4723,4726,4728,4729,6389,9551,10476,10632,30968,126328	ALDOA,ATP5F1A,ATP5F1C,ATP5F1D,ATP5ME,ATP6V1A,ATP5PO,IMPDH2,ND1,ND4,NDUFA5,NDUFA7,NDUFA8,NDUFA10,NDUFB3,NDUFB4,NDUFB6,NDUFB7,NDUFB8,NDUFB9,NDUFB10,NDUFC2,NDUFS1,NDUFS2,NDUFS3,NDUFV1,NDUFS6,NDUFS8,NDUFV2,SDHA,ATP5MF,ATP5PD,ATP5MG,STOML2,NDUFA11
1_Member	GO Biological Processes	GO:0009201	ribonucleoside triphosphate biosynthetic process	-23.6522	-21.2486	36/94	226,498,509,513,521,523,539,790,3615,4535,4538,4698,4701,4702,4705,4709,4710,4712,4713,4714,4715,4716,4718,4719,4720,4722,4723,4726,4728,4729,6389,9551,10476,10632,30968,126328	ALDOA,ATP5F1A,ATP5F1C,ATP5F1D,ATP5ME,ATP6V1A,ATP5PO,CAD,IMPDH2,ND1,ND4,NDUFA5,NDUFA7,NDUFA8,NDUFA10,NDUFB3,NDUFB4,NDUFB6,NDUFB7,NDUFB8,NDUFB9,NDUFB10,NDUFC2,NDUFS1,NDUFS2,NDUFS3,NDUFV1,NDUFS6,NDUFS8,NDUFV2,SDHA,ATP5MF,ATP5PD,ATP5MG,STOML2,NDUFA11
1_Member	GO Biological Processes	GO:0009145	purine nucleoside triphosphate biosynthetic process	-23.4711	-21.0916	35/89	226,498,509,513,521,523,539,3615,4535,4538,4698,4701,4702,4705,4709,4710,4712,4713,4714,4715,4716,4718,4719,4720,4722,4723,4726,4728,4729,6389,9551,10476,10632,30968,126328	ALDOA,ATP5F1A,ATP5F1C,ATP5F1D,ATP5ME,ATP6V1A,ATP5PO,IMPDH2,ND1,ND4,NDUFA5,NDUFA7,NDUFA8,NDUFA10,NDUFB3,NDUFB4,NDUFB6,NDUFB7,NDUFB8,NDUFB9,NDUFB10,NDUFC2,NDUFS1,NDUFS2,NDUFS3,NDUFV1,NDUFS6,NDUFS8,NDUFV2,SDHA,ATP5MF,ATP5PD,ATP5MG,STOML2,NDUFA11
1_Member	KEGG Pathway	hsa04714	Thermogenesis	-23.3284	-20.9626	53/221	115,498,509,513,521,539,788,1340,1345,1537,2180,3265,4512,4513,4535,4538,4697,4698,4701,4702,4705,4709,4710,4712,4713,4714,4715,4716,4718,4719,4720,4722,4723,4726,4728,4729,5562,5571,6194,6389,7249,7381,7385,7386,9167,9551,10476,10632,23305,27089,57521,126328,388753	ADCY9,ATP5F1A,ATP5F1C,ATP5F1D,ATP5ME,ATP5PO,SLC25A20,COX6B1,COX6C,CYC1,ACSL1,HRAS,COX1,COX2,ND1,ND4,NDUFA4,NDUFA5,NDUFA7,NDUFA8,NDUFA10,NDUFB3,NDUFB4,NDUFB6,NDUFB7,NDUFB8,NDUFB9,NDUFB10,NDUFC2,NDUFS1,NDUFS2,NDUFS3,NDUFV1,NDUFS6,NDUFS8,NDUFV2,PRKAA1,PRKAG1,RPS6,SDHA,TSC2,UQCRB,UQCRC2,UQCRFS1,COX7A2L,ATP5MF,ATP5PD,ATP5MG,ACSL6,UQCRQ,RPTOR,NDUFA11,COA6
1_Member	GO Biological Processes	GO:0009205	purine ribonucleoside triphosphate metabolic process	-23.1369	-20.8017	37/103	226,498,509,513,521,523,539,3615,4535,4538,4698,4701,4702,4705,4709,4710,4712,4713,4714,4715,4716,4718,4719,4720,4722,4723,4726,4728,4729,4976,6389,9551,10476,10632,30968,50808,126328	ALDOA,ATP5F1A,ATP5F1C,ATP5F1D,ATP5ME,ATP6V1A,ATP5PO,IMPDH2,ND1,ND4,NDUFA5,NDUFA7,NDUFA8,NDUFA10,NDUFB3,NDUFB4,NDUFB6,NDUFB7,NDUFB8,NDUFB9,NDUFB10,NDUFC2,NDUFS1,NDUFS2,NDUFS3,NDUFV1,NDUFS6,NDUFS8,NDUFV2,OPA1,SDHA,ATP5MF,ATP5PD,ATP5MG,STOML2,AK3,NDUFA11
1_Member	GO Biological Processes	GO:0009199	ribonucleoside triphosphate metabolic process	-23.0367	-20.7056	38/110	226,498,509,513,521,523,539,790,3615,4535,4538,4698,4701,4702,4705,4709,4710,4712,4713,4714,4715,4716,4718,4719,4720,4722,4723,4726,4728,4729,4976,6389,9551,10476,10632,30968,50808,126328	ALDOA,ATP5F1A,ATP5F1C,ATP5F1D,ATP5ME,ATP6V1A,ATP5PO,CAD,IMPDH2,ND1,ND4,NDUFA5,NDUFA7,NDUFA8,NDUFA10,NDUFB3,NDUFB4,NDUFB6,NDUFB7,NDUFB8,NDUFB9,NDUFB10,NDUFC2,NDUFS1,NDUFS2,NDUFS3,NDUFV1,NDUFS6,NDUFS8,NDUFV2,OPA1,SDHA,ATP5MF,ATP5PD,ATP5MG,STOML2,AK3,NDUFA11
1_Member	GO Biological Processes	GO:0022900	electron transport chain	-22.5057	-20.2546	44/156	1340,1345,1537,2108,2109,2110,2820,2936,4200,4512,4513,4535,4538,4697,4698,4701,4702,4705,4709,4710,4712,4713,4714,4715,4716,4718,4719,4720,4722,4723,4726,4728,4729,5339,6389,7381,7385,7386,8604,9167,27089,57017,79751,388753	COX6B1,COX6C,CYC1,ETFA,ETFB,ETFDH,GPD2,GSR,ME2,COX1,COX2,ND1,ND4,NDUFA4,NDUFA5,NDUFA7,NDUFA8,NDUFA10,NDUFB3,NDUFB4,NDUFB6,NDUFB7,NDUFB8,NDUFB9,NDUFB10,NDUFC2,NDUFS1,NDUFS2,NDUFS3,NDUFV1,NDUFS6,NDUFS8,NDUFV2,PLEC,SDHA,UQCRB,UQCRC2,UQCRFS1,SLC25A12,COX7A2L,UQCRQ,COQ9,SLC25A22,COA6
1_Member	GO Biological Processes	GO:0009144	purine nucleoside triphosphate metabolic process	-22.2984	-20.0609	37/108	226,498,509,513,521,523,539,3615,4535,4538,4698,4701,4702,4705,4709,4710,4712,4713,4714,4715,4716,4718,4719,4720,4722,4723,4726,4728,4729,4976,6389,9551,10476,10632,30968,50808,126328	ALDOA,ATP5F1A,ATP5F1C,ATP5F1D,ATP5ME,ATP6V1A,ATP5PO,IMPDH2,ND1,ND4,NDUFA5,NDUFA7,NDUFA8,NDUFA10,NDUFB3,NDUFB4,NDUFB6,NDUFB7,NDUFB8,NDUFB9,NDUFB10,NDUFC2,NDUFS1,NDUFS2,NDUFS3,NDUFV1,NDUFS6,NDUFS8,NDUFV2,OPA1,SDHA,ATP5MF,ATP5PD,ATP5MG,STOML2,AK3,NDUFA11
1_Member	GO Biological Processes	GO:0009141	nucleoside triphosphate metabolic process	-21.9274	-19.7192	40/131	226,498,509,513,521,523,539,790,956,3615,4535,4538,4698,4701,4702,4705,4709,4710,4712,4713,4714,4715,4716,4718,4719,4720,4722,4723,4726,4728,4729,4976,6389,9551,10476,10632,30968,50808,51727,126328	ALDOA,ATP5F1A,ATP5F1C,ATP5F1D,ATP5ME,ATP6V1A,ATP5PO,CAD,ENTPD3,IMPDH2,ND1,ND4,NDUFA5,NDUFA7,NDUFA8,NDUFA10,NDUFB3,NDUFB4,NDUFB6,NDUFB7,NDUFB8,NDUFB9,NDUFB10,NDUFC2,NDUFS1,NDUFS2,NDUFS3,NDUFV1,NDUFS6,NDUFS8,NDUFV2,OPA1,SDHA,ATP5MF,ATP5PD,ATP5MG,STOML2,AK3,CMPK1,NDUFA11
1_Member	KEGG Pathway	hsa04723	Retrograde endocannabinoid signaling	-21.6908	-19.5011	41/140	115,774,2560,2561,2562,2775,2782,2785,2890,2891,2892,2915,3708,3709,4535,4538,4697,4698,4701,4702,4705,4709,4710,4712,4713,4714,4715,4716,4718,4719,4720,4722,4723,4726,4728,4729,10681,22999,57406,126328,140679	ADCY9,CACNA1B,GABRB1,GABRB2,GABRB3,GNAO1,GNB1,GNG3,GRIA1,GRIA2,GRIA3,GRM5,ITPR1,ITPR2,ND1,ND4,NDUFA4,NDUFA5,NDUFA7,NDUFA8,NDUFA10,NDUFB3,NDUFB4,NDUFB6,NDUFB7,NDUFB8,NDUFB9,NDUFB10,NDUFC2,NDUFS1,NDUFS2,NDUFS3,NDUFV1,NDUFS6,NDUFS8,NDUFV2,GNB5,RIMS1,ABHD6,NDUFA11,SLC32A1
1_Member	GO Biological Processes	GO:0046390	ribose phosphate biosynthetic process	-21.5307	-19.3558	49/205	31,38,115,226,271,498,509,513,521,523,539,790,1737,2180,3615,4535,4538,4698,4701,4702,4705,4709,4710,4712,4713,4714,4715,4716,4718,4719,4720,4722,4723,4726,4728,4729,5160,5162,6389,7086,9551,10476,10632,23305,30968,50808,51727,126328,197322	ACACA,ACAT1,ADCY9,ALDOA,AMPD2,ATP5F1A,ATP5F1C,ATP5F1D,ATP5ME,ATP6V1A,ATP5PO,CAD,DLAT,ACSL1,IMPDH2,ND1,ND4,NDUFA5,NDUFA7,NDUFA8,NDUFA10,NDUFB3,NDUFB4,NDUFB6,NDUFB7,NDUFB8,NDUFB9,NDUFB10,NDUFC2,NDUFS1,NDUFS2,NDUFS3,NDUFV1,NDUFS6,NDUFS8,NDUFV2,PDHA1,PDHB,SDHA,TKT,ATP5MF,ATP5PD,ATP5MG,ACSL6,STOML2,AK3,CMPK1,NDUFA11,ACSF3
1_Member	GO Biological Processes	GO:0009260	ribonucleotide biosynthetic process	-21.3835	-19.2368	48/198	31,38,115,226,271,498,509,513,521,523,539,790,1737,2180,3615,4535,4538,4698,4701,4702,4705,4709,4710,4712,4713,4714,4715,4716,4718,4719,4720,4722,4723,4726,4728,4729,5160,5162,6389,9551,10476,10632,23305,30968,50808,51727,126328,197322	ACACA,ACAT1,ADCY9,ALDOA,AMPD2,ATP5F1A,ATP5F1C,ATP5F1D,ATP5ME,ATP6V1A,ATP5PO,CAD,DLAT,ACSL1,IMPDH2,ND1,ND4,NDUFA5,NDUFA7,NDUFA8,NDUFA10,NDUFB3,NDUFB4,NDUFB6,NDUFB7,NDUFB8,NDUFB9,NDUFB10,NDUFC2,NDUFS1,NDUFS2,NDUFS3,NDUFV1,NDUFS6,NDUFS8,NDUFV2,PDHA1,PDHB,SDHA,ATP5MF,ATP5PD,ATP5MG,ACSL6,STOML2,AK3,CMPK1,NDUFA11,ACSF3
1_Member	GO Biological Processes	GO:0009152	purine ribonucleotide biosynthetic process	-21.1076	-18.9797	46/184	31,38,115,226,271,498,509,513,521,523,539,1737,2180,3615,4535,4538,4698,4701,4702,4705,4709,4710,4712,4713,4714,4715,4716,4718,4719,4720,4722,4723,4726,4728,4729,5160,5162,6389,9551,10476,10632,23305,30968,50808,126328,197322	ACACA,ACAT1,ADCY9,ALDOA,AMPD2,ATP5F1A,ATP5F1C,ATP5F1D,ATP5ME,ATP6V1A,ATP5PO,DLAT,ACSL1,IMPDH2,ND1,ND4,NDUFA5,NDUFA7,NDUFA8,NDUFA10,NDUFB3,NDUFB4,NDUFB6,NDUFB7,NDUFB8,NDUFB9,NDUFB10,NDUFC2,NDUFS1,NDUFS2,NDUFS3,NDUFV1,NDUFS6,NDUFS8,NDUFV2,PDHA1,PDHB,SDHA,ATP5MF,ATP5PD,ATP5MG,ACSL6,STOML2,AK3,NDUFA11,ACSF3
1_Member	GO Biological Processes	GO:0006120	mitochondrial electron transport, NADH to ubiquinone	-20.7325	-18.6373	23/39	4535,4538,4697,4698,4701,4702,4705,4709,4710,4712,4713,4714,4715,4716,4718,4719,4720,4722,4723,4726,4728,4729,57017	ND1,ND4,NDUFA4,NDUFA5,NDUFA7,NDUFA8,NDUFA10,NDUFB3,NDUFB4,NDUFB6,NDUFB7,NDUFB8,NDUFB9,NDUFB10,NDUFC2,NDUFS1,NDUFS2,NDUFS3,NDUFV1,NDUFS6,NDUFS8,NDUFV2,COQ9
1_Member	GO Biological Processes	GO:0006164	purine nucleotide biosynthetic process	-20.2855	-18.2297	46/192	31,38,115,226,271,498,509,513,521,523,539,1737,2180,3615,4535,4538,4698,4701,4702,4705,4709,4710,4712,4713,4714,4715,4716,4718,4719,4720,4722,4723,4726,4728,4729,5160,5162,6389,9551,10476,10632,23305,30968,50808,126328,197322	ACACA,ACAT1,ADCY9,ALDOA,AMPD2,ATP5F1A,ATP5F1C,ATP5F1D,ATP5ME,ATP6V1A,ATP5PO,DLAT,ACSL1,IMPDH2,ND1,ND4,NDUFA5,NDUFA7,NDUFA8,NDUFA10,NDUFB3,NDUFB4,NDUFB6,NDUFB7,NDUFB8,NDUFB9,NDUFB10,NDUFC2,NDUFS1,NDUFS2,NDUFS3,NDUFV1,NDUFS6,NDUFS8,NDUFV2,PDHA1,PDHB,SDHA,ATP5MF,ATP5PD,ATP5MG,ACSL6,STOML2,AK3,NDUFA11,ACSF3
1_Member	GO Biological Processes	GO:0072522	purine-containing compound biosynthetic process	-19.3212	-17.3387	46/202	31,38,115,226,271,498,509,513,521,523,539,1737,2180,3615,4535,4538,4698,4701,4702,4705,4709,4710,4712,4713,4714,4715,4716,4718,4719,4720,4722,4723,4726,4728,4729,5160,5162,6389,9551,10476,10632,23305,30968,50808,126328,197322	ACACA,ACAT1,ADCY9,ALDOA,AMPD2,ATP5F1A,ATP5F1C,ATP5F1D,ATP5ME,ATP6V1A,ATP5PO,DLAT,ACSL1,IMPDH2,ND1,ND4,NDUFA5,NDUFA7,NDUFA8,NDUFA10,NDUFB3,NDUFB4,NDUFB6,NDUFB7,NDUFB8,NDUFB9,NDUFB10,NDUFC2,NDUFS1,NDUFS2,NDUFS3,NDUFV1,NDUFS6,NDUFS8,NDUFV2,PDHA1,PDHB,SDHA,ATP5MF,ATP5PD,ATP5MG,ACSL6,STOML2,AK3,NDUFA11,ACSF3
1_Member	CORUM	CORUM:178	Respiratory chain complex I (holoenzyme), mitochondrial	-19.2659	-17.2889	22/39	4535,4697,4698,4701,4702,4705,4709,4710,4712,4713,4714,4715,4716,4718,4719,4720,4722,4723,4726,4728,4729,126328	ND1,NDUFA4,NDUFA5,NDUFA7,NDUFA8,NDUFA10,NDUFB3,NDUFB4,NDUFB6,NDUFB7,NDUFB8,NDUFB9,NDUFB10,NDUFC2,NDUFS1,NDUFS2,NDUFS3,NDUFV1,NDUFS6,NDUFS8,NDUFV2,NDUFA11
1_Member	GO Biological Processes	GO:0019693	ribose phosphate metabolic process	-18.0762	-16.189	61/367	31,38,115,226,271,498,509,513,521,523,539,790,1737,1743,2180,2821,3098,3295,3615,4535,4538,4698,4701,4702,4705,4709,4710,4712,4713,4714,4715,4716,4718,4719,4720,4722,4723,4726,4728,4729,4967,4976,5160,5162,5208,5223,6389,7086,8803,9551,10476,10632,23305,23597,30968,50808,51727,55753,64087,126328,197322	ACACA,ACAT1,ADCY9,ALDOA,AMPD2,ATP5F1A,ATP5F1C,ATP5F1D,ATP5ME,ATP6V1A,ATP5PO,CAD,DLAT,DLST,ACSL1,GPI,HK1,HSD17B4,IMPDH2,ND1,ND4,NDUFA5,NDUFA7,NDUFA8,NDUFA10,NDUFB3,NDUFB4,NDUFB6,NDUFB7,NDUFB8,NDUFB9,NDUFB10,NDUFC2,NDUFS1,NDUFS2,NDUFS3,NDUFV1,NDUFS6,NDUFS8,NDUFV2,OGDH,OPA1,PDHA1,PDHB,PFKFB2,PGAM1,SDHA,TKT,SUCLA2,ATP5MF,ATP5PD,ATP5MG,ACSL6,ACOT9,STOML2,AK3,CMPK1,OGDHL,MCCC2,NDUFA11,ACSF3
1_Member	GO Biological Processes	GO:0009259	ribonucleotide metabolic process	-18.0271	-16.1444	60/357	31,38,115,226,271,498,509,513,521,523,539,790,1737,1743,2180,2821,3098,3295,3615,4535,4538,4698,4701,4702,4705,4709,4710,4712,4713,4714,4715,4716,4718,4719,4720,4722,4723,4726,4728,4729,4967,4976,5160,5162,5208,5223,6389,8803,9551,10476,10632,23305,23597,30968,50808,51727,55753,64087,126328,197322	ACACA,ACAT1,ADCY9,ALDOA,AMPD2,ATP5F1A,ATP5F1C,ATP5F1D,ATP5ME,ATP6V1A,ATP5PO,CAD,DLAT,DLST,ACSL1,GPI,HK1,HSD17B4,IMPDH2,ND1,ND4,NDUFA5,NDUFA7,NDUFA8,NDUFA10,NDUFB3,NDUFB4,NDUFB6,NDUFB7,NDUFB8,NDUFB9,NDUFB10,NDUFC2,NDUFS1,NDUFS2,NDUFS3,NDUFV1,NDUFS6,NDUFS8,NDUFV2,OGDH,OPA1,PDHA1,PDHB,PFKFB2,PGAM1,SDHA,SUCLA2,ATP5MF,ATP5PD,ATP5MG,ACSL6,ACOT9,STOML2,AK3,CMPK1,OGDHL,MCCC2,NDUFA11,ACSF3
1_Member	GO Biological Processes	GO:0090407	organophosphate biosynthetic process	-17.9231	-16.0478	86/517	31,38,115,226,271,498,509,513,521,523,539,790,1152,1607,1737,2180,2224,2710,2983,3615,3631,3706,4535,4538,4597,4698,4701,4702,4705,4709,4710,4712,4713,4714,4715,4716,4718,4719,4720,4722,4723,4726,4728,4729,4952,5160,5162,5198,5297,5631,5833,6389,7086,8525,8776,8813,8867,9054,9551,10476,10554,10632,11332,22908,23167,23305,23396,23417,30849,30968,50808,51727,55326,55697,79837,79888,83394,85465,1149…	ACACA,ACAT1,ADCY9,ALDOA,AMPD2,ATP5F1A,ATP5F1C,ATP5F1D,ATP5ME,ATP6V1A,ATP5PO,CAD,CKB,DGKB,DLAT,ACSL1,FDPS,GK,GUCY1B1,IMPDH2,INPP4A,ITPKA,ND1,ND4,MVD,NDUFA5,NDUFA7,NDUFA8,NDUFA10,NDUFB3,NDUFB4,NDUFB6,NDUFB7,NDUFB8,NDUFB9,NDUFB10,NDUFC2,NDUFS1,NDUFS2,NDUFS3,NDUFV1,NDUFS6,NDUFS8,NDUFV2,OCRL,PDHA1,PDHB,PFAS,PI4KA,PRPS1,PCYT2,SDHA,TKT,DGKZ,MTMR1,DPM1,SYNJ1,NFS1,ATP5MF,ATP5PD,AGPAT1,ATP5MG,ACOT7,SACM1L,…
1_Member	GO Biological Processes	GO:0009150	purine ribonucleotide metabolic process	-17.8786	-16.0076	58/338	31,38,115,226,271,498,509,513,521,523,539,1737,1743,2180,2821,3098,3295,3615,4535,4538,4698,4701,4702,4705,4709,4710,4712,4713,4714,4715,4716,4718,4719,4720,4722,4723,4726,4728,4729,4967,4976,5160,5162,5208,5223,6389,8803,9551,10476,10632,23305,23597,30968,50808,55753,64087,126328,197322	ACACA,ACAT1,ADCY9,ALDOA,AMPD2,ATP5F1A,ATP5F1C,ATP5F1D,ATP5ME,ATP6V1A,ATP5PO,DLAT,DLST,ACSL1,GPI,HK1,HSD17B4,IMPDH2,ND1,ND4,NDUFA5,NDUFA7,NDUFA8,NDUFA10,NDUFB3,NDUFB4,NDUFB6,NDUFB7,NDUFB8,NDUFB9,NDUFB10,NDUFC2,NDUFS1,NDUFS2,NDUFS3,NDUFV1,NDUFS6,NDUFS8,NDUFV2,OGDH,OPA1,PDHA1,PDHB,PFKFB2,PGAM1,SDHA,SUCLA2,ATP5MF,ATP5PD,ATP5MG,ACSL6,ACOT9,STOML2,AK3,OGDHL,MCCC2,NDUFA11,ACSF3
1_Member	GO Biological Processes	GO:0009165	nucleotide biosynthetic process	-17.4	-15.5624	49/253	31,38,115,226,271,498,509,513,521,523,539,790,1737,2180,3615,4535,4538,4698,4701,4702,4705,4709,4710,4712,4713,4714,4715,4716,4718,4719,4720,4722,4723,4726,4728,4729,5160,5162,6389,9551,10476,10632,23305,30968,50808,51727,126328,133686,197322	ACACA,ACAT1,ADCY9,ALDOA,AMPD2,ATP5F1A,ATP5F1C,ATP5F1D,ATP5ME,ATP6V1A,ATP5PO,CAD,DLAT,ACSL1,IMPDH2,ND1,ND4,NDUFA5,NDUFA7,NDUFA8,NDUFA10,NDUFB3,NDUFB4,NDUFB6,NDUFB7,NDUFB8,NDUFB9,NDUFB10,NDUFC2,NDUFS1,NDUFS2,NDUFS3,NDUFV1,NDUFS6,NDUFS8,NDUFV2,PDHA1,PDHB,SDHA,ATP5MF,ATP5PD,ATP5MG,ACSL6,STOML2,AK3,CMPK1,NDUFA11,NADK2,ACSF3
1_Member	GO Biological Processes	GO:1901293	nucleoside phosphate biosynthetic process	-17.2517	-15.4235	49/255	31,38,115,226,271,498,509,513,521,523,539,790,1737,2180,3615,4535,4538,4698,4701,4702,4705,4709,4710,4712,4713,4714,4715,4716,4718,4719,4720,4722,4723,4726,4728,4729,5160,5162,6389,9551,10476,10632,23305,30968,50808,51727,126328,133686,197322	ACACA,ACAT1,ADCY9,ALDOA,AMPD2,ATP5F1A,ATP5F1C,ATP5F1D,ATP5ME,ATP6V1A,ATP5PO,CAD,DLAT,ACSL1,IMPDH2,ND1,ND4,NDUFA5,NDUFA7,NDUFA8,NDUFA10,NDUFB3,NDUFB4,NDUFB6,NDUFB7,NDUFB8,NDUFB9,NDUFB10,NDUFC2,NDUFS1,NDUFS2,NDUFS3,NDUFV1,NDUFS6,NDUFS8,NDUFV2,PDHA1,PDHB,SDHA,ATP5MF,ATP5PD,ATP5MG,ACSL6,STOML2,AK3,CMPK1,NDUFA11,NADK2,ACSF3
1_Member	GO Biological Processes	GO:0006163	purine nucleotide metabolic process	-17.1678	-15.3447	67/351	31,38,115,226,271,498,509,513,521,523,539,1737,1743,2180,2821,2983,3098,3295,3615,4535,4538,4597,4698,4701,4702,4705,4709,4710,4712,4713,4714,4715,4716,4718,4719,4720,4722,4723,4726,4728,4729,4967,4976,5138,5160,5162,5198,5208,5223,5631,6389,8803,9551,9567,10476,10632,11332,23305,23417,23597,30968,50808,53343,55753,64087,126328,197322	ACACA,ACAT1,ADCY9,ALDOA,AMPD2,ATP5F1A,ATP5F1C,ATP5F1D,ATP5ME,ATP6V1A,ATP5PO,DLAT,DLST,ACSL1,GPI,GUCY1B1,HK1,HSD17B4,IMPDH2,ND1,ND4,MVD,NDUFA5,NDUFA7,NDUFA8,NDUFA10,NDUFB3,NDUFB4,NDUFB6,NDUFB7,NDUFB8,NDUFB9,NDUFB10,NDUFC2,NDUFS1,NDUFS2,NDUFS3,NDUFV1,NDUFS6,NDUFS8,NDUFV2,OGDH,OPA1,PDE2A,PDHA1,PDHB,PFAS,PFKFB2,PGAM1,PRPS1,SDHA,SUCLA2,ATP5MF,GTPBP1,ATP5PD,ATP5MG,ACOT7,ACSL6,MLYCD,ACOT9,STOML2,AK3,NUD…
1_Member	Reactome Gene Sets	R-HSA-6799198	Complex I biogenesis	-16.7773	-14.9696	23/53	4535,4538,4698,4701,4702,4705,4709,4710,4712,4713,4714,4715,4716,4718,4719,4720,4722,4723,4726,4728,4729,51295,126328	ND1,ND4,NDUFA5,NDUFA7,NDUFA8,NDUFA10,NDUFB3,NDUFB4,NDUFB6,NDUFB7,NDUFB8,NDUFB9,NDUFB10,NDUFC2,NDUFS1,NDUFS2,NDUFS3,NDUFV1,NDUFS6,NDUFS8,NDUFV2,ECSIT,NDUFA11
1_Member	WikiPathways	WP4396	Nonalcoholic fatty liver disease	-15.9206	-14.15	36/151	1340,1345,1537,1965,2932,4512,4513,4697,4698,4701,4702,4705,4709,4710,4712,4713,4714,4715,4716,4718,4719,4720,4722,4723,4726,4728,4729,5562,5571,6389,7381,7385,7386,9167,27089,126328	COX6B1,COX6C,CYC1,EIF2S1,GSK3B,COX1,COX2,NDUFA4,NDUFA5,NDUFA7,NDUFA8,NDUFA10,NDUFB3,NDUFB4,NDUFB6,NDUFB7,NDUFB8,NDUFB9,NDUFB10,NDUFC2,NDUFS1,NDUFS2,NDUFS3,NDUFV1,NDUFS6,NDUFS8,NDUFV2,PRKAA1,PRKAG1,SDHA,UQCRB,UQCRC2,UQCRFS1,COX7A2L,UQCRQ,NDUFA11
1_Member	KEGG Pathway	hsa04932	Non-alcoholic fatty liver disease	-15.9206	-14.15	36/151	1340,1345,1537,1965,2932,4512,4513,4697,4698,4701,4702,4705,4709,4710,4712,4713,4714,4715,4716,4718,4719,4720,4722,4723,4726,4728,4729,5562,5571,6389,7381,7385,7386,9167,27089,126328	COX6B1,COX6C,CYC1,EIF2S1,GSK3B,COX1,COX2,NDUFA4,NDUFA5,NDUFA7,NDUFA8,NDUFA10,NDUFB3,NDUFB4,NDUFB6,NDUFB7,NDUFB8,NDUFB9,NDUFB10,NDUFC2,NDUFS1,NDUFS2,NDUFS3,NDUFV1,NDUFS6,NDUFS8,NDUFV2,PRKAA1,PRKAG1,SDHA,UQCRB,UQCRC2,UQCRFS1,COX7A2L,UQCRQ,NDUFA11
1_Member	GO Biological Processes	GO:0072521	purine-containing compound metabolic process	-15.8816	-14.1133	58/372	31,38,115,226,271,498,509,513,521,523,539,1737,1743,2180,2821,3098,3295,3615,4535,4538,4698,4701,4702,4705,4709,4710,4712,4713,4714,4715,4716,4718,4719,4720,4722,4723,4726,4728,4729,4967,4976,5160,5162,5208,5223,6389,8803,9551,10476,10632,23305,23597,30968,50808,55753,64087,126328,197322	ACACA,ACAT1,ADCY9,ALDOA,AMPD2,ATP5F1A,ATP5F1C,ATP5F1D,ATP5ME,ATP6V1A,ATP5PO,DLAT,DLST,ACSL1,GPI,HK1,HSD17B4,IMPDH2,ND1,ND4,NDUFA5,NDUFA7,NDUFA8,NDUFA10,NDUFB3,NDUFB4,NDUFB6,NDUFB7,NDUFB8,NDUFB9,NDUFB10,NDUFC2,NDUFS1,NDUFS2,NDUFS3,NDUFV1,NDUFS6,NDUFS8,NDUFV2,OGDH,OPA1,PDHA1,PDHB,PFKFB2,PGAM1,SDHA,SUCLA2,ATP5MF,ATP5PD,ATP5MG,ACSL6,ACOT9,STOML2,AK3,OGDHL,MCCC2,NDUFA11,ACSF3
1_Member	GO Biological Processes	GO:0006753	nucleoside phosphate metabolic process	-15.0827	-13.3589	74/452	31,38,115,226,271,498,509,513,521,523,539,790,956,1267,1737,1743,2180,2821,2983,3098,3295,3615,4535,4538,4597,4698,4701,4702,4705,4709,4710,4712,4713,4714,4715,4716,4718,4719,4720,4722,4723,4726,4728,4729,4967,4976,5138,5160,5162,5198,5208,5223,5631,6389,8803,9551,9567,10476,10632,11315,11332,23305,23417,23597,30968,50808,51727,53343,55753,64087,126328,128240,133686,197322	ACACA,ACAT1,ADCY9,ALDOA,AMPD2,ATP5F1A,ATP5F1C,ATP5F1D,ATP5ME,ATP6V1A,ATP5PO,CAD,ENTPD3,CNP,DLAT,DLST,ACSL1,GPI,GUCY1B1,HK1,HSD17B4,IMPDH2,ND1,ND4,MVD,NDUFA5,NDUFA7,NDUFA8,NDUFA10,NDUFB3,NDUFB4,NDUFB6,NDUFB7,NDUFB8,NDUFB9,NDUFB10,NDUFC2,NDUFS1,NDUFS2,NDUFS3,NDUFV1,NDUFS6,NDUFS8,NDUFV2,OGDH,OPA1,PDE2A,PDHA1,PDHB,PFAS,PFKFB2,PGAM1,PRPS1,SDHA,SUCLA2,ATP5MF,GTPBP1,ATP5PD,ATP5MG,PARK7,ACOT7,ACSL6,MLYCD…
1_Member	GO Biological Processes	GO:0009117	nucleotide metabolic process	-14.9846	-13.2639	73/444	31,38,115,226,271,498,509,513,521,523,539,790,1267,1737,1743,2180,2821,2983,3098,3295,3615,4535,4538,4597,4698,4701,4702,4705,4709,4710,4712,4713,4714,4715,4716,4718,4719,4720,4722,4723,4726,4728,4729,4967,4976,5138,5160,5162,5198,5208,5223,5631,6389,8803,9551,9567,10476,10632,11315,11332,23305,23417,23597,30968,50808,51727,53343,55753,64087,126328,128240,133686,197322	ACACA,ACAT1,ADCY9,ALDOA,AMPD2,ATP5F1A,ATP5F1C,ATP5F1D,ATP5ME,ATP6V1A,ATP5PO,CAD,CNP,DLAT,DLST,ACSL1,GPI,GUCY1B1,HK1,HSD17B4,IMPDH2,ND1,ND4,MVD,NDUFA5,NDUFA7,NDUFA8,NDUFA10,NDUFB3,NDUFB4,NDUFB6,NDUFB7,NDUFB8,NDUFB9,NDUFB10,NDUFC2,NDUFS1,NDUFS2,NDUFS3,NDUFV1,NDUFS6,NDUFS8,NDUFV2,OGDH,OPA1,PDE2A,PDHA1,PDHB,PFAS,PFKFB2,PGAM1,PRPS1,SDHA,SUCLA2,ATP5MF,GTPBP1,ATP5PD,ATP5MG,PARK7,ACOT7,ACSL6,MLYCD,ACOT9,…
1_Member	WikiPathways	WP4324	Mitochondrial complex I assembly model OXPHOS system	-14.5993	-12.8996	21/52	4535,4538,4698,4701,4702,4705,4709,4710,4712,4713,4714,4715,4716,4718,4719,4720,4722,4723,4726,4729,51295	ND1,ND4,NDUFA5,NDUFA7,NDUFA8,NDUFA10,NDUFB3,NDUFB4,NDUFB6,NDUFB7,NDUFB8,NDUFB9,NDUFB10,NDUFC2,NDUFS1,NDUFS2,NDUFS3,NDUFV1,NDUFS6,NDUFV2,ECSIT
1_Member	GO Biological Processes	GO:0010257	NADH dehydrogenase complex assembly	-13.8283	-12.1766	21/56	617,4535,4538,4698,4702,4705,4709,4710,4712,4713,4714,4715,4716,4718,4719,4720,4722,4728,29090,51295,126328	BCS1L,ND1,ND4,NDUFA5,NDUFA8,NDUFA10,NDUFB3,NDUFB4,NDUFB6,NDUFB7,NDUFB8,NDUFB9,NDUFB10,NDUFC2,NDUFS1,NDUFS2,NDUFS3,NDUFS8,TIMM21,ECSIT,NDUFA11
1_Member	GO Biological Processes	GO:0032981	mitochondrial respiratory chain complex I assembly	-13.8283	-12.1766	21/56	617,4535,4538,4698,4702,4705,4709,4710,4712,4713,4714,4715,4716,4718,4719,4720,4722,4728,29090,51295,126328	BCS1L,ND1,ND4,NDUFA5,NDUFA8,NDUFA10,NDUFB3,NDUFB4,NDUFB6,NDUFB7,NDUFB8,NDUFB9,NDUFB10,NDUFC2,NDUFS1,NDUFS2,NDUFS3,NDUFS8,TIMM21,ECSIT,NDUFA11
1_Member	CORUM	CORUM:2920	Respiratory chain complex I (lambda subunit) mitochondrial	-13.1674	-11.5613	9/16	4698,4701,4719,4720,4722,4726,4728,4729,126328	NDUFA5,NDUFA7,NDUFS1,NDUFS2,NDUFS3,NDUFS6,NDUFS8,NDUFV2,NDUFA11
1_Member	GO Biological Processes	GO:0033108	mitochondrial respiratory chain complex assembly	-12.6357	-11.0658	25/92	617,4535,4538,4698,4702,4705,4709,4710,4712,4713,4714,4715,4716,4718,4719,4720,4722,4728,7386,9131,25813,29090,51204,51295,126328	BCS1L,ND1,ND4,NDUFA5,NDUFA8,NDUFA10,NDUFB3,NDUFB4,NDUFB6,NDUFB7,NDUFB8,NDUFB9,NDUFB10,NDUFC2,NDUFS1,NDUFS2,NDUFS3,NDUFS8,UQCRFS1,AIFM1,SAMM50,TIMM21,TACO1,ECSIT,NDUFA11
1_Member	GO Biological Processes	GO:0055086	nucleobase-containing small molecule metabolic process	-12.5017	-10.9375	64/519	31,38,115,226,271,498,509,513,521,523,539,790,956,1737,1743,2180,2821,3098,3295,3615,4535,4538,4698,4701,4702,4705,4709,4710,4712,4713,4714,4715,4716,4718,4719,4720,4722,4723,4726,4728,4729,4967,4976,5160,5162,5208,5223,6389,8803,8813,9551,10476,10632,11315,23305,23597,30968,50808,51727,55753,64087,126328,133686,197322	ACACA,ACAT1,ADCY9,ALDOA,AMPD2,ATP5F1A,ATP5F1C,ATP5F1D,ATP5ME,ATP6V1A,ATP5PO,CAD,ENTPD3,DLAT,DLST,ACSL1,GPI,HK1,HSD17B4,IMPDH2,ND1,ND4,NDUFA5,NDUFA7,NDUFA8,NDUFA10,NDUFB3,NDUFB4,NDUFB6,NDUFB7,NDUFB8,NDUFB9,NDUFB10,NDUFC2,NDUFS1,NDUFS2,NDUFS3,NDUFV1,NDUFS6,NDUFS8,NDUFV2,OGDH,OPA1,PDHA1,PDHB,PFKFB2,PGAM1,SDHA,SUCLA2,DPM1,ATP5MF,ATP5PD,ATP5MG,PARK7,ACSL6,ACOT9,STOML2,AK3,CMPK1,OGDHL,MCCC2,NDUFA11,NAD…
1_Member	CORUM	CORUM:2914	Respiratory chain complex I (beta subunit) mitochondrial	-10.0613	-8.6708	10/15	4538,4697,4709,4710,4712,4713,4714,4715,4716,4718	ND4,NDUFA4,NDUFB3,NDUFB4,NDUFB6,NDUFB7,NDUFB8,NDUFB9,NDUFB10,NDUFC2
1_Member	GO Biological Processes	GO:1901137	carbohydrate derivative biosynthetic process	-6.13099	-5.08676	23/566	38,115,498,509,521,1737,2710,3615,4698,4701,4702,4705,4709,4716,4719,4720,4722,4726,4728,4729,5160,5162,126328	ACAT1,ADCY9,ATP5F1A,ATP5F1C,ATP5ME,DLAT,GK,IMPDH2,NDUFA5,NDUFA7,NDUFA8,NDUFA10,NDUFB3,NDUFB10,NDUFS1,NDUFS2,NDUFS3,NDUFS6,NDUFS8,NDUFV2,PDHA1,PDHB,NDUFA11
1_Member	GO Biological Processes	GO:0034654	nucleobase-containing compound biosynthetic process	-5.6377	-4.64369	26/744	38,115,498,509,521,1737,3320,3326,3615,4698,4701,4702,4705,4709,4716,4719,4720,4722,4726,4728,4729,5160,5162,54938,126328,133686	ACAT1,ADCY9,ATP5F1A,ATP5F1C,ATP5ME,DLAT,HSP90AA1,HSP90AB1,IMPDH2,NDUFA5,NDUFA7,NDUFA8,NDUFA10,NDUFB3,NDUFB10,NDUFS1,NDUFS2,NDUFS3,NDUFS6,NDUFS8,NDUFV2,PDHA1,PDHB,SARS2,NDUFA11,NADK2
2_Summary	Reactome Gene Sets	R-HSA-422475	Axon guidance	-32.6215	-29.5957	99/545	161,163,783,1072,1175,1272,1282,1284,1291,1293,1400,1742,1759,1785,1809,2043,2044,2596,2904,2932,3265,3320,3326,3685,3915,3921,4627,4897,5058,5062,5063,5306,5361,5362,5532,5604,5690,5692,5693,5708,5715,5717,5718,5781,6124,6125,6128,6129,6130,6133,6135,6136,6137,6138,6139,6141,6144,6146,6152,6157,6158,6160,6175,6189,6193,6194,6202,6205,6206,6210,6218,6222,6229,6230,6323,6326,6714,8218,8440,8874,94…	AP2A2,AP2B1,CACNB2,CFL1,AP2S1,CNTN1,COL4A1,COL4A2,COL6A1,COL6A3,CRMP1,DLG4,DNM1,DNM2,DPYSL3,EPHA4,EPHA5,GAP43,GRIN2B,GSK3B,HRAS,HSP90AA1,HSP90AB1,ITGAV,LAMC1,RPSA,MYH9,NRCAM,PAK1,PAK2,PAK3,PITPNA,PLXNA1,PLXNA2,PPP3CB,MAP2K1,PSMB2,PSMB4,PSMB5,PSMD2,PSMD9,PSMD11,PSMD12,PTPN11,RPL4,RPL5,RPL6,RPL7,RPL7A,RPL9,RPL11,RPL12,RPL13,RPL15,RPL17,RPL18,RPL21,RPL22,RPL24,RPL27A,RPL28,RPL31,RPLP0,RPS3A,RPS5,RPS…
2_Member	Reactome Gene Sets	R-HSA-422475	Axon guidance	-32.6215	-29.5957	99/545	161,163,783,1072,1175,1272,1282,1284,1291,1293,1400,1742,1759,1785,1809,2043,2044,2596,2904,2932,3265,3320,3326,3685,3915,3921,4627,4897,5058,5062,5063,5306,5361,5362,5532,5604,5690,5692,5693,5708,5715,5717,5718,5781,6124,6125,6128,6129,6130,6133,6135,6136,6137,6138,6139,6141,6144,6146,6152,6157,6158,6160,6175,6189,6193,6194,6202,6205,6206,6210,6218,6222,6229,6230,6323,6326,6714,8218,8440,8874,94…	AP2A2,AP2B1,CACNB2,CFL1,AP2S1,CNTN1,COL4A1,COL4A2,COL6A1,COL6A3,CRMP1,DLG4,DNM1,DNM2,DPYSL3,EPHA4,EPHA5,GAP43,GRIN2B,GSK3B,HRAS,HSP90AA1,HSP90AB1,ITGAV,LAMC1,RPSA,MYH9,NRCAM,PAK1,PAK2,PAK3,PITPNA,PLXNA1,PLXNA2,PPP3CB,MAP2K1,PSMB2,PSMB4,PSMB5,PSMD2,PSMD9,PSMD11,PSMD12,PTPN11,RPL4,RPL5,RPL6,RPL7,RPL7A,RPL9,RPL11,RPL12,RPL13,RPL15,RPL17,RPL18,RPL21,RPL22,RPL24,RPL27A,RPL28,RPL31,RPLP0,RPS3A,RPS5,RPS…
2_Member	Reactome Gene Sets	R-HSA-9675108	Nervous system development	-32.3471	-29.3607	101/570	161,163,783,1072,1175,1272,1282,1284,1291,1293,1400,1742,1759,1785,1809,2043,2044,2596,2904,2932,3265,3320,3326,3685,3915,3921,4099,4155,4627,4897,5058,5062,5063,5306,5361,5362,5532,5604,5690,5692,5693,5708,5715,5717,5718,5781,6124,6125,6128,6129,6130,6133,6135,6136,6137,6138,6139,6141,6144,6146,6152,6157,6158,6160,6175,6189,6193,6194,6202,6205,6206,6210,6218,6222,6229,6230,6323,6326,6714,8218,84…	AP2A2,AP2B1,CACNB2,CFL1,AP2S1,CNTN1,COL4A1,COL4A2,COL6A1,COL6A3,CRMP1,DLG4,DNM1,DNM2,DPYSL3,EPHA4,EPHA5,GAP43,GRIN2B,GSK3B,HRAS,HSP90AA1,HSP90AB1,ITGAV,LAMC1,RPSA,MAG,MBP,MYH9,NRCAM,PAK1,PAK2,PAK3,PITPNA,PLXNA1,PLXNA2,PPP3CB,MAP2K1,PSMB2,PSMB4,PSMB5,PSMD2,PSMD9,PSMD11,PSMD12,PTPN11,RPL4,RPL5,RPL6,RPL7,RPL7A,RPL9,RPL11,RPL12,RPL13,RPL15,RPL17,RPL18,RPL21,RPL22,RPL24,RPL27A,RPL28,RPL31,RPLP0,RPS3A,…
2_Member	Reactome Gene Sets	R-HSA-2262752	Cellular responses to stress	-27.8883	-25.1634	109/736	523,526,528,529,815,816,817,818,1340,1345,1639,1778,1965,2729,2932,2936,3006,3007,3008,3014,3015,3020,3043,3308,3309,3310,3313,3320,3326,3417,3921,4000,4512,4513,4697,5034,5052,5226,5526,5580,5690,5692,5693,5708,5715,5717,5718,6124,6125,6128,6129,6130,6133,6135,6136,6137,6138,6139,6141,6144,6146,6152,6157,6158,6160,6175,6189,6193,6194,6202,6205,6206,6210,6218,6222,6229,6230,6647,6734,6782,7086,74…	ATP6V1A,ATP6V1B2,ATP6V1C1,ATP6V1E1,CAMK2A,CAMK2B,CAMK2D,CAMK2G,COX6B1,COX6C,DCTN1,DYNC1H1,EIF2S1,GCLC,GSK3B,GSR,H1-2,H1-3,H1-4,H2AX,H2AZ1,H3-3A,HBB,HSPA4,HSPA5,HSPA6,HSPA9,HSP90AA1,HSP90AB1,IDH1,RPSA,LMNA,COX1,COX2,NDUFA4,P4HB,PRDX1,PGD,PPP2R5B,PRKCD,PSMB2,PSMB4,PSMB5,PSMD2,PSMD9,PSMD11,PSMD12,RPL4,RPL5,RPL6,RPL7,RPL7A,RPL9,RPL11,RPL12,RPL13,RPL15,RPL17,RPL18,RPL21,RPL22,RPL24,RPL27A,RPL28,RPL31,…
2_Member	Reactome Gene Sets	R-HSA-8953897	Cellular responses to stimuli	-27.1761	-24.5604	109/750	523,526,528,529,815,816,817,818,1340,1345,1639,1778,1965,2729,2932,2936,3006,3007,3008,3014,3015,3020,3043,3308,3309,3310,3313,3320,3326,3417,3921,4000,4512,4513,4697,5034,5052,5226,5526,5580,5690,5692,5693,5708,5715,5717,5718,6124,6125,6128,6129,6130,6133,6135,6136,6137,6138,6139,6141,6144,6146,6152,6157,6158,6160,6175,6189,6193,6194,6202,6205,6206,6210,6218,6222,6229,6230,6647,6734,6782,7086,74…	ATP6V1A,ATP6V1B2,ATP6V1C1,ATP6V1E1,CAMK2A,CAMK2B,CAMK2D,CAMK2G,COX6B1,COX6C,DCTN1,DYNC1H1,EIF2S1,GCLC,GSK3B,GSR,H1-2,H1-3,H1-4,H2AX,H2AZ1,H3-3A,HBB,HSPA4,HSPA5,HSPA6,HSPA9,HSP90AA1,HSP90AB1,IDH1,RPSA,LMNA,COX1,COX2,NDUFA4,P4HB,PRDX1,PGD,PPP2R5B,PRKCD,PSMB2,PSMB4,PSMB5,PSMD2,PSMD9,PSMD11,PSMD12,RPL4,RPL5,RPL6,RPL7,RPL7A,RPL9,RPL11,RPL12,RPL13,RPL15,RPL17,RPL18,RPL21,RPL22,RPL24,RPL27A,RPL28,RPL31,…
2_Member	Reactome Gene Sets	R-HSA-156827	L13a-mediated translational silencing of Ceruloplasmin expression	-24.1132	-21.6789	39/110	1965,3646,3921,6124,6125,6128,6129,6130,6133,6135,6136,6137,6138,6139,6141,6144,6146,6152,6157,6158,6160,6175,6189,6193,6194,6202,6205,6206,6210,6218,6222,6229,6230,8661,8662,8894,23521,25873,26986	EIF2S1,EIF3E,RPSA,RPL4,RPL5,RPL6,RPL7,RPL7A,RPL9,RPL11,RPL12,RPL13,RPL15,RPL17,RPL18,RPL21,RPL22,RPL24,RPL27A,RPL28,RPL31,RPLP0,RPS3A,RPS5,RPS6,RPS8,RPS11,RPS12,RPS15A,RPS17,RPS18,RPS24,RPS25,EIF3A,EIF3B,EIF2S2,RPL13A,RPL36,PABPC1
2_Member	Reactome Gene Sets	R-HSA-376176	Signaling by ROBO receptors	-23.2834	-20.9266	52/213	3921,5058,5062,5063,5532,5690,5692,5693,5708,5715,5717,5718,6124,6125,6128,6129,6130,6133,6135,6136,6137,6138,6139,6141,6144,6146,6152,6157,6158,6160,6175,6189,6193,6194,6202,6205,6206,6210,6218,6222,6229,6230,6714,8440,9495,9978,23122,23521,25873,26986,51466,55740	RPSA,PAK1,PAK2,PAK3,PPP3CB,PSMB2,PSMB4,PSMB5,PSMD2,PSMD9,PSMD11,PSMD12,RPL4,RPL5,RPL6,RPL7,RPL7A,RPL9,RPL11,RPL12,RPL13,RPL15,RPL17,RPL18,RPL21,RPL22,RPL24,RPL27A,RPL28,RPL31,RPLP0,RPS3A,RPS5,RPS6,RPS8,RPS11,RPS12,RPS15A,RPS17,RPS18,RPS24,RPS25,SRC,NCK2,AKAP5,RBX1,CLASP2,RPL13A,RPL36,PABPC1,EVL,ENAH
2_Member	CORUM	CORUM:306	Ribosome, cytoplasmic	-22.9569	-20.6342	33/80	3921,6124,6125,6128,6129,6130,6133,6135,6136,6137,6138,6139,6141,6144,6146,6152,6157,6158,6160,6175,6189,6193,6194,6202,6205,6206,6210,6218,6222,6229,6230,23521,25873	RPSA,RPL4,RPL5,RPL6,RPL7,RPL7A,RPL9,RPL11,RPL12,RPL13,RPL15,RPL17,RPL18,RPL21,RPL22,RPL24,RPL27A,RPL28,RPL31,RPLP0,RPS3A,RPS5,RPS6,RPS8,RPS11,RPS12,RPS15A,RPS17,RPS18,RPS24,RPS25,RPL13A,RPL36
2_Member	Reactome Gene Sets	R-HSA-1799339	SRP-dependent cotranslational protein targeting to membrane	-22.8735	-20.56	38/111	3921,6124,6125,6128,6129,6130,6133,6135,6136,6137,6138,6139,6141,6144,6146,6152,6157,6158,6160,6175,6189,6193,6194,6202,6205,6206,6210,6218,6222,6229,6230,6731,6734,9789,23521,25873,29927,58477	RPSA,RPL4,RPL5,RPL6,RPL7,RPL7A,RPL9,RPL11,RPL12,RPL13,RPL15,RPL17,RPL18,RPL21,RPL22,RPL24,RPL27A,RPL28,RPL31,RPLP0,RPS3A,RPS5,RPS6,RPS8,RPS11,RPS12,RPS15A,RPS17,RPS18,RPS24,RPS25,SRP72,SRPRA,SPCS2,RPL13A,RPL36,SEC61A1,SRPRB
2_Member	Reactome Gene Sets	R-HSA-72706	GTP hydrolysis and joining of the 60S ribosomal subunit	-22.8735	-20.56	38/111	1965,3646,3921,6124,6125,6128,6129,6130,6133,6135,6136,6137,6138,6139,6141,6144,6146,6152,6157,6158,6160,6175,6189,6193,6194,6202,6205,6206,6210,6218,6222,6229,6230,8661,8662,8894,23521,25873	EIF2S1,EIF3E,RPSA,RPL4,RPL5,RPL6,RPL7,RPL7A,RPL9,RPL11,RPL12,RPL13,RPL15,RPL17,RPL18,RPL21,RPL22,RPL24,RPL27A,RPL28,RPL31,RPLP0,RPS3A,RPS5,RPS6,RPS8,RPS11,RPS12,RPS15A,RPS17,RPS18,RPS24,RPS25,EIF3A,EIF3B,EIF2S2,RPL13A,RPL36
2_Member	Reactome Gene Sets	R-HSA-72766	Translation	-22.8461	-20.5395	60/289	16,1937,1965,2058,3035,3376,3646,3921,5464,5917,6124,6125,6128,6129,6130,6133,6135,6136,6137,6138,6139,6141,6144,6146,6152,6157,6158,6160,6175,6189,6193,6194,6202,6205,6206,6210,6218,6222,6229,6230,6731,6734,7407,7453,8661,8662,8894,9789,10102,23395,23438,23521,25873,26986,29927,54938,55699,57505,58477,92259	AARS1,EEF1G,EIF2S1,EPRS1,HARS1,IARS1,EIF3E,RPSA,PPA1,RARS1,RPL4,RPL5,RPL6,RPL7,RPL7A,RPL9,RPL11,RPL12,RPL13,RPL15,RPL17,RPL18,RPL21,RPL22,RPL24,RPL27A,RPL28,RPL31,RPLP0,RPS3A,RPS5,RPS6,RPS8,RPS11,RPS12,RPS15A,RPS17,RPS18,RPS24,RPS25,SRP72,SRPRA,VARS1,WARS1,EIF3A,EIF3B,EIF2S2,SPCS2,TSFM,LARS2,HARS2,RPL13A,RPL36,PABPC1,SEC61A1,SARS2,IARS2,AARS2,SRPRB,MRPS36
2_Member	Reactome Gene Sets	R-HSA-72613	Eukaryotic Translation Initiation	-22.8158	-20.5169	39/118	1965,3646,3921,6124,6125,6128,6129,6130,6133,6135,6136,6137,6138,6139,6141,6144,6146,6152,6157,6158,6160,6175,6189,6193,6194,6202,6205,6206,6210,6218,6222,6229,6230,8661,8662,8894,23521,25873,26986	EIF2S1,EIF3E,RPSA,RPL4,RPL5,RPL6,RPL7,RPL7A,RPL9,RPL11,RPL12,RPL13,RPL15,RPL17,RPL18,RPL21,RPL22,RPL24,RPL27A,RPL28,RPL31,RPLP0,RPS3A,RPS5,RPS6,RPS8,RPS11,RPS12,RPS15A,RPS17,RPS18,RPS24,RPS25,EIF3A,EIF3B,EIF2S2,RPL13A,RPL36,PABPC1
2_Member	Reactome Gene Sets	R-HSA-72737	Cap-dependent Translation Initiation	-22.8158	-20.5169	39/118	1965,3646,3921,6124,6125,6128,6129,6130,6133,6135,6136,6137,6138,6139,6141,6144,6146,6152,6157,6158,6160,6175,6189,6193,6194,6202,6205,6206,6210,6218,6222,6229,6230,8661,8662,8894,23521,25873,26986	EIF2S1,EIF3E,RPSA,RPL4,RPL5,RPL6,RPL7,RPL7A,RPL9,RPL11,RPL12,RPL13,RPL15,RPL17,RPL18,RPL21,RPL22,RPL24,RPL27A,RPL28,RPL31,RPLP0,RPS3A,RPS5,RPS6,RPS8,RPS11,RPS12,RPS15A,RPS17,RPS18,RPS24,RPS25,EIF3A,EIF3B,EIF2S2,RPL13A,RPL36,PABPC1
2_Member	Reactome Gene Sets	R-HSA-71291	Metabolism of amino acids and derivatives	-22.791	-20.4998	68/368	36,38,443,549,1152,1468,1737,1743,1892,2058,2746,2806,2936,3376,3712,3921,4967,5160,5162,5690,5692,5693,5708,5715,5717,5718,5917,6124,6125,6128,6129,6130,6133,6135,6136,6137,6138,6139,6141,6144,6146,6152,6157,6158,6160,6175,6189,6193,6194,6202,6205,6206,6210,6218,6222,6229,6230,6520,6611,8140,8604,11112,23521,25873,26275,27034,58472,64087	ACADSB,ACAT1,ASPA,AUH,CKB,SLC25A10,DLAT,DLST,ECHS1,EPRS1,GLUD1,GOT2,GSR,IARS1,IVD,RPSA,OGDH,PDHA1,PDHB,PSMB2,PSMB4,PSMB5,PSMD2,PSMD9,PSMD11,PSMD12,RARS1,RPL4,RPL5,RPL6,RPL7,RPL7A,RPL9,RPL11,RPL12,RPL13,RPL15,RPL17,RPL18,RPL21,RPL22,RPL24,RPL27A,RPL28,RPL31,RPLP0,RPS3A,RPS5,RPS6,RPS8,RPS11,RPS12,RPS15A,RPS17,RPS18,RPS24,RPS25,SLC3A2,SMS,SLC7A5,SLC25A12,HIBADH,RPL13A,RPL36,HIBCH,ACAD8,SQOR,MCCC2
2_Member	Reactome Gene Sets	R-HSA-72689	Formation of a pool of free 40S subunits	-22.5637	-20.2948	36/100	3646,3921,6124,6125,6128,6129,6130,6133,6135,6136,6137,6138,6139,6141,6144,6146,6152,6157,6158,6160,6175,6189,6193,6194,6202,6205,6206,6210,6218,6222,6229,6230,8661,8662,23521,25873	EIF3E,RPSA,RPL4,RPL5,RPL6,RPL7,RPL7A,RPL9,RPL11,RPL12,RPL13,RPL15,RPL17,RPL18,RPL21,RPL22,RPL24,RPL27A,RPL28,RPL31,RPLP0,RPS3A,RPS5,RPS6,RPS8,RPS11,RPS12,RPS15A,RPS17,RPS18,RPS24,RPS25,EIF3A,EIF3B,RPL13A,RPL36
2_Member	Reactome Gene Sets	R-HSA-975956	Nonsense Mediated Decay (NMD) independent of the Exon Junction Complex (EJC)	-22.5253	-20.2636	35/94	3921,5976,6124,6125,6128,6129,6130,6133,6135,6136,6137,6138,6139,6141,6144,6146,6152,6157,6158,6160,6175,6189,6193,6194,6202,6205,6206,6210,6218,6222,6229,6230,23521,25873,26986	RPSA,UPF1,RPL4,RPL5,RPL6,RPL7,RPL7A,RPL9,RPL11,RPL12,RPL13,RPL15,RPL17,RPL18,RPL21,RPL22,RPL24,RPL27A,RPL28,RPL31,RPLP0,RPS3A,RPS5,RPS6,RPS8,RPS11,RPS12,RPS15A,RPS17,RPS18,RPS24,RPS25,RPL13A,RPL36,PABPC1
2_Member	CORUM	CORUM:3055	Nop56p-associated pre-rRNA complex	-22.0529	-19.8287	36/103	292,1660,3007,3609,4869,6124,6125,6128,6129,6130,6133,6135,6136,6137,6138,6139,6141,6144,6146,6152,6157,6158,6160,6175,6189,6194,6202,6205,6206,6210,6218,6222,6229,11338,23521,25873	SLC25A5,DHX9,H1-3,ILF3,NPM1,RPL4,RPL5,RPL6,RPL7,RPL7A,RPL9,RPL11,RPL12,RPL13,RPL15,RPL17,RPL18,RPL21,RPL22,RPL24,RPL27A,RPL28,RPL31,RPLP0,RPS3A,RPS6,RPS8,RPS11,RPS12,RPS15A,RPS17,RPS18,RPS24,U2AF2,RPL13A,RPL36
2_Member	Reactome Gene Sets	R-HSA-156842	Eukaryotic Translation Elongation	-21.7733	-19.5806	34/92	1937,3921,6124,6125,6128,6129,6130,6133,6135,6136,6137,6138,6139,6141,6144,6146,6152,6157,6158,6160,6175,6189,6193,6194,6202,6205,6206,6210,6218,6222,6229,6230,23521,25873	EEF1G,RPSA,RPL4,RPL5,RPL6,RPL7,RPL7A,RPL9,RPL11,RPL12,RPL13,RPL15,RPL17,RPL18,RPL21,RPL22,RPL24,RPL27A,RPL28,RPL31,RPLP0,RPS3A,RPS5,RPS6,RPS8,RPS11,RPS12,RPS15A,RPS17,RPS18,RPS24,RPS25,RPL13A,RPL36
2_Member	Reactome Gene Sets	R-HSA-9633012	Response of EIF2AK4 (GCN2) to amino acid deficiency	-21.4789	-19.3127	35/100	1965,3921,6124,6125,6128,6129,6130,6133,6135,6136,6137,6138,6139,6141,6144,6146,6152,6157,6158,6160,6175,6189,6193,6194,6202,6205,6206,6210,6218,6222,6229,6230,8894,23521,25873	EIF2S1,RPSA,RPL4,RPL5,RPL6,RPL7,RPL7A,RPL9,RPL11,RPL12,RPL13,RPL15,RPL17,RPL18,RPL21,RPL22,RPL24,RPL27A,RPL28,RPL31,RPLP0,RPS3A,RPS5,RPS6,RPS8,RPS11,RPS12,RPS15A,RPS17,RPS18,RPS24,RPS25,EIF2S2,RPL13A,RPL36
2_Member	Reactome Gene Sets	R-HSA-156902	Peptide chain elongation	-21.385	-19.2368	33/88	3921,6124,6125,6128,6129,6130,6133,6135,6136,6137,6138,6139,6141,6144,6146,6152,6157,6158,6160,6175,6189,6193,6194,6202,6205,6206,6210,6218,6222,6229,6230,23521,25873	RPSA,RPL4,RPL5,RPL6,RPL7,RPL7A,RPL9,RPL11,RPL12,RPL13,RPL15,RPL17,RPL18,RPL21,RPL22,RPL24,RPL27A,RPL28,RPL31,RPLP0,RPS3A,RPS5,RPS6,RPS8,RPS11,RPS12,RPS15A,RPS17,RPS18,RPS24,RPS25,RPL13A,RPL36
2_Member	Reactome Gene Sets	R-HSA-192823	Viral mRNA Translation	-21.385	-19.2368	33/88	3921,6124,6125,6128,6129,6130,6133,6135,6136,6137,6138,6139,6141,6144,6146,6152,6157,6158,6160,6175,6189,6193,6194,6202,6205,6206,6210,6218,6222,6229,6230,23521,25873	RPSA,RPL4,RPL5,RPL6,RPL7,RPL7A,RPL9,RPL11,RPL12,RPL13,RPL15,RPL17,RPL18,RPL21,RPL22,RPL24,RPL27A,RPL28,RPL31,RPLP0,RPS3A,RPS5,RPS6,RPS8,RPS11,RPS12,RPS15A,RPS17,RPS18,RPS24,RPS25,RPL13A,RPL36
2_Member	WikiPathways	WP477	Cytoplasmic ribosomal proteins	-21.385	-19.2368	33/88	3921,6124,6125,6128,6129,6130,6133,6135,6136,6137,6138,6139,6141,6144,6146,6152,6157,6158,6160,6175,6189,6193,6194,6202,6205,6206,6210,6218,6222,6229,6230,23521,25873	RPSA,RPL4,RPL5,RPL6,RPL7,RPL7A,RPL9,RPL11,RPL12,RPL13,RPL15,RPL17,RPL18,RPL21,RPL22,RPL24,RPL27A,RPL28,RPL31,RPLP0,RPS3A,RPS5,RPS6,RPS8,RPS11,RPS12,RPS15A,RPS17,RPS18,RPS24,RPS25,RPL13A,RPL36
2_Member	Reactome Gene Sets	R-HSA-2408522	Selenoamino acid metabolism	-21.0624	-18.9397	37/116	2058,2936,3376,3921,5917,6124,6125,6128,6129,6130,6133,6135,6136,6137,6138,6139,6141,6144,6146,6152,6157,6158,6160,6175,6189,6193,6194,6202,6205,6206,6210,6218,6222,6229,6230,23521,25873	EPRS1,GSR,IARS1,RPSA,RARS1,RPL4,RPL5,RPL6,RPL7,RPL7A,RPL9,RPL11,RPL12,RPL13,RPL15,RPL17,RPL18,RPL21,RPL22,RPL24,RPL27A,RPL28,RPL31,RPLP0,RPS3A,RPS5,RPS6,RPS8,RPS11,RPS12,RPS15A,RPS17,RPS18,RPS24,RPS25,RPL13A,RPL36
2_Member	Reactome Gene Sets	R-HSA-9711097	Cellular response to starvation	-20.8856	-18.7781	42/154	523,526,528,529,1965,3921,6124,6125,6128,6129,6130,6133,6135,6136,6137,6138,6139,6141,6144,6146,6152,6157,6158,6160,6175,6189,6193,6194,6202,6205,6206,6210,6218,6222,6229,6230,8894,23521,25873,51382,51606,57521	ATP6V1A,ATP6V1B2,ATP6V1C1,ATP6V1E1,EIF2S1,RPSA,RPL4,RPL5,RPL6,RPL7,RPL7A,RPL9,RPL11,RPL12,RPL13,RPL15,RPL17,RPL18,RPL21,RPL22,RPL24,RPL27A,RPL28,RPL31,RPLP0,RPS3A,RPS5,RPS6,RPS8,RPS11,RPS12,RPS15A,RPS17,RPS18,RPS24,RPS25,EIF2S2,RPL13A,RPL36,ATP6V1D,ATP6V1H,RPTOR
2_Member	Reactome Gene Sets	R-HSA-2408557	Selenocysteine synthesis	-20.6722	-18.5842	33/92	3921,6124,6125,6128,6129,6130,6133,6135,6136,6137,6138,6139,6141,6144,6146,6152,6157,6158,6160,6175,6189,6193,6194,6202,6205,6206,6210,6218,6222,6229,6230,23521,25873	RPSA,RPL4,RPL5,RPL6,RPL7,RPL7A,RPL9,RPL11,RPL12,RPL13,RPL15,RPL17,RPL18,RPL21,RPL22,RPL24,RPL27A,RPL28,RPL31,RPLP0,RPS3A,RPS5,RPS6,RPS8,RPS11,RPS12,RPS15A,RPS17,RPS18,RPS24,RPS25,RPL13A,RPL36
2_Member	Reactome Gene Sets	R-HSA-72764	Eukaryotic Translation Termination	-20.6722	-18.5842	33/92	3921,6124,6125,6128,6129,6130,6133,6135,6136,6137,6138,6139,6141,6144,6146,6152,6157,6158,6160,6175,6189,6193,6194,6202,6205,6206,6210,6218,6222,6229,6230,23521,25873	RPSA,RPL4,RPL5,RPL6,RPL7,RPL7A,RPL9,RPL11,RPL12,RPL13,RPL15,RPL17,RPL18,RPL21,RPL22,RPL24,RPL27A,RPL28,RPL31,RPLP0,RPS3A,RPS5,RPS6,RPS8,RPS11,RPS12,RPS15A,RPS17,RPS18,RPS24,RPS25,RPL13A,RPL36
2_Member	Reactome Gene Sets	R-HSA-927802	Nonsense-Mediated Decay (NMD)	-20.6361	-18.5598	36/112	3921,5518,5976,6124,6125,6128,6129,6130,6133,6135,6136,6137,6138,6139,6141,6144,6146,6152,6157,6158,6160,6175,6189,6193,6194,6202,6205,6206,6210,6218,6222,6229,6230,23521,25873,26986	RPSA,PPP2R1A,UPF1,RPL4,RPL5,RPL6,RPL7,RPL7A,RPL9,RPL11,RPL12,RPL13,RPL15,RPL17,RPL18,RPL21,RPL22,RPL24,RPL27A,RPL28,RPL31,RPLP0,RPS3A,RPS5,RPS6,RPS8,RPS11,RPS12,RPS15A,RPS17,RPS18,RPS24,RPS25,RPL13A,RPL36,PABPC1
2_Member	Reactome Gene Sets	R-HSA-975957	Nonsense Mediated Decay (NMD) enhanced by the Exon Junction Complex (EJC)	-20.6361	-18.5598	36/112	3921,5518,5976,6124,6125,6128,6129,6130,6133,6135,6136,6137,6138,6139,6141,6144,6146,6152,6157,6158,6160,6175,6189,6193,6194,6202,6205,6206,6210,6218,6222,6229,6230,23521,25873,26986	RPSA,PPP2R1A,UPF1,RPL4,RPL5,RPL6,RPL7,RPL7A,RPL9,RPL11,RPL12,RPL13,RPL15,RPL17,RPL18,RPL21,RPL22,RPL24,RPL27A,RPL28,RPL31,RPLP0,RPS3A,RPS5,RPS6,RPS8,RPS11,RPS12,RPS15A,RPS17,RPS18,RPS24,RPS25,RPL13A,RPL36,PABPC1
2_Member	GO Biological Processes	GO:0002181	cytoplasmic translation	-20.3477	-18.2874	37/121	3646,3921,6124,6125,6128,6129,6130,6133,6135,6136,6137,6138,6139,6141,6144,6146,6152,6157,6158,6160,6175,6189,6193,6194,6202,6205,6206,6210,6218,6222,6229,6230,8661,8662,8894,23521,25873	EIF3E,RPSA,RPL4,RPL5,RPL6,RPL7,RPL7A,RPL9,RPL11,RPL12,RPL13,RPL15,RPL17,RPL18,RPL21,RPL22,RPL24,RPL27A,RPL28,RPL31,RPLP0,RPS3A,RPS5,RPS6,RPS8,RPS11,RPS12,RPS15A,RPS17,RPS18,RPS24,RPS25,EIF3A,EIF3B,EIF2S2,RPL13A,RPL36
2_Member	Reactome Gene Sets	R-HSA-9010553	Regulation of expression of SLITs and ROBOs	-19.3158	-17.3351	42/168	3921,5690,5692,5693,5708,5715,5717,5718,6124,6125,6128,6129,6130,6133,6135,6136,6137,6138,6139,6141,6144,6146,6152,6157,6158,6160,6175,6189,6193,6194,6202,6205,6206,6210,6218,6222,6229,6230,9978,23521,25873,26986	RPSA,PSMB2,PSMB4,PSMB5,PSMD2,PSMD9,PSMD11,PSMD12,RPL4,RPL5,RPL6,RPL7,RPL7A,RPL9,RPL11,RPL12,RPL13,RPL15,RPL17,RPL18,RPL21,RPL22,RPL24,RPL27A,RPL28,RPL31,RPLP0,RPS3A,RPS5,RPS6,RPS8,RPS11,RPS12,RPS15A,RPS17,RPS18,RPS24,RPS25,RBX1,RPL13A,RPL36,PABPC1
2_Member	GO Biological Processes	GO:0006518	peptide metabolic process	-17.5654	-15.7156	72/502	16,1937,1965,2058,2686,2729,2936,2946,2947,3029,3035,3376,3417,3646,3692,3921,4701,5917,6124,6125,6128,6129,6130,6133,6135,6136,6137,6138,6139,6141,6144,6146,6152,6157,6158,6160,6175,6189,6193,6194,6202,6205,6206,6210,6218,6222,6229,6230,6238,6506,6647,7407,7453,8661,8662,8894,9789,10102,11315,23385,23395,23438,23521,25873,30001,54332,54938,55699,57505,78997,80142,80755	AARS1,EEF1G,EIF2S1,EPRS1,GGT7,GCLC,GSR,GSTM2,GSTM3,HAGH,HARS1,IARS1,IDH1,EIF3E,EIF6,RPSA,NDUFA7,RARS1,RPL4,RPL5,RPL6,RPL7,RPL7A,RPL9,RPL11,RPL12,RPL13,RPL15,RPL17,RPL18,RPL21,RPL22,RPL24,RPL27A,RPL28,RPL31,RPLP0,RPS3A,RPS5,RPS6,RPS8,RPS11,RPS12,RPS15A,RPS17,RPS18,RPS24,RPS25,RRBP1,SLC1A2,SOD1,VARS1,WARS1,EIF3A,EIF3B,EIF2S2,SPCS2,TSFM,PARK7,NCSTN,LARS2,HARS2,RPL13A,RPL36,ERO1A,GDAP1,SARS2,IARS2,AA…
2_Member	GO Biological Processes	GO:0043043	peptide biosynthetic process	-16.8517	-15.0376	60/377	16,1937,1965,2058,2686,2729,3029,3035,3376,3646,3692,3921,4701,5917,6124,6125,6128,6129,6130,6133,6135,6136,6137,6138,6139,6141,6144,6146,6152,6157,6158,6160,6175,6189,6193,6194,6202,6205,6206,6210,6218,6222,6229,6230,6238,6506,7407,7453,8661,8662,8894,10102,23395,23438,23521,25873,54938,55699,57505,80755	AARS1,EEF1G,EIF2S1,EPRS1,GGT7,GCLC,HAGH,HARS1,IARS1,EIF3E,EIF6,RPSA,NDUFA7,RARS1,RPL4,RPL5,RPL6,RPL7,RPL7A,RPL9,RPL11,RPL12,RPL13,RPL15,RPL17,RPL18,RPL21,RPL22,RPL24,RPL27A,RPL28,RPL31,RPLP0,RPS3A,RPS5,RPS6,RPS8,RPS11,RPS12,RPS15A,RPS17,RPS18,RPS24,RPS25,RRBP1,SLC1A2,VARS1,WARS1,EIF3A,EIF3B,EIF2S2,TSFM,LARS2,HARS2,RPL13A,RPL36,SARS2,IARS2,AARS2,AARSD1
2_Member	GO Biological Processes	GO:0043604	amide biosynthetic process	-16.4158	-14.6204	69/490	16,31,38,1737,1937,1965,2058,2180,2686,2729,3029,3035,3376,3646,3692,3921,4701,5160,5162,5917,6124,6125,6128,6129,6130,6133,6135,6136,6137,6138,6139,6141,6144,6146,6152,6157,6158,6160,6175,6189,6193,6194,6202,6205,6206,6210,6218,6222,6229,6230,6238,6506,7407,7453,8661,8662,8894,10102,23305,23395,23438,23521,25873,54938,55699,55750,57505,80755,197322	AARS1,ACACA,ACAT1,DLAT,EEF1G,EIF2S1,EPRS1,ACSL1,GGT7,GCLC,HAGH,HARS1,IARS1,EIF3E,EIF6,RPSA,NDUFA7,PDHA1,PDHB,RARS1,RPL4,RPL5,RPL6,RPL7,RPL7A,RPL9,RPL11,RPL12,RPL13,RPL15,RPL17,RPL18,RPL21,RPL22,RPL24,RPL27A,RPL28,RPL31,RPLP0,RPS3A,RPS5,RPS6,RPS8,RPS11,RPS12,RPS15A,RPS17,RPS18,RPS24,RPS25,RRBP1,SLC1A2,VARS1,WARS1,EIF3A,EIF3B,EIF2S2,TSFM,ACSL6,LARS2,HARS2,RPL13A,RPL36,SARS2,IARS2,AGK,AARS2,AARSD1,A…
2_Member	GO Biological Processes	GO:0043603	cellular amide metabolic process	-16.4021	-14.6079	90/759	16,31,38,1737,1743,1937,1965,2058,2180,2686,2729,2936,2946,2947,3029,3035,3295,3376,3417,3646,3692,3921,4701,4967,5160,5162,5518,5917,6124,6125,6128,6129,6130,6133,6135,6136,6137,6138,6139,6141,6144,6146,6152,6157,6158,6160,6175,6189,6193,6194,6202,6205,6206,6210,6218,6222,6229,6230,6238,6506,6647,7407,7453,8611,8661,8662,8803,8894,9789,10102,11315,23305,23385,23395,23438,23521,23597,25873,30001,…	AARS1,ACACA,ACAT1,DLAT,DLST,EEF1G,EIF2S1,EPRS1,ACSL1,GGT7,GCLC,GSR,GSTM2,GSTM3,HAGH,HARS1,HSD17B4,IARS1,IDH1,EIF3E,EIF6,RPSA,NDUFA7,OGDH,PDHA1,PDHB,PPP2R1A,RARS1,RPL4,RPL5,RPL6,RPL7,RPL7A,RPL9,RPL11,RPL12,RPL13,RPL15,RPL17,RPL18,RPL21,RPL22,RPL24,RPL27A,RPL28,RPL31,RPLP0,RPS3A,RPS5,RPS6,RPS8,RPS11,RPS12,RPS15A,RPS17,RPS18,RPS24,RPS25,RRBP1,SLC1A2,SOD1,VARS1,WARS1,PLPP1,EIF3A,EIF3B,SUCLA2,EIF2S2,S…
2_Member	Reactome Gene Sets	R-HSA-168273	Influenza Viral RNA Transcription and Replication	-15.9583	-14.182	34/134	3320,3921,6124,6125,6128,6129,6130,6133,6135,6136,6137,6138,6139,6141,6144,6146,6152,6157,6158,6160,6175,6189,6193,6194,6202,6205,6206,6210,6218,6222,6229,6230,23521,25873	HSP90AA1,RPSA,RPL4,RPL5,RPL6,RPL7,RPL7A,RPL9,RPL11,RPL12,RPL13,RPL15,RPL17,RPL18,RPL21,RPL22,RPL24,RPL27A,RPL28,RPL31,RPLP0,RPS3A,RPS5,RPS6,RPS8,RPS11,RPS12,RPS15A,RPS17,RPS18,RPS24,RPS25,RPL13A,RPL36
2_Member	GO Biological Processes	GO:0006412	translation	-15.7898	-14.0284	65/354	16,1917,1937,1965,1973,2058,3035,3376,3646,3692,3921,4701,5917,6124,6125,6128,6129,6130,6133,6135,6136,6137,6138,6139,6141,6144,6146,6152,6157,6158,6160,6175,6189,6193,6194,6202,6205,6206,6210,6218,6222,6228,6229,6230,6232,6238,7284,7407,7453,8565,8661,8662,8890,8894,9567,10102,23395,23438,23521,25873,54938,55699,57505,80755,158078	AARS1,EEF1A2,EEF1G,EIF2S1,EIF4A1,EPRS1,HARS1,IARS1,EIF3E,EIF6,RPSA,NDUFA7,RARS1,RPL4,RPL5,RPL6,RPL7,RPL7A,RPL9,RPL11,RPL12,RPL13,RPL15,RPL17,RPL18,RPL21,RPL22,RPL24,RPL27A,RPL28,RPL31,RPLP0,RPS3A,RPS5,RPS6,RPS8,RPS11,RPS12,RPS15A,RPS17,RPS18,RPS23,RPS24,RPS25,RPS27,RRBP1,TUFM,VARS1,WARS1,YARS1,EIF3A,EIF3B,EIF2B4,EIF2S2,GTPBP1,TSFM,LARS2,HARS2,RPL13A,RPL36,SARS2,IARS2,AARS2,AARSD1,EEF1A1P5
2_Member	CORUM	CORUM:308	60S ribosomal subunit, cytoplasmic	-15.6901	-13.9353	21/47	6124,6125,6128,6129,6130,6133,6135,6136,6137,6138,6139,6141,6144,6146,6152,6157,6158,6160,6175,23521,25873	RPL4,RPL5,RPL6,RPL7,RPL7A,RPL9,RPL11,RPL12,RPL13,RPL15,RPL17,RPL18,RPL21,RPL22,RPL24,RPL27A,RPL28,RPL31,RPLP0,RPL13A,RPL36
2_Member	KEGG Pathway	hsa03010	Ribosome	-15.6214	-13.8743	33/129	3921,6124,6125,6128,6129,6130,6133,6135,6136,6137,6138,6139,6141,6144,6146,6152,6157,6158,6160,6175,6189,6193,6194,6202,6205,6206,6210,6218,6222,6229,6230,23521,25873	RPSA,RPL4,RPL5,RPL6,RPL7,RPL7A,RPL9,RPL11,RPL12,RPL13,RPL15,RPL17,RPL18,RPL21,RPL22,RPL24,RPL27A,RPL28,RPL31,RPLP0,RPS3A,RPS5,RPS6,RPS8,RPS11,RPS12,RPS15A,RPS17,RPS18,RPS24,RPS25,RPL13A,RPL36
2_Member	Reactome Gene Sets	R-HSA-168255	Influenza Infection	-14.7133	-13.0027	35/155	293,3320,3921,6124,6125,6128,6129,6130,6133,6135,6136,6137,6138,6139,6141,6144,6146,6152,6157,6158,6160,6175,6189,6193,6194,6202,6205,6206,6210,6218,6222,6229,6230,23521,25873	SLC25A6,HSP90AA1,RPSA,RPL4,RPL5,RPL6,RPL7,RPL7A,RPL9,RPL11,RPL12,RPL13,RPL15,RPL17,RPL18,RPL21,RPL22,RPL24,RPL27A,RPL28,RPL31,RPLP0,RPS3A,RPS5,RPS6,RPS8,RPS11,RPS12,RPS15A,RPS17,RPS18,RPS24,RPS25,RPL13A,RPL36
2_Member	Reactome Gene Sets	R-HSA-6791226	Major pathway of rRNA processing in the nucleolus and cytosol	-13.6139	-11.9768	36/177	1453,1454,3921,6124,6125,6128,6129,6130,6133,6135,6136,6137,6138,6139,6141,6144,6146,6152,6157,6158,6160,6175,6189,6193,6194,6202,6205,6206,6210,6218,6222,6229,6230,10200,23521,25873	CSNK1D,CSNK1E,RPSA,RPL4,RPL5,RPL6,RPL7,RPL7A,RPL9,RPL11,RPL12,RPL13,RPL15,RPL17,RPL18,RPL21,RPL22,RPL24,RPL27A,RPL28,RPL31,RPLP0,RPS3A,RPS5,RPS6,RPS8,RPS11,RPS12,RPS15A,RPS17,RPS18,RPS24,RPS25,MPHOSPH6,RPL13A,RPL36
2_Member	Reactome Gene Sets	R-HSA-8868773	rRNA processing in the nucleus and cytosol	-12.8477	-11.2623	36/187	1453,1454,3921,6124,6125,6128,6129,6130,6133,6135,6136,6137,6138,6139,6141,6144,6146,6152,6157,6158,6160,6175,6189,6193,6194,6202,6205,6206,6210,6218,6222,6229,6230,10200,23521,25873	CSNK1D,CSNK1E,RPSA,RPL4,RPL5,RPL6,RPL7,RPL7A,RPL9,RPL11,RPL12,RPL13,RPL15,RPL17,RPL18,RPL21,RPL22,RPL24,RPL27A,RPL28,RPL31,RPLP0,RPS3A,RPS5,RPS6,RPS8,RPS11,RPS12,RPS15A,RPS17,RPS18,RPS24,RPS25,MPHOSPH6,RPL13A,RPL36
2_Member	Reactome Gene Sets	R-HSA-72312	rRNA processing	-12.2054	-10.6629	36/196	1453,1454,3921,6124,6125,6128,6129,6130,6133,6135,6136,6137,6138,6139,6141,6144,6146,6152,6157,6158,6160,6175,6189,6193,6194,6202,6205,6206,6210,6218,6222,6229,6230,10200,23521,25873	CSNK1D,CSNK1E,RPSA,RPL4,RPL5,RPL6,RPL7,RPL7A,RPL9,RPL11,RPL12,RPL13,RPL15,RPL17,RPL18,RPL21,RPL22,RPL24,RPL27A,RPL28,RPL31,RPLP0,RPS3A,RPS5,RPS6,RPS8,RPS11,RPS12,RPS15A,RPS17,RPS18,RPS24,RPS25,MPHOSPH6,RPL13A,RPL36
2_Member	Reactome Gene Sets	R-HSA-72649	Translation initiation complex formation	-11.4583	-9.96517	21/57	1965,1973,3646,3921,6189,6193,6194,6202,6205,6206,6210,6218,6222,6228,6229,6230,6232,8661,8662,8894,26986	EIF2S1,EIF4A1,EIF3E,RPSA,RPS3A,RPS5,RPS6,RPS8,RPS11,RPS12,RPS15A,RPS17,RPS18,RPS23,RPS24,RPS25,RPS27,EIF3A,EIF3B,EIF2S2,PABPC1
2_Member	Reactome Gene Sets	R-HSA-72662	Activation of the mRNA upon binding of the cap-binding complex and eIFs, and subsequent binding to 43S	-11.2877	-9.80385	21/58	1965,1973,3646,3921,6189,6193,6194,6202,6205,6206,6210,6218,6222,6228,6229,6230,6232,8661,8662,8894,26986	EIF2S1,EIF4A1,EIF3E,RPSA,RPS3A,RPS5,RPS6,RPS8,RPS11,RPS12,RPS15A,RPS17,RPS18,RPS23,RPS24,RPS25,RPS27,EIF3A,EIF3B,EIF2S2,PABPC1
2_Member	KEGG Pathway	hsa05171	Coronavirus disease - COVID-19	-10.7972	-9.34404	36/218	714,2243,3921,6124,6125,6128,6129,6130,6133,6135,6136,6137,6138,6139,6141,6144,6146,6152,6157,6158,6160,6175,6189,6193,6194,6202,6205,6206,6210,6218,6222,6229,6230,23521,25873,29110	C1QC,FGA,RPSA,RPL4,RPL5,RPL6,RPL7,RPL7A,RPL9,RPL11,RPL12,RPL13,RPL15,RPL17,RPL18,RPL21,RPL22,RPL24,RPL27A,RPL28,RPL31,RPLP0,RPS3A,RPS5,RPS6,RPS8,RPS11,RPS12,RPS15A,RPS17,RPS18,RPS24,RPS25,RPL13A,RPL36,TBK1
2_Member	Reactome Gene Sets	R-HSA-72695	Formation of the ternary complex, and subsequently, the 43S complex	-10.7045	-9.25893	19/50	1965,3646,3921,6189,6193,6194,6202,6205,6206,6210,6218,6222,6228,6229,6230,6232,8661,8662,8894	EIF2S1,EIF3E,RPSA,RPS3A,RPS5,RPS6,RPS8,RPS11,RPS12,RPS15A,RPS17,RPS18,RPS23,RPS24,RPS25,RPS27,EIF3A,EIF3B,EIF2S2
2_Member	Reactome Gene Sets	R-HSA-72702	Ribosomal scanning and start codon recognition	-10.4902	-9.05961	20/57	1965,1973,3646,3921,6189,6193,6194,6202,6205,6206,6210,6218,6222,6228,6229,6230,6232,8661,8662,8894	EIF2S1,EIF4A1,EIF3E,RPSA,RPS3A,RPS5,RPS6,RPS8,RPS11,RPS12,RPS15A,RPS17,RPS18,RPS23,RPS24,RPS25,RPS27,EIF3A,EIF3B,EIF2S2
2_Member	Reactome Gene Sets	R-HSA-9679506	SARS-CoV Infections	-9.52972	-8.17596	45/350	161,163,476,477,478,481,1175,1312,2932,3320,3326,3339,3615,3921,5170,5589,5781,6189,6193,6194,6202,6205,6206,6210,6218,6222,6229,6230,7082,7529,7531,7532,7533,7534,8452,9632,9868,9978,10971,27243,29110,30849,57617,128866,375790	AP2A2,AP2B1,ATP1A1,ATP1A2,ATP1A3,ATP1B1,AP2S1,COMT,GSK3B,HSP90AA1,HSP90AB1,HSPG2,IMPDH2,RPSA,PDPK1,PRKCSH,PTPN11,RPS3A,RPS5,RPS6,RPS8,RPS11,RPS12,RPS15A,RPS17,RPS18,RPS24,RPS25,TJP1,YWHAB,YWHAE,YWHAG,YWHAH,YWHAZ,CUL3,SEC24C,TOMM70,RBX1,YWHAQ,CHMP2A,TBK1,PIK3R4,VPS18,CHMP4B,AGRN
2_Member	CORUM	CORUM:305	40S ribosomal subunit, cytoplasmic	-8.79464	-7.50575	14/33	3921,6189,6193,6194,6202,6205,6206,6210,6218,6222,6228,6229,6230,6232	RPSA,RPS3A,RPS5,RPS6,RPS8,RPS11,RPS12,RPS15A,RPS17,RPS18,RPS23,RPS24,RPS25,RPS27
2_Member	CORUM	CORUM:338	40S ribosomal subunit, cytoplasmic	-8.34243	-7.08848	12/31	3921,6189,6193,6194,6202,6205,6206,6210,6218,6222,6229,6230	RPSA,RPS3A,RPS5,RPS6,RPS8,RPS11,RPS12,RPS15A,RPS17,RPS18,RPS24,RPS25
2_Member	Reactome Gene Sets	R-HSA-8953854	Metabolism of RNA	-7.82277	-6.61989	63/655	1453,1454,1660,1993,2058,2521,3184,3185,3187,3190,3315,3921,5518,5580,5690,5692,5693,5708,5715,5717,5718,5976,6124,6125,6128,6129,6130,6133,6135,6136,6137,6138,6139,6141,6144,6146,6152,6157,6158,6160,6175,6189,6193,6194,6202,6205,6206,6210,6218,6222,6229,6230,6499,7529,7534,10200,11051,11338,23521,23644,25873,26986,283742	CSNK1D,CSNK1E,DHX9,ELAVL2,EPRS1,FUS,HNRNPD,HNRNPF,HNRNPH1,HNRNPK,HSPB1,RPSA,PPP2R1A,PRKCD,PSMB2,PSMB4,PSMB5,PSMD2,PSMD9,PSMD11,PSMD12,UPF1,RPL4,RPL5,RPL6,RPL7,RPL7A,RPL9,RPL11,RPL12,RPL13,RPL15,RPL17,RPL18,RPL21,RPL22,RPL24,RPL27A,RPL28,RPL31,RPLP0,RPS3A,RPS5,RPS6,RPS8,RPS11,RPS12,RPS15A,RPS17,RPS18,RPS24,RPS25,SKIV2L,YWHAB,YWHAZ,MPHOSPH6,NUDT21,U2AF2,RPL13A,EDC4,RPL36,PABPC1,FAM98B
2_Member	Reactome Gene Sets	R-HSA-9705683	SARS-CoV-2-host interactions	-7.32229	-6.16511	28/192	3320,3326,3921,5170,5781,6189,6193,6194,6202,6205,6206,6210,6218,6222,6229,6230,7082,7529,7531,7532,7533,7534,9632,9868,10971,29110,30849,57617	HSP90AA1,HSP90AB1,RPSA,PDPK1,PTPN11,RPS3A,RPS5,RPS6,RPS8,RPS11,RPS12,RPS15A,RPS17,RPS18,RPS24,RPS25,TJP1,YWHAB,YWHAE,YWHAG,YWHAH,YWHAZ,SEC24C,TOMM70,YWHAQ,TBK1,PIK3R4,VPS18
2_Member	Reactome Gene Sets	R-HSA-9694516	SARS-CoV-2 Infection	-6.96901	-5.84392	34/274	2932,3320,3326,3339,3921,5170,5589,5781,6189,6193,6194,6202,6205,6206,6210,6218,6222,6229,6230,7082,7529,7531,7532,7533,7534,9632,9868,10971,27243,29110,30849,57617,128866,375790	GSK3B,HSP90AA1,HSP90AB1,HSPG2,RPSA,PDPK1,PRKCSH,PTPN11,RPS3A,RPS5,RPS6,RPS8,RPS11,RPS12,RPS15A,RPS17,RPS18,RPS24,RPS25,TJP1,YWHAB,YWHAE,YWHAG,YWHAH,YWHAZ,SEC24C,TOMM70,YWHAQ,CHMP2A,TBK1,PIK3R4,VPS18,CHMP4B,AGRN
2_Member	Reactome Gene Sets	R-HSA-9754678	SARS-CoV-2 modulates host translation machinery	-6.2642	-5.20683	14/49	3921,6189,6193,6194,6202,6205,6206,6210,6218,6222,6228,6229,6230,6232	RPSA,RPS3A,RPS5,RPS6,RPS8,RPS11,RPS12,RPS15A,RPS17,RPS18,RPS23,RPS24,RPS25,RPS27
2_Member	GO Biological Processes	GO:0034645	cellular macromolecule biosynthetic process	-5.28195	-4.32233	73/726	16,178,1917,1937,1965,1973,2058,2997,3035,3376,3646,3692,3703,3921,4701,4864,5494,5917,6124,6125,6128,6129,6130,6133,6135,6136,6137,6138,6139,6141,6144,6146,6152,6157,6158,6160,6175,6189,6193,6194,6202,6205,6206,6210,6218,6222,6228,6229,6230,6232,6238,7284,7407,7453,8473,8565,8661,8662,8813,8890,8894,9567,9761,10102,23395,23438,23521,25873,54938,55699,57505,80755,158078	AARS1,AGL,EEF1A2,EEF1G,EIF2S1,EIF4A1,EPRS1,GYS1,HARS1,IARS1,EIF3E,EIF6,STT3A,RPSA,NDUFA7,NPC1,PPM1A,RARS1,RPL4,RPL5,RPL6,RPL7,RPL7A,RPL9,RPL11,RPL12,RPL13,RPL15,RPL17,RPL18,RPL21,RPL22,RPL24,RPL27A,RPL28,RPL31,RPLP0,RPS3A,RPS5,RPS6,RPS8,RPS11,RPS12,RPS15A,RPS17,RPS18,RPS23,RPS24,RPS25,RPS27,RRBP1,TUFM,VARS1,WARS1,OGT,YARS1,EIF3A,EIF3B,DPM1,EIF2B4,EIF2S2,GTPBP1,MLEC,TSFM,LARS2,HARS2,RPL13A,RPL36,S…
3_Summary	GO Biological Processes	GO:0007005	mitochondrion organization	-31.1232	-28.2065	84/415	291,292,293,513,617,815,2729,2932,3308,3313,3320,3329,3954,4137,4535,4538,4698,4702,4705,4709,4710,4712,4713,4714,4715,4716,4718,4719,4720,4722,4728,4884,4976,5245,5339,5864,6548,6687,6742,7386,7417,8473,8878,8936,9026,9131,9167,9361,9512,9804,9868,9927,10059,10134,10452,10531,10939,10989,11315,11331,23203,23230,23647,25813,25994,29090,30968,51204,51295,51566,54332,54927,55288,55735,55750,79065,7…	SLC25A4,SLC25A5,SLC25A6,ATP5F1D,BCS1L,CAMK2A,GCLC,GSK3B,HSPA4,HSPA9,HSP90AA1,HSPD1,LETM1,MAPT,ND1,ND4,NDUFA5,NDUFA8,NDUFA10,NDUFB3,NDUFB4,NDUFB6,NDUFB7,NDUFB8,NDUFB9,NDUFB10,NDUFC2,NDUFS1,NDUFS2,NDUFS3,NDUFS8,NPTX1,OPA1,PHB1,PLEC,RAB3A,SLC9A1,SPG7,SSBP1,UQCRFS1,VDAC2,OGT,SQSTM1,WASF1,HIP1R,AIFM1,COX7A2L,LONP1,PMPCB,TOMM20,TOMM70,MFN2,DNM1L,BCAP31,TOMM40,PITRM1,AFG3L2,IMMT,PARK7,PHB2,PMPCA,VPS13A,…
3_Member	GO Biological Processes	GO:0007005	mitochondrion organization	-31.1232	-28.2065	84/415	291,292,293,513,617,815,2729,2932,3308,3313,3320,3329,3954,4137,4535,4538,4698,4702,4705,4709,4710,4712,4713,4714,4715,4716,4718,4719,4720,4722,4728,4884,4976,5245,5339,5864,6548,6687,6742,7386,7417,8473,8878,8936,9026,9131,9167,9361,9512,9804,9868,9927,10059,10134,10452,10531,10939,10989,11315,11331,23203,23230,23647,25813,25994,29090,30968,51204,51295,51566,54332,54927,55288,55735,55750,79065,7…	SLC25A4,SLC25A5,SLC25A6,ATP5F1D,BCS1L,CAMK2A,GCLC,GSK3B,HSPA4,HSPA9,HSP90AA1,HSPD1,LETM1,MAPT,ND1,ND4,NDUFA5,NDUFA8,NDUFA10,NDUFB3,NDUFB4,NDUFB6,NDUFB7,NDUFB8,NDUFB9,NDUFB10,NDUFC2,NDUFS1,NDUFS2,NDUFS3,NDUFS8,NPTX1,OPA1,PHB1,PLEC,RAB3A,SLC9A1,SPG7,SSBP1,UQCRFS1,VDAC2,OGT,SQSTM1,WASF1,HIP1R,AIFM1,COX7A2L,LONP1,PMPCB,TOMM20,TOMM70,MFN2,DNM1L,BCAP31,TOMM40,PITRM1,AFG3L2,IMMT,PARK7,PHB2,PMPCA,VPS13A,…
3_Member	GO Biological Processes	GO:0007006	mitochondrial membrane organization	-15.7661	-14.0069	31/112	291,292,293,617,815,2729,2932,3308,3313,3320,3954,4976,6548,6687,7417,9026,9804,9868,9927,10452,10939,10989,25813,54927,55288,55735,55750,79135,91137,92609,139322	SLC25A4,SLC25A5,SLC25A6,BCS1L,CAMK2A,GCLC,GSK3B,HSPA4,HSPA9,HSP90AA1,LETM1,OPA1,SLC9A1,SPG7,VDAC2,HIP1R,TOMM20,TOMM70,MFN2,TOMM40,AFG3L2,IMMT,SAMM50,CHCHD3,RHOT1,DNAJC11,AGK,APOO,SLC25A46,TIMM50,APOOL
4_Summary	Reactome Gene Sets	R-HSA-112316	Neuronal System	-28.1905	-25.4335	79/404	18,115,161,163,774,781,783,814,815,816,817,818,1175,1312,1742,2319,2550,2560,2561,2562,2782,2785,2890,2891,2892,2904,2915,3265,4137,4905,5170,5562,5571,5577,5789,5792,5802,5864,6506,6529,6616,6714,6804,6853,6854,6857,7915,8224,8499,8514,8536,8541,8874,9066,9229,9369,9378,9379,9456,9463,9495,9568,10211,10645,10681,22941,22999,23136,26037,27020,50944,55799,57555,58512,59283,79861,80331,127833,14067…	ABAT,ADCY9,AP2A2,AP2B1,CACNA1B,CACNA2D1,CACNB2,CAMK4,CAMK2A,CAMK2B,CAMK2D,CAMK2G,AP2S1,COMT,DLG4,FLOT2,GABBR1,GABRB1,GABRB2,GABRB3,GNB1,GNG3,GRIA1,GRIA2,GRIA3,GRIN2B,GRM5,HRAS,MAPT,NSF,PDPK1,PRKAA1,PRKAG1,PRKAR2B,PTPRD,PTPRF,PTPRS,RAB3A,SLC1A2,SLC6A1,SNAP25,SRC,STX1A,SYN1,SYN2,SYT1,ALDH5A1,SYN3,PPFIA2,KCNAB2,CAMK1,PPFIA3,ARHGEF7,SYT7,DLGAP1,NRXN3,NRXN1,NRXN2,HOMER1,PICK1,AKAP5,GABBR2,FLOT1,CAMKK2…
4_Member	Reactome Gene Sets	R-HSA-112316	Neuronal System	-28.1905	-25.4335	79/404	18,115,161,163,774,781,783,814,815,816,817,818,1175,1312,1742,2319,2550,2560,2561,2562,2782,2785,2890,2891,2892,2904,2915,3265,4137,4905,5170,5562,5571,5577,5789,5792,5802,5864,6506,6529,6616,6714,6804,6853,6854,6857,7915,8224,8499,8514,8536,8541,8874,9066,9229,9369,9378,9379,9456,9463,9495,9568,10211,10645,10681,22941,22999,23136,26037,27020,50944,55799,57555,58512,59283,79861,80331,127833,140679	ABAT,ADCY9,AP2A2,AP2B1,CACNA1B,CACNA2D1,CACNB2,CAMK4,CAMK2A,CAMK2B,CAMK2D,CAMK2G,AP2S1,COMT,DLG4,FLOT2,GABBR1,GABRB1,GABRB2,GABRB3,GNB1,GNG3,GRIA1,GRIA2,GRIA3,GRIN2B,GRM5,HRAS,MAPT,NSF,PDPK1,PRKAA1,PRKAG1,PRKAR2B,PTPRD,PTPRF,PTPRS,RAB3A,SLC1A2,SLC6A1,SNAP25,SRC,STX1A,SYN1,SYN2,SYT1,ALDH5A1,SYN3,PPFIA2,KCNAB2,CAMK1,PPFIA3,ARHGEF7,SYT7,DLGAP1,NRXN3,NRXN1,NRXN2,HOMER1,PICK1,AKAP5,GABBR2,FLOT1,CAMKK2…
4_Member	Reactome Gene Sets	R-HSA-112315	Transmission across Chemical Synapses	-24.2161	-21.7711	59/264	18,115,161,163,774,781,783,814,815,816,817,818,1175,1312,1742,2550,2560,2561,2562,2782,2785,2890,2891,2892,2904,3265,4137,4905,5170,5562,5571,5577,5864,6506,6529,6616,6714,6804,6853,6854,6857,7915,8224,8499,8536,8541,8874,9463,9495,9568,10645,10681,22999,27020,55799,59283,79861,80331,140679	ABAT,ADCY9,AP2A2,AP2B1,CACNA1B,CACNA2D1,CACNB2,CAMK4,CAMK2A,CAMK2B,CAMK2D,CAMK2G,AP2S1,COMT,DLG4,GABBR1,GABRB1,GABRB2,GABRB3,GNB1,GNG3,GRIA1,GRIA2,GRIA3,GRIN2B,HRAS,MAPT,NSF,PDPK1,PRKAA1,PRKAG1,PRKAR2B,RAB3A,SLC1A2,SLC6A1,SNAP25,SRC,STX1A,SYN1,SYN2,SYT1,ALDH5A1,SYN3,PPFIA2,CAMK1,PPFIA3,ARHGEF7,PICK1,AKAP5,GABBR2,CAMKK2,GNB5,RIMS1,NPTN,CACNA2D3,CACNG8,TUBAL3,DNAJC5,SLC32A1
4_Member	WikiPathways	WP4549	Fragile X syndrome	-18.6644	-16.7396	35/119	18,163,351,673,814,815,816,1175,1742,1759,1785,2043,2561,2890,2891,2904,2915,3708,4204,5526,5604,5781,6529,6714,7249,7915,8218,8536,8831,9456,9463,9495,50944,57521,58512	ABAT,AP2B1,APP,BRAF,CAMK4,CAMK2A,CAMK2B,AP2S1,DLG4,DNM1,DNM2,EPHA4,GABRB2,GRIA1,GRIA2,GRIN2B,GRM5,ITPR1,MECP2,PPP2R5B,MAP2K1,PTPN11,SLC6A1,SRC,TSC2,ALDH5A1,CLTCL1,CAMK1,SYNGAP1,HOMER1,PICK1,AKAP5,SHANK1,RPTOR,DLGAP3
4_Member	Reactome Gene Sets	R-HSA-112314	Neurotransmitter receptors and postsynaptic signal transmission	-13.41	-11.7878	38/199	115,161,163,814,815,816,817,818,1175,1742,2550,2560,2561,2562,2782,2785,2890,2891,2892,2904,3265,4137,4905,5170,5562,5571,5577,6714,8536,8874,9463,9495,9568,10645,10681,27020,59283,79861	ADCY9,AP2A2,AP2B1,CAMK4,CAMK2A,CAMK2B,CAMK2D,CAMK2G,AP2S1,DLG4,GABBR1,GABRB1,GABRB2,GABRB3,GNB1,GNG3,GRIA1,GRIA2,GRIA3,GRIN2B,HRAS,MAPT,NSF,PDPK1,PRKAA1,PRKAG1,PRKAR2B,SRC,CAMK1,ARHGEF7,PICK1,AKAP5,GABBR2,CAMKK2,GNB5,NPTN,CACNG8,TUBAL3
5_Summary	Reactome Gene Sets	R-HSA-5653656	Vesicle-mediated transport	-28.1016	-25.3556	103/662	161,162,163,164,273,351,738,966,1174,1175,1278,1282,1284,1315,1453,1639,1759,1778,1785,2664,2890,3043,3320,3797,3799,3831,4035,4074,4218,4627,4644,4905,4952,5571,5861,5864,5867,5868,5870,5874,5878,6643,6714,6845,6857,7037,7082,7249,7529,7531,7532,7533,7534,7879,8218,8301,8729,8766,8773,8867,9026,9230,9342,9367,9371,9632,9892,10097,10640,10890,10920,10971,10972,11021,11031,22848,23256,23396,23637,…	AP2A2,AP1B1,AP2B1,AP1G1,AMPH,APP,VPS51,CD59,AP1S1,AP2S1,COL1A2,COL4A1,COL4A2,COPB1,CSNK1D,DCTN1,DNM1,DYNC1H1,DNM2,GDI1,GRIA1,HBB,HSP90AA1,KIF3C,KIF5B,KLC1,LRP1,M6PR,RAB8A,MYH9,MYO5A,NSF,OCRL,PRKAG1,RAB1A,RAB3A,RAB4A,RAB5A,RAB6A,RAB27B,RAB5C,SNX2,SRC,VAMP7,SYT1,TFRC,TJP1,TSC2,YWHAB,YWHAE,YWHAG,YWHAH,YWHAZ,RAB7A,CLTCL1,PICALM,GBF1,RAB11A,SNAP23,SYNJ1,HIP1R,RAB11B,SNAP29,RAB9A,KIF3B,SEC24C,SNAP91,AC…
5_Member	Reactome Gene Sets	R-HSA-5653656	Vesicle-mediated transport	-28.1016	-25.3556	103/662	161,162,163,164,273,351,738,966,1174,1175,1278,1282,1284,1315,1453,1639,1759,1778,1785,2664,2890,3043,3320,3797,3799,3831,4035,4074,4218,4627,4644,4905,4952,5571,5861,5864,5867,5868,5870,5874,5878,6643,6714,6845,6857,7037,7082,7249,7529,7531,7532,7533,7534,7879,8218,8301,8729,8766,8773,8867,9026,9230,9342,9367,9371,9632,9892,10097,10640,10890,10920,10971,10972,11021,11031,22848,23256,23396,23637,…	AP2A2,AP1B1,AP2B1,AP1G1,AMPH,APP,VPS51,CD59,AP1S1,AP2S1,COL1A2,COL4A1,COL4A2,COPB1,CSNK1D,DCTN1,DNM1,DYNC1H1,DNM2,GDI1,GRIA1,HBB,HSP90AA1,KIF3C,KIF5B,KLC1,LRP1,M6PR,RAB8A,MYH9,MYO5A,NSF,OCRL,PRKAG1,RAB1A,RAB3A,RAB4A,RAB5A,RAB6A,RAB27B,RAB5C,SNX2,SRC,VAMP7,SYT1,TFRC,TJP1,TSC2,YWHAB,YWHAE,YWHAG,YWHAH,YWHAZ,RAB7A,CLTCL1,PICALM,GBF1,RAB11A,SNAP23,SYNJ1,HIP1R,RAB11B,SNAP29,RAB9A,KIF3B,SEC24C,SNAP91,AC…
5_Member	Reactome Gene Sets	R-HSA-199991	Membrane Trafficking	-26.4555	-23.8833	97/623	161,162,163,164,273,351,738,966,1174,1175,1315,1453,1639,1759,1778,1785,2664,2890,3797,3799,3831,4074,4218,4627,4644,4905,4952,5571,5861,5864,5867,5868,5870,5874,5878,6643,6714,6845,6857,7037,7082,7249,7529,7531,7532,7533,7534,7879,8218,8301,8729,8766,8773,8867,9026,9230,9342,9367,9371,9632,9892,10097,10640,10890,10920,10971,10972,11021,11031,22848,23256,23396,23637,23647,25782,26088,26130,27243,…	AP2A2,AP1B1,AP2B1,AP1G1,AMPH,APP,VPS51,CD59,AP1S1,AP2S1,COPB1,CSNK1D,DCTN1,DNM1,DYNC1H1,DNM2,GDI1,GRIA1,KIF3C,KIF5B,KLC1,M6PR,RAB8A,MYH9,MYO5A,NSF,OCRL,PRKAG1,RAB1A,RAB3A,RAB4A,RAB5A,RAB6A,RAB27B,RAB5C,SNX2,SRC,VAMP7,SYT1,TFRC,TJP1,TSC2,YWHAB,YWHAE,YWHAG,YWHAH,YWHAZ,RAB7A,CLTCL1,PICALM,GBF1,RAB11A,SNAP23,SYNJ1,HIP1R,RAB11B,SNAP29,RAB9A,KIF3B,SEC24C,SNAP91,ACTR2,EXOC5,RAB10,COPS8,YWHAQ,TMED10,RAB3…
5_Member	GO Biological Processes	GO:0051640	organelle localization	-21.8484	-19.6464	78/490	488,1072,1453,1639,1759,1778,1785,3692,3797,3799,3800,4000,4137,4139,4218,4627,4644,4869,4976,5195,5413,5861,5864,5865,5870,5874,6616,6804,6853,6854,6857,7534,7879,8224,8301,8452,8499,8541,8729,8766,8773,8867,8936,9230,9342,9371,9545,9751,9892,9927,10059,10097,10128,10490,10640,10726,10890,10972,23122,23673,27243,27445,51566,51762,54664,54732,55288,56907,57584,57617,60412,65009,83696,112755,11582…	ATP2A2,CFL1,CSNK1D,DCTN1,DNM1,DYNC1H1,DNM2,EIF6,KIF3C,KIF5B,KIF5C,LMNA,MAPT,MARK1,RAB8A,MYH9,MYO5A,NPM1,OPA1,PEX14,SEPTIN5,RAB1A,RAB3A,RAB3B,RAB6A,RAB27B,SNAP25,STX1A,SYN1,SYN2,SYT1,YWHAZ,RAB7A,SYN3,PICALM,CUL3,PPFIA2,PPFIA3,GBF1,RAB11A,SNAP23,SYNJ1,WASF1,RAB11B,SNAP29,KIF3B,RAB3D,SNPH,SNAP91,MFN2,DNM1L,ACTR2,LRPPRC,VTI1B,EXOC5,NUDC,RAB10,TMED10,CLASP2,STX12,CHMP2A,PCLO,ARMCX3,RAB8B,TMEM106B,TMED…
5_Member	GO Biological Processes	GO:0051656	establishment of organelle localization	-12.7206	-11.1427	52/364	1072,1453,1639,1759,1778,1785,3692,3797,3799,3800,4137,4139,4627,4644,4869,4976,5195,5413,5861,5864,5870,5874,7534,7879,8301,8452,8499,8729,8766,8773,8867,8936,9230,9342,9371,9892,10097,10128,10640,10726,10972,23122,27243,51566,54732,55288,56907,57584,60412,83696,128866,149371	CFL1,CSNK1D,DCTN1,DNM1,DYNC1H1,DNM2,EIF6,KIF3C,KIF5B,KIF5C,MAPT,MARK1,MYH9,MYO5A,NPM1,OPA1,PEX14,SEPTIN5,RAB1A,RAB3A,RAB6A,RAB27B,YWHAZ,RAB7A,PICALM,CUL3,PPFIA2,GBF1,RAB11A,SNAP23,SYNJ1,WASF1,RAB11B,SNAP29,KIF3B,SNAP91,ACTR2,LRPPRC,EXOC5,NUDC,TMED10,CLASP2,CHMP2A,ARMCX3,TMED9,RHOT1,SPIRE1,ARHGAP21,EXOC4,TRAPPC9,CHMP4B,EXOC8
5_Member	GO Biological Processes	GO:0051648	vesicle localization	-12.2875	-10.7415	34/175	1453,1759,1778,1785,3799,3800,4644,5413,5861,5864,5874,6853,6854,7879,8224,8301,8452,8499,8729,8766,8773,8867,9230,9342,9371,9892,10640,10972,23122,27445,54732,60412,83696,149371	CSNK1D,DNM1,DYNC1H1,DNM2,KIF5B,KIF5C,MYO5A,SEPTIN5,RAB1A,RAB3A,RAB27B,SYN1,SYN2,RAB7A,SYN3,PICALM,CUL3,PPFIA2,GBF1,RAB11A,SNAP23,SYNJ1,RAB11B,SNAP29,KIF3B,SNAP91,EXOC5,TMED10,CLASP2,PCLO,TMED9,EXOC4,TRAPPC9,EXOC8
5_Member	GO Biological Processes	GO:0048193	Golgi vesicle transport	-11.3378	-9.85071	42/275	164,738,1315,1453,1785,4218,4644,4905,5861,5870,6643,6653,6845,8452,8724,8729,8773,9463,9522,9632,10067,10134,10490,10640,10890,10972,11031,23230,23256,23760,26088,51552,51560,51762,54732,55973,56907,57410,60412,81876,83696,149371	AP1G1,VPS51,COPB1,CSNK1D,DNM2,RAB8A,MYO5A,NSF,RAB1A,RAB6A,SNX2,SORL1,VAMP7,CUL3,SNX3,GBF1,SNAP23,PICK1,SCAMP1,SEC24C,SCAMP3,BCAP31,VTI1B,EXOC5,RAB10,TMED10,RAB31,VPS13A,SCFD1,PITPNB,GGA1,RAB14,RAB6B,RAB8B,TMED9,BCAP29,SPIRE1,SCYL1,EXOC4,RAB1B,TRAPPC9,EXOC8
5_Member	GO Biological Processes	GO:0051650	establishment of vesicle localization	-10.1613	-8.76703	30/165	1453,1759,1778,1785,3799,3800,4644,5413,5861,5864,5874,7879,8301,8452,8499,8729,8766,8773,8867,9230,9342,9371,9892,10640,10972,23122,54732,60412,83696,149371	CSNK1D,DNM1,DYNC1H1,DNM2,KIF5B,KIF5C,MYO5A,SEPTIN5,RAB1A,RAB3A,RAB27B,RAB7A,PICALM,CUL3,PPFIA2,GBF1,RAB11A,SNAP23,SYNJ1,RAB11B,SNAP29,KIF3B,SNAP91,EXOC5,TMED10,CLASP2,TMED9,EXOC4,TRAPPC9,EXOC8
6_Summary	GO Biological Processes	GO:0006886	intracellular protein transport	-26.728	-24.1358	99/641	161,162,163,164,439,481,617,1174,1175,1315,3308,3309,3313,3315,3320,3329,3799,3800,4000,4074,4218,4869,4905,5195,5861,5868,5870,5874,5878,6135,6643,6653,6731,6734,6804,7249,7529,7531,7532,7533,7534,7879,8218,8766,8878,9131,9145,9181,9463,9512,9632,9784,9789,9804,9868,9927,10134,10452,10490,10531,10971,10972,11031,11140,11331,22895,22999,23162,23180,23203,23230,23256,23647,23673,25782,25813,26088,…	AP2A2,AP1B1,AP2B1,AP1G1,GET3,ATP1B1,BCS1L,AP1S1,AP2S1,COPB1,HSPA4,HSPA5,HSPA9,HSPB1,HSP90AA1,HSPD1,KIF5B,KIF5C,LMNA,M6PR,RAB8A,NPM1,NSF,PEX14,RAB1A,RAB5A,RAB6A,RAB27B,RAB5C,RPL11,SNX2,SORL1,SRP72,SRPRA,STX1A,TSC2,YWHAB,YWHAE,YWHAG,YWHAH,YWHAZ,RAB7A,CLTCL1,RAB11A,SQSTM1,AIFM1,SYNGR1,ARHGEF2,PICK1,PMPCB,SEC24C,SNX17,SPCS2,TOMM20,TOMM70,MFN2,BCAP31,TOMM40,VTI1B,PITRM1,YWHAQ,TMED10,RAB31,CDC37,PHB2,R…
6_Member	GO Biological Processes	GO:0006886	intracellular protein transport	-26.728	-24.1358	99/641	161,162,163,164,439,481,617,1174,1175,1315,3308,3309,3313,3315,3320,3329,3799,3800,4000,4074,4218,4869,4905,5195,5861,5868,5870,5874,5878,6135,6643,6653,6731,6734,6804,7249,7529,7531,7532,7533,7534,7879,8218,8766,8878,9131,9145,9181,9463,9512,9632,9784,9789,9804,9868,9927,10134,10452,10490,10531,10971,10972,11031,11140,11331,22895,22999,23162,23180,23203,23230,23256,23647,23673,25782,25813,26088,…	AP2A2,AP1B1,AP2B1,AP1G1,GET3,ATP1B1,BCS1L,AP1S1,AP2S1,COPB1,HSPA4,HSPA5,HSPA9,HSPB1,HSP90AA1,HSPD1,KIF5B,KIF5C,LMNA,M6PR,RAB8A,NPM1,NSF,PEX14,RAB1A,RAB5A,RAB6A,RAB27B,RAB5C,RPL11,SNX2,SORL1,SRP72,SRPRA,STX1A,TSC2,YWHAB,YWHAE,YWHAG,YWHAH,YWHAZ,RAB7A,CLTCL1,RAB11A,SQSTM1,AIFM1,SYNGR1,ARHGEF2,PICK1,PMPCB,SEC24C,SNX17,SPCS2,TOMM20,TOMM70,MFN2,BCAP31,TOMM40,VTI1B,PITRM1,YWHAQ,TMED10,RAB31,CDC37,PHB2,R…
6_Member	Reactome Gene Sets	R-HSA-9609507	Protein localization	-19.2985	-17.3196	41/160	50,291,293,351,439,498,617,1384,1431,1537,1891,2671,3295,3313,3329,3417,3421,4714,5195,6342,6804,7416,8239,8310,8604,8799,9512,9804,9868,10452,10531,23203,25813,29090,51608,54332,54927,84896,92609,131118,388753	ACO2,SLC25A4,SLC25A6,APP,GET3,ATP5F1A,BCS1L,CRAT,CS,CYC1,ECH1,GFER,HSD17B4,HSPA9,HSPD1,IDH1,IDH3G,NDUFB8,PEX14,SCP2,STX1A,VDAC1,USP9X,ACOX3,SLC25A12,PEX11B,PMPCB,TOMM20,TOMM70,TOMM40,PITRM1,PMPCA,SAMM50,TIMM21,GET4,GDAP1,CHCHD3,ATAD1,TIMM50,DNAJC19,COA6
6_Member	Reactome Gene Sets	R-HSA-1268020	Mitochondrial protein import	-18.6461	-16.7229	26/61	50,291,293,498,617,1431,1537,2671,3313,3329,3421,4714,7416,8604,9512,9804,9868,10452,10531,23203,25813,29090,54927,92609,131118,388753	ACO2,SLC25A4,SLC25A6,ATP5F1A,BCS1L,CS,CYC1,GFER,HSPA9,HSPD1,IDH3G,NDUFB8,VDAC1,SLC25A12,PMPCB,TOMM20,TOMM70,TOMM40,PITRM1,PMPCA,SAMM50,TIMM21,CHCHD3,TIMM50,DNAJC19,COA6
6_Member	GO Biological Processes	GO:0006839	mitochondrial transport	-15.9814	-14.2027	35/142	291,292,293,617,788,815,1468,2729,2932,3308,3320,3329,4884,6548,6687,7417,9026,9131,9512,9804,9868,9927,10134,10452,10531,23203,25813,29090,29957,54332,55288,55750,91137,92609,131118	SLC25A4,SLC25A5,SLC25A6,BCS1L,SLC25A20,CAMK2A,SLC25A10,GCLC,GSK3B,HSPA4,HSP90AA1,HSPD1,NPTX1,SLC9A1,SPG7,VDAC2,HIP1R,AIFM1,PMPCB,TOMM20,TOMM70,MFN2,BCAP31,TOMM40,PITRM1,PMPCA,SAMM50,TIMM21,SLC25A24,GDAP1,RHOT1,AGK,SLC25A46,TIMM50,DNAJC19
6_Member	GO Biological Processes	GO:0006605	protein targeting	-14.5421	-12.8463	43/233	439,3308,3309,3320,3329,4074,5195,6135,6653,6731,6734,7529,7531,7532,7534,7879,9131,9145,9512,9789,9804,9868,9927,10134,10452,10531,10971,11140,23203,23230,25813,29090,29927,30849,51608,51762,54332,55333,55750,58477,92609,128866,131118	GET3,HSPA4,HSPA5,HSP90AA1,HSPD1,M6PR,PEX14,RPL11,SORL1,SRP72,SRPRA,YWHAB,YWHAE,YWHAG,YWHAZ,RAB7A,AIFM1,SYNGR1,PMPCB,SPCS2,TOMM20,TOMM70,MFN2,BCAP31,TOMM40,PITRM1,YWHAQ,CDC37,PMPCA,VPS13A,SAMM50,TIMM21,SEC61A1,PIK3R4,GET4,RAB8B,GDAP1,SYNJ2BP,AGK,SRPRB,TIMM50,CHMP4B,DNAJC19
6_Member	GO Biological Processes	GO:0033365	protein localization to organelle	-12.8077	-11.2267	74/644	402,439,617,1453,1660,1742,3098,3308,3309,3320,3329,4000,4074,4218,4884,5195,5562,5870,6135,6262,6653,6731,6734,6741,7249,7520,7531,7879,8335,8729,8766,8878,9131,9512,9694,9789,9804,9868,9927,10049,10059,10134,10452,10531,10890,10972,11021,11315,11331,23203,23230,23788,24141,25782,25813,26088,29090,29927,30849,51382,51608,51762,54332,54708,55690,55750,55754,55973,58477,59283,92609,128866,131118,2…	ARL2,GET3,BCS1L,CSNK1D,DHX9,DLG4,HK1,HSPA4,HSPA5,HSP90AA1,HSPD1,LMNA,M6PR,RAB8A,NPTX1,PEX14,PRKAA1,RAB6A,RPL11,RYR2,SORL1,SRP72,SRPRA,SSB,TSC2,XRCC5,YWHAE,RAB7A,H2AC4,GBF1,RAB11A,SQSTM1,AIFM1,PMPCB,EMC2,SPCS2,TOMM20,TOMM70,MFN2,DNAJB6,DNM1L,BCAP31,TOMM40,PITRM1,RAB10,TMED10,RAB35,PARK7,PHB2,PMPCA,VPS13A,MTCH2,LAMP5,RAB3GAP2,SAMM50,GGA1,TIMM21,SEC61A1,PIK3R4,ATP6V1D,GET4,RAB8B,GDAP1,MARCHF5,PACS1,…
6_Member	GO Biological Processes	GO:0070585	protein localization to mitochondrion	-12.3731	-10.8181	23/79	617,3098,3308,3320,3329,9131,9512,9804,9868,9927,10059,10134,10452,10531,23203,23788,25813,29090,54332,54708,55750,92609,131118	BCS1L,HK1,HSPA4,HSP90AA1,HSPD1,AIFM1,PMPCB,TOMM20,TOMM70,MFN2,DNM1L,BCAP31,TOMM40,PITRM1,PMPCA,MTCH2,SAMM50,TIMM21,GDAP1,MARCHF5,AGK,TIMM50,DNAJC19
6_Member	GO Biological Processes	GO:0072594	establishment of protein localization to organelle	-12.0087	-10.4775	46/308	439,617,3098,3308,3309,3320,3329,4000,4074,5195,6262,6653,6731,6734,7249,7879,8766,8878,9131,9512,9789,9804,9868,9927,10134,10452,10531,10890,11331,23203,23230,24141,25782,25813,29090,29927,30849,51608,51762,54332,55750,58477,59283,92609,128866,131118	GET3,BCS1L,HK1,HSPA4,HSPA5,HSP90AA1,HSPD1,LMNA,M6PR,PEX14,RYR2,SORL1,SRP72,SRPRA,TSC2,RAB7A,RAB11A,SQSTM1,AIFM1,PMPCB,SPCS2,TOMM20,TOMM70,MFN2,BCAP31,TOMM40,PITRM1,RAB10,PHB2,PMPCA,VPS13A,LAMP5,RAB3GAP2,SAMM50,TIMM21,SEC61A1,PIK3R4,GET4,RAB8B,GDAP1,AGK,SRPRB,CACNG8,TIMM50,CHMP4B,DNAJC19
6_Member	GO Biological Processes	GO:1990542	mitochondrial transmembrane transport	-11.6336	-10.1266	23/85	291,292,293,788,3329,3954,8604,9131,9512,9804,9868,10452,10939,29090,30968,79751,81855,87178,92609,94081,94097,119559,131118	SLC25A4,SLC25A5,SLC25A6,SLC25A20,HSPD1,LETM1,SLC25A12,AIFM1,PMPCB,TOMM20,TOMM70,TOMM40,AFG3L2,TIMM21,STOML2,SLC25A22,SFXN3,PNPT1,TIMM50,SFXN1,SFXN5,SFXN4,DNAJC19
6_Member	GO Biological Processes	GO:0072655	establishment of protein localization to mitochondrion	-10.4277	-9.0055	20/72	617,3098,3308,3320,3329,9131,9512,9804,9868,9927,10134,10452,10531,23203,25813,29090,54332,55750,92609,131118	BCS1L,HK1,HSPA4,HSP90AA1,HSPD1,AIFM1,PMPCB,TOMM20,TOMM70,MFN2,BCAP31,TOMM40,PITRM1,PMPCA,SAMM50,TIMM21,GDAP1,AGK,TIMM50,DNAJC19
6_Member	GO Biological Processes	GO:0006626	protein targeting to mitochondrion	-10.3377	-8.92712	18/58	3308,3320,3329,9131,9512,9804,9868,9927,10134,10452,10531,23203,25813,29090,54332,55750,92609,131118	HSPA4,HSP90AA1,HSPD1,AIFM1,PMPCB,TOMM20,TOMM70,MFN2,BCAP31,TOMM40,PITRM1,PMPCA,SAMM50,TIMM21,GDAP1,AGK,TIMM50,DNAJC19
6_Member	GO Biological Processes	GO:0065002	intracellular protein transmembrane transport	-4.75843	-3.86	11/52	3309,3329,5195,9131,9804,9868,10452,29090,29927,92609,131118	HSPA5,HSPD1,PEX14,AIFM1,TOMM20,TOMM70,TOMM40,TIMM21,SEC61A1,TIMM50,DNAJC19
6_Member	GO Biological Processes	GO:0044743	protein transmembrane import into intracellular organelle	-4.71645	-3.82459	9/35	3329,5195,9131,9804,9868,10452,29090,92609,131118	HSPD1,PEX14,AIFM1,TOMM20,TOMM70,TOMM40,TIMM21,TIMM50,DNAJC19
6_Member	GO Biological Processes	GO:0071806	protein transmembrane transport	-4.64793	-3.76495	12/63	3309,3329,5195,9131,9804,9868,10452,10972,29090,29927,92609,131118	HSPA5,HSPD1,PEX14,AIFM1,TOMM20,TOMM70,TOMM40,TMED10,TIMM21,SEC61A1,TIMM50,DNAJC19
6_Member	GO Biological Processes	GO:0030150	protein import into mitochondrial matrix	-3.99889	-3.20567	7/19	9804,9868,10452,29090,84134,92609,131118	TOMM20,TOMM70,TOMM40,TIMM21,TOMM40L,TIMM50,DNAJC19
7_Summary	GO Biological Processes	GO:0050804	modulation of chemical synaptic transmission	-26.0608	-23.512	77/413	351,477,488,774,783,815,816,1742,1759,1996,2043,2550,2890,2904,2913,2915,2932,3265,3706,3799,4137,4204,4218,4355,4884,5413,5532,5577,5581,5789,5864,5868,5908,6146,6529,6543,6616,6714,6804,6853,6855,6857,7532,7533,8224,8525,8541,8831,8878,9066,9145,9229,9378,9456,9463,9495,9890,10211,10458,22883,22941,22999,23385,26037,26059,27020,50944,57406,57555,57617,58512,59283,84896,85358,112476,112755,13495…	APP,ATP1A2,ATP2A2,CACNA1B,CACNB2,CAMK2A,CAMK2B,DLG4,DNM1,ELAVL4,EPHA4,GABBR1,GRIA1,GRIN2B,GRM3,GRM5,GSK3B,HRAS,ITPKA,KIF5B,MAPT,MECP2,RAB8A,MPP2,NPTX1,SEPTIN5,PPP3CB,PRKAR2B,PRKCE,PTPRD,RAB3A,RAB5A,RAP1B,RPL22,SLC6A1,SLC8A2,SNAP25,SRC,STX1A,SYN1,SYP,SYT1,YWHAG,YWHAH,SYN3,DGKZ,PPFIA3,SYNGAP1,SQSTM1,SYT7,SYNGR1,DLGAP1,NRXN1,HOMER1,PICK1,AKAP5,PLPPR4,FLOT1,BAIAP2,CLSTN1,SHANK2,RIMS1,NCSTN,SIPA1L1,ER…
7_Member	GO Biological Processes	GO:0050804	modulation of chemical synaptic transmission	-26.0608	-23.512	77/413	351,477,488,774,783,815,816,1742,1759,1996,2043,2550,2890,2904,2913,2915,2932,3265,3706,3799,4137,4204,4218,4355,4884,5413,5532,5577,5581,5789,5864,5868,5908,6146,6529,6543,6616,6714,6804,6853,6855,6857,7532,7533,8224,8525,8541,8831,8878,9066,9145,9229,9378,9456,9463,9495,9890,10211,10458,22883,22941,22999,23385,26037,26059,27020,50944,57406,57555,57617,58512,59283,84896,85358,112476,112755,134957	APP,ATP1A2,ATP2A2,CACNA1B,CACNB2,CAMK2A,CAMK2B,DLG4,DNM1,ELAVL4,EPHA4,GABBR1,GRIA1,GRIN2B,GRM3,GRM5,GSK3B,HRAS,ITPKA,KIF5B,MAPT,MECP2,RAB8A,MPP2,NPTX1,SEPTIN5,PPP3CB,PRKAR2B,PRKCE,PTPRD,RAB3A,RAB5A,RAP1B,RPL22,SLC6A1,SLC8A2,SNAP25,SRC,STX1A,SYN1,SYP,SYT1,YWHAG,YWHAH,SYN3,DGKZ,PPFIA3,SYNGAP1,SQSTM1,SYT7,SYNGR1,DLGAP1,NRXN1,HOMER1,PICK1,AKAP5,PLPPR4,FLOT1,BAIAP2,CLSTN1,SHANK2,RIMS1,NCSTN,SIPA1L1,ER…
7_Member	GO Biological Processes	GO:0099177	regulation of trans-synaptic signaling	-25.9898	-23.45	77/414	351,477,488,774,783,815,816,1742,1759,1996,2043,2550,2890,2904,2913,2915,2932,3265,3706,3799,4137,4204,4218,4355,4884,5413,5532,5577,5581,5789,5864,5868,5908,6146,6529,6543,6616,6714,6804,6853,6855,6857,7532,7533,8224,8525,8541,8831,8878,9066,9145,9229,9378,9456,9463,9495,9890,10211,10458,22883,22941,22999,23385,26037,26059,27020,50944,57406,57555,57617,58512,59283,84896,85358,112476,112755,134957	APP,ATP1A2,ATP2A2,CACNA1B,CACNB2,CAMK2A,CAMK2B,DLG4,DNM1,ELAVL4,EPHA4,GABBR1,GRIA1,GRIN2B,GRM3,GRM5,GSK3B,HRAS,ITPKA,KIF5B,MAPT,MECP2,RAB8A,MPP2,NPTX1,SEPTIN5,PPP3CB,PRKAR2B,PRKCE,PTPRD,RAB3A,RAB5A,RAP1B,RPL22,SLC6A1,SLC8A2,SNAP25,SRC,STX1A,SYN1,SYP,SYT1,YWHAG,YWHAH,SYN3,DGKZ,PPFIA3,SYNGAP1,SQSTM1,SYT7,SYNGR1,DLGAP1,NRXN1,HOMER1,PICK1,AKAP5,PLPPR4,FLOT1,BAIAP2,CLSTN1,SHANK2,RIMS1,NCSTN,SIPA1L1,ER…
7_Member	GO Biological Processes	GO:0048167	regulation of synaptic plasticity	-15.9441	-14.1701	40/186	351,815,816,1742,2043,2890,2904,2915,2932,3265,3706,4137,4204,4218,4355,5532,5864,5868,6543,6616,6855,7532,7533,8541,8831,8878,9066,9145,9463,9495,10458,22941,22999,23385,26037,26059,27020,57406,85358,112476	APP,CAMK2A,CAMK2B,DLG4,EPHA4,GRIA1,GRIN2B,GRM5,GSK3B,HRAS,ITPKA,MAPT,MECP2,RAB8A,MPP2,PPP3CB,RAB3A,RAB5A,SLC8A2,SNAP25,SYP,YWHAG,YWHAH,PPFIA3,SYNGAP1,SQSTM1,SYT7,SYNGR1,PICK1,AKAP5,BAIAP2,SHANK2,RIMS1,NCSTN,SIPA1L1,ERC2,NPTN,ABHD6,SHANK3,PRRT2
7_Member	GO Biological Processes	GO:0007612	learning	-10.0916	-8.69919	28/146	351,477,1742,1996,2915,4204,5532,5577,6529,6543,6616,7162,8831,8867,9369,9378,9379,10097,10396,22941,26047,27020,50944,51204,57468,65009,84896,85358	APP,ATP1A2,DLG4,ELAVL4,GRM5,MECP2,PPP3CB,PRKAR2B,SLC6A1,SLC8A2,SNAP25,TPBG,SYNGAP1,SYNJ1,NRXN3,NRXN1,NRXN2,ACTR2,ATP8A1,SHANK2,CNTNAP2,NPTN,SHANK1,TACO1,SLC12A5,NDRG4,ATAD1,SHANK3
7_Member	GO Biological Processes	GO:0007611	learning or memory	-9.16766	-7.84449	37/260	351,477,814,1742,1996,2821,2890,2904,2915,4137,4204,5532,5577,6326,6529,6543,6616,7162,8301,8831,8867,9369,9378,9379,10097,10396,22941,23385,26047,27020,29767,50944,51204,57468,65009,84896,85358	APP,ATP1A2,CAMK4,DLG4,ELAVL4,GPI,GRIA1,GRIN2B,GRM5,MAPT,MECP2,PPP3CB,PRKAR2B,SCN2A,SLC6A1,SLC8A2,SNAP25,TPBG,PICALM,SYNGAP1,SYNJ1,NRXN3,NRXN1,NRXN2,ACTR2,ATP8A1,SHANK2,NCSTN,CNTNAP2,NPTN,TMOD2,SHANK1,TACO1,SLC12A5,NDRG4,ATAD1,SHANK3
7_Member	GO Biological Processes	GO:0007610	behavior	-7.98638	-6.76509	57/560	18,351,477,814,1272,1639,1742,1996,2043,2821,2861,2890,2904,2915,4137,4204,5413,5532,5562,5577,5581,6323,6326,6506,6529,6543,6616,6647,7162,7466,8301,8831,8867,9369,9378,9379,9456,10097,10396,10752,11315,22941,23230,23385,26047,27020,29767,50944,51204,51761,57468,57521,57555,65009,84896,85358,91137	ABAT,APP,ATP1A2,CAMK4,CNTN1,DCTN1,DLG4,ELAVL4,EPHA4,GPI,GPR37,GRIA1,GRIN2B,GRM5,MAPT,MECP2,SEPTIN5,PPP3CB,PRKAA1,PRKAR2B,PRKCE,SCN1A,SCN2A,SLC1A2,SLC6A1,SLC8A2,SNAP25,SOD1,TPBG,WFS1,PICALM,SYNGAP1,SYNJ1,NRXN3,NRXN1,NRXN2,HOMER1,ACTR2,ATP8A1,CHL1,PARK7,SHANK2,VPS13A,NCSTN,CNTNAP2,NPTN,TMOD2,SHANK1,TACO1,ATP8A2,SLC12A5,RPTOR,NLGN2,NDRG4,ATAD1,SHANK3,SLC25A46
7_Member	GO Biological Processes	GO:0050890	cognition	-7.96061	-6.74126	38/300	351,477,814,1742,1996,2821,2890,2904,2915,4137,4204,5532,5577,6326,6529,6543,6616,7162,8301,8831,8867,9369,9378,9379,10097,10396,10752,22941,23385,26047,27020,29767,50944,51204,57468,65009,84896,85358	APP,ATP1A2,CAMK4,DLG4,ELAVL4,GPI,GRIA1,GRIN2B,GRM5,MAPT,MECP2,PPP3CB,PRKAR2B,SCN2A,SLC6A1,SLC8A2,SNAP25,TPBG,PICALM,SYNGAP1,SYNJ1,NRXN3,NRXN1,NRXN2,ACTR2,ATP8A1,CHL1,SHANK2,NCSTN,CNTNAP2,NPTN,TMOD2,SHANK1,TACO1,SLC12A5,NDRG4,ATAD1,SHANK3
7_Member	GO Biological Processes	GO:0008306	associative learning	-4.16326	-3.34789	13/81	351,477,1996,4204,6529,6616,7162,8831,10097,22941,27020,50944,65009	APP,ATP1A2,ELAVL4,MECP2,SLC6A1,SNAP25,TPBG,SYNGAP1,ACTR2,SHANK2,NPTN,SHANK1,NDRG4
8_Summary	GO Biological Processes	GO:0051668	localization within membrane	-25.9044	-23.3824	85/499	439,481,617,673,682,738,783,1742,1785,1804,2319,3308,3309,3320,3911,4218,4301,4644,4884,4905,5864,5865,5911,6616,6731,6734,6804,7070,7162,7879,8723,8724,8766,8831,9230,9378,9379,9463,9545,9694,9784,9804,9863,9868,10211,10452,10640,10890,11021,11031,22883,23122,23136,23167,23180,25782,25813,26088,29927,29993,30844,51552,51608,51762,55333,55610,55690,55750,57130,57554,57555,58477,59283,60412,84896,…	GET3,ATP1B1,BCS1L,BRAF,BSG,VPS51,CACNB2,DLG4,DNM2,DPP6,FLOT2,HSPA4,HSPA5,HSP90AA1,LAMA5,RAB8A,AFDN,MYO5A,NPTX1,NSF,RAB3A,RAB3B,RAP2A,SNAP25,SRP72,SRPRA,STX1A,THY1,TPBG,RAB7A,SNX4,SNX3,RAB11A,SYNGAP1,RAB11B,NRXN1,NRXN2,PICK1,RAB3D,EMC2,SNX17,TOMM20,MAGI2,TOMM70,FLOT1,TOMM40,EXOC5,RAB10,RAB35,RAB31,CLSTN1,CLASP2,EPB41L3,EFR3A,RFTN1,RAB3GAP2,SAMM50,GGA1,SEC61A1,PACSIN1,EHD4,RAB14,GET4,RAB8B,SYNJ2BP,…
8_Member	GO Biological Processes	GO:0051668	localization within membrane	-25.9044	-23.3824	85/499	439,481,617,673,682,738,783,1742,1785,1804,2319,3308,3309,3320,3911,4218,4301,4644,4884,4905,5864,5865,5911,6616,6731,6734,6804,7070,7162,7879,8723,8724,8766,8831,9230,9378,9379,9463,9545,9694,9784,9804,9863,9868,10211,10452,10640,10890,11021,11031,22883,23122,23136,23167,23180,25782,25813,26088,29927,29993,30844,51552,51608,51762,55333,55610,55690,55750,57130,57554,57555,58477,59283,60412,84896,…	GET3,ATP1B1,BCS1L,BRAF,BSG,VPS51,CACNB2,DLG4,DNM2,DPP6,FLOT2,HSPA4,HSPA5,HSP90AA1,LAMA5,RAB8A,AFDN,MYO5A,NPTX1,NSF,RAB3A,RAB3B,RAP2A,SNAP25,SRP72,SRPRA,STX1A,THY1,TPBG,RAB7A,SNX4,SNX3,RAB11A,SYNGAP1,RAB11B,NRXN1,NRXN2,PICK1,RAB3D,EMC2,SNX17,TOMM20,MAGI2,TOMM70,FLOT1,TOMM40,EXOC5,RAB10,RAB35,RAB31,CLSTN1,CLASP2,EPB41L3,EFR3A,RFTN1,RAB3GAP2,SAMM50,GGA1,SEC61A1,PACSIN1,EHD4,RAB14,GET4,RAB8B,SYNJ2BP,…
8_Member	GO Biological Processes	GO:0072657	protein localization to membrane	-22.1506	-19.9198	73/430	439,481,617,673,682,783,1742,1804,2319,3308,3309,3320,3911,4218,4301,4644,4884,4905,5864,5865,5911,6616,6731,6734,6804,7070,7162,7879,8766,8831,9230,9378,9379,9463,9545,9694,9804,9863,9868,10211,10452,10640,10890,11031,22883,23122,23136,23167,23180,25782,25813,26088,29927,29993,30844,51608,51762,55333,55690,55750,57130,57554,57555,58477,84896,85358,112755,115827,128866,145567,201475,285172,375790	GET3,ATP1B1,BCS1L,BRAF,BSG,CACNB2,DLG4,DPP6,FLOT2,HSPA4,HSPA5,HSP90AA1,LAMA5,RAB8A,AFDN,MYO5A,NPTX1,NSF,RAB3A,RAB3B,RAP2A,SNAP25,SRP72,SRPRA,STX1A,THY1,TPBG,RAB7A,RAB11A,SYNGAP1,RAB11B,NRXN1,NRXN2,PICK1,RAB3D,EMC2,TOMM20,MAGI2,TOMM70,FLOT1,TOMM40,EXOC5,RAB10,RAB31,CLSTN1,CLASP2,EPB41L3,EFR3A,RFTN1,RAB3GAP2,SAMM50,GGA1,SEC61A1,PACSIN1,EHD4,GET4,RAB8B,SYNJ2BP,PACS1,AGK,ATP13A1,LRRC7,NLGN2,SRPRB,ATA…
8_Member	GO Biological Processes	GO:1990778	protein localization to cell periphery	-11.6105	-10.105	38/226	481,682,783,1742,1804,2319,3911,4218,4301,4644,4884,4905,5864,5865,5911,6616,7162,7879,8766,9545,10211,10640,10890,11031,22883,23122,23136,23167,26088,29993,30844,51762,55690,112755,115827,145567,201475,285172	ATP1B1,BSG,CACNB2,DLG4,DPP6,FLOT2,LAMA5,RAB8A,AFDN,MYO5A,NPTX1,NSF,RAB3A,RAB3B,RAP2A,SNAP25,TPBG,RAB7A,RAB11A,RAB3D,FLOT1,EXOC5,RAB10,RAB31,CLSTN1,CLASP2,EPB41L3,EFR3A,GGA1,PACSIN1,EHD4,RAB8B,PACS1,STX1B,RAB3C,TTC7B,RAB12,FAM126B
8_Member	GO Biological Processes	GO:0090150	establishment of protein localization to membrane	-11.6034	-10.1005	36/205	439,481,617,673,3308,3309,3320,4218,4301,4905,6616,6731,6734,7879,8766,9230,9694,9804,9868,10452,10890,11031,22883,23180,25782,25813,26088,29927,51608,51762,55750,57130,58477,84896,112755,128866	GET3,ATP1B1,BCS1L,BRAF,HSPA4,HSPA5,HSP90AA1,RAB8A,AFDN,NSF,SNAP25,SRP72,SRPRA,RAB7A,RAB11A,RAB11B,EMC2,TOMM20,TOMM70,TOMM40,RAB10,RAB31,CLSTN1,RFTN1,RAB3GAP2,SAMM50,GGA1,SEC61A1,GET4,RAB8B,AGK,ATP13A1,SRPRB,ATAD1,STX1B,CHMP4B
8_Member	GO Biological Processes	GO:0072659	protein localization to plasma membrane	-10.365	-8.94834	33/193	481,682,783,1804,2319,3911,4218,4301,4644,4905,5864,5865,5911,7162,7879,8766,9545,10211,10640,10890,11031,23122,23136,23167,26088,29993,30844,51762,55690,115827,145567,201475,285172	ATP1B1,BSG,CACNB2,DPP6,FLOT2,LAMA5,RAB8A,AFDN,MYO5A,NSF,RAB3A,RAB3B,RAP2A,TPBG,RAB7A,RAB11A,RAB3D,FLOT1,EXOC5,RAB10,RAB31,CLASP2,EPB41L3,EFR3A,GGA1,PACSIN1,EHD4,RAB8B,PACS1,RAB3C,TTC7B,RAB12,FAM126B
9_Summary	GO Biological Processes	GO:0060627	regulation of vesicle-mediated transport	-24.6257	-22.1409	85/520	163,164,488,783,961,1175,1742,1785,2243,2932,3190,3685,4035,4043,4218,4905,5170,5413,5532,5562,5604,5864,5865,5867,5868,5874,5878,5908,6647,6653,6714,6804,6845,6853,6855,6857,6861,7249,7879,8301,8723,8724,8766,8867,8927,9026,9066,9230,9367,9463,9495,9545,9784,9863,9892,10211,10890,11031,11069,22848,23122,23256,23327,27243,27445,29993,30844,51762,53916,55333,55529,55738,57118,57617,65009,80331,848…	AP2B1,AP1G1,ATP2A2,CACNB2,CD47,AP2S1,DLG4,DNM2,FGA,GSK3B,HNRNPK,ITGAV,LRP1,LRPAP1,RAB8A,NSF,PDPK1,SEPTIN5,PPP3CB,PRKAA1,MAP2K1,RAB3A,RAB3B,RAB4A,RAB5A,RAB27B,RAB5C,RAP1B,SOD1,SORL1,SRC,STX1A,VAMP7,SYN1,SYP,SYT1,SYT5,TSC2,RAB7A,PICALM,SNX4,SNX3,RAB11A,SYNJ1,BSN,HIP1R,SYT7,RAB11B,RAB9A,PICK1,AKAP5,RAB3D,SNX17,MAGI2,SNAP91,FLOT1,RAB10,RAB31,RAPGEF4,AAK1,CLASP2,SCFD1,NEDD4L,CHMP2A,PCLO,PACSIN1,EHD4,R…
9_Member	GO Biological Processes	GO:0060627	regulation of vesicle-mediated transport	-24.6257	-22.1409	85/520	163,164,488,783,961,1175,1742,1785,2243,2932,3190,3685,4035,4043,4218,4905,5170,5413,5532,5562,5604,5864,5865,5867,5868,5874,5878,5908,6647,6653,6714,6804,6845,6853,6855,6857,6861,7249,7879,8301,8723,8724,8766,8867,8927,9026,9066,9230,9367,9463,9495,9545,9784,9863,9892,10211,10890,11031,11069,22848,23122,23256,23327,27243,27445,29993,30844,51762,53916,55333,55529,55738,57118,57617,65009,80331,848…	AP2B1,AP1G1,ATP2A2,CACNB2,CD47,AP2S1,DLG4,DNM2,FGA,GSK3B,HNRNPK,ITGAV,LRP1,LRPAP1,RAB8A,NSF,PDPK1,SEPTIN5,PPP3CB,PRKAA1,MAP2K1,RAB3A,RAB3B,RAB4A,RAB5A,RAB27B,RAB5C,RAP1B,SOD1,SORL1,SRC,STX1A,VAMP7,SYN1,SYP,SYT1,SYT5,TSC2,RAB7A,PICALM,SNX4,SNX3,RAB11A,SYNJ1,BSN,HIP1R,SYT7,RAB11B,RAB9A,PICK1,AKAP5,RAB3D,SNX17,MAGI2,SNAP91,FLOT1,RAB10,RAB31,RAPGEF4,AAK1,CLASP2,SCFD1,NEDD4L,CHMP2A,PCLO,PACSIN1,EHD4,R…
9_Member	GO Biological Processes	GO:0030100	regulation of endocytosis	-9.99893	-8.61038	33/199	163,1175,1742,1785,3190,3685,4035,4043,5532,5867,5868,5878,6714,7249,8301,8867,9026,9463,9784,9863,9892,10211,11031,22848,23327,29993,30844,53916,55333,55738,84896,112755,192683	AP2B1,AP2S1,DLG4,DNM2,HNRNPK,ITGAV,LRP1,LRPAP1,PPP3CB,RAB4A,RAB5A,RAB5C,SRC,TSC2,PICALM,SYNJ1,HIP1R,PICK1,SNX17,MAGI2,SNAP91,FLOT1,RAB31,AAK1,NEDD4L,PACSIN1,EHD4,RAB4B,SYNJ2BP,ARFGAP1,ATAD1,STX1B,SCAMP5
9_Member	GO Biological Processes	GO:0048259	regulation of receptor-mediated endocytosis	-3.68381	-2.93209	14/102	1742,1785,3190,3685,4043,8301,8867,9026,9463,9863,9892,10211,22848,84896	DLG4,DNM2,HNRNPK,ITGAV,LRPAP1,PICALM,SYNJ1,HIP1R,PICK1,MAGI2,SNAP91,FLOT1,AAK1,ATAD1
10_Summary	GO Biological Processes	GO:0140352	export from cell	-24.4303	-21.9687	75/416	162,164,476,477,478,481,490,492,818,1174,2281,4074,4218,4627,4905,5058,5413,5532,5798,5799,5861,5864,5865,6543,6546,6548,6616,6804,6845,6853,6854,6857,6861,8224,8541,8671,8766,8773,8867,9024,9066,9145,9230,9342,9378,9379,9522,9545,9751,9900,10490,10640,10890,10972,11031,11069,11315,22895,22999,23396,26059,27445,51762,57617,60412,80331,112476,112755,115827,127833,134957,140679,149371,192683,201475…	AP1B1,AP1G1,ATP1A1,ATP1A2,ATP1A3,ATP1B1,ATP2B1,ATP2B3,CAMK2G,AP1S1,FKBP1B,M6PR,RAB8A,MYH9,NSF,PAK1,SEPTIN5,PPP3CB,PTPRN,PTPRN2,RAB1A,RAB3A,RAB3B,SLC8A2,SLC8A1,SLC9A1,SNAP25,STX1A,VAMP7,SYN1,SYN2,SYT1,SYT5,SYN3,PPFIA3,SLC4A4,RAB11A,SNAP23,SYNJ1,BRSK2,SYT7,SYNGR1,RAB11B,SNAP29,NRXN1,NRXN2,SCAMP1,RAB3D,SNPH,SV2A,VTI1B,EXOC5,RAB10,TMED10,RAB31,RAPGEF4,PARK7,RPH3A,RIMS1,PIP5K1C,ERC2,PCLO,RAB8B,VPS18,E…
10_Member	GO Biological Processes	GO:0140352	export from cell	-24.4303	-21.9687	75/416	162,164,476,477,478,481,490,492,818,1174,2281,4074,4218,4627,4905,5058,5413,5532,5798,5799,5861,5864,5865,6543,6546,6548,6616,6804,6845,6853,6854,6857,6861,8224,8541,8671,8766,8773,8867,9024,9066,9145,9230,9342,9378,9379,9522,9545,9751,9900,10490,10640,10890,10972,11031,11069,11315,22895,22999,23396,26059,27445,51762,57617,60412,80331,112476,112755,115827,127833,134957,140679,149371,192683,201475	AP1B1,AP1G1,ATP1A1,ATP1A2,ATP1A3,ATP1B1,ATP2B1,ATP2B3,CAMK2G,AP1S1,FKBP1B,M6PR,RAB8A,MYH9,NSF,PAK1,SEPTIN5,PPP3CB,PTPRN,PTPRN2,RAB1A,RAB3A,RAB3B,SLC8A2,SLC8A1,SLC9A1,SNAP25,STX1A,VAMP7,SYN1,SYN2,SYT1,SYT5,SYN3,PPFIA3,SLC4A4,RAB11A,SNAP23,SYNJ1,BRSK2,SYT7,SYNGR1,RAB11B,SNAP29,NRXN1,NRXN2,SCAMP1,RAB3D,SNPH,SV2A,VTI1B,EXOC5,RAB10,TMED10,RAB31,RAPGEF4,PARK7,RPH3A,RIMS1,PIP5K1C,ERC2,PCLO,RAB8B,VPS18,E…
10_Member	GO Biological Processes	GO:0099003	vesicle-mediated transport in synapse	-23.511	-21.122	41/127	161,163,273,1175,1759,1785,4218,5413,5864,5868,5874,6616,6804,6853,6854,6855,6857,6861,8224,8301,8541,8773,8867,9066,9342,9751,9892,9900,22883,22999,23396,26059,27445,29993,57555,80331,112476,112755,127833,140679,284697	AP2A2,AP2B1,AMPH,AP2S1,DNM1,DNM2,RAB8A,SEPTIN5,RAB3A,RAB5A,RAB27B,SNAP25,STX1A,SYN1,SYN2,SYP,SYT1,SYT5,SYN3,PICALM,PPFIA3,SNAP23,SYNJ1,SYT7,SNAP29,SNPH,SNAP91,SV2A,CLSTN1,RIMS1,PIP5K1C,ERC2,PCLO,PACSIN1,NLGN2,DNAJC5,PRRT2,STX1B,SYT2,SLC32A1,BTBD8
10_Member	GO Biological Processes	GO:0032940	secretion by cell	-21.0917	-18.9663	65/362	162,164,818,1174,2281,4074,4218,4627,4905,5058,5413,5532,5798,5799,5861,5864,5865,6616,6804,6845,6853,6854,6857,6861,8224,8541,8766,8773,8867,9024,9066,9145,9230,9342,9378,9379,9522,9545,9751,9900,10490,10640,10890,10972,11031,11069,11315,22895,22999,23396,26059,27445,51762,57617,60412,80331,112476,112755,115827,127833,134957,140679,149371,192683,201475	AP1B1,AP1G1,CAMK2G,AP1S1,FKBP1B,M6PR,RAB8A,MYH9,NSF,PAK1,SEPTIN5,PPP3CB,PTPRN,PTPRN2,RAB1A,RAB3A,RAB3B,SNAP25,STX1A,VAMP7,SYN1,SYN2,SYT1,SYT5,SYN3,PPFIA3,RAB11A,SNAP23,SYNJ1,BRSK2,SYT7,SYNGR1,RAB11B,SNAP29,NRXN1,NRXN2,SCAMP1,RAB3D,SNPH,SV2A,VTI1B,EXOC5,RAB10,TMED10,RAB31,RAPGEF4,PARK7,RPH3A,RIMS1,PIP5K1C,ERC2,PCLO,RAB8B,VPS18,EXOC4,DNAJC5,PRRT2,STX1B,RAB3C,SYT2,STXBP5,SLC32A1,EXOC8,SCAMP5,RAB12
10_Member	GO Biological Processes	GO:0006887	exocytosis	-20.5669	-18.4953	49/215	4218,4627,4905,5058,5413,5532,5864,5865,6616,6804,6845,6854,6857,6861,8541,8766,8773,8867,9024,9066,9145,9230,9342,9522,9545,9751,9900,10490,10640,10890,10972,11031,11069,22999,23396,26059,27445,51762,57617,60412,80331,112476,112755,115827,127833,134957,149371,192683,201475	RAB8A,MYH9,NSF,PAK1,SEPTIN5,PPP3CB,RAB3A,RAB3B,SNAP25,STX1A,VAMP7,SYN2,SYT1,SYT5,PPFIA3,RAB11A,SNAP23,SYNJ1,BRSK2,SYT7,SYNGR1,RAB11B,SNAP29,SCAMP1,RAB3D,SNPH,SV2A,VTI1B,EXOC5,RAB10,TMED10,RAB31,RAPGEF4,RIMS1,PIP5K1C,ERC2,PCLO,RAB8B,VPS18,EXOC4,DNAJC5,PRRT2,STX1B,RAB3C,SYT2,STXBP5,EXOC8,SCAMP5,RAB12
10_Member	GO Biological Processes	GO:0001505	regulation of neurotransmitter levels	-20.3077	-18.2496	48/209	18,477,488,783,815,1312,2824,2932,5413,5799,5864,5865,5868,5908,6506,6529,6616,6804,6853,6854,6855,6857,6861,7915,8224,8541,8773,8867,9066,9342,9378,9379,9751,9900,10211,11315,22895,22999,23396,26059,27445,57617,80331,112476,112755,127833,134957,140679	ABAT,ATP1A2,ATP2A2,CACNB2,CAMK2A,COMT,GPM6B,GSK3B,SEPTIN5,PTPRN2,RAB3A,RAB3B,RAB5A,RAP1B,SLC1A2,SLC6A1,SNAP25,STX1A,SYN1,SYN2,SYP,SYT1,SYT5,ALDH5A1,SYN3,PPFIA3,SNAP23,SYNJ1,SYT7,SNAP29,NRXN1,NRXN2,SNPH,SV2A,FLOT1,PARK7,RPH3A,RIMS1,PIP5K1C,ERC2,PCLO,VPS18,DNAJC5,PRRT2,STX1B,SYT2,STXBP5,SLC32A1
10_Member	GO Biological Processes	GO:0099504	synaptic vesicle cycle	-19.9146	-17.8929	36/117	273,1759,1785,5413,5864,5868,5874,6616,6804,6853,6854,6855,6857,6861,8224,8301,8541,8773,8867,9066,9342,9751,9892,9900,22999,23396,26059,27445,29993,57555,80331,112476,112755,127833,140679,284697	AMPH,DNM1,DNM2,SEPTIN5,RAB3A,RAB5A,RAB27B,SNAP25,STX1A,SYN1,SYN2,SYP,SYT1,SYT5,SYN3,PICALM,PPFIA3,SNAP23,SYNJ1,SYT7,SNAP29,SNPH,SNAP91,SV2A,RIMS1,PIP5K1C,ERC2,PCLO,PACSIN1,NLGN2,DNAJC5,PRRT2,STX1B,SYT2,SLC32A1,BTBD8
10_Member	GO Biological Processes	GO:0099536	synaptic signaling	-18.9609	-17.0108	68/429	273,774,783,1399,1742,2550,2560,2561,2562,2782,2890,2891,2904,2913,2915,2932,4062,4155,4204,4355,4884,5413,5789,5799,5864,6506,6529,6616,6804,6853,6854,6857,6861,7162,8224,8541,8773,8867,8927,9066,9229,9342,9378,9379,9456,9495,9568,9751,9899,9900,11315,22895,22999,23396,26059,27020,27445,29767,55333,57468,57555,60412,80331,112476,112755,127833,140679,375790	AMPH,CACNA1B,CACNB2,CRKL,DLG4,GABBR1,GABRB1,GABRB2,GABRB3,GNB1,GRIA1,GRIA2,GRIN2B,GRM3,GRM5,GSK3B,LY6H,MBP,MECP2,MPP2,NPTX1,SEPTIN5,PTPRD,PTPRN2,RAB3A,SLC1A2,SLC6A1,SNAP25,STX1A,SYN1,SYN2,SYT1,SYT5,TPBG,SYN3,PPFIA3,SNAP23,SYNJ1,BSN,SYT7,DLGAP1,SNAP29,NRXN1,NRXN2,HOMER1,AKAP5,GABBR2,SNPH,SV2B,SV2A,PARK7,RPH3A,RIMS1,PIP5K1C,ERC2,NPTN,PCLO,TMOD2,SYNJ2BP,SLC12A5,NLGN2,EXOC4,DNAJC5,PRRT2,STX1B,SYT2,SL…
10_Member	GO Biological Processes	GO:0007269	neurotransmitter secretion	-18.562	-16.6469	29/79	5413,5799,5864,6616,6804,6853,6854,6857,6861,8224,8541,8773,8867,9066,9342,9378,9379,9751,9900,22895,22999,23396,26059,27445,80331,112476,112755,127833,140679	SEPTIN5,PTPRN2,RAB3A,SNAP25,STX1A,SYN1,SYN2,SYT1,SYT5,SYN3,PPFIA3,SNAP23,SYNJ1,SYT7,SNAP29,NRXN1,NRXN2,SNPH,SV2A,RPH3A,RIMS1,PIP5K1C,ERC2,PCLO,DNAJC5,PRRT2,STX1B,SYT2,SLC32A1
10_Member	GO Biological Processes	GO:0099643	signal release from synapse	-18.562	-16.6469	29/79	5413,5799,5864,6616,6804,6853,6854,6857,6861,8224,8541,8773,8867,9066,9342,9378,9379,9751,9900,22895,22999,23396,26059,27445,80331,112476,112755,127833,140679	SEPTIN5,PTPRN2,RAB3A,SNAP25,STX1A,SYN1,SYN2,SYT1,SYT5,SYN3,PPFIA3,SNAP23,SYNJ1,SYT7,SNAP29,NRXN1,NRXN2,SNPH,SV2A,RPH3A,RIMS1,PIP5K1C,ERC2,PCLO,DNAJC5,PRRT2,STX1B,SYT2,SLC32A1
10_Member	GO Biological Processes	GO:0099537	trans-synaptic signaling	-18.0173	-16.1361	64/401	273,774,783,1742,2550,2560,2561,2562,2890,2891,2904,2913,2915,2932,4155,4204,4355,4884,5413,5789,5799,5864,6506,6529,6616,6804,6853,6854,6857,6861,7162,8224,8541,8773,8867,8927,9066,9229,9342,9378,9379,9456,9495,9568,9751,9899,9900,11315,22895,22999,23396,26059,27020,27445,29767,55333,57468,57555,60412,80331,112476,112755,127833,140679	AMPH,CACNA1B,CACNB2,DLG4,GABBR1,GABRB1,GABRB2,GABRB3,GRIA1,GRIA2,GRIN2B,GRM3,GRM5,GSK3B,MBP,MECP2,MPP2,NPTX1,SEPTIN5,PTPRD,PTPRN2,RAB3A,SLC1A2,SLC6A1,SNAP25,STX1A,SYN1,SYN2,SYT1,SYT5,TPBG,SYN3,PPFIA3,SNAP23,SYNJ1,BSN,SYT7,DLGAP1,SNAP29,NRXN1,NRXN2,HOMER1,AKAP5,GABBR2,SNPH,SV2B,SV2A,PARK7,RPH3A,RIMS1,PIP5K1C,ERC2,NPTN,PCLO,TMOD2,SYNJ2BP,SLC12A5,NLGN2,EXOC4,DNAJC5,PRRT2,STX1B,SYT2,SLC32A1
10_Member	GO Biological Processes	GO:0007268	chemical synaptic transmission	-17.7198	-15.8589	62/384	273,774,783,1742,2550,2560,2561,2562,2890,2891,2904,2913,2915,2932,4155,4204,4355,4884,5413,5799,5864,6506,6529,6616,6804,6853,6854,6857,6861,7162,8224,8541,8773,8867,8927,9066,9229,9342,9378,9379,9456,9495,9568,9751,9899,9900,11315,22895,22999,23396,26059,27445,29767,55333,57468,57555,60412,80331,112476,112755,127833,140679	AMPH,CACNA1B,CACNB2,DLG4,GABBR1,GABRB1,GABRB2,GABRB3,GRIA1,GRIA2,GRIN2B,GRM3,GRM5,GSK3B,MBP,MECP2,MPP2,NPTX1,SEPTIN5,PTPRN2,RAB3A,SLC1A2,SLC6A1,SNAP25,STX1A,SYN1,SYN2,SYT1,SYT5,TPBG,SYN3,PPFIA3,SNAP23,SYNJ1,BSN,SYT7,DLGAP1,SNAP29,NRXN1,NRXN2,HOMER1,AKAP5,GABBR2,SNPH,SV2B,SV2A,PARK7,RPH3A,RIMS1,PIP5K1C,ERC2,PCLO,TMOD2,SYNJ2BP,SLC12A5,NLGN2,EXOC4,DNAJC5,PRRT2,STX1B,SYT2,SLC32A1
10_Member	GO Biological Processes	GO:0098916	anterograde trans-synaptic signaling	-17.7198	-15.8589	62/384	273,774,783,1742,2550,2560,2561,2562,2890,2891,2904,2913,2915,2932,4155,4204,4355,4884,5413,5799,5864,6506,6529,6616,6804,6853,6854,6857,6861,7162,8224,8541,8773,8867,8927,9066,9229,9342,9378,9379,9456,9495,9568,9751,9899,9900,11315,22895,22999,23396,26059,27445,29767,55333,57468,57555,60412,80331,112476,112755,127833,140679	AMPH,CACNA1B,CACNB2,DLG4,GABBR1,GABRB1,GABRB2,GABRB3,GRIA1,GRIA2,GRIN2B,GRM3,GRM5,GSK3B,MBP,MECP2,MPP2,NPTX1,SEPTIN5,PTPRN2,RAB3A,SLC1A2,SLC6A1,SNAP25,STX1A,SYN1,SYN2,SYT1,SYT5,TPBG,SYN3,PPFIA3,SNAP23,SYNJ1,BSN,SYT7,DLGAP1,SNAP29,NRXN1,NRXN2,HOMER1,AKAP5,GABBR2,SNPH,SV2B,SV2A,PARK7,RPH3A,RIMS1,PIP5K1C,ERC2,PCLO,TMOD2,SYNJ2BP,SLC12A5,NLGN2,EXOC4,DNAJC5,PRRT2,STX1B,SYT2,SLC32A1
10_Member	GO Biological Processes	GO:0006836	neurotransmitter transport	-16.511	-14.7132	34/129	477,5413,5799,5864,6506,6529,6616,6804,6853,6854,6857,6861,8224,8541,8773,8867,9066,9342,9378,9379,9751,9899,9900,11315,22895,22999,23396,26059,27445,80331,112476,112755,127833,140679	ATP1A2,SEPTIN5,PTPRN2,RAB3A,SLC1A2,SLC6A1,SNAP25,STX1A,SYN1,SYN2,SYT1,SYT5,SYN3,PPFIA3,SNAP23,SYNJ1,SYT7,SNAP29,NRXN1,NRXN2,SNPH,SV2B,SV2A,PARK7,RPH3A,RIMS1,PIP5K1C,ERC2,PCLO,DNAJC5,PRRT2,STX1B,SYT2,SLC32A1
10_Member	GO Biological Processes	GO:0046903	secretion	-16.3208	-14.529	67/468	162,164,818,1174,2281,4074,4218,4513,4627,4905,5058,5413,5532,5798,5799,5861,5864,5865,6616,6804,6845,6853,6854,6857,6861,8224,8541,8766,8773,8867,9024,9066,9145,9230,9342,9378,9379,9522,9545,9751,9900,10490,10640,10890,10972,11031,11069,11315,22895,22999,23396,26059,27445,51762,57617,60412,80142,80331,112476,112755,115827,127833,134957,140679,149371,192683,201475	AP1B1,AP1G1,CAMK2G,AP1S1,FKBP1B,M6PR,RAB8A,COX2,MYH9,NSF,PAK1,SEPTIN5,PPP3CB,PTPRN,PTPRN2,RAB1A,RAB3A,RAB3B,SNAP25,STX1A,VAMP7,SYN1,SYN2,SYT1,SYT5,SYN3,PPFIA3,RAB11A,SNAP23,SYNJ1,BRSK2,SYT7,SYNGR1,RAB11B,SNAP29,NRXN1,NRXN2,SCAMP1,RAB3D,SNPH,SV2A,VTI1B,EXOC5,RAB10,TMED10,RAB31,RAPGEF4,PARK7,RPH3A,RIMS1,PIP5K1C,ERC2,PCLO,RAB8B,VPS18,EXOC4,PTGES2,DNAJC5,PRRT2,STX1B,RAB3C,SYT2,STXBP5,SLC32A1,EXOC8,SC…
10_Member	GO Biological Processes	GO:0023061	signal release	-15.4365	-13.6948	36/156	818,2281,5413,5798,5799,5861,5864,6616,6804,6853,6854,6857,6861,8224,8541,8773,8867,9066,9230,9342,9378,9379,9751,9900,11069,11315,22895,22999,23396,26059,27445,80331,112476,112755,127833,140679	CAMK2G,FKBP1B,SEPTIN5,PTPRN,PTPRN2,RAB1A,RAB3A,SNAP25,STX1A,SYN1,SYN2,SYT1,SYT5,SYN3,PPFIA3,SNAP23,SYNJ1,SYT7,RAB11B,SNAP29,NRXN1,NRXN2,SNPH,SV2A,RAPGEF4,PARK7,RPH3A,RIMS1,PIP5K1C,ERC2,PCLO,DNAJC5,PRRT2,STX1B,SYT2,SLC32A1
10_Member	GO Biological Processes	GO:0045055	regulated exocytosis	-14.201	-12.5251	31/126	4627,5413,5532,5864,6616,6804,6845,6854,6857,6861,8541,8773,8867,9066,9145,9230,9342,9751,9900,10890,10972,11031,11069,22999,23396,26059,27445,80331,112476,112755,127833	MYH9,SEPTIN5,PPP3CB,RAB3A,SNAP25,STX1A,VAMP7,SYN2,SYT1,SYT5,PPFIA3,SNAP23,SYNJ1,SYT7,SYNGR1,RAB11B,SNAP29,SNPH,SV2A,RAB10,TMED10,RAB31,RAPGEF4,RIMS1,PIP5K1C,ERC2,PCLO,DNAJC5,PRRT2,STX1B,SYT2
10_Member	GO Biological Processes	GO:0016079	synaptic vesicle exocytosis	-13.8283	-12.1766	21/56	5413,5864,6616,6804,6857,6861,8541,8773,8867,9066,9342,9751,9900,22999,23396,26059,27445,80331,112476,112755,127833	SEPTIN5,RAB3A,SNAP25,STX1A,SYT1,SYT5,PPFIA3,SNAP23,SYNJ1,SYT7,SNAP29,SNPH,SV2A,RIMS1,PIP5K1C,ERC2,PCLO,DNAJC5,PRRT2,STX1B,SYT2
11_Summary	Reactome Gene Sets	R-HSA-5625740	RHO GTPases activate PKNs	-22.4839	-20.2362	13/58	3015,3020,5058,7529,7531,7533,7534,8334,8335,8337,8338,10971,94239,5063,1687,292,293,92815,1454,5717,5781,7082,1175,3006,3007,3008,3014,1509,1737,3315,3320,3326,5160,5162,5170,6714,10681	H2AZ1,H3-3A,PAK1,YWHAB,YWHAE,YWHAH,YWHAZ,H2AC6,H2AC4,H2AC18,H2AC20,YWHAQ,H2AZ2,PAK3,GSDME,SLC25A5,SLC25A6,H2AW,CSNK1E,PSMD11,PTPN11,TJP1,AP2S1,H1-2,H1-3,H1-4,H2AX,CTSD,DLAT,HSPB1,HSP90AA1,HSP90AB1,PDHA1,PDHB,PDPK1,SRC,GNB5
11_Member	Reactome Gene Sets	R-HSA-5625740	RHO GTPases activate PKNs	-22.4839	-20.2362	13/58	3015,3020,5058,7529,7531,7533,7534,8334,8335,8337,8338,10971,94239	H2AZ1,H3-3A,PAK1,YWHAB,YWHAE,YWHAH,YWHAZ,H2AC6,H2AC4,H2AC18,H2AC20,YWHAQ,H2AZ2
11_Member	Reactome Gene Sets	R-HSA-195258	RHO GTPase Effectors	-14.6432	-12.9395	14/284	3015,3020,5058,5063,7529,7531,7533,7534,8334,8335,8337,8338,10971,94239	H2AZ1,H3-3A,PAK1,PAK3,YWHAB,YWHAE,YWHAH,YWHAZ,H2AC6,H2AC4,H2AC18,H2AC20,YWHAQ,H2AZ2
11_Member	Reactome Gene Sets	R-HSA-9710421	Defective pyroptosis	-12.8939	-11.304	8/36	1687,3015,3020,8334,8335,8337,8338,94239	GSDME,H2AZ1,H3-3A,H2AC6,H2AC4,H2AC18,H2AC20,H2AZ2
11_Member	Reactome Gene Sets	R-HSA-73728	RNA Polymerase I Promoter Opening	-12.7686	-11.1893	7/26	3015,3020,8334,8335,8337,8338,94239	H2AZ1,H3-3A,H2AC6,H2AC4,H2AC18,H2AC20,H2AZ2
11_Member	Reactome Gene Sets	R-HSA-5334118	DNA methylation	-12.6391	-11.0683	7/27	3015,3020,8334,8335,8337,8338,94239	H2AZ1,H3-3A,H2AC6,H2AC4,H2AC18,H2AC20,H2AZ2
11_Member	Reactome Gene Sets	R-HSA-9645723	Diseases of programmed cell death	-12.4177	-10.8571	9/66	1687,3015,3020,7531,8334,8335,8337,8338,94239	GSDME,H2AZ1,H3-3A,YWHAE,H2AC6,H2AC4,H2AC18,H2AC20,H2AZ2
11_Member	Reactome Gene Sets	R-HSA-5625886	Activated PKN1 stimulates transcription of AR (androgen receptor) regulated genes KLK2 and KLK3	-12.281	-10.7357	7/30	3015,3020,8334,8335,8337,8338,94239	H2AZ1,H3-3A,H2AC6,H2AC4,H2AC18,H2AC20,H2AZ2
11_Member	Reactome Gene Sets	R-HSA-427359	SIRT1 negatively regulates rRNA expression	-12.1706	-10.6294	7/31	3015,3020,8334,8335,8337,8338,94239	H2AZ1,H3-3A,H2AC6,H2AC4,H2AC18,H2AC20,H2AZ2
11_Member	Reactome Gene Sets	R-HSA-68616	Assembly of the ORC complex at the origin of replication	-12.0642	-10.5277	7/32	3015,3020,8334,8335,8337,8338,94239	H2AZ1,H3-3A,H2AC6,H2AC4,H2AC18,H2AC20,H2AZ2
11_Member	KEGG Pathway	hsa04613	Neutrophil extracellular trap formation	-12.0088	-10.4775	10/141	292,293,3015,3020,8334,8335,8337,8338,92815,94239	SLC25A5,SLC25A6,H2AZ1,H3-3A,H2AC6,H2AC4,H2AC18,H2AC20,H2AW,H2AZ2
11_Member	Reactome Gene Sets	R-HSA-212300	PRC2 methylates histones and DNA	-11.6728	-10.1636	7/36	3015,3020,8334,8335,8337,8338,94239	H2AZ1,H3-3A,H2AC6,H2AC4,H2AC18,H2AC20,H2AZ2
11_Member	Reactome Gene Sets	R-HSA-2299718	Condensation of Prophase Chromosomes	-11.5825	-10.082	7/37	3015,3020,8334,8335,8337,8338,94239	H2AZ1,H3-3A,H2AC6,H2AC4,H2AC18,H2AC20,H2AZ2
11_Member	Reactome Gene Sets	R-HSA-427389	ERCC6 (CSB) and EHMT2 (G9a) positively regulate rRNA expression	-11.4096	-9.91891	7/39	3015,3020,8334,8335,8337,8338,94239	H2AZ1,H3-3A,H2AC6,H2AC4,H2AC18,H2AC20,H2AZ2
11_Member	Reactome Gene Sets	R-HSA-9670095	Inhibition of DNA recombination at telomere	-11.2463	-9.76454	7/41	3015,3020,8334,8335,8337,8338,94239	H2AZ1,H3-3A,H2AC6,H2AC4,H2AC18,H2AC20,H2AZ2
11_Member	Reactome Gene Sets	R-HSA-912446	Meiotic recombination	-10.8041	-9.34983	7/47	3015,3020,8334,8335,8337,8338,94239	H2AZ1,H3-3A,H2AC6,H2AC4,H2AC18,H2AC20,H2AZ2
11_Member	Reactome Gene Sets	R-HSA-3214858	RMTs methylate histone arginines	-10.7364	-9.28764	7/48	3015,8334,8335,8337,8338,92815,94239	H2AZ1,H2AC6,H2AC4,H2AC18,H2AC20,H2AW,H2AZ2
11_Member	Reactome Gene Sets	R-HSA-171306	Packaging Of Telomere Ends	-10.6522	-9.2099	6/25	3015,8334,8335,8337,8338,94239	H2AZ1,H2AC6,H2AC4,H2AC18,H2AC20,H2AZ2
11_Member	KEGG Pathway	hsa05322	Systemic lupus erythematosus	-10.6462	-9.20497	8/85	3015,3020,8334,8335,8337,8338,92815,94239	H2AZ1,H3-3A,H2AC6,H2AC4,H2AC18,H2AC20,H2AW,H2AZ2
11_Member	Reactome Gene Sets	R-HSA-201681	TCF dependent signaling in response to WNT	-10.6223	-9.18267	10/194	1454,3015,3020,5717,7534,8334,8335,8337,8338,94239	CSNK1E,H2AZ1,H3-3A,PSMD11,YWHAZ,H2AC6,H2AC4,H2AC18,H2AC20,H2AZ2
11_Member	Reactome Gene Sets	R-HSA-8878171	Transcriptional regulation by RUNX1	-10.5562	-9.12196	10/197	3015,3020,5717,5781,7082,8334,8335,8337,8338,94239	H2AZ1,H3-3A,PSMD11,PTPN11,TJP1,H2AC6,H2AC4,H2AC18,H2AC20,H2AZ2
11_Member	KEGG Pathway	hsa04217	Necroptosis	-10.4649	-9.03803	9/139	292,293,3015,8334,8335,8337,8338,92815,94239	SLC25A5,SLC25A6,H2AZ1,H2AC6,H2AC4,H2AC18,H2AC20,H2AW,H2AZ2
11_Member	Reactome Gene Sets	R-HSA-9616222	Transcriptional regulation of granulopoiesis	-10.4194	-8.99765	7/53	3015,3020,8334,8335,8337,8338,94239	H2AZ1,H3-3A,H2AC6,H2AC4,H2AC18,H2AC20,H2AZ2
11_Member	Reactome Gene Sets	R-HSA-8939236	RUNX1 regulates transcription of genes involved in differentiation of HSCs	-10.365	-8.94834	8/92	3015,3020,5717,8334,8335,8337,8338,94239	H2AZ1,H3-3A,PSMD11,H2AC6,H2AC4,H2AC18,H2AC20,H2AZ2
11_Member	Reactome Gene Sets	R-HSA-201722	Formation of the beta-catenin:TCF transactivating complex	-10.3598	-8.94577	7/54	3015,3020,8334,8335,8337,8338,94239	H2AZ1,H3-3A,H2AC6,H2AC4,H2AC18,H2AC20,H2AZ2
11_Member	Reactome Gene Sets	R-HSA-5250924	B-WICH complex positively regulates rRNA expression	-10.3598	-8.94577	7/54	3015,3020,8334,8335,8337,8338,94239	H2AZ1,H3-3A,H2AC6,H2AC4,H2AC18,H2AC20,H2AZ2
11_Member	Reactome Gene Sets	R-HSA-73772	RNA Polymerase I Promoter Escape	-10.3598	-8.94577	7/54	3015,3020,8334,8335,8337,8338,94239	H2AZ1,H3-3A,H2AC6,H2AC4,H2AC18,H2AC20,H2AZ2
11_Member	Reactome Gene Sets	R-HSA-1912408	Pre-NOTCH Transcription and Translation	-10.2443	-8.84018	7/56	3015,3020,8334,8335,8337,8338,94239	H2AZ1,H3-3A,H2AC6,H2AC4,H2AC18,H2AC20,H2AZ2
11_Member	Reactome Gene Sets	R-HSA-110330	Recognition and association of DNA glycosylase with site containing an affected purine	-10.2268	-8.82562	6/29	3015,8334,8335,8337,8338,94239	H2AZ1,H2AC6,H2AC4,H2AC18,H2AC20,H2AZ2
11_Member	Reactome Gene Sets	R-HSA-110331	Cleavage of the damaged purine	-10.2268	-8.82562	6/29	3015,8334,8335,8337,8338,94239	H2AZ1,H2AC6,H2AC4,H2AC18,H2AC20,H2AZ2
11_Member	Reactome Gene Sets	R-HSA-73927	Depurination	-10.2268	-8.82562	6/29	3015,8334,8335,8337,8338,94239	H2AZ1,H2AC6,H2AC4,H2AC18,H2AC20,H2AZ2
11_Member	Reactome Gene Sets	R-HSA-195721	Signaling by WNT	-10.1895	-8.79176	11/293	1175,1454,3015,3020,5717,7534,8334,8335,8337,8338,94239	AP2S1,CSNK1E,H2AZ1,H3-3A,PSMD11,YWHAZ,H2AC6,H2AC4,H2AC18,H2AC20,H2AZ2
11_Member	Reactome Gene Sets	R-HSA-8936459	RUNX1 regulates genes involved in megakaryocyte differentiation and platelet function	-10.0789	-8.68703	7/59	3015,3020,8334,8335,8337,8338,94239	H2AZ1,H3-3A,H2AC6,H2AC4,H2AC18,H2AC20,H2AZ2
11_Member	Reactome Gene Sets	R-HSA-68867	Assembly of the pre-replicative complex	-9.8983	-8.51637	8/105	3015,3020,5717,8334,8335,8337,8338,94239	H2AZ1,H3-3A,PSMD11,H2AC6,H2AC4,H2AC18,H2AC20,H2AZ2
11_Member	Reactome Gene Sets	R-HSA-1640170	Cell Cycle	-9.80852	-8.43042	14/646	1454,3015,3020,5717,7529,7531,7533,7534,8334,8335,8337,8338,10971,94239	CSNK1E,H2AZ1,H3-3A,PSMD11,YWHAB,YWHAE,YWHAH,YWHAZ,H2AC6,H2AC4,H2AC18,H2AC20,YWHAQ,H2AZ2
11_Member	Reactome Gene Sets	R-HSA-110328	Recognition and association of DNA glycosylase with site containing an affected pyrimidine	-9.77861	-8.40505	6/34	3015,8334,8335,8337,8338,94239	H2AZ1,H2AC6,H2AC4,H2AC18,H2AC20,H2AZ2
11_Member	Reactome Gene Sets	R-HSA-110329	Cleavage of the damaged pyrimidine	-9.77861	-8.40505	6/34	3015,8334,8335,8337,8338,94239	H2AZ1,H2AC6,H2AC4,H2AC18,H2AC20,H2AZ2
11_Member	Reactome Gene Sets	R-HSA-73928	Depyrimidination	-9.77861	-8.40505	6/34	3015,8334,8335,8337,8338,94239	H2AZ1,H2AC6,H2AC4,H2AC18,H2AC20,H2AZ2
11_Member	Reactome Gene Sets	R-HSA-73929	Base-Excision Repair, AP Site Formation	-9.61929	-8.2571	6/36	3015,8334,8335,8337,8338,94239	H2AZ1,H2AC6,H2AC4,H2AC18,H2AC20,H2AZ2
11_Member	Reactome Gene Sets	R-HSA-427413	NoRC negatively regulates rRNA expression	-9.58653	-8.22701	7/69	3015,3020,8334,8335,8337,8338,94239	H2AZ1,H3-3A,H2AC6,H2AC4,H2AC18,H2AC20,H2AZ2
11_Member	Reactome Gene Sets	R-HSA-5250913	Positive epigenetic regulation of rRNA expression	-9.58653	-8.22701	7/69	3015,3020,8334,8335,8337,8338,94239	H2AZ1,H3-3A,H2AC6,H2AC4,H2AC18,H2AC20,H2AZ2
11_Member	Reactome Gene Sets	R-HSA-5578749	Transcriptional regulation by small RNAs	-9.58653	-8.22701	7/69	3015,3020,8334,8335,8337,8338,94239	H2AZ1,H3-3A,H2AC6,H2AC4,H2AC18,H2AC20,H2AZ2
11_Member	Reactome Gene Sets	R-HSA-1912422	Pre-NOTCH Expression and Processing	-9.45356	-8.10592	7/72	3015,3020,8334,8335,8337,8338,94239	H2AZ1,H3-3A,H2AC6,H2AC4,H2AC18,H2AC20,H2AZ2
11_Member	Reactome Gene Sets	R-HSA-5250941	Negative epigenetic regulation of rRNA expression	-9.45356	-8.10592	7/72	3015,3020,8334,8335,8337,8338,94239	H2AZ1,H3-3A,H2AC6,H2AC4,H2AC18,H2AC20,H2AZ2
11_Member	Reactome Gene Sets	R-HSA-73854	RNA Polymerase I Promoter Clearance	-9.41054	-8.06679	7/73	3015,3020,8334,8335,8337,8338,94239	H2AZ1,H3-3A,H2AC6,H2AC4,H2AC18,H2AC20,H2AZ2
11_Member	Reactome Gene Sets	R-HSA-69002	DNA Replication Pre-Initiation	-9.37288	-8.03213	8/122	3015,3020,5717,8334,8335,8337,8338,94239	H2AZ1,H3-3A,PSMD11,H2AC6,H2AC4,H2AC18,H2AC20,H2AZ2
11_Member	Reactome Gene Sets	R-HSA-73864	RNA Polymerase I Transcription	-9.36815	-8.02783	7/74	3015,3020,8334,8335,8337,8338,94239	H2AZ1,H3-3A,H2AC6,H2AC4,H2AC18,H2AC20,H2AZ2
11_Member	Reactome Gene Sets	R-HSA-2559582	Senescence-Associated Secretory Phenotype (SASP)	-9.32636	-7.98986	7/75	3015,3020,8334,8335,8337,8338,94239	H2AZ1,H3-3A,H2AC6,H2AC4,H2AC18,H2AC20,H2AZ2
11_Member	Reactome Gene Sets	R-HSA-1500620	Meiosis	-9.16492	-7.84257	7/79	3015,3020,8334,8335,8337,8338,94239	H2AZ1,H3-3A,H2AC6,H2AC4,H2AC18,H2AC20,H2AZ2
11_Member	Reactome Gene Sets	R-HSA-2559586	DNA Damage/Telomere Stress Induced Senescence	-9.11296	-7.79346	10/52	3006,3007,3008,3014,3015,8334,8335,8337,8338,94239	H1-2,H1-3,H1-4,H2AX,H2AZ1,H2AC6,H2AC4,H2AC18,H2AC20,H2AZ2
11_Member	Reactome Gene Sets	R-HSA-157118	Signaling by NOTCH	-9.09126	-7.7746	9/198	3015,3020,5717,7534,8334,8335,8337,8338,94239	H2AZ1,H3-3A,PSMD11,YWHAZ,H2AC6,H2AC4,H2AC18,H2AC20,H2AZ2
11_Member	Reactome Gene Sets	R-HSA-5617472	Activation of anterior HOX genes in hindbrain development during early embryogenesis	-9.04944	-7.73624	7/82	3015,3020,8334,8335,8337,8338,94239	H2AZ1,H3-3A,H2AC6,H2AC4,H2AC18,H2AC20,H2AZ2
11_Member	Reactome Gene Sets	R-HSA-5619507	Activation of HOX genes during differentiation	-9.04944	-7.73624	7/82	3015,3020,8334,8335,8337,8338,94239	H2AZ1,H3-3A,H2AC6,H2AC4,H2AC18,H2AC20,H2AZ2
11_Member	Reactome Gene Sets	R-HSA-606279	Deposition of new CENPA-containing nucleosomes at the centromere	-8.94492	-7.64178	6/46	3015,8334,8335,8337,8338,94239	H2AZ1,H2AC6,H2AC4,H2AC18,H2AC20,H2AZ2
11_Member	Reactome Gene Sets	R-HSA-774815	Nucleosome assembly	-8.94492	-7.64178	6/46	3015,8334,8335,8337,8338,94239	H2AZ1,H2AC6,H2AC4,H2AC18,H2AC20,H2AZ2
11_Member	KEGG Pathway	hsa05034	Alcoholism	-8.91979	-7.61861	8/139	3015,3020,8334,8335,8337,8338,92815,94239	H2AZ1,H3-3A,H2AC6,H2AC4,H2AC18,H2AC20,H2AW,H2AZ2
11_Member	Reactome Gene Sets	R-HSA-157579	Telomere Maintenance	-8.90224	-7.60648	7/86	3015,3020,8334,8335,8337,8338,94239	H2AZ1,H3-3A,H2AC6,H2AC4,H2AC18,H2AC20,H2AZ2
11_Member	Reactome Gene Sets	R-HSA-2559580	Oxidative Stress Induced Senescence	-8.90224	-7.60648	7/86	3015,3020,8334,8335,8337,8338,94239	H2AZ1,H3-3A,H2AC6,H2AC4,H2AC18,H2AC20,H2AZ2
11_Member	Reactome Gene Sets	R-HSA-69306	DNA Replication	-8.65684	-7.37622	8/150	3015,3020,5717,8334,8335,8337,8338,94239	H2AZ1,H3-3A,PSMD11,H2AC6,H2AC4,H2AC18,H2AC20,H2AZ2
11_Member	Reactome Gene Sets	R-HSA-1221632	Meiotic synapsis	-8.61237	-7.33655	6/52	3015,8334,8335,8337,8338,94239	H2AZ1,H2AC6,H2AC4,H2AC18,H2AC20,H2AZ2
11_Member	Reactome Gene Sets	R-HSA-211000	Gene Silencing by RNA	-8.43884	-7.17855	7/100	3015,3020,8334,8335,8337,8338,94239	H2AZ1,H3-3A,H2AC6,H2AC4,H2AC18,H2AC20,H2AZ2
11_Member	Reactome Gene Sets	R-HSA-9006931	Signaling by Nuclear Receptors	-8.35378	-7.09913	18/258	1509,1737,3014,3015,3020,3315,3320,3326,5160,5162,5170,6714,8334,8335,8337,8338,10681,94239	CTSD,DLAT,H2AX,H2AZ1,H3-3A,HSPB1,HSP90AA1,HSP90AB1,PDHA1,PDHB,PDPK1,SRC,H2AC6,H2AC4,H2AC18,H2AC20,GNB5,H2AZ2
11_Member	Reactome Gene Sets	R-HSA-1474165	Reproduction	-8.34849	-7.09419	7/103	3015,3020,8334,8335,8337,8338,94239	H2AZ1,H3-3A,H2AC6,H2AC4,H2AC18,H2AC20,H2AZ2
11_Member	Reactome Gene Sets	R-HSA-68875	Mitotic Prophase	-8.28979	-7.04037	7/105	3015,3020,8334,8335,8337,8338,94239	H2AZ1,H3-3A,H2AC6,H2AC4,H2AC18,H2AC20,H2AZ2
11_Member	Reactome Gene Sets	R-HSA-5689901	Metalloprotease DUBs	-8.23611	-6.99423	5/28	8334,8335,8337,8338,92815	H2AC6,H2AC4,H2AC18,H2AC20,H2AW
11_Member	Reactome Gene Sets	R-HSA-212165	Epigenetic regulation of gene expression	-8.14807	-6.91394	7/110	3015,3020,8334,8335,8337,8338,94239	H2AZ1,H3-3A,H2AC6,H2AC4,H2AC18,H2AC20,H2AZ2
11_Member	Reactome Gene Sets	R-HSA-73886	Chromosome Maintenance	-8.06627	-6.83943	7/113	3015,3020,8334,8335,8337,8338,94239	H2AZ1,H3-3A,H2AC6,H2AC4,H2AC18,H2AC20,H2AZ2
11_Member	Reactome Gene Sets	R-HSA-9018519	Estrogen-dependent gene expression	-8.06627	-6.83943	7/113	3015,3020,8334,8335,8337,8338,94239	H2AZ1,H3-3A,H2AC6,H2AC4,H2AC18,H2AC20,H2AZ2
11_Member	Reactome Gene Sets	R-HSA-73884	Base Excision Repair	-8.01412	-6.79055	6/65	3015,8334,8335,8337,8338,94239	H2AZ1,H2AC6,H2AC4,H2AC18,H2AC20,H2AZ2
11_Member	Reactome Gene Sets	R-HSA-8939211	ESR-mediated signaling	-7.93884	-6.72223	8/185	3015,3020,3315,8334,8335,8337,8338,94239	H2AZ1,H3-3A,HSPB1,H2AC6,H2AC4,H2AC18,H2AC20,H2AZ2
11_Member	Reactome Gene Sets	R-HSA-68886	M Phase	-7.85377	-6.64715	10/374	1454,3015,3020,5717,7531,8334,8335,8337,8338,94239	CSNK1E,H2AZ1,H3-3A,PSMD11,YWHAE,H2AC6,H2AC4,H2AC18,H2AC20,H2AZ2
11_Member	Reactome Gene Sets	R-HSA-977225	Amyloid fiber formation	-7.70619	-6.51315	6/73	3015,3020,8334,8335,8337,8338	H2AZ1,H3-3A,H2AC6,H2AC4,H2AC18,H2AC20
11_Member	Reactome Gene Sets	R-HSA-5689603	UCH proteinases	-7.09868	-5.96253	6/92	5717,8334,8335,8337,8338,92815	PSMD11,H2AC6,H2AC4,H2AC18,H2AC20,H2AW
11_Member	Reactome Gene Sets	R-HSA-2559583	Cellular Senescence	-7.07674	-5.9422	7/157	3015,3020,8334,8335,8337,8338,94239	H2AZ1,H3-3A,H2AC6,H2AC4,H2AC18,H2AC20,H2AZ2
11_Member	Reactome Gene Sets	R-HSA-3214815	HDACs deacetylate histones	-6.74845	-5.64737	5/54	8334,8335,8337,8338,92815	H2AC6,H2AC4,H2AC18,H2AC20,H2AW
11_Member	Reactome Gene Sets	R-HSA-69278	Cell Cycle, Mitotic	-6.53834	-5.4539	10/517	1454,3015,3020,5717,7531,8334,8335,8337,8338,94239	CSNK1E,H2AZ1,H3-3A,PSMD11,YWHAE,H2AC6,H2AC4,H2AC18,H2AC20,H2AZ2
11_Member	Reactome Gene Sets	R-HSA-9610379	HCMV Late Events	-6.02754	-4.99375	5/75	8334,8335,8337,8338,92815	H2AC6,H2AC4,H2AC18,H2AC20,H2AW
11_Member	Reactome Gene Sets	R-HSA-3247509	Chromatin modifying enzymes	-5.97827	-4.94951	7/228	3015,8334,8335,8337,8338,92815,94239	H2AZ1,H2AC6,H2AC4,H2AC18,H2AC20,H2AW,H2AZ2
11_Member	Reactome Gene Sets	R-HSA-4839726	Chromatin organization	-5.97827	-4.94951	7/228	3015,8334,8335,8337,8338,92815,94239	H2AZ1,H2AC6,H2AC4,H2AC18,H2AC20,H2AW,H2AZ2
11_Member	Reactome Gene Sets	R-HSA-9609690	HCMV Early Events	-5.53961	-4.55477	5/94	8334,8335,8337,8338,92815	H2AC6,H2AC4,H2AC18,H2AC20,H2AW
11_Member	Reactome Gene Sets	R-HSA-5689880	Ub-specific processing proteases	-5.42379	-4.45046	6/177	5717,8334,8335,8337,8338,92815	PSMD11,H2AC6,H2AC4,H2AC18,H2AC20,H2AW
11_Member	Reactome Gene Sets	R-HSA-3214847	HATs acetylate histones	-5.40698	-4.43567	5/100	8334,8335,8337,8338,92815	H2AC6,H2AC4,H2AC18,H2AC20,H2AW
11_Member	Reactome Gene Sets	R-HSA-9609646	HCMV Infection	-5.05453	-4.11959	5/118	8334,8335,8337,8338,92815	H2AC6,H2AC4,H2AC18,H2AC20,H2AW
11_Member	WikiPathways	WP4553	FBXL10 enhancement of MAP/ERK signaling in diffuse large B-cell lymphoma	-4.72098	-3.82821	3/22	3015,3020,94239	H2AZ1,H3-3A,H2AZ2
11_Member	Reactome Gene Sets	R-HSA-5688426	Deubiquitination	-4.54006	-3.66926	6/253	5717,8334,8335,8337,8338,92815	PSMD11,H2AC6,H2AC4,H2AC18,H2AC20,H2AW
11_Member	Reactome Gene Sets	R-HSA-73894	DNA Repair	-4.07289	-3.27149	6/307	3015,8334,8335,8337,8338,94239	H2AZ1,H2AC6,H2AC4,H2AC18,H2AC20,H2AZ2
11_Member	GO Biological Processes	GO:0006325	chromatin organization	-2.73908	-2.12629	6/548	3015,3020,5058,8335,92815,94239	H2AZ1,H3-3A,PAK1,H2AC4,H2AW,H2AZ2
12_Summary	Reactome Gene Sets	R-HSA-8873719	RAB geranylgeranylation	-20.6456	-18.5623	28/63	4218,5861,5864,5865,5867,5868,5870,5874,5878,7879,8766,9230,9367,9545,10890,11021,11031,27314,51552,51560,51762,53916,81876,84932,115827,116442,201475,326624,2664,7249,7531,23637,25782,26088,26130,83696	RAB8A,RAB1A,RAB3A,RAB3B,RAB4A,RAB5A,RAB6A,RAB27B,RAB5C,RAB7A,RAB11A,RAB11B,RAB9A,RAB3D,RAB10,RAB35,RAB31,RAB30,RAB14,RAB6B,RAB8B,RAB4B,RAB1B,RAB2B,RAB3C,RAB39B,RAB12,RAB37,GDI1,TSC2,YWHAE,RABGAP1,RAB3GAP2,GGA1,GAPVD1,TRAPPC9
12_Member	Reactome Gene Sets	R-HSA-8873719	RAB geranylgeranylation	-20.6456	-18.5623	28/63	4218,5861,5864,5865,5867,5868,5870,5874,5878,7879,8766,9230,9367,9545,10890,11021,11031,27314,51552,51560,51762,53916,81876,84932,115827,116442,201475,326624	RAB8A,RAB1A,RAB3A,RAB3B,RAB4A,RAB5A,RAB6A,RAB27B,RAB5C,RAB7A,RAB11A,RAB11B,RAB9A,RAB3D,RAB10,RAB35,RAB31,RAB30,RAB14,RAB6B,RAB8B,RAB4B,RAB1B,RAB2B,RAB3C,RAB39B,RAB12,RAB37
12_Member	Reactome Gene Sets	R-HSA-9007101	Rab regulation of trafficking	-13.1082	-11.5075	29/120	2664,4218,5861,5864,5867,5868,5870,5874,5878,7249,7531,7879,8766,9230,9367,10890,11021,11031,23637,25782,26088,26130,51552,51560,51762,81876,83696,116442,201475	GDI1,RAB8A,RAB1A,RAB3A,RAB4A,RAB5A,RAB6A,RAB27B,RAB5C,TSC2,YWHAE,RAB7A,RAB11A,RAB11B,RAB9A,RAB10,RAB35,RAB31,RABGAP1,RAB3GAP2,GGA1,GAPVD1,RAB14,RAB6B,RAB8B,RAB1B,TRAPPC9,RAB39B,RAB12
12_Member	Reactome Gene Sets	R-HSA-8876198	RAB GEFs exchange GTP for GDP on RABs	-11.1787	-9.70106	23/89	2664,4218,5861,5864,5868,5870,5874,5878,7531,7879,9367,10890,11021,11031,25782,26130,51552,51560,51762,81876,83696,116442,201475	GDI1,RAB8A,RAB1A,RAB3A,RAB5A,RAB6A,RAB27B,RAB5C,YWHAE,RAB7A,RAB9A,RAB10,RAB35,RAB31,RAB3GAP2,GAPVD1,RAB14,RAB6B,RAB8B,RAB1B,TRAPPC9,RAB39B,RAB12
12_Member	Reactome Gene Sets	R-HSA-8854214	TBC/RABGAPs	-8.63603	-7.35726	14/42	4218,5867,5868,5870,5878,7249,7879,8766,9230,11021,23637,26088,51560,51762	RAB8A,RAB4A,RAB5A,RAB6A,RAB5C,TSC2,RAB7A,RAB11A,RAB11B,RAB35,RABGAP1,GGA1,RAB6B,RAB8B
13_Summary	GO Biological Processes	GO:0031175	neuron projection development	-20.1032	-18.0605	106/632	351,682,815,1123,1267,1272,1399,1400,1495,1742,1785,1996,2043,2044,2596,2670,2823,2824,2861,2909,2932,3320,3326,3799,3800,3897,3911,3913,3996,4099,4133,4134,4137,4204,4218,4684,4685,4747,4884,4897,5058,5062,5063,5361,5362,5532,5662,5781,5792,5864,6152,6647,6801,7162,7414,8239,8301,8440,8450,8522,8766,8826,8831,8936,8997,9024,9211,9253,9368,9369,9378,9890,9922,10160,10211,10458,10752,10890,10939,1…	APP,BSG,CAMK2A,CHN1,CNP,CNTN1,CRKL,CRMP1,CTNNA1,DLG4,DNM2,ELAVL4,EPHA4,EPHA5,GAP43,GFAP,GPM6A,GPM6B,GPR37,ARHGAP35,GSK3B,HSP90AA1,HSP90AB1,KIF5B,KIF5C,L1CAM,LAMA5,LAMB2,LLGL1,MAG,MAP2,MAP4,MAPT,MECP2,RAB8A,NCAM1,NCAM2,NEFL,NPTX1,NRCAM,PAK1,PAK2,PAK3,PLXNA1,PLXNA2,PPP3CB,PSD,PTPN11,PTPRF,RAB3A,RPL24,SOD1,STRN,TPBG,VCL,USP9X,PICALM,NCK2,CUL4B,GAS7,RAB11A,IQGAP1,SYNGAP1,WASF1,KALRN,BRSK2,LGI1,NUMBL,…
13_Member	GO Biological Processes	GO:0031175	neuron projection development	-20.1032	-18.0605	106/632	351,682,815,1123,1267,1272,1399,1400,1495,1742,1785,1996,2043,2044,2596,2670,2823,2824,2861,2909,2932,3320,3326,3799,3800,3897,3911,3913,3996,4099,4133,4134,4137,4204,4218,4684,4685,4747,4884,4897,5058,5062,5063,5361,5362,5532,5662,5781,5792,5864,6152,6647,6801,7162,7414,8239,8301,8440,8450,8522,8766,8826,8831,8936,8997,9024,9211,9253,9368,9369,9378,9890,9922,10160,10211,10458,10752,10890,10939,1…	APP,BSG,CAMK2A,CHN1,CNP,CNTN1,CRKL,CRMP1,CTNNA1,DLG4,DNM2,ELAVL4,EPHA4,EPHA5,GAP43,GFAP,GPM6A,GPM6B,GPR37,ARHGAP35,GSK3B,HSP90AA1,HSP90AB1,KIF5B,KIF5C,L1CAM,LAMA5,LAMB2,LLGL1,MAG,MAP2,MAP4,MAPT,MECP2,RAB8A,NCAM1,NCAM2,NEFL,NPTX1,NRCAM,PAK1,PAK2,PAK3,PLXNA1,PLXNA2,PPP3CB,PSD,PTPN11,PTPRF,RAB3A,RPL24,SOD1,STRN,TPBG,VCL,USP9X,PICALM,NCK2,CUL4B,GAS7,RAB11A,IQGAP1,SYNGAP1,WASF1,KALRN,BRSK2,LGI1,NUMBL,…
13_Member	GO Biological Processes	GO:0032990	cell part morphogenesis	-14.4633	-12.7733	75/474	351,682,1123,1267,1272,1400,1742,1785,1996,2043,2044,2596,2823,3320,3326,3799,3800,3897,3911,3913,3996,4133,4218,4684,4747,4884,4897,5058,5063,5339,5361,5362,5532,5781,5864,6152,6643,6742,7162,7414,8239,8301,8522,8826,8936,8997,9024,9211,9253,9369,9378,9890,10059,10160,10211,10458,10752,10890,10939,23129,23136,26047,27020,29993,50944,51761,54664,55740,56920,57463,85358,87178,91137,91584,153090	APP,BSG,CHN1,CNP,CNTN1,CRMP1,DLG4,DNM2,ELAVL4,EPHA4,EPHA5,GAP43,GPM6A,HSP90AA1,HSP90AB1,KIF5B,KIF5C,L1CAM,LAMA5,LAMB2,LLGL1,MAP2,RAB8A,NCAM1,NEFL,NPTX1,NRCAM,PAK1,PAK3,PLEC,PLXNA1,PLXNA2,PPP3CB,PTPN11,RAB3A,RPL24,SNX2,SSBP1,TPBG,VCL,USP9X,PICALM,GAS7,IQGAP1,WASF1,KALRN,BRSK2,LGI1,NUMBL,NRXN3,NRXN1,PLPPR4,DNM1L,FARP1,FLOT1,BAIAP2,CHL1,RAB10,AFG3L2,PLXND1,EPB41L3,CNTNAP2,NPTN,PACSIN1,SHANK1,ATP8A2,…
13_Member	GO Biological Processes	GO:0120039	plasma membrane bounded cell projection morphogenesis	-13.6005	-11.9643	71/451	351,682,1123,1267,1272,1400,1742,1785,1996,2043,2044,2596,2823,3320,3326,3799,3800,3897,3911,3913,3996,4133,4218,4684,4747,4884,4897,5058,5063,5361,5362,5532,5781,5864,6152,6643,7162,7414,8239,8301,8522,8826,8936,8997,9024,9211,9253,9369,9378,9890,10160,10211,10458,10752,10890,10939,23129,23136,26047,27020,29993,50944,51761,54664,55740,56920,57463,85358,91137,91584,153090	APP,BSG,CHN1,CNP,CNTN1,CRMP1,DLG4,DNM2,ELAVL4,EPHA4,EPHA5,GAP43,GPM6A,HSP90AA1,HSP90AB1,KIF5B,KIF5C,L1CAM,LAMA5,LAMB2,LLGL1,MAP2,RAB8A,NCAM1,NEFL,NPTX1,NRCAM,PAK1,PAK3,PLXNA1,PLXNA2,PPP3CB,PTPN11,RAB3A,RPL24,SNX2,TPBG,VCL,USP9X,PICALM,GAS7,IQGAP1,WASF1,KALRN,BRSK2,LGI1,NUMBL,NRXN3,NRXN1,PLPPR4,FARP1,FLOT1,BAIAP2,CHL1,RAB10,AFG3L2,PLXND1,EPB41L3,CNTNAP2,NPTN,PACSIN1,SHANK1,ATP8A2,TMEM106B,ENAH,SEM…
13_Member	GO Biological Processes	GO:0048858	cell projection morphogenesis	-13.4035	-11.7822	71/455	351,682,1123,1267,1272,1400,1742,1785,1996,2043,2044,2596,2823,3320,3326,3799,3800,3897,3911,3913,3996,4133,4218,4684,4747,4884,4897,5058,5063,5361,5362,5532,5781,5864,6152,6643,7162,7414,8239,8301,8522,8826,8936,8997,9024,9211,9253,9369,9378,9890,10160,10211,10458,10752,10890,10939,23129,23136,26047,27020,29993,50944,51761,54664,55740,56920,57463,85358,91137,91584,153090	APP,BSG,CHN1,CNP,CNTN1,CRMP1,DLG4,DNM2,ELAVL4,EPHA4,EPHA5,GAP43,GPM6A,HSP90AA1,HSP90AB1,KIF5B,KIF5C,L1CAM,LAMA5,LAMB2,LLGL1,MAP2,RAB8A,NCAM1,NEFL,NPTX1,NRCAM,PAK1,PAK3,PLXNA1,PLXNA2,PPP3CB,PTPN11,RAB3A,RPL24,SNX2,TPBG,VCL,USP9X,PICALM,GAS7,IQGAP1,WASF1,KALRN,BRSK2,LGI1,NUMBL,NRXN3,NRXN1,PLPPR4,FARP1,FLOT1,BAIAP2,CHL1,RAB10,AFG3L2,PLXND1,EPB41L3,CNTNAP2,NPTN,PACSIN1,SHANK1,ATP8A2,TMEM106B,ENAH,SEM…
13_Member	GO Biological Processes	GO:0048812	neuron projection morphogenesis	-13.2991	-11.6858	70/447	351,682,1123,1267,1272,1400,1742,1785,1996,2043,2044,2596,2823,3320,3326,3799,3800,3897,3911,3913,3996,4133,4218,4684,4747,4884,4897,5058,5063,5361,5362,5532,5781,5864,6152,7162,7414,8239,8301,8522,8826,8936,8997,9024,9211,9253,9369,9378,9890,10160,10211,10458,10752,10890,10939,23129,23136,26047,27020,29993,50944,51761,54664,55740,56920,57463,85358,91137,91584,153090	APP,BSG,CHN1,CNP,CNTN1,CRMP1,DLG4,DNM2,ELAVL4,EPHA4,EPHA5,GAP43,GPM6A,HSP90AA1,HSP90AB1,KIF5B,KIF5C,L1CAM,LAMA5,LAMB2,LLGL1,MAP2,RAB8A,NCAM1,NEFL,NPTX1,NRCAM,PAK1,PAK3,PLXNA1,PLXNA2,PPP3CB,PTPN11,RAB3A,RPL24,TPBG,VCL,USP9X,PICALM,GAS7,IQGAP1,WASF1,KALRN,BRSK2,LGI1,NUMBL,NRXN3,NRXN1,PLPPR4,FARP1,FLOT1,BAIAP2,CHL1,RAB10,AFG3L2,PLXND1,EPB41L3,CNTNAP2,NPTN,PACSIN1,SHANK1,ATP8A2,TMEM106B,ENAH,SEMA3G,A…
13_Member	GO Biological Processes	GO:0000902	cell morphogenesis	-12.824	-11.2401	89/660	87,351,682,1123,1267,1272,1400,1742,1785,1996,2038,2043,2044,2335,2596,2823,3320,3326,3685,3708,3799,3800,3897,3911,3913,3915,3996,4133,4218,4627,4684,4747,4884,4897,5058,5063,5339,5361,5362,5532,5781,5861,5864,6152,6643,6647,6714,7162,7414,8239,8301,8452,8522,8826,8936,8997,9024,9181,9211,9253,9368,9369,9378,9890,9948,10160,10211,10458,10752,10890,10939,23129,23136,23256,25932,26047,27020,29993,…	ACTN1,APP,BSG,CHN1,CNP,CNTN1,CRMP1,DLG4,DNM2,ELAVL4,EPB42,EPHA4,EPHA5,FN1,GAP43,GPM6A,HSP90AA1,HSP90AB1,ITGAV,ITPR1,KIF5B,KIF5C,L1CAM,LAMA5,LAMB2,LAMC1,LLGL1,MAP2,RAB8A,MYH9,NCAM1,NEFL,NPTX1,NRCAM,PAK1,PAK3,PLEC,PLXNA1,PLXNA2,PPP3CB,PTPN11,RAB1A,RAB3A,RPL24,SNX2,SOD1,SRC,TPBG,VCL,USP9X,PICALM,CUL3,GAS7,IQGAP1,WASF1,KALRN,BRSK2,ARHGEF2,LGI1,NUMBL,SLC9A3R1,NRXN3,NRXN1,PLPPR4,WDR1,FARP1,FLOT1,BAIAP2…
13_Member	GO Biological Processes	GO:0032989	cellular component morphogenesis	-12.2273	-10.6841	67/566	351,682,1123,1272,1400,1742,1785,1996,2043,2044,2596,2823,3320,3326,3799,3800,3911,3913,4099,4133,4218,4884,4897,5058,5063,5339,5361,5362,5532,5781,5864,6152,6643,6742,7162,7414,8239,8301,8826,8936,9024,9369,9378,9890,9948,10059,10211,10458,10752,10890,10939,11076,23129,23136,26047,27020,29767,29993,50944,51761,54664,55740,85358,87178,91137,91584,153090	APP,BSG,CHN1,CNTN1,CRMP1,DLG4,DNM2,ELAVL4,EPHA4,EPHA5,GAP43,GPM6A,HSP90AA1,HSP90AB1,KIF5B,KIF5C,LAMA5,LAMB2,MAG,MAP2,RAB8A,NPTX1,NRCAM,PAK1,PAK3,PLEC,PLXNA1,PLXNA2,PPP3CB,PTPN11,RAB3A,RPL24,SNX2,SSBP1,TPBG,VCL,USP9X,PICALM,IQGAP1,WASF1,BRSK2,NRXN3,NRXN1,PLPPR4,WDR1,DNM1L,FLOT1,BAIAP2,CHL1,RAB10,AFG3L2,TPPP,PLXND1,EPB41L3,CNTNAP2,NPTN,TMOD2,PACSIN1,SHANK1,ATP8A2,TMEM106B,ENAH,SHANK3,PNPT1,SLC25A46…
13_Member	GO Biological Processes	GO:0000904	cell morphogenesis involved in differentiation	-11.1965	-9.71825	72/515	87,351,682,1123,1267,1272,1400,1742,1996,2043,2044,2335,2596,3320,3326,3685,3799,3800,3897,3911,3913,3915,3996,4133,4218,4627,4684,4884,4897,5063,5361,5362,5532,5781,5861,5864,6152,6647,6714,7162,7414,8239,8301,8452,8997,9024,9211,9253,9368,9369,9378,9890,9948,10160,10211,10458,10752,10890,10939,23129,25932,27020,50944,51761,54664,55740,56920,57463,80725,85358,91137,91584	ACTN1,APP,BSG,CHN1,CNP,CNTN1,CRMP1,DLG4,ELAVL4,EPHA4,EPHA5,FN1,GAP43,HSP90AA1,HSP90AB1,ITGAV,KIF5B,KIF5C,L1CAM,LAMA5,LAMB2,LAMC1,LLGL1,MAP2,RAB8A,MYH9,NCAM1,NPTX1,NRCAM,PAK3,PLXNA1,PLXNA2,PPP3CB,PTPN11,RAB1A,RAB3A,RPL24,SOD1,SRC,TPBG,VCL,USP9X,PICALM,CUL3,KALRN,BRSK2,LGI1,NUMBL,SLC9A3R1,NRXN3,NRXN1,PLPPR4,WDR1,FARP1,FLOT1,BAIAP2,CHL1,RAB10,AFG3L2,PLXND1,CLIC4,NPTN,SHANK1,ATP8A2,TMEM106B,ENAH,SEMA…
13_Member	GO Biological Processes	GO:0061564	axon development	-11.0883	-9.6147	61/376	351,682,1123,1267,1272,1400,1495,2043,2044,2596,2909,3320,3326,3799,3800,3897,3911,3913,3996,4099,4137,4218,4684,4685,4747,4884,4897,5063,5361,5362,5532,5781,5864,6152,7414,8239,8301,8997,9024,9211,9253,9369,9378,9890,10211,10458,10752,10890,10939,23129,23162,27020,51761,55118,55740,56920,57463,91137,91584,152330,349667	APP,BSG,CHN1,CNP,CNTN1,CRMP1,CTNNA1,EPHA4,EPHA5,GAP43,ARHGAP35,HSP90AA1,HSP90AB1,KIF5B,KIF5C,L1CAM,LAMA5,LAMB2,LLGL1,MAG,MAPT,RAB8A,NCAM1,NCAM2,NEFL,NPTX1,NRCAM,PAK3,PLXNA1,PLXNA2,PPP3CB,PTPN11,RAB3A,RPL24,VCL,USP9X,PICALM,KALRN,BRSK2,LGI1,NUMBL,NRXN3,NRXN1,PLPPR4,FLOT1,BAIAP2,CHL1,RAB10,AFG3L2,PLXND1,MAPK8IP3,NPTN,ATP8A2,CRTAC1,ENAH,SEMA3G,AMIGO1,SLC25A46,PLXNA4,CNTN4,RTN4RL2
13_Member	GO Biological Processes	GO:0048667	cell morphogenesis involved in neuron differentiation	-10.9638	-9.49936	61/404	351,682,1123,1267,1272,1400,1742,1996,2043,2044,2596,3320,3326,3799,3800,3897,3911,3913,3996,4133,4218,4684,4884,4897,5063,5361,5362,5532,5781,5864,6152,6647,7162,7414,8239,8301,8997,9024,9211,9253,9368,9369,9378,9890,10160,10211,10458,10752,10890,10939,23129,27020,50944,51761,54664,55740,56920,57463,85358,91137,91584	APP,BSG,CHN1,CNP,CNTN1,CRMP1,DLG4,ELAVL4,EPHA4,EPHA5,GAP43,HSP90AA1,HSP90AB1,KIF5B,KIF5C,L1CAM,LAMA5,LAMB2,LLGL1,MAP2,RAB8A,NCAM1,NPTX1,NRCAM,PAK3,PLXNA1,PLXNA2,PPP3CB,PTPN11,RAB3A,RPL24,SOD1,TPBG,VCL,USP9X,PICALM,KALRN,BRSK2,LGI1,NUMBL,SLC9A3R1,NRXN3,NRXN1,PLPPR4,FARP1,FLOT1,BAIAP2,CHL1,RAB10,AFG3L2,PLXND1,NPTN,SHANK1,ATP8A2,TMEM106B,ENAH,SEMA3G,AMIGO1,SHANK3,SLC25A46,PLXNA4
13_Member	GO Biological Processes	GO:0007409	axonogenesis	-9.29656	-7.96427	51/337	351,682,1123,1267,1272,1400,2043,2044,2596,3320,3326,3799,3800,3897,3911,3913,3996,4218,4684,4884,4897,5063,5361,5362,5532,5781,5864,6152,7414,8239,8301,8997,9024,9211,9253,9369,9378,9890,10211,10458,10752,10890,10939,23129,27020,51761,55740,56920,57463,91137,91584	APP,BSG,CHN1,CNP,CNTN1,CRMP1,EPHA4,EPHA5,GAP43,HSP90AA1,HSP90AB1,KIF5B,KIF5C,L1CAM,LAMA5,LAMB2,LLGL1,RAB8A,NCAM1,NPTX1,NRCAM,PAK3,PLXNA1,PLXNA2,PPP3CB,PTPN11,RAB3A,RPL24,VCL,USP9X,PICALM,KALRN,BRSK2,LGI1,NUMBL,NRXN3,NRXN1,PLPPR4,FLOT1,BAIAP2,CHL1,RAB10,AFG3L2,PLXND1,NPTN,ATP8A2,ENAH,SEMA3G,AMIGO1,SLC25A46,PLXNA4
13_Member	GO Biological Processes	GO:0007411	axon guidance	-4.18657	-3.36742	30/222	351,682,1123,1272,1400,2043,2044,2596,2909,3799,3800,3897,3911,3913,4684,4897,5361,5362,6152,8997,9211,9369,9378,10752,23129,27020,55740,56920,91584,152330	APP,BSG,CHN1,CNTN1,CRMP1,EPHA4,EPHA5,GAP43,ARHGAP35,KIF5B,KIF5C,L1CAM,LAMA5,LAMB2,NCAM1,NRCAM,PLXNA1,PLXNA2,RPL24,KALRN,LGI1,NRXN3,NRXN1,CHL1,PLXND1,NPTN,ENAH,SEMA3G,PLXNA4,CNTN4
13_Member	GO Biological Processes	GO:0097485	neuron projection guidance	-4.15022	-3.33731	30/223	351,682,1123,1272,1400,2043,2044,2596,2909,3799,3800,3897,3911,3913,4684,4897,5361,5362,6152,8997,9211,9369,9378,10752,23129,27020,55740,56920,91584,152330	APP,BSG,CHN1,CNTN1,CRMP1,EPHA4,EPHA5,GAP43,ARHGAP35,KIF5B,KIF5C,L1CAM,LAMA5,LAMB2,NCAM1,NRCAM,PLXNA1,PLXNA2,RPL24,KALRN,LGI1,NRXN3,NRXN1,CHL1,PLXND1,NPTN,ENAH,SEMA3G,PLXNA4,CNTN4
13_Member	GO Biological Processes	GO:0006935	chemotaxis	-2.50084	-1.9234	35/472	351,682,1123,1272,1399,1400,2043,2044,2596,3265,3685,3799,3800,3911,3913,4897,5339,5361,5362,5479,5580,5604,6152,7162,7249,8729,9369,9378,10752,23129,23396,27020,55740,63916,91584	APP,BSG,CHN1,CNTN1,CRKL,CRMP1,EPHA4,EPHA5,GAP43,HRAS,ITGAV,KIF5B,KIF5C,LAMA5,LAMB2,NRCAM,PLEC,PLXNA1,PLXNA2,PPIB,PRKCD,MAP2K1,RPL24,TPBG,TSC2,GBF1,NRXN3,NRXN1,CHL1,PLXND1,PIP5K1C,NPTN,ENAH,ELMO2,PLXNA4
13_Member	GO Biological Processes	GO:0042330	taxis	-2.4715	-1.89853	35/474	351,682,1123,1272,1399,1400,2043,2044,2596,3265,3685,3799,3800,3911,3913,4897,5339,5361,5362,5479,5580,5604,6152,7162,7249,8729,9369,9378,10752,23129,23396,27020,55740,63916,91584	APP,BSG,CHN1,CNTN1,CRKL,CRMP1,EPHA4,EPHA5,GAP43,HRAS,ITGAV,KIF5B,KIF5C,LAMA5,LAMB2,NRCAM,PLEC,PLXNA1,PLXNA2,PPIB,PRKCD,MAP2K1,RPL24,TPBG,TSC2,GBF1,NRXN3,NRXN1,CHL1,PLXND1,PIP5K1C,NPTN,ENAH,ELMO2,PLXNA4
14_Summary	GO Biological Processes	GO:0031344	regulation of cell projection organization	-18.5675	-16.6491	102/623	816,818,989,1072,1123,1272,1399,1400,1742,1785,1809,1996,2043,2281,2335,2596,2664,2665,2670,2823,2904,2909,2932,3265,3309,3383,3706,3897,4099,4133,4134,4137,4139,4155,4747,4897,4916,5058,5062,5063,5361,5362,5526,5580,5604,5789,5792,5802,5868,5911,6616,6714,7070,7533,8428,8499,8536,8724,8766,8831,8874,9024,9456,9513,9863,10097,10458,11075,11135,11344,23129,23327,23500,23580,25791,26037,26230,27020…	CAMK2B,CAMK2G,SEPTIN7,CFL1,CHN1,CNTN1,CRKL,CRMP1,DLG4,DNM2,DPYSL3,ELAVL4,EPHA4,FKBP1B,FN1,GAP43,GDI1,GDI2,GFAP,GPM6A,GRIN2B,ARHGAP35,GSK3B,HRAS,HSPA5,ICAM1,ITPKA,L1CAM,MAG,MAP2,MAP4,MAPT,MARK1,MBP,NEFL,NRCAM,NTRK3,PAK1,PAK2,PAK3,PLXNA1,PLXNA2,PPP2R5B,PRKCD,MAP2K1,PTPRD,PTPRF,PTPRS,RAB5A,RAP2A,SNAP25,SRC,THY1,YWHAH,STK24,PPFIA2,CAMK1,SNX3,RAB11A,SYNGAP1,ARHGEF7,BRSK2,HOMER1,FXR2,MAGI2,ACTR2,BAIAP2…
14_Member	GO Biological Processes	GO:0031344	regulation of cell projection organization	-18.5675	-16.6491	102/623	816,818,989,1072,1123,1272,1399,1400,1742,1785,1809,1996,2043,2281,2335,2596,2664,2665,2670,2823,2904,2909,2932,3265,3309,3383,3706,3897,4099,4133,4134,4137,4139,4155,4747,4897,4916,5058,5062,5063,5361,5362,5526,5580,5604,5789,5792,5802,5868,5911,6616,6714,7070,7533,8428,8499,8536,8724,8766,8831,8874,9024,9456,9513,9863,10097,10458,11075,11135,11344,23129,23327,23500,23580,25791,26037,26230,27020…	CAMK2B,CAMK2G,SEPTIN7,CFL1,CHN1,CNTN1,CRKL,CRMP1,DLG4,DNM2,DPYSL3,ELAVL4,EPHA4,FKBP1B,FN1,GAP43,GDI1,GDI2,GFAP,GPM6A,GRIN2B,ARHGAP35,GSK3B,HRAS,HSPA5,ICAM1,ITPKA,L1CAM,MAG,MAP2,MAP4,MAPT,MARK1,MBP,NEFL,NRCAM,NTRK3,PAK1,PAK2,PAK3,PLXNA1,PLXNA2,PPP2R5B,PRKCD,MAP2K1,PTPRD,PTPRF,PTPRS,RAB5A,RAP2A,SNAP25,SRC,THY1,YWHAH,STK24,PPFIA2,CAMK1,SNX3,RAB11A,SYNGAP1,ARHGEF7,BRSK2,HOMER1,FXR2,MAGI2,ACTR2,BAIAP2…
14_Member	GO Biological Processes	GO:0120035	regulation of plasma membrane bounded cell projection organization	-18.4005	-16.4965	100/607	816,818,989,1072,1123,1272,1399,1400,1785,1809,1996,2043,2281,2335,2596,2664,2665,2670,2823,2904,2909,2932,3265,3309,3383,3706,3897,4099,4133,4134,4137,4139,4155,4747,4897,4916,5058,5062,5063,5361,5362,5526,5580,5604,5789,5792,5802,5868,5911,6616,6714,7070,7533,8428,8499,8536,8724,8766,8831,8874,9024,9456,9513,9863,10097,10458,11075,11135,11344,23129,23327,23500,23580,25791,26037,26230,27020,2999…	CAMK2B,CAMK2G,SEPTIN7,CFL1,CHN1,CNTN1,CRKL,CRMP1,DNM2,DPYSL3,ELAVL4,EPHA4,FKBP1B,FN1,GAP43,GDI1,GDI2,GFAP,GPM6A,GRIN2B,ARHGAP35,GSK3B,HRAS,HSPA5,ICAM1,ITPKA,L1CAM,MAG,MAP2,MAP4,MAPT,MARK1,MBP,NEFL,NRCAM,NTRK3,PAK1,PAK2,PAK3,PLXNA1,PLXNA2,PPP2R5B,PRKCD,MAP2K1,PTPRD,PTPRF,PTPRS,RAB5A,RAP2A,SNAP25,SRC,THY1,YWHAH,STK24,PPFIA2,CAMK1,SNX3,RAB11A,SYNGAP1,ARHGEF7,BRSK2,HOMER1,FXR2,MAGI2,ACTR2,BAIAP2,STMN…
14_Member	GO Biological Processes	GO:0010975	regulation of neuron projection development	-16.9212	-15.1046	64/421	816,818,1072,1123,1272,1399,1400,1809,1996,2043,2281,2664,2932,3309,3706,4099,4133,4137,4139,4155,4897,5058,5062,5063,5361,5362,5526,5604,5789,5792,5802,5911,6616,7070,7533,8428,8499,8536,8724,8766,8831,9024,9863,10097,10458,11344,23129,23327,25791,26037,27020,29993,51517,51761,54664,55754,57118,57520,57554,65009,85358,91584,112755,153090	CAMK2B,CAMK2G,CFL1,CHN1,CNTN1,CRKL,CRMP1,DPYSL3,ELAVL4,EPHA4,FKBP1B,GDI1,GSK3B,HSPA5,ITPKA,MAG,MAP2,MAPT,MARK1,MBP,NRCAM,PAK1,PAK2,PAK3,PLXNA1,PLXNA2,PPP2R5B,MAP2K1,PTPRD,PTPRF,PTPRS,RAP2A,SNAP25,THY1,YWHAH,STK24,PPFIA2,CAMK1,SNX3,RAB11A,SYNGAP1,BRSK2,MAGI2,ACTR2,BAIAP2,TWF2,PLXND1,NEDD4L,NGEF,SIPA1L1,NPTN,PACSIN1,NCKIPSD,ATP8A2,TMEM106B,TMEM30A,CAMK1D,HECW2,LRRC7,NDRG4,SHANK3,PLXNA4,STX1B,DAB2IP
14_Member	GO Biological Processes	GO:0031346	positive regulation of cell projection organization	-12.3963	-10.8371	59/333	816,989,1272,1742,1785,1809,1996,2043,2281,2335,2664,2823,2909,2932,3265,3309,3706,3897,4137,4747,4916,5063,5361,5362,5526,5604,5789,6714,8428,8536,8724,8766,8874,9863,10097,10458,11075,11135,11344,23129,23580,26230,27020,29993,51517,51761,51762,54664,55754,57118,57175,57463,57554,65009,91584,146206,153090,257194,375790	CAMK2B,SEPTIN7,CNTN1,DLG4,DNM2,DPYSL3,ELAVL4,EPHA4,FKBP1B,FN1,GDI1,GPM6A,ARHGAP35,GSK3B,HRAS,HSPA5,ITPKA,L1CAM,MAPT,NEFL,NTRK3,PAK3,PLXNA1,PLXNA2,PPP2R5B,MAP2K1,PTPRD,SRC,STK24,CAMK1,SNX3,RAB11A,ARHGEF7,MAGI2,ACTR2,BAIAP2,STMN2,CDC42EP1,TWF2,PLXND1,CDC42EP4,TIAM2,NPTN,PACSIN1,NCKIPSD,ATP8A2,RAB8B,TMEM106B,TMEM30A,CAMK1D,CORO1B,AMIGO1,LRRC7,NDRG4,PLXNA4,CARMIL2,DAB2IP,NEGR1,AGRN
14_Member	GO Biological Processes	GO:0010976	positive regulation of neuron projection development	-8.82365	-7.53287	31/145	816,1272,1809,1996,2281,2909,3309,3706,4916,5063,5526,8428,8536,8724,9863,10097,10458,11075,11344,27020,29993,51517,51761,54664,55754,57118,57463,57554,65009,153090,257194	CAMK2B,CNTN1,DPYSL3,ELAVL4,FKBP1B,ARHGAP35,HSPA5,ITPKA,NTRK3,PAK3,PPP2R5B,STK24,CAMK1,SNX3,MAGI2,ACTR2,BAIAP2,STMN2,TWF2,NPTN,PACSIN1,NCKIPSD,ATP8A2,TMEM106B,TMEM30A,CAMK1D,AMIGO1,LRRC7,NDRG4,DAB2IP,NEGR1
15_Summary	GO Biological Processes	GO:0050808	synapse organization	-17.3945	-15.5583	52/283	87,119,351,714,783,1282,1399,1639,1742,2043,2561,2562,2823,2915,3706,3913,4137,4204,4897,5063,5789,5792,5802,5864,6529,6543,6853,8499,8541,8831,8927,8936,9378,9379,9456,9463,10458,10810,10939,22866,22941,23129,26059,27020,27445,50944,57555,58512,85358,91137,116442,375790,402,3915,4301,5062,5339,6714,7070,7082,7414,8874,9948,23136,23396,51762	ACTN1,ADD2,APP,C1QC,CACNB2,COL4A1,CRKL,DCTN1,DLG4,EPHA4,GABRB2,GABRB3,GPM6A,GRM5,ITPKA,LAMB2,MAPT,MECP2,NRCAM,PAK3,PTPRD,PTPRF,PTPRS,RAB3A,SLC6A1,SLC8A2,SYN1,PPFIA2,PPFIA3,SYNGAP1,BSN,WASF1,NRXN1,NRXN2,HOMER1,PICK1,BAIAP2,WASF3,AFG3L2,CNKSR2,SHANK2,PLXND1,ERC2,NPTN,PCLO,SHANK1,NLGN2,DLGAP3,SHANK3,SLC25A46,RAB39B,AGRN,ARL2,LAMC1,AFDN,PAK2,PLEC,SRC,THY1,TJP1,VCL,ARHGEF7,WDR1,EPB41L3,PIP5K1C,RAB8B
15_Member	GO Biological Processes	GO:0050808	synapse organization	-17.3945	-15.5583	52/283	87,119,351,714,783,1282,1399,1639,1742,2043,2561,2562,2823,2915,3706,3913,4137,4204,4897,5063,5789,5792,5802,5864,6529,6543,6853,8499,8541,8831,8927,8936,9378,9379,9456,9463,10458,10810,10939,22866,22941,23129,26059,27020,27445,50944,57555,58512,85358,91137,116442,375790	ACTN1,ADD2,APP,C1QC,CACNB2,COL4A1,CRKL,DCTN1,DLG4,EPHA4,GABRB2,GABRB3,GPM6A,GRM5,ITPKA,LAMB2,MAPT,MECP2,NRCAM,PAK3,PTPRD,PTPRF,PTPRS,RAB3A,SLC6A1,SLC8A2,SYN1,PPFIA2,PPFIA3,SYNGAP1,BSN,WASF1,NRXN1,NRXN2,HOMER1,PICK1,BAIAP2,WASF3,AFG3L2,CNKSR2,SHANK2,PLXND1,ERC2,NPTN,PCLO,SHANK1,NLGN2,DLGAP3,SHANK3,SLC25A46,RAB39B,AGRN
15_Member	GO Biological Processes	GO:0034330	cell junction organization	-15.9858	-14.2048	66/463	87,119,351,402,714,783,1282,1399,1639,1742,2043,2561,2562,2823,2915,3706,3913,3915,4137,4204,4301,4897,5062,5063,5339,5789,5792,5802,5864,6529,6543,6714,6853,7070,7082,7414,8499,8541,8831,8874,8927,8936,9378,9379,9456,9463,9948,10458,10810,10939,22866,22941,23129,23136,23396,26059,27020,27445,50944,51762,57555,58512,85358,91137,116442,375790	ACTN1,ADD2,APP,ARL2,C1QC,CACNB2,COL4A1,CRKL,DCTN1,DLG4,EPHA4,GABRB2,GABRB3,GPM6A,GRM5,ITPKA,LAMB2,LAMC1,MAPT,MECP2,AFDN,NRCAM,PAK2,PAK3,PLEC,PTPRD,PTPRF,PTPRS,RAB3A,SLC6A1,SLC8A2,SRC,SYN1,THY1,TJP1,VCL,PPFIA2,PPFIA3,SYNGAP1,ARHGEF7,BSN,WASF1,NRXN1,NRXN2,HOMER1,PICK1,WDR1,BAIAP2,WASF3,AFG3L2,CNKSR2,SHANK2,PLXND1,EPB41L3,PIP5K1C,ERC2,NPTN,PCLO,SHANK1,RAB8B,NLGN2,DLGAP3,SHANK3,SLC25A46,RAB39B,AGRN
15_Member	GO Biological Processes	GO:0034329	cell junction assembly	-7.4711	-6.29854	33/249	87,119,351,402,1399,2561,2562,2823,3915,4204,4301,4897,5062,5339,5789,6714,7070,7082,7414,8874,8927,9378,9379,9948,22941,23129,23136,23396,27020,27445,57555,85358,91137	ACTN1,ADD2,APP,ARL2,CRKL,GABRB2,GABRB3,GPM6A,LAMC1,MECP2,AFDN,NRCAM,PAK2,PLEC,PTPRD,SRC,THY1,TJP1,VCL,ARHGEF7,BSN,NRXN1,NRXN2,WDR1,SHANK2,PLXND1,EPB41L3,PIP5K1C,NPTN,PCLO,NLGN2,SHANK3,SLC25A46
15_Member	GO Biological Processes	GO:0007416	synapse assembly	-7.20865	-6.06198	19/97	119,351,1399,2561,2562,2823,4204,4897,5789,8927,9378,9379,22941,23129,27020,27445,57555,85358,91137	ADD2,APP,CRKL,GABRB2,GABRB3,GPM6A,MECP2,NRCAM,PTPRD,BSN,NRXN1,NRXN2,SHANK2,PLXND1,NPTN,PCLO,NLGN2,SHANK3,SLC25A46
16_Summary	WikiPathways	WP2267	Synaptic vesicle pathway	-17.2405	-15.4148	23/51	161,163,291,477,774,1175,1759,1785,4905,5864,6616,6804,6853,6854,6855,6857,8218,8224,10059,11315,22999,112755,140679,523,526,528,529,535,6506,6529,51382,51606,18,7915,8499,8541,80331,2572	AP2A2,AP2B1,SLC25A4,ATP1A2,CACNA1B,AP2S1,DNM1,DNM2,NSF,RAB3A,SNAP25,STX1A,SYN1,SYN2,SYP,SYT1,CLTCL1,SYN3,DNM1L,PARK7,RIMS1,STX1B,SLC32A1,ATP6V1A,ATP6V1B2,ATP6V1C1,ATP6V1E1,ATP6V0A1,SLC1A2,SLC6A1,ATP6V1D,ATP6V1H,ABAT,ALDH5A1,PPFIA2,PPFIA3,DNAJC5,GAD2
16_Member	WikiPathways	WP2267	Synaptic vesicle pathway	-17.2405	-15.4148	23/51	161,163,291,477,774,1175,1759,1785,4905,5864,6616,6804,6853,6854,6855,6857,8218,8224,10059,11315,22999,112755,140679	AP2A2,AP2B1,SLC25A4,ATP1A2,CACNA1B,AP2S1,DNM1,DNM2,NSF,RAB3A,SNAP25,STX1A,SYN1,SYN2,SYP,SYT1,CLTCL1,SYN3,DNM1L,PARK7,RIMS1,STX1B,SLC32A1
16_Member	KEGG Pathway	hsa04721	Synaptic vesicle cycle	-13.48	-11.8537	24/78	161,163,523,526,528,529,535,774,1175,1759,1785,4905,5864,6506,6529,6616,6804,6857,8218,22999,51382,51606,112755,140679	AP2A2,AP2B1,ATP6V1A,ATP6V1B2,ATP6V1C1,ATP6V1E1,ATP6V0A1,CACNA1B,AP2S1,DNM1,DNM2,NSF,RAB3A,SLC1A2,SLC6A1,SNAP25,STX1A,SYT1,CLTCL1,RIMS1,ATP6V1D,ATP6V1H,STX1B,SLC32A1
16_Member	Reactome Gene Sets	R-HSA-112310	Neurotransmitter release cycle	-9.33669	-7.99934	16/51	18,5864,6506,6529,6616,6804,6853,6854,6857,7915,8224,8499,8541,22999,80331,140679	ABAT,RAB3A,SLC1A2,SLC6A1,SNAP25,STX1A,SYN1,SYN2,SYT1,ALDH5A1,SYN3,PPFIA2,PPFIA3,RIMS1,DNAJC5,SLC32A1
16_Member	Reactome Gene Sets	R-HSA-181429	Serotonin Neurotransmitter Release Cycle	-8.95197	-7.64726	10/18	5864,6616,6804,6853,6854,6857,8224,8499,8541,22999	RAB3A,SNAP25,STX1A,SYN1,SYN2,SYT1,SYN3,PPFIA2,PPFIA3,RIMS1
16_Member	Reactome Gene Sets	R-HSA-888590	GABA synthesis, release, reuptake and degradation	-8.85777	-7.56508	11/19	18,2572,5864,6529,6616,6804,6857,7915,22999,80331,140679	ABAT,GAD2,RAB3A,SLC6A1,SNAP25,STX1A,SYT1,ALDH5A1,RIMS1,DNAJC5,SLC32A1
16_Member	Reactome Gene Sets	R-HSA-212676	Dopamine Neurotransmitter Release Cycle	-7.62481	-6.4372	10/23	5864,6616,6804,6853,6854,6857,8224,8499,8541,22999	RAB3A,SNAP25,STX1A,SYN1,SYN2,SYT1,SYN3,PPFIA2,PPFIA3,RIMS1
16_Member	Reactome Gene Sets	R-HSA-264642	Acetylcholine Neurotransmitter Release Cycle	-5.29386	-4.333	7/17	5864,6616,6804,6857,8499,8541,22999	RAB3A,SNAP25,STX1A,SYT1,PPFIA2,PPFIA3,RIMS1
16_Member	Reactome Gene Sets	R-HSA-210500	Glutamate Neurotransmitter Release Cycle	-5.17074	-4.22442	8/24	5864,6506,6616,6804,6857,8499,8541,22999	RAB3A,SLC1A2,SNAP25,STX1A,SYT1,PPFIA2,PPFIA3,RIMS1
16_Member	Reactome Gene Sets	R-HSA-181430	Norepinephrine Neurotransmitter Release Cycle	-5.09734	-4.15819	7/18	5864,6616,6804,6857,8499,8541,22999	RAB3A,SNAP25,STX1A,SYT1,PPFIA2,PPFIA3,RIMS1
17_Summary	Reactome Gene Sets	R-HSA-71406	Pyruvate metabolism and Citric Acid (TCA) cycle	-16.5551	-14.756	23/54	50,682,1431,1737,1743,3029,3419,3421,4191,4200,4967,5160,5162,5165,6389,7416,8803,10873,23530,54704,79944,81889,728294,38,39,226,1892,2746,2806,2821,3098,3417,5095,5096,5223,5226,7086,8310,26275,55753,92259,549,790,2058,2936,3376,5917,6611,7407,7453,11112,23395,2194,445	ACO2,BSG,CS,DLAT,DLST,HAGH,IDH3A,IDH3G,MDH2,ME2,OGDH,PDHA1,PDHB,PDK3,SDHA,VDAC1,SUCLA2,ME3,NNT,PDP1,L2HGDH,FAHD1,D2HGDH,ACAT1,ACAT2,ALDOA,ECHS1,GLUD1,GOT2,GPI,HK1,IDH1,PCCA,PCCB,PGAM1,PGD,TKT,ACOX3,HIBCH,OGDHL,MRPS36,AUH,CAD,EPRS1,GSR,IARS1,RARS1,SMS,VARS1,WARS1,HIBADH,LARS2,FASN,ASS1
17_Member	Reactome Gene Sets	R-HSA-71406	Pyruvate metabolism and Citric Acid (TCA) cycle	-16.5551	-14.756	23/54	50,682,1431,1737,1743,3029,3419,3421,4191,4200,4967,5160,5162,5165,6389,7416,8803,10873,23530,54704,79944,81889,728294	ACO2,BSG,CS,DLAT,DLST,HAGH,IDH3A,IDH3G,MDH2,ME2,OGDH,PDHA1,PDHB,PDK3,SDHA,VDAC1,SUCLA2,ME3,NNT,PDP1,L2HGDH,FAHD1,D2HGDH
17_Member	KEGG Pathway	hsa01200	Carbon metabolism	-15.7661	-14.0069	31/112	38,39,50,226,1431,1737,1743,1892,2746,2806,2821,3098,3417,3419,3421,4191,4200,4967,5095,5096,5160,5162,5223,5226,6389,7086,8310,8803,10873,26275,55753	ACAT1,ACAT2,ACO2,ALDOA,CS,DLAT,DLST,ECHS1,GLUD1,GOT2,GPI,HK1,IDH1,IDH3A,IDH3G,MDH2,ME2,OGDH,PCCA,PCCB,PDHA1,PDHB,PGAM1,PGD,SDHA,TKT,ACOX3,SUCLA2,ME3,HIBCH,OGDHL
17_Member	GO Biological Processes	GO:0006099	tricarboxylic acid cycle	-13.6399	-12.0012	16/30	50,1431,1737,1743,3417,3419,3421,4191,4967,5160,5162,6389,8803,23530,55753,92259	ACO2,CS,DLAT,DLST,IDH1,IDH3A,IDH3G,MDH2,OGDH,PDHA1,PDHB,SDHA,SUCLA2,NNT,OGDHL,MRPS36
17_Member	Reactome Gene Sets	R-HSA-71403	Citric acid cycle (TCA cycle)	-11.9619	-10.4354	13/22	50,1431,1743,3419,3421,4191,4200,4967,6389,8803,10873,23530,81889	ACO2,CS,DLST,IDH3A,IDH3G,MDH2,ME2,OGDH,SDHA,SUCLA2,ME3,NNT,FAHD1
17_Member	KEGG Pathway	hsa00020	Citrate cycle (TCA cycle)	-11.2297	-9.74854	14/29	50,1431,1737,1743,3417,3419,3421,4191,4967,5160,5162,6389,8803,55753	ACO2,CS,DLAT,DLST,IDH1,IDH3A,IDH3G,MDH2,OGDH,PDHA1,PDHB,SDHA,SUCLA2,OGDHL
17_Member	WikiPathways	WP3925	Amino acid metabolism	-10.2038	-8.8041	22/90	50,549,790,1431,1743,2058,2746,2806,2936,3376,3417,4191,4967,5160,5917,6389,6611,7407,7453,11112,23395,26275	ACO2,AUH,CAD,CS,DLST,EPRS1,GLUD1,GOT2,GSR,IARS1,IDH1,MDH2,OGDH,PDHA1,RARS1,SDHA,SMS,VARS1,WARS1,HIBADH,LARS2,HIBCH
17_Member	WikiPathways	WP4290	Metabolic reprogramming in colon cancer	-7.61916	-6.43279	13/42	50,1743,2194,2746,2806,2821,3419,4191,5160,5162,5223,5226,7086	ACO2,DLST,FASN,GLUD1,GOT2,GPI,IDH3A,MDH2,PDHA1,PDHB,PGAM1,PGD,TKT
17_Member	WikiPathways	WP78	TCA cycle (aka Krebs or citric acid cycle)	-7.57562	-6.39457	9/18	50,1431,1743,3419,3421,4191,4967,6389,8803	ACO2,CS,DLST,IDH3A,IDH3G,MDH2,OGDH,SDHA,SUCLA2
17_Member	WikiPathways	WP2453	TCA cycle and deficiency of pyruvate dehydrogenase complex (PDHc)	-6.78666	-5.68014	8/16	1431,1737,1743,3417,3419,4967,5160,6389	CS,DLAT,DLST,IDH1,IDH3A,OGDH,PDHA1,SDHA
17_Member	GO Biological Processes	GO:0072350	tricarboxylic acid metabolic process	-5.23837	-4.28335	7/14	50,445,1431,2746,3417,3419,3421	ACO2,ASS1,CS,GLUD1,IDH1,IDH3A,IDH3G
17_Member	KEGG Pathway	hsa01210	2-Oxocarboxylic acid metabolism	-4.15797	-3.34357	6/17	50,1431,2806,3417,3419,3421	ACO2,CS,GOT2,IDH1,IDH3A,IDH3G
18_Summary	WikiPathways	WP4875	Disruption of postsynaptic signaling by CNV	-15.8323	-14.0685	18/32	815,816,817,818,2904,6262,6804,7082,7532,8831,9229,9369,9378,9379,9456,22895,50944,57555,1742,2319,2890,2892,2915,5789,5792,5802,6857,8499,8541,9066,10211,22941,23136,26037,58512,127833,477,2913,8525,9890,59283,84896,85358	CAMK2A,CAMK2B,CAMK2D,CAMK2G,GRIN2B,RYR2,STX1A,TJP1,YWHAG,SYNGAP1,DLGAP1,NRXN3,NRXN1,NRXN2,HOMER1,RPH3A,SHANK1,NLGN2,DLG4,FLOT2,GRIA1,GRIA3,GRM5,PTPRD,PTPRF,PTPRS,SYT1,PPFIA2,PPFIA3,SYT7,FLOT1,SHANK2,EPB41L3,SIPA1L1,DLGAP3,SYT2,ATP1A2,GRM3,DGKZ,PLPPR4,CACNG8,ATAD1,SHANK3
18_Member	WikiPathways	WP4875	Disruption of postsynaptic signaling by CNV	-15.8323	-14.0685	18/32	815,816,817,818,2904,6262,6804,7082,7532,8831,9229,9369,9378,9379,9456,22895,50944,57555	CAMK2A,CAMK2B,CAMK2D,CAMK2G,GRIN2B,RYR2,STX1A,TJP1,YWHAG,SYNGAP1,DLGAP1,NRXN3,NRXN1,NRXN2,HOMER1,RPH3A,SHANK1,NLGN2
18_Member	Reactome Gene Sets	R-HSA-6794362	Protein-protein interactions at synapses	-15.3344	-13.5959	27/86	1742,2319,2890,2892,2904,2915,5789,5792,5802,6804,6857,8499,8541,9066,9229,9369,9378,9379,9456,10211,22941,23136,26037,50944,57555,58512,127833	DLG4,FLOT2,GRIA1,GRIA3,GRIN2B,GRM5,PTPRD,PTPRF,PTPRS,STX1A,SYT1,PPFIA2,PPFIA3,SYT7,DLGAP1,NRXN3,NRXN1,NRXN2,HOMER1,FLOT1,SHANK2,EPB41L3,SIPA1L1,SHANK1,NLGN2,DLGAP3,SYT2
18_Member	Reactome Gene Sets	R-HSA-6794361	Neurexins and neuroligins	-10.7763	-9.32588	18/55	1742,2904,2915,6804,6857,9066,9229,9369,9378,9379,9456,22941,23136,26037,50944,57555,58512,127833	DLG4,GRIN2B,GRM5,STX1A,SYT1,SYT7,DLGAP1,NRXN3,NRXN1,NRXN2,HOMER1,SHANK2,EPB41L3,SIPA1L1,SHANK1,NLGN2,DLGAP3,SYT2
18_Member	GO Biological Processes	GO:0051966	regulation of synaptic transmission, glutamatergic	-4.65644	-3.77241	13/73	477,2904,2913,2915,6857,8525,9378,9456,9890,57555,59283,84896,85358	ATP1A2,GRIN2B,GRM3,GRM5,SYT1,DGKZ,NRXN1,HOMER1,PLPPR4,NLGN2,CACNG8,ATAD1,SHANK3
19_Summary	GO Biological Processes	GO:0140029	exocytic process	-15.7542	-13.9972	25/70	4218,5413,5864,5865,6616,6804,8541,8773,8867,9342,9545,9751,9900,10490,10640,10890,26059,51762,57617,60412,112476,112755,115827,149371,201475,488,3383,6857,7879,8724,23673,65009,4976,6845,9066,9927,10939,27243,30968,54332,54927,128866,6855,9145,4905,10059,22999	RAB8A,SEPTIN5,RAB3A,RAB3B,SNAP25,STX1A,PPFIA3,SNAP23,SYNJ1,SNAP29,RAB3D,SNPH,SV2A,VTI1B,EXOC5,RAB10,ERC2,RAB8B,VPS18,EXOC4,PRRT2,STX1B,RAB3C,EXOC8,RAB12,ATP2A2,ICAM1,SYT1,RAB7A,SNX3,STX12,NDRG4,OPA1,VAMP7,SYT7,MFN2,AFG3L2,CHMP2A,STOML2,GDAP1,CHCHD3,CHMP4B,SYP,SYNGR1,NSF,DNM1L,RIMS1
19_Member	GO Biological Processes	GO:0140029	exocytic process	-15.7542	-13.9972	25/70	4218,5413,5864,5865,6616,6804,8541,8773,8867,9342,9545,9751,9900,10490,10640,10890,26059,51762,57617,60412,112476,112755,115827,149371,201475	RAB8A,SEPTIN5,RAB3A,RAB3B,SNAP25,STX1A,PPFIA3,SNAP23,SYNJ1,SNAP29,RAB3D,SNPH,SV2A,VTI1B,EXOC5,RAB10,ERC2,RAB8B,VPS18,EXOC4,PRRT2,STX1B,RAB3C,EXOC8,RAB12
19_Member	GO Biological Processes	GO:0022406	membrane docking	-13.5618	-11.9272	26/92	488,3383,4218,5864,5865,6616,6804,6857,7879,8541,8724,9342,9545,9751,10490,10640,10890,23673,51762,57617,60412,65009,112755,115827,149371,201475	ATP2A2,ICAM1,RAB8A,RAB3A,RAB3B,SNAP25,STX1A,SYT1,RAB7A,PPFIA3,SNX3,SNAP29,RAB3D,SNPH,VTI1B,EXOC5,RAB10,STX12,RAB8B,VPS18,EXOC4,NDRG4,STX1B,RAB3C,EXOC8,RAB12
19_Member	GO Biological Processes	GO:0006904	vesicle docking involved in exocytosis	-12.7171	-11.1399	18/44	4218,5864,5865,6616,6804,8541,9545,9751,10490,10640,10890,51762,57617,60412,112755,115827,149371,201475	RAB8A,RAB3A,RAB3B,SNAP25,STX1A,PPFIA3,RAB3D,SNPH,VTI1B,EXOC5,RAB10,RAB8B,VPS18,EXOC4,STX1B,RAB3C,EXOC8,RAB12
19_Member	GO Biological Processes	GO:0048278	vesicle docking	-12.3429	-10.79	21/65	4218,5864,5865,6616,6804,6857,8541,9545,9751,10490,10640,10890,23673,51762,57617,60412,65009,112755,115827,149371,201475	RAB8A,RAB3A,RAB3B,SNAP25,STX1A,SYT1,PPFIA3,RAB3D,SNPH,VTI1B,EXOC5,RAB10,STX12,RAB8B,VPS18,EXOC4,NDRG4,STX1B,RAB3C,EXOC8,RAB12
19_Member	GO Biological Processes	GO:0140056	organelle localization by membrane tethering	-11.872	-10.3507	23/83	488,4218,5864,5865,6616,6804,6857,8541,9342,9545,9751,10490,10640,10890,23673,51762,57617,60412,65009,112755,115827,149371,201475	ATP2A2,RAB8A,RAB3A,RAB3B,SNAP25,STX1A,SYT1,PPFIA3,SNAP29,RAB3D,SNPH,VTI1B,EXOC5,RAB10,STX12,RAB8B,VPS18,EXOC4,NDRG4,STX1B,RAB3C,EXOC8,RAB12
19_Member	GO Biological Processes	GO:0048284	organelle fusion	-7.83116	-6.62673	22/118	4218,4976,6616,6804,6845,7879,8773,9066,9342,9927,10490,10939,23673,27243,30968,51762,54332,54927,57617,112476,112755,128866	RAB8A,OPA1,SNAP25,STX1A,VAMP7,RAB7A,SNAP23,SYT7,SNAP29,MFN2,VTI1B,AFG3L2,STX12,CHMP2A,STOML2,RAB8B,GDAP1,CHCHD3,VPS18,PRRT2,STX1B,CHMP4B
19_Member	GO Biological Processes	GO:0048499	synaptic vesicle membrane organization	-6.29051	-5.23091	8/18	6616,6804,6855,8773,9145,9342,112476,112755	SNAP25,STX1A,SYP,SNAP23,SYNGR1,SNAP29,PRRT2,STX1B
19_Member	GO Biological Processes	GO:0006906	vesicle fusion	-5.20337	-4.25272	16/96	4218,6616,6804,6845,7879,8773,9066,9342,10490,23673,27243,51762,57617,112476,112755,128866	RAB8A,SNAP25,STX1A,VAMP7,RAB7A,SNAP23,SYT7,SNAP29,VTI1B,STX12,CHMP2A,RAB8B,VPS18,PRRT2,STX1B,CHMP4B
19_Member	GO Biological Processes	GO:0090174	organelle membrane fusion	-5.02637	-4.09393	16/99	4218,6616,6804,6845,7879,8773,9066,9342,10490,23673,27243,51762,57617,112476,112755,128866	RAB8A,SNAP25,STX1A,VAMP7,RAB7A,SNAP23,SYT7,SNAP29,VTI1B,STX12,CHMP2A,RAB8B,VPS18,PRRT2,STX1B,CHMP4B
19_Member	GO Biological Processes	GO:0031629	synaptic vesicle fusion to presynaptic active zone membrane	-4.94799	-4.02627	6/13	6616,6804,8773,9342,112476,112755	SNAP25,STX1A,SNAP23,SNAP29,PRRT2,STX1B
19_Member	GO Biological Processes	GO:0099500	vesicle fusion to plasma membrane	-4.72199	-3.82863	6/14	6616,6804,8773,9342,112476,112755	SNAP25,STX1A,SNAP23,SNAP29,PRRT2,STX1B
19_Member	GO Biological Processes	GO:0016081	synaptic vesicle docking	-4.39955	-3.55171	5/10	6616,6804,8541,9751,112755	SNAP25,STX1A,PPFIA3,SNPH,STX1B
19_Member	GO Biological Processes	GO:0061025	membrane fusion	-4.3735	-3.5299	19/148	4218,4905,6616,6804,6845,7879,8773,9066,9342,10059,10490,22999,23673,27243,51762,57617,112476,112755,128866	RAB8A,NSF,SNAP25,STX1A,VAMP7,RAB7A,SNAP23,SYT7,SNAP29,DNM1L,VTI1B,RIMS1,STX12,CHMP2A,RAB8B,VPS18,PRRT2,STX1B,CHMP4B
20_Summary	Reactome Gene Sets	R-HSA-9716542	Signaling by Rho GTPases, Miro GTPases and RHOBTB3	-15.6358	-13.8854	82/673	87,1072,1123,1152,1742,1778,2319,3014,3015,3020,3320,3326,3336,3799,3831,3954,4627,4698,4722,4952,5058,5062,5063,5170,5361,5518,5526,5528,5529,5580,6249,6714,7037,7112,7529,7531,7532,7533,7534,7879,8239,8301,8334,8335,8337,8338,8440,8452,8773,8776,8826,8874,8936,9181,9367,9927,10097,10134,10211,10458,10726,10810,10971,11113,11140,23122,23129,23256,23365,23580,25791,25813,30849,51138,51466,51517,5…	ACTN1,CFL1,CHN1,CKB,DLG4,DYNC1H1,FLOT2,H2AX,H2AZ1,H3-3A,HSP90AA1,HSP90AB1,HSPE1,KIF5B,KLC1,LETM1,MYH9,NDUFA5,NDUFS3,OCRL,PAK1,PAK2,PAK3,PDPK1,PLXNA1,PPP2R1A,PPP2R5B,PPP2R5D,PPP2R5E,PRKCD,CLIP1,SRC,TFRC,TMPO,YWHAB,YWHAE,YWHAG,YWHAH,YWHAZ,RAB7A,USP9X,PICALM,H2AC6,H2AC4,H2AC18,H2AC20,NCK2,CUL3,SNAP23,MTMR1,IQGAP1,ARHGEF7,WASF1,ARHGEF2,RAB9A,MFN2,ACTR2,BCAP31,FLOT1,BAIAP2,NUDC,WASF3,YWHAQ,CIT,CDC37,C…
20_Member	Reactome Gene Sets	R-HSA-9716542	Signaling by Rho GTPases, Miro GTPases and RHOBTB3	-15.6358	-13.8854	82/673	87,1072,1123,1152,1742,1778,2319,3014,3015,3020,3320,3326,3336,3799,3831,3954,4627,4698,4722,4952,5058,5062,5063,5170,5361,5518,5526,5528,5529,5580,6249,6714,7037,7112,7529,7531,7532,7533,7534,7879,8239,8301,8334,8335,8337,8338,8440,8452,8773,8776,8826,8874,8936,9181,9367,9927,10097,10134,10211,10458,10726,10810,10971,11113,11140,23122,23129,23256,23365,23580,25791,25813,30849,51138,51466,51517,5…	ACTN1,CFL1,CHN1,CKB,DLG4,DYNC1H1,FLOT2,H2AX,H2AZ1,H3-3A,HSP90AA1,HSP90AB1,HSPE1,KIF5B,KLC1,LETM1,MYH9,NDUFA5,NDUFS3,OCRL,PAK1,PAK2,PAK3,PDPK1,PLXNA1,PPP2R1A,PPP2R5B,PPP2R5D,PPP2R5E,PRKCD,CLIP1,SRC,TFRC,TMPO,YWHAB,YWHAE,YWHAG,YWHAH,YWHAZ,RAB7A,USP9X,PICALM,H2AC6,H2AC4,H2AC18,H2AC20,NCK2,CUL3,SNAP23,MTMR1,IQGAP1,ARHGEF7,WASF1,ARHGEF2,RAB9A,MFN2,ACTR2,BCAP31,FLOT1,BAIAP2,NUDC,WASF3,YWHAQ,CIT,CDC37,C…
20_Member	Reactome Gene Sets	R-HSA-194315	Signaling by Rho GTPases	-14.709	-12.9997	79/658	87,1072,1123,1152,1742,1778,2319,3014,3015,3020,3320,3326,3336,3799,3831,3954,4627,4698,4722,4952,5058,5062,5063,5170,5361,5518,5526,5528,5529,5580,6249,6714,7037,7112,7529,7531,7532,7533,7534,7879,8239,8301,8334,8335,8337,8338,8440,8452,8773,8776,8826,8874,8936,9181,10097,10134,10211,10458,10726,10810,10971,11113,11140,23122,23129,23256,23365,23580,25791,25813,30849,51138,51466,51517,51566,57584…	ACTN1,CFL1,CHN1,CKB,DLG4,DYNC1H1,FLOT2,H2AX,H2AZ1,H3-3A,HSP90AA1,HSP90AB1,HSPE1,KIF5B,KLC1,LETM1,MYH9,NDUFA5,NDUFS3,OCRL,PAK1,PAK2,PAK3,PDPK1,PLXNA1,PPP2R1A,PPP2R5B,PPP2R5D,PPP2R5E,PRKCD,CLIP1,SRC,TFRC,TMPO,YWHAB,YWHAE,YWHAG,YWHAH,YWHAZ,RAB7A,USP9X,PICALM,H2AC6,H2AC4,H2AC18,H2AC20,NCK2,CUL3,SNAP23,MTMR1,IQGAP1,ARHGEF7,WASF1,ARHGEF2,ACTR2,BCAP31,FLOT1,BAIAP2,NUDC,WASF3,YWHAQ,CIT,CDC37,CLASP2,PLXND…
20_Member	Reactome Gene Sets	R-HSA-9012999	RHO GTPase cycle	-7.89147	-6.67949	60/440	87,1123,1152,2319,2631,2909,3320,3326,3336,3954,4698,4722,4952,5058,5062,5063,5099,5361,6714,7037,7112,7879,8239,8301,8440,8452,8502,8773,8776,8826,8874,8936,8997,9181,9578,10134,10160,10211,10409,10458,10726,10810,10970,11075,11113,11135,11140,23092,23129,23256,23365,23580,25791,25813,26230,51138,51566,57584,57636,63916	ACTN1,CHN1,CKB,FLOT2,NIPSNAP2,ARHGAP35,HSP90AA1,HSP90AB1,HSPE1,LETM1,NDUFA5,NDUFS3,OCRL,PAK1,PAK2,PAK3,PCDH7,PLXNA1,SRC,TFRC,TMPO,RAB7A,USP9X,PICALM,NCK2,CUL3,PKP4,SNAP23,MTMR1,IQGAP1,ARHGEF7,WASF1,KALRN,ARHGEF2,CDC42BPB,BCAP31,FARP1,FLOT1,BASP1,BAIAP2,NUDC,WASF3,CKAP4,STMN2,CIT,CDC42EP1,CDC37,ARHGAP26,PLXND1,SCFD1,ARHGEF12,CDC42EP4,NGEF,SAMM50,TIAM2,COPS4,ARMCX3,ARHGAP21,ARHGAP23,ELMO2
