# Supplementary material for: Functional excitatory to inhibitory synaptic imbalance and loss of cognitive performance in people with Alzheimer’s disease neuropathologic change
Source: Acta Neuropathol. Author manuscript; Available in PMC 2023 Mar 8. (PMC9925531; doi:10.1007/s00401-022-02526-0)
Supplement: 1870575_Sup_file_11 [file NIHMS1870575-supplement-1870575_Sup_file_11.xlsx]

## Sheet: Annotation
Gene	original_id	AD__AMPA_	AD__GABA_	CTRL__AMPA_	CTRL__GABA_	MCI__AMPA_	MCI__GABA_	GO:0045333 cellular respiration	R-HSA-112316 Neuronal System	GO:0007005 mitochondrion organization	GO:0099003 vesicle-mediated transport in	R-HSA-422475 Axon guidance	GO:0006886 intracellular protein transpor	GO:0050804 modulation of chemical synapti	hsa01200 Carbon metabolism	GO:0140352 export from cell	WP4549 Fragile X syndrome	hsa00280 Valine, leucine and isoleucine	R-HSA-199991 Membrane Trafficking	GO:0010975 regulation of neuron projectio	R-HSA-382551 Transport of small molecules	R-HSA-1268020 Mitochondrial protein import	GO:0051640 organelle localization	R-HSA-6794362 Protein-protein interactions a	R-HSA-5578775 Ion homeostasis	hsa04721 Synaptic vesicle cycle	R-HSA-399719 Trafficking of AMPA receptors	TotalEvidenceCount
5361	PLXNA1	1	1	0	1	1	1	0	0	0	0	1	0	0	0	0	0	0	0	1	0	0	0	0	0	0	0	0
26086	GPSM1	1	1	1	0	1	1	0	0	0	0	0	0	0	0	0	0	0	0	0	0	0	0	0	0	0	0	0
3712	IVD	1	1	0	0	1	1	0	0	0	0	1	0	0	0	0	0	1	0	0	0	0	0	0	0	0	0	0
9868	TOMM70;TOMM70A	1	1	0	0	1	1	0	0	1	0	1	1	0	0	0	0	0	0	0	0	1	0	0	0	0	0	0
1738	DLD	1	1	0	0	1	1	1	0	0	0	1	0	0	1	0	0	1	0	0	1	0	0	0	0	0	1	0
2110	ETFDH	1	1	0	0	1	1	1	0	0	0	0	0	0	0	0	0	1	0	0	0	0	0	0	0	0	0	0
91584	PLXNA4	1	1	0	1	1	0	0	0	0	0	1	0	0	0	0	0	0	0	1	0	0	0	0	0	0	0	0
492	ATP2B3	1	1	0	0	1	1	0	0	0	0	0	0	0	0	1	0	0	0	0	1	0	0	0	1	0	0	0
29090	TIMM21	1	1	0	0	1	1	1	0	1	0	0	1	0	0	0	0	0	0	0	0	1	0	0	0	0	0	0
2044	EPHA5	1	1	0	0	1	1	0	0	0	0	1	0	0	0	0	0	0	0	0	0	0	0	0	0	0	0	0
491	ATP2B2	1	1	0	0	1	1	0	0	0	0	0	0	0	0	0	0	0	0	0	1	0	0	0	1	0	1	0
2781	GNAZ	1	1	0	0	1	1	0	0	0	0	0	0	0	0	0	0	0	0	0	0	0	0	0	0	0	0	0
2806	GOT2	1	1	0	0	1	1	0	0	0	0	1	0	0	1	0	0	1	0	0	0	0	0	0	0	0	0	0
5019	OXCT1	1	1	0	0	1	1	1	0	0	0	0	0	0	0	0	0	1	0	0	0	0	0	0	0	0	0	0
4729	NDUFV2	1	1	0	0	1	1	1	0	0	0	0	0	0	0	0	0	0	0	0	0	0	0	0	0	0	0	0
11112	HIBADH	1	1	0	0	1	1	0	0	0	0	1	0	0	1	0	0	1	0	0	0	0	0	0	0	0	0	0
8404	SPARCL1	1	1	0	0	1	1	0	0	0	0	0	0	0	0	0	0	0	0	0	0	0	0	0	0	0	0	0
493	ATP2B4	1	1	0	0	1	1	0	0	0	0	0	0	0	0	0	0	0	0	0	1	0	0	0	1	0	0	0
10409	BASP1	1	1	0	0	1	1	0	0	0	0	0	0	0	0	0	0	0	0	0	0	0	0	0	0	0	0	0
3098	HK1	1	1	0	0	1	1	1	0	0	0	0	1	0	1	0	0	1	0	0	1	1	0	0	1	0	0	0
2686	GGT7	1	0	1	0	1	1	0	0	0	0	1	0	0	1	0	0	0	0	0	0	0	0	0	0	0	0	0
490	ATP2B1	1	1	0	0	1	1	0	0	0	0	0	0	0	0	1	0	0	0	0	1	0	0	0	1	0	0	0
3709	ITPR2	1	1	0	0	1	0	1	0	0	0	0	0	0	0	0	0	0	0	0	1	0	0	0	1	0	0	0
23362	PSD3	1	1	0	1	0	0	0	0	0	0	0	0	0	0	0	0	0	0	0	0	0	0	0	0	0	0	0
6546	SLC8A1	1	1	0	0	0	1	0	0	0	0	0	0	0	0	1	0	0	0	0	1	0	0	0	1	0	0	0
1892	ECHS1	0	1	0	0	1	1	0	0	0	0	1	0	0	1	0	0	1	0	0	0	0	0	0	0	0	0	0
25873	RPL36	1	0	0	0	1	1	0	0	0	0	1	0	0	0	0	0	0	0	0	0	0	0	0	0	0	0	0
3916	LAMP1	0	0	1	0	1	1	0	0	0	0	0	1	0	0	0	0	0	0	0	0	0	1	0	0	0	0	0
55735	DNAJC11	1	0	1	0	0	1	0	0	1	0	0	0	0	0	0	0	0	0	0	0	0	0	0	0	0	0	0
535	ATP6V0A1	1	1	1	0	0	0	1	0	0	0	0	0	0	0	0	0	0	0	0	1	0	1	0	1	1	0	0
23092	ARHGAP26	1	1	0	1	0	0	0	0	0	0	0	0	0	0	0	0	0	0	0	0	0	0	0	0	0	0	0
7263	TST	0	0	0	1	1	1	0	0	0	0	1	0	0	1	0	0	1	0	0	0	1	0	0	0	0	0	0
50	ACO2	1	0	0	0	1	1	1	0	0	0	0	0	0	1	0	0	0	0	0	0	1	0	0	0	0	0	0
83692	CD99L2	0	0	1	0	1	1	0	0	0	0	0	0	0	0	0	0	0	0	0	0	0	0	0	0	0	0	0
10935	PRDX3	1	1	0	0	1	0	0	0	1	0	1	0	0	0	0	0	0	0	0	1	0	0	0	0	0	0	0
55691	FRMD4A	1	1	0	1	0	0	0	0	0	0	0	0	0	0	0	0	0	0	0	0	0	0	0	0	0	0	0
7915	ALDH5A1	1	1	0	0	1	0	0	1	0	0	0	0	0	0	1	1	1	0	0	0	0	0	0	0	1	0	0
2891	GRIA2	1	1	1	0	0	0	1	1	0	0	0	0	0	0	1	1	0	0	0	0	0	0	0	1	0	1	0
8428	STK24	1	1	1	0	0	0	0	0	0	0	0	0	0	0	0	0	0	0	1	0	0	0	0	0	0	0	0
29965	CDIP1	1	1	0	0	1	0	0	0	0	0	0	0	0	0	0	0	0	0	0	0	0	0	0	0	0	0	0
2824	GPM6B	1	0	0	0	1	1	0	0	0	0	0	0	0	0	1	0	0	0	0	0	0	0	0	0	0	0	0
26575	RGS17	1	1	1	0	0	0	0	0	0	0	0	0	0	0	0	0	0	0	0	0	0	0	0	0	0	0	0
2915	GRM5	1	0	0	0	1	1	1	1	0	0	0	0	1	0	1	1	0	0	1	1	0	0	1	0	0	1	0
5095	PCCA	1	0	0	0	1	1	0	0	0	0	0	0	0	1	0	0	1	0	0	0	0	0	0	0	0	0	0
3921	RPSA	1	0	0	0	1	1	0	0	0	0	1	0	0	0	0	0	0	0	0	0	0	0	0	0	0	0	0
219	ALDH1B1	1	0	0	0	1	1	0	0	0	0	0	0	0	1	0	0	1	0	0	0	0	0	0	0	0	0	0
6188	RPS3	0	0	1	0	1	1	0	0	0	0	1	0	0	0	0	0	0	0	0	0	0	0	0	0	0	0	0
27068	PPA2	1	0	0	0	1	1	1	0	0	0	1	0	0	0	0	0	0	0	0	0	0	0	0	0	0	0	0
8813	DPM1	1	0	0	0	1	1	1	0	0	0	1	0	0	0	0	0	0	0	0	0	0	1	0	0	0	0	0
3329	HSPD1	1	1	0	0	1	0	0	0	1	0	0	1	0	0	0	0	0	0	0	0	1	0	0	0	0	0	0
5589	PRKCSH	1	1	1	0	0	0	0	0	0	0	1	0	0	0	0	0	0	0	0	0	0	1	0	0	0	0	0
10873	ME3	1	0	0	0	1	1	1	0	0	0	0	0	0	1	0	0	0	0	0	0	0	0	0	0	0	0	0
27032	ATP2C1	1	1	0	1	0	0	0	0	0	0	0	0	0	0	0	0	0	0	0	1	0	0	0	1	0	0	0
488	ATP2A2	1	1	1	0	0	0	1	0	0	0	0	0	1	0	1	0	0	0	0	1	0	1	0	1	0	0	0
23508	TTC9	0	0	0	1	1	1	0	0	0	0	0	0	0	0	0	0	0	0	0	0	0	0	0	0	0	0	0
826	CAPNS1	0	0	1	0	1	1	0	0	0	0	0	0	0	0	0	0	0	0	0	0	0	0	0	0	0	0	0
10476	ATP5H;ATP5PD	1	0	0	0	1	1	1	0	0	0	0	0	0	0	0	0	0	0	0	0	0	0	0	0	0	0	0
18	ABAT	1	0	0	0	1	1	0	1	0	0	0	0	1	0	1	1	1	0	0	0	0	0	0	0	1	0	0
57512	GPR158	1	1	0	1	0	0	0	0	0	0	0	0	0	0	0	0	0	0	0	0	0	0	0	0	0	0	0
3336	HSPE1	1	0	0	0	1	1	0	0	0	0	0	0	0	0	0	0	0	0	0	0	0	0	0	0	0	0	0
148808	MFSD4;MFSD4A	1	1	0	1	0	0	0	0	0	0	0	0	0	0	0	0	0	0	0	0	0	0	0	0	0	0	0
762	CA4	1	1	0	1	0	0	0	0	0	0	0	0	0	0	0	0	0	0	0	1	0	0	0	1	0	0	0
3954	LETM1	1	1	0	1	0	0	0	0	1	0	0	0	0	0	0	0	0	0	0	1	1	0	0	0	0	0	0
56997	ADCK3;COQ8A	1	1	1	0	0	0	0	0	0	0	0	0	0	0	0	0	0	0	0	0	0	0	0	0	0	0	0
94081	SFXN1	0	1	0	0	1	1	0	0	0	0	0	0	0	0	0	0	0	0	0	1	1	0	0	0	0	0	0
23327	NEDD4L	1	1	1	0	0	0	0	0	0	0	0	0	0	0	0	0	0	0	1	1	0	0	0	1	0	0	0
4301	MLLT4;AFDN	1	1	1	0	0	0	0	0	0	0	0	0	0	0	0	0	0	0	0	0	0	0	0	1	0	0	0
36	ACADSB	1	1	0	0	0	1	0	0	0	0	1	0	0	0	0	0	1	0	0	0	0	0	0	0	0	0	0
9229	DLGAP1	0	0	0	0	1	1	0	1	0	0	0	0	1	0	1	0	0	0	0	0	0	0	1	0	0	0	0
23760	PITPNB	1	1	0	0	0	0	0	0	0	0	0	0	0	0	0	0	0	0	0	0	0	1	0	0	0	0	0
5747	PTK2	1	1	0	0	0	0	1	0	0	0	1	0	0	1	0	0	0	0	1	0	0	0	0	0	0	0	0
23265	EXOC7	1	1	0	0	0	0	0	0	0	0	0	0	0	0	1	0	0	1	0	0	0	1	0	0	0	0	0
9361	LONP1	0	0	1	0	1	0	0	0	1	0	0	0	0	0	0	0	0	0	0	0	0	0	0	0	0	0	0
2932	GSK3B	1	0	0	0	1	0	1	0	1	0	1	0	1	0	1	0	0	0	1	0	1	0	0	1	0	0	0
3185	HNRNPF	0	0	0	0	1	1	0	0	0	0	1	0	0	0	0	0	0	0	0	0	0	0	0	0	0	0	0
283209	PGM2L1	1	1	0	0	0	0	0	0	0	0	0	0	0	0	0	0	0	0	0	0	0	0	0	0	0	0	0
4710	NDUFB4	1	1	0	0	0	0	1	0	1	0	0	0	0	0	0	0	0	0	0	0	0	0	0	0	0	0	0
81876	RAB1B	1	0	0	1	0	0	0	0	0	0	0	1	0	0	0	0	0	1	0	0	0	1	0	0	0	0	0
728294	D2HGDH	1	1	0	0	0	0	1	0	0	0	0	0	0	1	0	0	0	0	0	0	0	0	0	0	0	0	0
161	AP2A2	1	1	0	0	0	0	1	1	0	1	1	1	0	0	0	0	0	1	0	1	0	0	0	1	1	1	0
4043	LRPAP1	0	0	0	0	1	1	0	0	0	0	0	0	0	0	0	0	0	0	0	0	0	0	0	0	0	0	0
54776	PPP1R12C	1	1	0	0	0	0	0	0	0	0	0	0	0	0	0	0	0	0	0	0	0	0	0	0	0	0	0
1264	CNN1	1	1	0	0	0	0	0	0	0	0	0	0	0	0	0	0	0	0	0	0	0	0	0	0	0	0	0
5865	RAB3B	1	0	0	1	0	0	0	0	0	0	0	0	0	0	1	0	0	1	0	0	0	1	0	0	0	0	0
118427	OLFM3	1	1	0	0	0	0	0	0	0	0	0	0	0	0	0	0	0	0	0	0	0	0	0	0	0	0	0
22997	IGSF9B	1	1	0	0	0	0	0	0	0	0	0	0	0	0	0	0	0	0	0	0	0	0	0	0	0	0	0
4698	NDUFA5	0	0	0	0	1	1	1	0	1	0	0	0	0	0	0	0	0	0	0	0	0	0	0	0	0	0	0
9891	NUAK1	1	1	0	0	0	0	0	0	0	0	0	0	0	0	0	0	0	0	0	0	0	0	0	0	0	0	0
226	ALDOA	1	1	0	0	0	0	1	0	0	0	0	0	0	1	0	0	0	0	1	1	0	0	0	1	0	0	0
80777	CYB5B	0	0	0	0	1	1	0	0	0	0	0	0	0	0	0	0	0	0	0	0	0	0	0	0	0	0	0
2547	XRCC6	0	0	0	0	1	1	0	0	0	0	0	0	0	0	0	0	0	0	0	0	0	0	0	0	0	0	0
54664	TMEM106B	1	1	0	0	0	0	0	0	0	0	0	0	0	0	0	0	0	0	1	1	0	1	0	0	0	0	0
27445	PCLO	1	1	0	0	0	0	0	0	0	1	0	0	0	0	1	0	0	0	0	0	0	1	0	1	0	0	0
285148	IAH1	1	1	0	0	0	0	0	0	0	0	0	0	0	0	0	0	0	0	0	0	0	0	0	0	0	0	0
2043	EPHA4	1	0	1	0	0	0	0	0	0	0	1	0	1	0	0	1	0	0	1	0	0	0	0	0	0	0	0
5532	PPP3CB	1	0	1	0	0	0	1	0	0	0	1	0	1	0	1	0	0	0	0	0	0	0	0	1	0	1	0
81	ACTN4	1	1	0	0	0	0	0	0	0	0	0	0	0	0	0	0	0	0	1	0	0	1	0	1	0	0	0
9885	OSBPL2	1	1	0	0	0	0	0	0	0	0	0	0	0	0	0	0	0	0	0	0	0	0	0	0	0	0	0
23078	VWA8	1	1	0	0	0	0	0	0	0	0	0	0	0	0	0	0	0	0	0	0	0	0	0	0	0	0	0
30001	ERO1L;ERO1A	1	1	0	0	0	0	0	0	0	0	1	0	0	0	0	0	0	0	0	1	0	0	0	0	0	0	0
7798	LUZP1	1	1	0	0	0	0	0	0	0	0	0	0	0	0	0	0	0	0	0	0	0	0	0	0	0	0	0
4701	NDUFA7	1	1	0	0	0	0	1	0	0	0	1	0	0	0	0	0	0	0	0	0	0	0	0	0	0	0	0
5162	PDHB	1	1	0	0	0	0	1	0	0	0	1	0	0	1	0	0	0	0	0	0	0	0	0	0	0	0	0
164	AP1G1	1	1	0	0	0	0	0	0	0	1	0	1	0	0	1	0	0	1	0	0	0	1	0	0	0	0	0
2051	EPHB6	1	1	0	0	0	0	0	0	0	0	1	0	0	0	0	0	0	0	0	0	0	0	0	0	0	0	0
6002	RGS12	1	1	0	0	0	0	0	0	0	0	0	0	0	0	0	0	0	0	0	0	0	0	0	0	0	0	0
8671	SLC4A4	1	1	0	0	0	0	0	0	0	0	0	0	0	0	1	0	0	0	0	1	0	0	0	1	0	0	0
6128	RPL6	1	0	0	0	1	0	0	0	0	0	1	0	0	0	0	0	0	0	0	0	0	0	0	0	0	0	0
29110	TBK1	1	0	1	0	0	0	1	0	0	0	1	0	0	0	0	0	0	0	0	0	0	0	0	1	0	0	0
5690	PSMB2	1	1	0	0	0	0	1	0	0	0	1	0	0	0	0	0	0	0	0	1	0	0	0	0	0	0	0
8522	GAS7	1	0	1	0	0	0	0	0	0	0	0	0	0	0	0	0	0	0	0	0	0	0	0	0	0	0	0
85300	ATCAY	0	1	0	1	0	0	0	0	1	0	0	0	0	0	0	0	0	0	0	0	0	1	0	0	0	0	0
347862	PDDC1;GATD1	0	0	0	0	1	1	0	0	0	0	0	0	0	0	0	0	0	0	0	0	0	0	0	0	0	0	0
4062	LY6H	0	0	0	1	0	1	0	0	0	0	0	0	0	0	1	0	0	0	0	0	0	0	0	0	0	0	0
25791	NGEF	1	0	0	1	0	0	0	0	0	0	1	0	0	0	0	0	0	0	1	0	0	0	0	0	0	0	0
23396	PIP5K1C	1	1	0	0	0	0	1	0	0	1	1	0	0	0	1	0	0	1	0	0	0	0	0	0	0	0	0
11069	RAPGEF4	1	1	0	0	0	0	0	0	0	0	0	0	0	0	1	0	0	0	0	0	0	0	0	1	0	0	0
659	BMPR2	1	1	0	0	0	0	1	0	0	0	1	0	0	0	0	0	0	0	1	0	0	0	0	0	0	0	0
6821	SUOX	1	1	0	0	0	0	0	0	0	0	1	0	0	0	0	0	0	0	0	0	0	0	0	0	0	0	0
6230	RPS25	1	1	0	0	0	0	0	0	0	0	1	0	0	0	0	0	0	0	0	0	0	0	0	0	0	0	0
6845	VAMP7	0	0	0	0	1	1	0	0	0	1	0	0	0	0	1	0	0	1	0	0	0	1	0	0	0	0	0
6175	RPLP0	1	0	0	1	0	0	0	0	0	0	1	0	0	0	0	0	0	0	0	0	0	0	0	0	0	0	0
57599	WDR48	0	1	1	0	0	0	0	0	0	0	0	0	0	0	0	0	0	0	0	0	0	0	0	0	0	0	0
8502	PKP4	0	0	0	0	1	1	0	0	0	0	0	0	0	0	0	0	0	0	0	0	0	0	0	0	0	0	0
8724	SNX3	1	0	1	0	0	0	0	0	0	0	0	0	0	0	0	0	0	0	1	0	0	1	0	0	0	0	0
133121	ENPP6	0	0	0	0	1	1	0	0	0	0	0	0	0	0	0	0	0	0	0	0	0	0	0	0	0	0	0
9026	HIP1R	1	1	0	0	0	0	0	0	1	1	0	0	0	0	0	0	0	1	0	0	1	0	0	0	0	0	0
1743	DLST	1	1	0	0	0	0	1	0	0	0	1	0	0	1	0	0	1	0	0	0	0	0	0	0	0	0	0
1977	EIF4E	1	1	0	0	0	0	0	0	0	0	1	0	1	0	0	1	0	0	0	0	0	0	0	0	0	0	0
9114	ATP6V0D1	1	1	0	0	0	0	1	0	0	0	1	0	0	0	0	0	0	0	0	1	0	0	0	1	1	0	0
2909	ARHGAP35	1	1	0	0	0	0	0	0	0	0	1	0	0	0	0	0	0	0	1	0	0	0	0	0	0	0	0
9238	TBRG4	0	0	0	0	1	1	0	0	0	0	0	0	0	0	0	0	0	0	0	0	0	0	0	0	0	0	0
256714	MAP7D2	1	1	0	0	0	0	0	0	0	0	0	0	0	0	0	0	0	0	0	0	0	0	0	0	0	0	0
4726	NDUFS6	1	0	0	0	0	1	1	0	0	0	0	0	0	0	0	0	0	0	0	0	0	0	0	0	0	0	0
57468	SLC12A5	1	1	0	0	0	0	0	0	0	0	0	0	1	0	1	0	0	0	0	1	0	0	0	1	0	0	0
2936	GSR	1	1	0	0	0	0	1	0	0	0	1	0	0	1	0	0	0	0	0	1	0	0	0	1	0	0	0
3187	HNRNPH1	0	0	1	0	1	0	0	0	0	0	1	0	0	0	0	0	0	0	0	0	0	0	0	0	0	0	0
7102	TSPAN7	1	1	0	0	0	0	0	1	0	0	0	0	0	0	0	0	0	0	0	0	0	0	0	0	0	1	0
386617	KCTD8	0	0	0	1	0	1	0	0	0	0	0	0	0	0	0	0	0	0	0	0	0	0	0	0	0	0	0
63027	SLC22A23	1	1	0	0	0	0	0	0	0	0	0	0	0	0	0	0	0	0	0	0	0	0	0	0	0	0	0
156	ADRBK1;GRK2	1	1	0	0	0	0	0	0	0	1	0	0	0	0	1	0	0	1	0	0	0	0	0	1	0	0	0
388753	COA6	1	1	0	0	0	0	1	0	0	0	0	0	0	0	0	0	0	0	0	0	1	0	0	0	0	0	0
7163	TPD52	0	0	0	0	1	1	0	0	0	0	0	0	0	0	1	0	0	1	0	0	0	0	0	0	0	0	0
5495	PPM1B	1	1	0	0	0	0	0	0	0	0	1	0	0	0	0	0	0	0	0	0	0	0	0	0	0	0	0
23072	HECW1	1	0	0	1	0	0	0	0	0	0	0	0	0	0	0	0	0	0	1	0	0	0	0	1	0	0	0
9890	PLPPR4;LPPR4	1	1	0	0	0	0	0	0	0	0	0	0	1	0	0	0	0	0	0	0	0	0	0	1	0	0	0
6017	RLBP1	1	1	0	0	0	0	0	0	0	0	0	0	0	0	0	0	0	0	0	0	0	0	0	0	0	0	0
51761	ATP8A2	1	0	1	0	0	0	0	0	0	0	0	0	1	0	0	0	0	0	1	1	0	0	0	1	0	0	0
5635	PRPSAP1	0	0	0	0	1	1	1	0	0	0	0	0	0	0	0	0	0	0	0	0	0	0	0	0	0	0	0
57403	RAB22A	1	1	0	0	0	0	0	0	0	1	0	1	0	0	0	0	0	1	0	0	0	1	0	0	0	0	0
5160	PDHA1	0	0	0	0	1	1	1	0	0	0	1	0	0	1	0	0	0	0	0	0	0	0	0	0	0	1	0
5792	PTPRF	0	1	1	0	0	0	0	1	0	0	0	0	0	0	0	0	0	0	1	0	0	0	1	0	0	0	0
10447	FAM3C	1	1	0	0	0	0	0	0	0	0	0	0	0	0	0	0	0	0	0	0	0	0	0	0	0	0	0
2561	GABRB2	1	1	0	0	0	0	1	1	0	0	0	0	0	0	1	1	0	0	0	1	0	0	0	0	0	1	0
2675	GFRA2	1	1	0	0	0	0	0	0	0	0	1	0	0	0	0	0	0	0	0	0	0	0	0	0	0	0	0
6897	TARS;TARS1	1	1	0	0	0	0	0	0	0	0	1	0	0	0	0	0	1	0	0	0	0	0	0	0	0	0	0
6191	RPS4X	0	0	0	0	1	1	0	0	0	0	1	0	0	0	0	0	0	0	0	0	0	0	0	0	0	0	0
529	ATP6V1E1	1	1	0	0	0	0	1	0	0	0	1	0	0	0	0	0	0	0	0	1	0	0	0	1	1	0	0
51449	PCYOX1	1	0	1	0	0	0	0	0	0	0	0	0	0	0	0	0	0	0	0	1	0	0	0	0	0	0	0
3155	HMGCL	0	0	0	0	1	1	1	0	1	0	0	0	0	1	0	0	1	0	0	0	1	0	0	0	0	0	0
6130	RPL7A	0	0	0	0	1	1	0	0	0	0	1	0	0	0	0	0	0	0	0	0	0	0	0	0	0	0	0
1657	DMXL1	1	1	0	0	0	0	0	0	0	0	0	0	0	0	0	0	0	0	0	1	0	0	0	0	0	0	0
1315	COPB1	1	0	1	0	0	0	0	0	0	0	0	1	0	0	0	0	0	1	0	0	0	1	0	0	0	0	0
140679	SLC32A1	1	1	0	0	0	0	1	1	0	1	0	0	0	0	1	0	0	0	0	1	0	0	0	0	1	1	0
9513	FXR2	0	0	0	0	1	1	0	0	0	0	0	0	0	0	0	0	0	0	1	0	0	0	0	0	0	0	0
51102	MECR	1	1	0	0	0	0	0	0	0	0	0	0	0	0	0	0	0	0	0	0	0	0	0	0	0	0	0
115	ADCY9	1	1	0	0	0	0	1	1	0	0	0	0	0	0	0	0	0	0	0	1	0	0	0	1	0	0	0
55347	ABHD10	1	0	1	0	0	0	0	0	0	0	0	0	0	0	0	0	0	0	0	0	0	0	0	0	0	0	0
197322	ACSF3	1	1	0	0	0	0	1	0	0	0	1	0	0	1	0	0	1	0	0	0	0	0	0	0	0	0	0
54413	NLGN3	1	1	0	0	0	0	0	1	0	1	0	0	1	0	1	0	0	0	1	0	0	0	1	0	0	0	0
55862	ECHDC1	0	0	0	0	1	1	0	0	0	0	0	0	0	0	0	0	1	0	0	0	0	0	0	0	0	0	0
11122	PTPRT	1	0	1	0	0	0	0	0	0	0	0	0	0	0	0	0	0	0	0	0	0	0	0	0	0	0	0
6653	SORL1	1	1	0	0	0	0	0	0	0	1	0	1	0	0	0	0	0	0	1	0	0	1	0	0	0	0	0
4580	MTX1	1	0	0	0	0	1	0	0	1	0	0	1	0	0	1	0	0	0	0	0	1	0	0	0	0	0	0
23171	GPD1L	0	0	0	0	1	1	0	0	0	0	0	0	0	0	0	0	0	0	0	0	0	0	0	1	0	0	0
2671	GFER	1	1	0	0	0	0	0	0	0	0	0	0	0	0	0	0	0	0	0	0	1	0	0	0	0	0	0
55973	BCAP29	1	1	0	0	0	0	0	0	0	0	0	1	0	0	0	0	0	0	0	0	0	1	0	0	0	0	0
6509	SLC1A4	1	1	0	0	0	0	0	0	0	0	0	0	1	0	1	0	0	0	0	1	0	0	0	1	0	1	0
10681	GNB5	1	0	1	0	0	0	1	1	0	0	0	0	0	1	0	0	0	0	0	1	0	0	0	0	0	0	0
3265	HRAS	0	1	0	1	0	0	1	1	0	1	1	0	1	1	0	0	0	0	1	0	0	0	0	1	0	0	0
498	ATP5A1;ATP5F1A	1	1	0	0	0	0	1	0	0	0	0	0	0	0	0	0	0	0	0	1	1	0	0	0	0	0	0
51522	TMEM14C	0	0	0	0	1	1	0	0	0	0	0	0	0	0	0	0	0	0	0	0	1	0	0	0	0	0	0
26037	SIPA1L1	1	1	0	0	0	0	0	1	0	0	0	0	1	0	0	0	0	0	1	0	0	0	1	0	0	0	0
22979	EFR3B	1	1	0	0	0	0	1	0	0	0	0	0	0	0	0	0	0	0	0	0	0	0	0	0	0	0	0
3939	LDHA	1	1	0	0	0	0	1	0	0	0	0	0	0	1	0	0	0	0	0	0	0	0	0	0	0	0	0
23530	NNT	0	0	0	0	1	1	1	0	0	0	0	0	0	1	0	0	0	0	0	1	0	0	0	0	0	0	0
221981	THSD7A	1	1	0	0	0	0	0	0	0	0	0	0	0	0	0	0	0	0	0	0	0	0	0	0	0	0	0
5250	SLC25A3	1	1	0	0	0	0	0	0	0	0	0	0	0	0	0	0	0	0	0	1	1	0	0	0	0	0	0
57118	CAMK1D	1	0	0	1	0	0	0	0	0	0	0	0	0	0	0	0	0	0	1	0	0	0	0	1	0	0	0
81855	SFXN3	1	1	0	0	0	0	0	0	0	0	0	0	0	0	0	0	0	0	0	1	1	0	0	0	0	0	0
4714	NDUFB8	1	1	0	0	0	0	1	0	1	0	0	0	0	0	0	0	0	0	0	0	1	0	0	0	0	0	0
51635	DHRS7	1	0	1	0	0	0	0	0	0	0	0	0	0	0	0	0	0	0	0	0	0	0	0	0	0	0	0
6687	SPG7	1	1	0	0	0	0	0	0	1	0	0	0	0	0	0	0	0	0	0	1	1	0	0	0	0	0	0
521	ATP5ME;ATP5I	1	1	0	0	0	0	1	0	0	0	0	0	0	0	0	0	0	0	0	0	0	0	0	0	0	0	0
2785	GNG3	1	1	0	0	0	0	1	1	0	0	0	0	0	1	0	0	0	0	0	1	0	0	0	0	0	0	0
284697	KIAA1107;BTBD8	1	1	0	0	0	0	0	0	0	1	0	0	0	0	0	0	0	0	0	0	0	0	0	0	0	0	0
5297	PI4KA	1	1	0	0	0	0	1	0	0	0	0	0	0	0	0	0	0	0	0	0	0	0	0	0	0	0	0
6616	SNAP25	1	0	0	1	0	0	0	1	0	1	0	0	1	0	1	0	0	0	1	1	0	1	0	1	1	0	0
10452	TOMM40	1	0	1	0	0	0	1	0	1	0	0	1	0	0	0	0	0	0	0	0	1	0	0	0	0	0	0
128866	CHMP4B	0	0	0	0	1	1	0	0	0	0	1	1	0	0	0	0	0	1	0	0	0	1	0	0	0	0	0
5096	PCCB	1	0	0	0	1	0	0	0	0	0	0	0	0	1	0	0	1	0	0	0	0	0	0	0	0	0	0
6206	RPS12	0	0	0	0	1	1	0	0	0	0	1	0	0	0	0	0	0	0	0	0	0	0	0	0	0	0	0
56936	CCDC177	1	1	0	0	0	0	0	0	0	0	0	0	0	0	0	0	0	0	0	0	0	0	0	0	0	0	0
8874	ARHGEF7	1	1	0	0	0	0	0	1	0	0	1	0	0	0	0	0	0	0	1	0	0	0	0	0	0	0	0
7525	YES1	1	1	0	0	0	0	0	0	0	0	1	0	0	0	0	0	0	0	0	0	0	0	0	0	0	0	0
8079	MLF2	1	1	0	0	0	0	0	0	0	0	0	0	0	0	0	0	0	0	0	0	0	0	0	0	0	0	0
5798	PTPRN	1	1	0	0	0	0	0	0	0	0	0	0	0	0	1	0	0	0	0	1	0	1	0	0	0	0	0
7087	ICAM5	1	1	0	0	0	0	0	0	0	0	0	0	0	0	0	0	0	0	0	0	0	0	0	0	0	0	0
11168	PSIP1	0	0	0	0	1	1	0	0	0	0	0	0	0	0	0	0	0	0	0	0	0	0	0	0	0	0	0
9847	C2CD5	1	1	0	0	0	0	0	0	0	0	0	1	0	0	0	0	0	1	0	0	1	0	0	0	0	0	0
5636	PRPSAP2	0	0	0	0	1	1	1	0	0	0	0	0	0	0	0	0	0	0	0	0	0	0	0	0	0	0	0
50808	AK3	0	0	0	0	1	1	1	0	0	0	0	0	0	0	0	0	0	0	0	0	0	0	0	0	0	0	0
8452	CUL3	1	0	0	0	0	1	0	0	0	0	1	0	0	0	0	0	0	0	0	0	0	1	0	1	0	0	0
27034	ACAD8	1	1	0	0	0	0	0	0	0	0	1	0	0	0	0	0	1	0	0	0	0	0	0	0	0	0	0
26985	AP3M1	1	1	0	0	0	0	0	0	0	1	0	1	0	0	0	0	0	0	0	0	0	1	0	0	0	0	0
9922	IQSEC1	1	1	0	0	0	0	0	0	0	0	0	0	0	0	0	0	0	0	0	0	0	0	0	0	0	0	0
4190	MDH1	1	1	0	0	0	0	1	0	0	0	0	0	0	1	0	0	0	0	0	0	0	0	0	1	0	0	0
7447	VSNL1	0	0	0	0	1	1	0	0	0	0	0	0	0	0	0	0	0	0	0	0	0	0	0	0	0	0	0
2035	EPB41	1	1	0	0	0	0	0	1	0	0	0	0	0	0	0	0	0	0	1	0	0	0	1	0	0	0	0
291	SLC25A4	1	1	0	0	0	0	1	0	1	0	0	0	0	0	0	0	0	0	0	1	1	0	0	1	1	0	0
55333	SYNJ2BP	0	0	0	0	1	1	0	0	0	0	0	1	0	0	1	0	0	0	0	0	0	0	0	0	0	0	0
2108	ETFA	0	0	0	0	1	1	1	0	0	0	0	0	0	0	0	0	1	0	0	0	0	0	0	0	0	0	0
5362	PLXNA2	1	0	0	1	0	0	0	0	0	0	1	0	0	0	0	0	0	0	1	0	0	0	0	0	0	0	0
30849	PIK3R4	1	0	0	1	0	0	1	0	0	0	1	1	0	0	0	0	0	0	0	0	0	0	0	0	0	0	0
389813	C9orf172;AJM1	1	1	0	0	0	0	0	0	0	0	0	0	0	0	0	0	0	0	0	0	0	0	0	0	0	0	0
23129	PLXND1	1	1	0	0	0	0	0	0	0	0	1	0	0	0	0	0	0	0	1	0	0	0	0	0	0	0	0
1729	DIAPH1	1	1	0	0	0	0	0	0	0	0	0	1	0	0	0	0	0	0	1	0	0	0	0	0	0	0	0
8799	PEX11B	1	1	0	0	0	0	0	0	0	0	0	0	0	0	0	0	0	0	0	0	1	0	0	0	0	0	0
6513	SLC2A1	0	0	0	0	1	1	1	0	0	0	0	0	0	0	0	0	0	0	0	1	0	0	0	1	0	1	0
4718	NDUFC2	1	1	0	0	0	0	1	0	1	0	0	0	0	0	0	0	0	0	0	0	0	0	0	0	0	0	0
9495	AKAP5	1	1	0	0	0	0	0	1	0	0	1	0	1	0	1	1	0	0	0	0	0	0	0	0	0	1	0
57605	PITPNM2	0	0	0	0	1	1	1	0	0	0	0	0	0	0	0	0	0	0	0	0	0	0	0	0	0	0	0
6534	SLC6A7	1	1	0	0	0	0	0	0	0	0	1	0	0	0	1	0	0	0	0	1	0	0	0	1	1	0	0
57584	ARHGAP21	1	1	0	0	0	0	0	0	0	0	0	0	0	0	0	0	0	0	0	0	0	1	0	0	0	0	0
2775	GNAO1	1	1	0	0	0	0	1	0	0	0	0	0	0	0	0	0	0	0	0	0	0	0	0	1	0	0	0
58512	DLGAP3	1	1	0	0	0	0	0	1	0	0	0	0	1	0	0	1	0	0	0	0	0	0	1	0	0	0	0
118881	COMTD1	1	1	0	0	0	0	0	0	0	0	0	0	0	0	0	0	0	0	0	0	0	0	0	0	0	0	0
115827	RAB3C	1	0	0	1	0	0	0	0	0	0	0	0	0	0	1	0	0	1	0	0	0	1	0	0	0	0	0
112755	STX1B	1	1	0	0	0	0	0	0	0	1	0	1	1	0	1	0	0	0	1	0	0	1	0	0	1	0	0
57863	CADM3	1	1	0	0	0	0	0	0	0	0	0	0	0	0	0	0	0	0	0	0	0	0	0	0	0	0	0
56776	FMN2	1	0	0	1	0	0	0	0	0	0	0	0	0	0	0	0	0	0	0	0	0	1	0	0	0	0	0
10989	IMMT	0	0	0	0	1	1	0	0	1	0	0	0	0	0	0	0	0	0	0	1	0	0	0	0	0	0	0
781	CACNA2D1	1	1	0	0	0	0	0	1	0	0	0	0	0	0	0	0	0	0	0	1	0	0	0	1	0	0	0
1995	ELAVL3	0	0	0	1	1	0	0	0	0	0	0	0	0	0	0	0	0	0	0	0	0	0	0	0	0	0	0
29993	PACSIN1	1	1	0	0	0	0	0	0	0	1	0	0	0	0	0	0	0	1	1	0	0	0	0	0	0	0	0
80725	SRCIN1	0	0	0	0	1	1	0	0	0	0	0	0	0	0	1	0	0	0	1	0	0	0	0	0	0	0	0
139322	APOOL	1	1	0	0	0	0	0	0	1	0	0	0	0	0	0	0	0	0	0	0	0	0	0	0	0	0	0
55753	OGDHL	0	0	0	0	1	1	1	0	0	0	0	0	0	1	0	0	0	0	0	0	0	0	0	0	0	0	0
64975	MRPL41	1	1	0	0	0	0	0	0	0	0	1	0	0	0	0	0	0	0	0	0	0	0	0	0	0	0	0
83693	HSDL1	0	0	0	0	1	1	0	0	0	0	0	0	0	0	0	0	0	0	0	0	0	0	0	0	0	0	0
2281	FKBP1B	1	1	0	0	0	0	0	0	0	0	0	0	0	0	1	0	0	0	1	1	0	0	0	1	0	0	0
3376	IARS;IARS1	1	0	1	0	0	0	0	0	0	0	1	0	0	1	0	0	1	0	0	0	0	0	0	0	0	0	0
23140	ZZEF1	1	1	0	0	0	0	0	0	0	0	0	0	1	0	0	0	0	0	0	0	0	0	0	0	0	0	0
8508	NIPSNAP1	1	1	0	0	0	0	0	0	0	0	0	0	0	0	0	0	0	0	0	0	0	0	0	0	0	0	0
57553	MICAL3	1	1	0	0	0	0	0	0	0	0	0	0	0	0	1	0	0	0	0	0	0	0	0	0	0	0	0
9145	SYNGR1	1	1	0	0	0	0	0	0	0	0	0	1	1	0	1	0	0	0	0	0	0	0	0	0	0	0	0
22895	RPH3A	1	1	0	0	0	0	0	0	0	0	0	1	0	0	1	0	0	0	0	0	0	0	1	0	0	0	0
23312	DMXL2	1	1	0	0	0	0	0	0	0	0	0	0	0	0	0	0	0	0	0	1	0	0	0	0	0	0	0
8803	SUCLA2	1	1	0	0	0	0	1	0	0	0	1	0	0	1	0	0	0	0	0	0	0	0	0	0	0	0	0
3419	IDH3A	1	1	0	0	0	0	1	0	0	0	0	0	0	1	0	0	0	0	0	0	0	0	0	0	0	0	0
3028	HSD17B10	0	0	0	0	1	1	1	0	1	0	1	0	0	0	0	0	1	0	0	0	0	0	0	0	0	0	0
22999	RIMS1	1	1	0	0	0	0	1	1	0	1	0	1	1	0	1	0	0	0	1	0	0	0	0	0	1	0	0
3897	L1CAM	1	0	0	1	0	0	0	0	0	0	1	0	0	0	0	0	0	0	1	0	0	0	0	0	0	0	0
5955	RCN2	0	0	0	0	1	1	0	0	0	0	0	0	0	0	0	0	0	0	0	0	0	0	0	0	0	0	0
51440	HPCAL4	0	0	0	0	1	1	0	0	0	0	0	0	0	0	0	0	0	0	0	0	0	0	0	0	0	0	0
1431	CS	1	1	0	0	0	0	1	0	0	0	0	0	0	1	0	0	0	0	0	0	1	0	0	0	0	0	0
23780	APOL2	1	1	0	0	0	0	0	0	0	0	0	0	0	0	0	0	0	0	0	0	0	0	0	0	0	0	0
10490	VTI1B	1	1	0	0	0	0	0	0	0	0	0	1	0	0	1	0	0	0	0	0	0	1	0	0	0	0	0
777	CACNA1E	1	1	0	0	0	0	0	1	0	0	0	0	0	0	1	0	0	0	0	1	0	0	0	1	0	0	0
4709	NDUFB3	1	1	0	0	0	0	1	0	1	0	0	0	0	0	0	0	0	0	0	0	0	0	0	0	0	0	0
94097	SFXN5	0	0	0	0	1	1	0	0	0	0	0	0	0	0	0	0	0	0	0	0	1	0	0	0	0	0	0
8541	PPFIA3	1	1	0	0	0	0	0	1	0	1	0	0	1	0	1	0	0	0	0	0	0	1	1	0	1	0	0
2782	GNB1	0	1	0	1	0	0	1	1	0	0	0	0	0	1	1	0	0	0	0	1	0	0	0	0	0	0	0
55512	SMPD3	1	1	0	0	0	0	1	0	0	0	1	0	0	0	1	0	0	0	0	0	0	0	0	0	0	0	0
2560	GABRB1	1	1	0	0	0	0	1	1	0	0	0	0	0	0	1	0	0	0	0	1	0	0	0	0	0	1	0
3313	HSPA9	1	1	0	0	0	0	0	0	1	0	1	1	0	1	0	0	0	0	0	0	1	0	0	0	0	0	0
6125	RPL5	0	0	0	0	1	1	0	0	0	0	1	0	0	0	0	0	0	0	0	0	0	0	0	0	0	0	0
348980	HCN1	1	1	0	0	0	0	0	1	0	0	0	0	1	0	0	1	0	0	0	1	0	0	0	1	0	0	0
1737	DLAT	1	1	0	0	0	0	1	0	0	0	1	0	0	1	0	0	0	0	0	0	0	0	0	0	0	1	0
2109	ETFB	0	0	0	1	0	1	1	0	0	0	0	0	0	0	0	0	1	0	0	0	0	0	0	0	0	0	0
55326	AGPAT5	1	0	0	0	1	0	1	0	0	0	0	0	0	0	0	0	0	0	0	0	0	0	0	0	0	0	0
6456	SH3GL2	1	0	0	1	0	0	0	0	0	1	1	0	0	0	0	0	0	1	0	0	0	0	0	0	0	0	0
23392	ECPAS;ECM29	1	1	0	0	0	0	0	0	0	0	0	0	0	0	0	0	0	0	0	0	0	0	0	0	0	0	0
128	ADH5	0	0	0	0	1	1	1	0	0	0	0	0	0	1	0	0	0	0	0	0	0	0	0	0	0	0	0
7381	UQCRB	0	0	1	0	0	1	1	0	0	0	0	0	0	0	0	0	0	0	0	0	0	0	0	1	0	0	0
414919	C8orf82	1	1	0	0	0	0	0	0	0	0	0	0	0	0	0	0	0	0	0	0	0	0	0	0	0	0	0
79885	HDAC11	0	0	0	0	1	1	0	0	0	0	0	0	0	0	0	0	0	0	0	0	0	0	0	0	0	0	0
27089	UQCRQ	0	0	0	0	1	1	1	0	0	0	0	0	0	0	0	0	0	0	0	0	0	0	0	1	0	0	0
6164	RPL34	0	0	0	0	1	1	0	0	0	0	1	0	0	0	0	0	0	0	0	0	0	0	0	0	0	0	0
9567	GTPBP1	1	1	0	0	0	0	1	0	0	0	1	0	0	0	0	0	0	0	0	0	0	0	0	0	0	0	0
55335	NIPSNAP3B	1	1	0	0	0	0	0	0	0	0	0	0	0	0	0	0	0	0	0	0	0	0	0	0	0	0	0
2820	GPD2	1	0	1	0	0	0	1	0	0	0	0	0	0	0	0	0	0	0	0	0	0	0	0	0	0	0	0
9379	NRXN2	1	1	0	0	0	0	0	1	0	0	0	0	1	0	1	0	0	0	0	0	0	0	1	0	0	0	0
3309	HSPA5	0	0	0	1	1	0	1	0	0	0	1	1	0	0	0	0	0	0	1	0	1	0	0	1	0	0	0
145567	TTC7B	1	1	0	0	0	0	1	0	0	0	0	0	0	0	0	0	0	0	0	0	0	0	0	0	0	0	0
1173	AP2M1	1	1	0	0	0	0	1	1	0	1	1	1	0	0	0	1	0	1	0	1	0	1	0	1	1	1	0
8895	CPNE3	0	0	0	0	1	1	0	0	0	0	0	0	0	0	0	0	0	0	0	0	0	0	0	0	0	0	0
51719	CAB39	1	1	0	0	0	0	0	0	0	0	0	0	0	0	0	0	0	0	0	0	0	0	0	0	0	0	0
4967	OGDH	0	0	0	0	1	1	1	0	0	0	1	0	0	1	0	0	0	0	0	0	0	0	0	0	0	0	0
55972	SLC25A40	1	1	0	0	0	0	0	0	0	0	0	0	0	0	0	0	0	0	0	0	1	0	0	0	0	0	0
85465	EPT1;SELENOI	0	0	0	0	1	1	0	0	0	0	0	0	0	0	0	0	0	0	0	0	0	0	0	0	0	0	0
8607	RUVBL1	1	1	0	0	0	0	0	0	0	0	0	0	0	0	0	0	0	0	0	0	0	0	0	0	0	0	0
38	ACAT1	1	0	0	0	1	0	1	0	0	0	1	0	0	1	0	0	1	0	0	0	0	0	0	0	0	0	0
4139	MARK1	1	1	0	0	0	0	0	0	0	0	0	0	0	0	0	0	0	0	1	0	0	1	0	0	0	0	0
513	ATP5D;ATP5F1D	0	0	0	0	1	1	1	0	1	0	0	0	0	0	0	0	0	0	0	0	0	0	0	0	0	0	0
283638	CEP170B	1	0	0	0	1	0	0	0	0	0	0	0	0	0	0	0	0	0	0	0	0	0	0	0	0	0	0
11140	CDC37	0	0	0	0	1	1	0	0	0	0	0	1	0	0	0	0	0	0	0	0	0	0	0	0	0	0	0
5707	PSMD1	1	1	0	0	0	0	1	0	0	0	1	0	0	0	0	0	0	0	0	1	0	0	0	0	0	0	0
5701	PSMC2	0	0	0	0	1	1	1	0	0	0	1	0	0	0	0	0	0	0	0	1	0	0	0	0	0	0	0
6203	RPS9	0	0	0	1	1	0	0	0	0	0	1	0	0	0	0	0	0	0	0	0	0	0	0	0	0	0	0
9167	COX7A2L	1	1	0	0	0	0	1	0	1	0	1	0	0	0	0	0	0	0	0	1	0	0	0	1	0	0	0
9253	NUMBL	1	1	0	0	0	0	0	0	0	0	0	0	0	0	0	0	0	0	1	0	0	0	0	0	0	0	0
81932	HDHD3	1	1	0	0	0	0	0	0	0	0	0	0	0	0	0	0	0	0	0	0	0	0	0	0	0	0	0
83696	TRAPPC9	1	1	0	0	0	0	0	0	0	0	0	0	0	0	0	0	0	1	0	0	0	1	0	0	0	0	0
57130	ATP13A1	1	1	0	0	0	0	0	0	0	0	0	0	0	0	0	0	0	0	0	1	0	0	0	1	0	0	0
79896	THNSL1	1	1	0	0	0	0	0	0	0	0	0	0	0	0	0	0	0	0	0	0	0	0	0	0	0	0	0
140465	MYL6B	1	0	1	0	0	0	0	0	0	0	0	0	0	0	0	0	0	0	0	0	0	0	0	1	0	0	0
2992	GYG1	0	0	0	0	1	1	1	0	0	0	1	0	0	0	0	0	0	0	0	0	0	0	0	0	0	0	0
26507	CNNM1	1	1	0	0	0	0	0	0	0	0	0	0	0	0	0	0	0	0	0	0	0	0	0	0	0	0	0
81889	FAHD1	1	1	0	0	0	0	1	0	0	0	0	0	0	1	0	0	0	0	0	0	0	0	0	0	0	0	0
56181	MTFR1L	1	1	0	0	0	0	1	0	1	0	0	0	0	0	0	0	0	0	0	0	0	0	0	0	0	0	0
9342	SNAP29	1	0	1	0	0	0	0	0	0	1	0	0	0	0	1	0	0	1	0	0	0	1	0	0	0	0	0
6137	RPL13	1	0	1	0	0	0	0	0	0	0	1	0	0	0	0	0	0	0	0	0	0	0	0	0	0	0	0
6855	SYP	1	1	0	0	0	0	0	0	0	1	0	0	1	0	1	0	0	0	0	0	0	1	0	0	1	0	0
28985	MCTS1	1	1	0	0	0	0	0	0	0	0	1	0	0	0	0	0	0	0	0	0	0	0	0	0	0	0	0
5526	PPP2R5B	1	1	0	0	0	0	0	0	0	0	1	0	0	0	0	1	0	0	1	0	0	0	0	1	0	0	0
4513	MT-CO2	1	1	0	0	0	0	1	0	0	0	1	0	0	0	1	0	0	0	0	1	0	0	0	1	0	0	0
79188	TMEM43	1	1	0	0	0	0	0	0	0	0	0	0	0	0	0	0	0	0	0	0	0	0	0	0	0	0	0
9568	GABBR2	1	1	0	0	0	0	0	1	0	0	0	0	0	0	1	0	0	0	0	0	0	0	0	1	0	0	0
54927	CHCHD3	1	1	0	0	0	0	0	0	1	0	0	0	0	0	0	0	0	0	0	0	1	0	0	0	0	0	0
57609	DIP2B	0	0	0	0	1	1	0	0	0	0	0	0	0	0	0	0	0	0	1	0	0	0	0	0	0	0	0
55754	TMEM30A	0	0	0	0	1	1	0	0	0	0	0	1	0	0	0	0	0	0	1	0	0	0	0	0	0	0	0
29078	NDUFAF4	1	1	0	0	0	0	1	0	1	0	0	0	0	0	0	0	0	0	0	0	0	0	0	0	0	0	0
408050	NOMO3	1	0	1	0	0	0	0	0	0	0	0	0	0	0	0	0	0	0	0	0	0	0	0	0	0	0	0
81615	TMEM163	1	1	0	0	0	0	0	0	0	0	0	0	0	0	0	0	0	0	0	0	0	0	0	0	0	0	0
91137	SLC25A46	1	1	0	0	0	0	0	0	1	0	0	0	1	0	0	0	0	0	0	0	1	0	0	0	0	0	0
2734	GLG1	0	0	0	0	1	1	0	0	0	0	0	0	0	0	0	0	0	0	0	0	0	0	0	0	0	0	0
51560	RAB6B	0	0	0	0	1	1	0	0	0	0	0	1	0	0	0	0	0	1	0	0	0	1	0	0	0	0	0
5621	PRNP	0	0	0	0	1	1	1	0	0	0	1	0	1	0	0	0	0	0	1	1	1	0	0	0	0	0	0
5861	RAB1A	1	0	0	1	0	0	1	0	0	1	0	1	0	0	1	0	0	1	0	0	0	1	0	0	0	0	0
1996	ELAVL4	0	0	0	1	1	0	0	0	0	0	0	0	1	0	0	0	0	0	1	0	0	0	0	0	0	0	0
4719	NDUFS1	1	0	0	0	1	0	1	0	1	0	0	0	0	0	0	0	0	0	0	0	0	0	0	0	0	0	0
8536	CAMK1	1	0	0	1	0	0	0	1	0	0	0	0	0	0	0	1	0	0	1	0	0	0	0	1	0	0	0
7520	XRCC5	0	0	0	0	1	1	0	0	0	0	0	1	0	0	0	0	0	0	1	0	0	0	0	0	0	0	0
54495	TMX3	1	1	0	0	0	0	0	0	0	0	0	0	0	0	0	0	0	0	0	0	0	0	0	0	0	0	0
321	APBA2	1	1	0	0	0	0	0	1	0	0	0	0	0	0	1	0	0	0	0	0	0	0	1	0	0	0	0
9899	SV2B	1	1	0	0	0	0	0	0	0	0	0	0	0	0	1	0	0	0	0	0	0	0	0	0	0	0	0
57026	PDXP	1	1	0	0	0	0	0	0	0	0	0	0	0	0	0	0	0	0	0	0	0	0	0	0	0	0	0
10972	TMED10	0	0	0	0	1	1	0	0	0	0	0	1	0	0	1	0	0	1	0	0	1	1	0	0	0	0	0
221424	LRRC73	1	0	0	0	1	0	0	0	0	0	0	0	0	0	0	0	0	0	0	0	0	0	0	0	0	0	0
23196	FAM120A	1	0	1	0	0	0	0	0	0	0	0	0	0	0	0	0	0	0	0	0	0	0	0	0	0	0	0
11031	RAB31	1	0	1	0	0	0	0	0	0	1	0	1	0	0	1	0	0	1	0	0	0	1	0	0	0	0	0
2823	GPM6A	1	1	0	0	0	0	0	0	0	0	0	0	0	0	0	0	0	0	1	1	0	0	0	0	0	0	0
5870	RAB6A	0	0	0	0	1	1	0	0	0	0	0	1	0	0	0	0	0	1	0	0	0	1	0	0	0	0	0
1795	DOCK3	1	1	0	0	0	0	0	0	0	0	0	0	0	0	0	0	0	0	0	0	0	0	0	0	0	0	0
481	ATP1B1	0	1	0	1	0	0	1	0	0	0	1	1	0	0	1	0	0	0	0	1	0	0	0	1	0	0	0
7165	TPD52L2	0	0	0	0	1	1	0	0	0	0	0	0	0	0	0	0	0	0	0	0	0	0	0	0	0	0	0
9545	RAB3D	1	0	0	0	0	0	0	0	0	0	0	0	0	0	1	0	0	1	0	0	0	1	0	1	0	0	0
9761	MLEC	0	0	1	0	0	0	0	0	0	0	1	0	0	0	0	0	0	0	0	0	0	0	0	0	0	0	0
85358	SHANK3	1	0	0	0	0	0	0	0	0	0	0	0	1	0	0	0	0	0	1	1	0	0	0	0	0	0	0
10810	WASF3	1	0	0	0	0	0	0	0	0	0	0	0	0	0	0	0	0	0	1	0	0	0	0	0	0	0	0
57628	DPP10	0	0	1	0	0	0	0	0	0	0	0	0	0	0	0	0	0	0	0	0	0	0	0	0	0	0	0
6712	SPTBN2	0	0	1	0	0	0	1	0	0	0	1	0	1	0	0	0	0	1	0	0	0	1	0	0	0	0	0
682	BSG	0	0	1	0	0	0	0	0	0	0	0	0	0	1	0	0	0	0	0	0	0	0	0	0	0	0	0
50863	NTM	0	0	1	0	0	0	0	0	0	0	0	0	0	0	0	0	0	0	0	0	0	0	0	0	0	0	0
22859	ADGRL1;LPHN1	0	0	1	0	0	0	0	0	0	0	0	0	0	0	0	0	0	0	0	0	0	0	0	0	0	0	0
1459	CSNK2A2	0	0	1	0	0	0	1	0	0	0	1	0	0	0	0	0	0	0	0	0	0	0	0	0	0	0	0
23580	CDC42EP4	0	0	0	1	0	0	0	0	0	0	0	0	0	0	0	0	0	0	1	0	0	0	0	0	0	0	0
23164	MPRIP	0	0	0	1	0	0	0	0	0	0	0	0	0	0	0	0	0	0	0	0	0	0	0	0	0	0	0
196403	DTX3	0	0	0	0	1	0	0	0	0	0	0	0	0	0	0	0	0	0	0	0	0	0	0	0	0	0	0
10424	PGRMC2	0	0	0	0	0	1	0	0	0	0	0	0	0	0	0	0	0	0	0	0	0	0	0	0	0	0	0
6861	SYT5	1	0	0	0	0	0	0	0	0	1	0	0	0	0	1	0	0	0	0	0	0	0	0	0	0	0	0
57505	AARS2	1	0	0	0	0	0	0	0	0	0	1	0	0	0	0	0	1	0	0	0	0	0	0	0	0	0	0
9131	AIFM1	0	0	0	0	1	0	1	0	1	0	0	1	0	0	0	0	0	0	0	0	1	0	0	0	0	0	0
4907	NT5E	0	1	0	0	0	0	0	0	0	0	0	0	0	0	0	0	0	0	0	0	0	0	0	0	0	0	0
9694	EMC2	0	0	0	1	0	0	0	0	0	0	0	1	0	0	0	0	0	0	0	0	0	0	0	0	0	0	0
5528	PPP2R5D	1	0	0	0	0	0	0	0	0	0	0	0	0	0	0	0	0	0	0	0	0	0	0	1	0	0	0
7466	WFS1	1	0	0	0	0	0	0	0	0	0	1	0	1	0	0	0	0	0	0	1	0	0	0	0	0	0	0
23107	MRPS27	0	0	0	0	0	1	0	0	0	0	1	0	0	0	0	0	0	0	0	0	0	0	0	0	0	0	0
87178	PNPT1	0	0	1	0	0	0	0	0	1	0	0	0	0	0	0	0	0	0	0	0	0	0	0	0	0	0	0
9377	COX5A	1	0	0	0	0	0	1	0	0	0	1	0	0	0	0	0	0	0	0	1	0	0	0	1	0	0	0
1607	DGKB	1	0	0	0	0	0	1	0	0	0	0	0	0	0	0	0	0	0	0	0	0	0	0	0	0	0	0
192286	HIGD2A	0	0	0	0	1	0	0	0	1	0	0	0	0	0	0	0	0	0	0	0	0	0	0	0	0	0	0
55684	RABL6	1	0	0	0	0	0	0	0	0	0	0	0	0	0	0	0	0	0	0	0	0	0	0	0	0	0	0
6455	SH3GL1	0	0	0	1	0	0	0	0	0	1	0	0	0	0	0	1	0	1	0	0	0	0	0	0	0	0	0
283450	HECTD4	1	0	0	0	0	0	0	0	0	0	0	0	0	0	0	0	0	0	0	0	0	0	0	0	0	0	0
11165	NUDT3	1	0	0	0	0	0	0	0	0	0	0	0	0	0	0	0	0	0	0	0	0	0	0	0	0	0	0
11338	U2AF2	0	0	1	0	0	0	0	0	0	0	1	0	0	0	0	0	0	0	0	0	0	0	0	0	0	0	0
55915	LANCL2	0	1	0	0	0	0	0	0	0	0	0	0	0	0	0	0	0	0	0	0	0	0	0	0	0	0	0
56267	CCBL2;KYAT3	1	0	0	0	0	0	0	0	0	0	1	0	0	0	0	0	1	0	0	0	0	0	0	0	0	0	0
158931	TCEAL6	0	1	0	0	0	0	0	0	0	0	0	0	0	0	0	0	0	0	0	0	0	0	0	0	0	0	0
56926	NCLN	0	0	0	1	0	0	0	0	0	0	0	0	0	0	0	0	0	0	0	0	0	0	0	0	0	0	0
4191	MDH2	0	0	0	0	1	0	1	0	0	0	0	0	0	1	0	0	0	0	0	0	0	0	0	0	0	0	0
125988	MICOS13;QIL1	0	0	1	0	0	0	0	0	1	0	0	0	0	0	0	0	0	0	0	0	0	0	0	0	0	0	0
526	ATP6V1B2	1	0	0	0	0	0	1	0	0	0	1	0	0	0	0	0	0	0	0	1	0	0	0	1	1	0	0
389941	C1QL3	0	0	1	0	0	0	0	0	0	0	0	0	0	0	0	0	0	0	0	0	0	0	0	0	0	0	0
509	ATP5F1C;ATP5C1	0	0	1	0	0	0	1	0	0	0	0	0	0	0	0	0	0	0	0	0	0	0	0	0	0	0	0
27095	TRAPPC3	0	0	1	0	0	0	0	0	0	0	0	0	0	0	0	0	0	1	0	0	0	1	0	0	0	0	0
1272	CNTN1	0	1	0	0	0	0	0	0	0	0	1	0	1	0	0	0	0	0	1	0	0	0	0	1	0	0	0
6990	DYNLT3	0	0	0	0	1	0	0	0	0	0	0	0	0	0	0	0	0	0	0	0	0	0	0	0	0	0	0
6224	RPS20	0	0	0	1	0	0	0	0	0	0	1	0	0	0	0	0	0	0	0	0	0	0	0	0	0	0	0
3703	STT3A	0	0	1	0	0	0	1	0	0	0	1	0	0	0	0	0	0	0	0	0	0	1	0	0	0	0	0
150209	AIFM3	1	0	0	0	0	0	0	0	0	0	0	0	0	0	0	0	0	0	0	0	0	0	0	0	0	0	0
6731	SRP72	1	0	0	0	0	0	0	0	0	0	1	1	0	0	0	0	0	0	0	0	0	0	0	0	0	0	0
59345	GNB4	0	0	0	1	0	0	1	1	0	0	0	0	0	0	0	0	0	0	0	1	0	0	0	0	0	0	0
54938	SARS2	1	0	0	0	0	0	1	0	0	0	1	0	0	0	0	0	1	0	0	0	0	0	0	0	0	0	0
84886	C1orf198	0	0	1	0	0	0	0	0	0	0	0	0	0	0	0	0	0	0	0	0	0	0	0	0	0	0	0
9632	SEC24C	1	0	0	0	0	0	0	0	0	0	1	1	0	0	0	0	0	1	0	0	0	1	0	0	0	0	0
2314	FLII	0	0	0	0	1	0	0	0	0	0	0	0	0	0	0	0	0	0	0	0	0	0	0	0	0	0	0
92259	MRPS36	1	0	0	0	0	0	1	0	0	0	1	0	0	1	0	0	0	0	0	0	0	0	0	0	0	0	0
9369	NRXN3	0	0	1	0	0	0	0	1	0	0	0	0	1	0	0	0	0	0	0	0	0	0	1	0	0	0	0
23352	UBR4	0	0	0	0	1	0	0	0	0	0	0	0	0	0	0	0	0	0	0	0	0	0	0	0	0	0	0
5099	PCDH7	1	0	0	0	0	0	0	0	0	0	0	0	0	0	0	0	0	0	0	0	0	0	0	0	0	0	0
51075	TMX2	0	0	1	0	0	0	0	0	0	0	0	0	0	0	0	0	0	0	0	0	0	0	0	0	0	0	0
1845	DUSP3	0	0	0	1	0	0	0	0	0	0	0	0	0	0	0	1	0	0	0	0	0	0	0	0	0	0	0
22905	EPN2	0	0	0	0	0	1	0	0	0	1	0	0	0	0	0	0	0	0	0	0	0	0	0	0	0	0	0
23209	MLC1	0	0	1	0	0	0	0	0	0	1	0	0	0	0	0	0	0	0	0	0	0	0	0	0	0	0	0
3797	KIF3C	1	0	0	0	0	0	0	0	0	0	0	0	0	0	0	0	0	1	0	0	0	1	0	0	0	0	0
79763	ISOC2	1	0	0	0	0	0	0	0	0	0	0	0	0	0	0	0	0	0	0	0	0	0	0	0	0	0	0
57030	SLC17A7	0	1	0	0	0	0	1	1	0	1	0	0	0	0	1	0	0	0	0	1	0	0	0	1	1	1	0
258010	SVIP	0	0	1	0	0	0	0	0	0	0	0	0	0	0	0	0	0	0	0	0	0	0	0	0	0	0	0
2495	FTH1	0	0	1	0	0	0	0	0	0	0	0	0	0	0	0	0	0	1	0	1	0	0	0	0	0	0	0
4704	NDUFA9	0	0	1	0	0	0	1	0	1	0	0	0	0	0	0	0	0	0	0	1	0	0	0	1	0	0	0
4836	NMT1	0	0	1	0	0	0	0	0	1	0	1	0	0	0	0	0	0	0	0	0	1	0	0	0	0	0	0
80224	NUBPL	0	0	0	1	0	0	0	0	1	0	0	0	0	0	0	0	0	0	0	0	0	0	0	0	0	0	0
92255	LMBRD2	0	0	1	0	0	0	0	0	0	0	0	0	0	0	0	0	0	0	0	0	0	0	0	0	0	0	0
55607	PPP1R9A	0	1	0	0	0	0	0	0	0	0	0	0	0	0	0	0	0	0	0	0	0	0	0	0	0	0	0
1345	COX6C	0	0	1	0	0	0	1	0	0	0	1	0	0	0	0	0	0	0	0	0	0	0	0	1	0	0	0
6326	SCN2A	1	0	0	0	0	0	0	0	0	0	1	0	1	0	0	0	0	0	0	1	0	0	0	1	0	0	0
5912	RAP2B	1	0	0	0	0	0	0	0	0	0	0	0	0	0	0	0	0	0	0	0	0	0	0	0	0	0	0
6129	RPL7	1	0	0	0	0	0	0	0	0	0	1	0	0	0	0	0	0	0	0	0	0	0	0	0	0	0	0
3251	HPRT1	1	0	0	0	0	0	1	0	0	0	0	0	1	0	0	0	0	0	0	0	0	0	0	0	0	0	0
9798	IST1	0	0	0	1	0	0	0	0	0	0	0	0	0	0	0	0	0	0	1	0	0	1	0	0	0	0	0
4695	NDUFA2	0	0	0	0	0	1	1	0	1	0	0	0	0	0	0	0	0	0	0	0	0	0	0	0	0	0	0
87	ACTN1	1	0	0	0	0	0	0	0	0	0	0	0	0	0	0	0	0	0	0	0	0	0	0	0	0	0	0
29978	UBQLN2	0	0	0	0	0	1	0	0	0	1	0	0	0	0	0	0	0	0	0	0	0	0	0	0	0	0	0
55004	LAMTOR1	0	0	1	0	0	0	0	0	0	0	1	0	0	0	0	0	0	0	0	0	0	1	0	0	0	0	0
114789	SLC25A25	0	0	0	0	1	0	1	0	0	0	0	0	0	0	0	0	0	0	0	1	0	0	0	0	0	0	0
8473	OGT	1	0	0	0	0	0	0	0	1	0	1	0	0	0	0	0	0	0	0	0	0	0	0	0	0	0	0
2805	GOT1	1	0	0	0	0	0	0	0	0	0	1	0	0	1	0	0	1	0	0	0	0	0	0	0	0	1	0
54732	TMED9	0	0	1	0	0	0	0	0	0	0	0	1	0	0	0	0	0	1	0	0	0	1	0	0	0	0	0
80124	VCPIP1	0	0	1	0	0	0	0	0	0	0	0	0	0	0	0	0	0	0	0	0	0	0	0	0	0	0	0
4137	MAPT	0	0	0	1	0	0	1	1	1	0	0	0	1	0	0	0	0	0	1	0	0	1	0	0	0	0	0
59283	CACNG8	0	1	0	0	0	0	0	1	0	1	0	1	1	0	0	0	0	0	0	1	0	0	0	1	0	1	0
6205	RPS11	0	0	1	0	0	0	0	0	0	0	1	0	0	0	0	0	0	0	0	0	0	0	0	0	0	0	0
3183	HNRNPC	0	0	0	1	0	0	0	0	0	0	0	0	0	0	0	0	0	0	0	0	0	0	0	0	0	0	0
11331	PHB2	1	0	0	0	0	0	0	0	1	0	0	1	0	0	0	0	0	0	0	1	0	0	0	0	0	0	0
6506	SLC1A2	0	0	0	1	0	0	1	1	0	0	1	0	1	0	1	0	0	0	0	1	0	0	0	1	1	1	0
4722	NDUFS3	0	0	0	0	1	0	1	0	1	0	0	0	0	0	0	0	0	0	0	0	0	0	0	0	0	0	0
1271	CNTFR	0	0	1	0	0	0	0	0	0	0	0	0	0	0	0	0	0	0	0	0	0	0	0	0	0	0	0
116228	COX20	0	1	0	0	0	0	1	0	1	0	1	0	0	0	0	0	0	0	0	0	0	0	0	0	0	0	0
1454	CSNK1E	1	0	0	0	0	0	0	0	0	1	0	0	0	0	0	0	0	0	0	0	0	0	0	0	0	0	0
2631	GBAS;NIPSNAP2	1	0	0	0	0	0	1	0	1	0	0	0	0	0	0	0	0	0	0	0	0	0	0	0	0	0	0
292	SLC25A5	0	1	0	0	0	0	1	0	1	0	1	0	0	0	0	0	0	0	0	1	1	0	0	1	0	0	0
382	ARF6	0	1	0	0	0	0	0	0	0	1	0	1	0	0	0	0	0	1	1	0	0	0	0	0	0	0	0
84251	SGIP1	0	0	0	1	0	0	0	0	0	1	0	0	0	0	0	0	0	0	0	0	0	0	0	0	0	0	0
394	ARHGAP5	0	0	0	1	0	0	0	0	0	0	0	0	0	0	0	0	0	0	0	0	0	0	0	0	0	0	0
25801	GCA	0	0	0	1	0	0	0	0	0	0	0	0	0	0	0	0	0	0	0	0	0	0	0	0	0	0	0
349667	RTN4RL2	0	0	0	1	0	0	0	0	0	0	0	0	0	0	0	0	0	0	0	0	0	0	0	0	0	0	0
1174	AP1S1	1	0	0	0	0	0	0	0	0	1	0	1	0	0	1	0	0	1	0	0	0	1	0	0	0	0	0
83737	ITCH	1	0	0	0	0	0	1	0	0	0	0	0	0	0	0	0	0	0	0	0	0	0	0	0	0	0	0
131118	DNAJC19	1	0	0	0	0	0	0	0	1	0	0	1	0	0	0	0	0	0	0	0	1	0	0	0	0	0	0
5718	PSMD12	1	0	0	0	0	0	1	0	0	0	1	0	0	0	0	0	0	0	0	1	0	0	0	0	0	0	0
10970	CKAP4	0	0	0	1	0	0	0	0	0	0	0	0	0	0	0	0	0	0	0	0	0	0	0	0	0	0	0
27132	CPNE7	0	0	1	0	0	0	0	0	0	0	0	0	0	0	0	0	0	0	0	0	0	0	0	0	0	0	0
57555	NLGN2	0	1	0	0	0	0	0	1	0	1	0	0	1	0	1	0	0	0	1	0	0	0	1	0	0	0	0
2580	GAK	0	0	1	0	0	0	0	0	0	1	0	1	0	0	0	0	0	1	1	0	0	1	0	0	0	0	0
814	CAMK4	1	0	0	0	0	0	0	1	0	0	0	0	1	0	0	1	0	0	0	0	0	0	0	1	0	1	0
22908	SACM1L	1	0	0	0	0	0	1	0	0	0	0	0	0	0	0	0	0	0	0	0	0	0	0	0	0	0	0
124801	LSM12	0	0	0	1	0	0	0	0	0	0	0	0	0	0	0	0	0	0	0	0	0	0	0	0	0	0	0
25994	HIGD1A	0	0	1	0	0	0	0	0	1	0	0	0	0	0	0	0	0	0	0	0	0	0	0	0	0	0	0
5602	MAPK10	0	0	0	0	1	0	0	0	0	0	0	0	0	0	0	0	0	0	0	0	0	0	0	0	0	0	0
3845	KRAS	0	1	0	0	0	0	1	1	0	0	1	0	1	0	0	1	0	0	0	0	0	0	0	1	0	0	0
1975	EIF4B	1	0	0	0	0	0	0	0	0	0	1	0	0	0	0	0	0	0	0	0	0	0	0	0	0	0	0
2892	GRIA3	0	0	0	1	0	0	1	1	0	0	0	0	0	0	0	0	0	0	0	0	0	0	1	1	0	1	0
645	BLVRB	0	0	1	0	0	0	0	0	0	0	0	0	0	0	0	0	0	0	0	0	0	0	0	0	0	0	0
402665	IGLON5	0	0	1	0	0	0	0	0	0	0	0	0	0	0	0	0	0	0	0	0	0	0	0	0	0	0	0
5184	PEPD	0	1	0	0	0	0	0	0	0	0	0	0	0	0	0	0	0	0	0	0	0	0	0	0	0	0	0
9630	GNA14	0	0	1	0	0	0	0	0	0	0	0	0	0	0	0	0	0	0	0	0	0	0	0	1	0	1	0
54583	EGLN1	1	0	0	0	0	0	0	0	0	0	1	0	0	0	0	0	0	0	0	0	0	0	0	0	0	0	0
6147	RPL23A	0	0	0	1	0	0	0	0	0	0	1	0	0	0	0	0	0	0	0	0	0	0	0	0	0	0	0
2752	GLUL	0	1	0	0	0	0	0	1	0	0	1	0	1	1	0	0	1	0	0	0	0	0	0	0	0	1	0
8574	AKR7A2	0	0	0	0	0	1	1	0	0	0	0	0	0	0	0	0	0	0	0	0	0	0	0	0	0	0	0
10294	DNAJA2	0	0	0	1	0	0	0	0	0	0	1	0	0	0	0	0	0	0	0	0	0	0	0	0	0	0	0
131034	CPNE4	0	0	0	0	1	0	0	0	0	0	0	0	0	0	0	0	0	0	0	0	0	0	0	0	0	0	0
8831	SYNGAP1	1	0	0	0	0	0	0	0	0	0	0	0	1	0	0	1	0	0	1	0	0	0	1	0	0	0	0
26130	GAPVD1	1	0	0	0	0	0	0	0	0	1	0	0	0	0	0	0	0	1	0	0	0	0	0	0	0	0	0
56904	SH3GLB2	0	0	1	0	0	0	0	0	0	0	0	0	0	0	0	0	0	0	0	0	0	0	0	0	0	0	0
9217	VAPB	0	0	1	0	0	0	1	0	0	0	0	0	0	0	0	0	0	0	0	1	0	1	0	0	0	0	0
6218	RPS17	0	0	1	0	0	0	0	0	0	0	1	0	0	0	0	0	0	0	0	0	0	0	0	0	0	0	0
774	CACNA1B	1	0	0	0	0	0	1	1	0	0	0	0	1	0	1	0	0	0	0	1	0	0	0	1	1	1	0
253559	CADM2	1	0	0	0	0	0	0	0	0	0	0	0	0	0	0	0	0	0	0	0	0	0	0	0	0	0	0
4140	MARK3	1	0	0	0	0	0	0	0	0	0	0	0	0	0	0	0	0	0	0	0	0	0	0	0	0	0	0
1937	EEF1G	1	0	0	0	0	0	0	0	0	0	1	0	0	0	0	0	0	0	0	0	0	0	0	0	0	0	0
3476	IGBP1	1	0	0	0	0	0	0	0	0	0	0	0	0	0	0	0	0	0	0	0	0	0	0	0	0	0	0
5230	PGK1	1	0	0	0	0	0	1	0	0	0	0	0	0	0	0	0	0	0	0	0	0	0	0	0	0	0	0
222236	NAPEPLD	0	0	1	0	0	0	0	0	0	0	0	0	0	0	0	0	0	0	0	0	0	0	0	0	0	0	0
6867	TACC1	1	0	0	0	0	0	0	0	0	0	0	0	0	0	0	0	0	0	0	0	0	0	0	0	0	0	0
4756	NEO1	0	0	1	0	0	0	0	0	0	0	0	0	0	0	0	0	0	0	0	0	0	0	0	0	0	0	0
285172	FAM126B	1	0	0	0	0	0	1	0	0	0	0	0	0	0	0	0	0	0	0	0	0	0	0	0	0	0	0
23646	PLD3	1	0	0	0	0	0	0	0	0	0	0	0	0	0	0	0	0	0	0	0	0	0	0	0	0	0	0
6529	SLC6A1	0	0	1	0	0	0	0	1	0	0	0	0	1	0	1	1	0	0	0	1	0	0	0	1	1	0	0
11216	AKAP10	0	0	1	0	0	0	0	0	0	0	0	0	0	0	0	0	0	0	0	0	0	0	0	0	0	0	0
23395	LARS2	0	0	0	1	0	0	0	0	0	0	1	0	0	0	0	0	0	0	0	0	0	0	0	0	0	0	0
10554	AGPAT1	0	0	0	1	0	0	0	0	0	0	0	0	0	0	0	0	0	0	0	0	0	0	0	0	0	0	0
1632	ECI1	0	1	0	0	0	0	0	0	0	0	0	0	0	0	0	0	0	0	0	0	0	0	0	0	0	0	0
282974	STK32C	1	0	0	0	0	0	0	0	0	0	0	0	0	0	0	0	0	0	0	0	0	0	0	0	0	0	0
30011	SH3KBP1	1	0	0	0	0	0	0	0	0	1	0	0	0	0	0	0	0	0	0	0	0	0	0	0	0	0	0
1993	ELAVL2	0	0	0	1	0	0	0	0	0	0	0	0	0	0	0	0	0	0	0	0	0	0	0	0	0	0	0
4008	LMO7	0	0	1	0	0	0	0	0	0	0	0	0	0	0	0	0	0	0	0	0	0	0	0	0	0	0	0
115207	KCTD12	0	0	0	0	0	1	0	0	0	0	0	0	0	0	0	0	0	0	0	0	0	0	0	0	0	0	0
7917	BAG6	0	0	0	0	0	1	0	0	0	0	0	1	0	0	0	0	0	0	0	0	1	0	0	0	0	0	0
2913	GRM3	1	0	0	0	0	0	0	0	0	0	0	0	1	0	1	0	0	0	0	0	0	0	0	0	0	1	0
163	AP2B1	0	1	0	0	0	0	1	1	0	1	1	1	0	0	0	1	0	1	0	1	0	0	0	1	1	1	0
57826	RAP2C	1	0	0	0	0	0	0	0	0	0	0	0	0	0	0	0	0	0	0	0	0	0	0	0	0	0	0
25758	KIAA1549L	1	0	0	0	0	0	0	0	0	0	0	0	0	0	0	0	0	0	0	0	0	0	0	0	0	0	0
6389	SDHA	1	0	0	0	0	0	1	0	0	0	0	0	0	1	0	0	0	0	0	0	0	0	0	0	0	0	0
51520	LARS1;LARS	0	0	1	0	0	0	0	0	0	0	1	0	0	0	0	0	0	0	0	0	0	0	0	0	0	0	0
6853	SYN1	0	1	0	0	0	0	0	1	0	1	0	0	1	0	1	0	0	0	0	0	0	1	0	0	1	0	0
56894	AGPAT3	1	0	0	0	0	0	0	0	0	0	0	0	0	0	0	0	0	0	0	0	0	0	0	0	0	0	0
5195	PEX14	0	0	1	0	0	0	0	0	0	0	0	1	0	0	0	0	0	0	0	0	1	0	0	0	0	0	0
2556	GABRA3	0	0	1	0	0	0	1	1	0	0	0	0	0	0	1	0	0	0	0	1	0	0	0	0	0	1	0
29114	TAGLN3	0	0	0	0	0	1	0	0	0	0	0	0	0	0	0	0	0	0	0	0	0	0	0	0	0	0	0
129285	PPP1R21	1	0	0	0	0	0	0	0	0	0	0	0	0	0	0	0	0	0	0	0	0	0	0	0	0	0	0
1968	EIF2S3	1	0	0	0	0	0	0	0	0	0	1	0	0	0	0	0	0	0	0	1	0	0	0	0	0	0	0
28970	C11orf54	0	0	0	0	1	0	0	0	0	0	0	0	0	0	0	0	0	0	0	0	0	0	0	0	0	0	0
10580	SORBS1	0	0	0	0	0	1	0	0	0	0	0	0	0	0	0	0	0	0	0	0	0	0	0	1	0	0	0
23271	CAMSAP2	0	0	1	0	0	0	0	0	0	0	0	0	0	0	0	0	0	0	0	0	0	0	0	0	0	0	0
55102	ATG2B	0	0	1	0	0	0	1	0	1	0	0	0	0	0	0	0	0	0	0	0	0	0	0	0	0	0	0
9351	SLC9A3R2	1	0	0	0	0	0	0	0	0	0	0	0	0	0	0	0	0	0	0	0	0	0	0	1	0	0	0
23233	EXOC6B	0	1	0	0	0	0	0	0	0	0	0	1	0	0	1	0	0	0	0	0	0	1	0	0	0	0	0
1629	DBT	0	1	0	0	0	0	0	0	0	0	1	0	0	0	0	0	1	0	0	0	0	0	0	0	0	0	0
961	CD47	0	0	0	0	1	0	0	0	0	0	0	0	0	0	0	0	0	0	0	0	0	0	0	0	0	0	0
2185	PTK2B	1	0	0	0	0	0	0	0	0	0	0	0	1	0	0	0	0	0	1	0	0	0	0	0	0	1	0
55362	TMEM63B	1	0	0	0	0	0	0	0	0	0	0	0	0	0	0	0	0	0	0	0	0	0	0	0	0	0	0
284273	ZADH2;PTGR3	1	0	0	0	0	0	0	0	0	0	0	0	0	0	0	0	0	0	0	0	0	0	0	0	0	0	0
9071	CLDN10	0	0	0	1	0	0	0	0	0	0	0	0	0	0	0	0	0	0	0	0	0	0	0	0	0	0	0
9699	RIMS2	0	0	1	0	0	0	0	0	0	0	0	1	0	0	0	0	0	0	0	0	0	0	0	0	0	0	0
25814	ATXN10	0	0	1	0	0	0	0	0	0	0	0	0	0	0	0	0	0	0	0	0	0	0	0	0	0	0	0
23236	PLCB1	1	0	0	0	0	0	1	1	0	0	0	0	1	0	1	1	0	0	1	0	0	0	0	1	0	1	0
372	ARCN1	0	0	1	0	0	0	0	0	0	0	0	1	1	0	0	0	0	1	0	0	0	1	0	0	0	0	0
27044	SND1	0	0	1	0	0	0	0	0	0	0	0	0	0	0	0	0	0	0	0	0	0	0	0	0	0	0	0
5097	PCDH1	0	0	1	0	0	0	0	0	0	0	0	0	0	0	0	0	0	0	0	0	0	0	0	0	0	0	0
6451	SH3BGRL	0	1	0	0	0	0	0	0	0	0	0	0	0	0	0	0	0	0	0	0	0	0	0	0	0	0	0
5910	RAP1GDS1	0	0	1	0	0	0	0	0	0	0	0	1	0	0	0	0	0	0	0	1	0	0	0	1	0	0	0
128240	NAXE;APOA1BP	1	0	0	0	0	0	0	0	0	0	0	0	0	0	0	0	0	0	0	0	0	0	0	0	0	0	0
9789	SPCS2	0	0	1	0	0	0	0	0	0	0	1	1	0	0	0	0	0	0	0	0	0	0	0	0	0	0	0
171425	CLYBL	0	0	1	0	0	0	0	0	0	0	0	0	0	0	0	0	0	0	0	0	0	0	0	0	0	0	0
55207	ARL8B	0	0	0	1	0	0	0	0	0	0	0	0	0	0	0	0	0	0	0	0	0	0	0	0	0	0	0
273	AMPH	0	0	1	0	0	0	0	0	0	1	0	0	0	0	1	0	0	1	0	0	0	0	0	0	0	0	0
51024	FIS1	0	0	1	0	0	0	0	0	1	0	0	1	0	0	0	0	0	0	0	1	1	0	0	0	0	0	0
221184	CPNE2	0	0	1	0	0	0	0	0	0	0	0	0	0	0	0	0	0	0	0	0	0	0	0	0	0	0	0
782	CACNB1	0	0	0	1	0	0	0	1	0	0	1	0	0	0	1	0	0	0	0	1	0	0	0	1	0	0	0
6741	SSB	1	0	0	0	0	0	0	0	0	0	0	1	0	0	0	0	0	0	0	0	0	0	0	0	0	0	0
55699	IARS2	1	0	0	0	0	0	0	0	0	0	1	0	0	0	0	0	1	0	0	0	0	0	0	0	0	0	0
51571	FAM49B;CYRIB	0	0	1	0	0	0	0	0	0	0	0	0	0	0	0	0	0	0	0	0	0	0	0	0	0	0	0
55800	SCN3B	0	0	1	0	0	0	0	0	0	0	0	0	0	0	0	0	0	0	0	0	0	0	0	1	0	0	0
54704	PDP1	0	0	1	0	0	0	0	0	0	0	0	0	0	1	0	0	0	0	0	0	0	0	0	0	0	0	0
149371	EXOC8	0	0	0	1	0	0	0	0	0	0	0	0	0	0	1	0	0	1	0	0	0	1	0	0	0	0	0
4538	MT-ND4	0	1	0	0	0	0	1	0	1	0	0	0	0	0	0	0	0	0	0	1	0	0	0	0	0	0	0
3708	ITPR1	1	0	0	0	0	0	1	0	0	0	0	0	0	0	0	1	0	0	0	1	0	0	0	1	0	1	0
9475	ROCK2	1	0	0	0	0	0	0	0	0	0	1	0	0	0	0	0	0	0	1	0	0	0	0	1	0	0	0
23307	FKBP15	1	0	0	0	0	0	0	0	0	1	0	0	0	0	0	0	0	0	0	0	0	0	0	0	0	0	0
22919	MAPRE1	0	0	0	1	0	0	0	0	0	0	0	1	0	0	0	0	0	0	0	0	0	1	0	0	0	0	0
9901	SRGAP3	0	0	1	0	0	0	0	0	0	0	0	0	0	0	0	0	0	0	0	0	0	0	0	0	0	0	0
495	ATP4A	1	0	0	0	0	0	1	0	0	0	0	0	0	0	1	0	0	0	0	1	0	0	0	1	0	0	0
7905	REEP5	0	0	0	0	1	0	0	0	0	0	0	0	0	0	0	0	0	0	0	0	0	0	0	0	0	0	0
7264	TSTA3;GFUS	0	0	0	1	0	0	0	0	0	0	0	0	0	0	0	0	0	0	0	0	0	0	0	0	0	0	0
6396	SEC13	0	0	0	1	0	0	1	0	0	0	1	1	0	0	0	0	0	1	0	0	0	1	0	0	0	0	0
4702	NDUFA8	0	0	1	0	0	0	1	0	1	0	0	0	0	0	0	0	0	0	0	0	0	0	0	0	0	0	0
10651	MTX2	0	0	0	1	0	0	0	0	1	0	0	1	0	0	0	0	0	0	0	0	1	0	0	0	0	0	0
2193	FARSA	0	0	0	1	0	0	0	0	0	0	1	0	0	0	0	0	0	0	0	0	0	0	0	0	0	0	0
25940	FAM98A	0	0	1	0	0	0	0	0	0	0	0	0	0	0	0	0	0	0	0	0	0	0	0	0	0	0	0
8500	PPFIA1	0	0	1	0	0	0	0	1	0	0	0	0	0	0	0	0	0	0	0	0	0	0	1	0	1	0	0
3420	IDH3B	0	0	1	0	0	0	0	0	0	0	0	0	0	1	0	0	0	0	0	0	0	0	0	0	0	0	0
55210	ATAD3A	0	0	1	0	0	0	0	0	1	0	0	0	0	0	0	0	0	0	0	0	0	0	0	0	0	0	0
9054	NFS1	1	0	0	0	0	0	0	0	0	0	0	0	0	0	0	0	0	0	0	0	0	0	0	0	0	0	0
55968	NSFL1C	0	0	1	0	0	0	0	0	0	0	0	0	0	0	0	0	0	0	0	0	0	1	0	0	0	0	0
83658	DYNLRB1	0	0	0	0	0	1	0	0	0	0	0	0	0	0	0	0	0	0	0	0	0	0	0	0	0	0	0
57554	LRRC7	0	0	0	0	1	0	0	0	0	0	0	0	0	0	0	0	0	0	1	0	0	0	0	0	0	0	0
286205	SCAI	1	0	0	0	0	0	1	0	0	0	0	0	0	0	0	0	0	0	0	0	0	0	0	0	0	0	0
1742	DLG4	0	0	1	0	0	0	1	1	0	0	1	1	1	0	1	1	0	0	1	0	0	1	1	0	0	1	0
51552	RAB14	1	0	0	0	0	0	0	0	0	0	0	1	0	0	0	0	0	1	0	0	0	1	0	0	0	0	0
51555	PEX5L	0	0	0	1	0	0	0	0	0	0	0	1	0	0	0	0	0	0	0	0	1	0	0	0	0	0	0
4685	NCAM2	1	0	0	0	0	0	1	0	0	0	0	0	0	0	0	0	0	0	0	0	0	0	0	0	0	0	0
4711	NDUFB5	0	0	1	0	0	0	1	0	1	0	0	0	0	0	0	0	0	0	0	0	0	0	0	0	0	0	0
10213	PSMD14	0	0	0	1	0	0	1	0	0	0	1	0	0	0	0	0	0	0	0	1	0	0	0	0	0	0	0
23184	MESD;MESDC2	0	0	0	1	0	0	0	0	0	0	0	0	0	0	0	0	0	0	0	0	0	0	0	0	0	0	0
6135	RPL11	0	0	0	1	0	0	0	0	0	0	1	1	0	0	0	0	0	0	0	0	0	0	0	0	0	0	0
23597	ACOT9	1	0	0	0	0	0	1	0	0	0	1	0	0	0	0	0	0	0	0	0	0	0	0	0	0	0	0
427	ASAH1	0	0	1	0	0	0	0	0	0	0	0	0	0	0	0	0	0	0	0	0	0	0	0	0	0	0	0
22941	SHANK2	0	0	0	0	0	1	0	1	0	0	0	0	1	0	0	0	0	0	0	0	0	0	1	0	0	0	0
6640	SNTA1	0	0	0	1	0	0	0	0	0	0	0	0	0	0	0	0	0	0	0	0	0	0	0	1	0	0	0
64756	ATPAF1	1	0	0	0	0	0	0	0	1	0	0	0	0	0	0	0	0	0	0	0	0	0	0	0	0	0	0
6857	SYT1	0	0	1	0	0	0	0	1	0	1	0	0	1	0	1	0	0	1	1	0	0	1	1	0	1	0	0
9181	ARHGEF2	1	0	0	0	0	0	0	0	0	0	0	1	0	0	0	0	0	0	0	0	0	0	0	0	0	0	0
5306	PITPNA	1	0	0	0	0	0	0	0	0	0	0	0	0	0	0	0	0	0	0	0	0	0	0	0	0	0	0
8927	BSN	1	0	0	0	0	0	0	0	0	0	0	0	0	0	1	0	0	0	0	0	0	0	0	0	0	0	0
6184	RPN1	0	0	1	0	0	0	1	0	0	0	1	0	0	0	0	0	0	0	0	0	0	1	0	0	0	0	0
8567	MADD	1	0	0	0	0	0	0	0	0	0	0	0	0	0	0	0	0	1	0	0	0	0	0	0	0	0	0
4835	NQO2	0	0	0	0	0	1	1	0	0	0	0	0	0	0	0	0	0	0	0	0	0	0	0	0	0	0	0
146330	FBXL16	0	0	1	0	0	0	0	0	0	0	0	0	0	0	0	0	0	0	0	0	0	0	0	0	0	0	0
127833	SYT2	1	0	0	0	0	0	0	1	0	1	0	0	0	0	1	0	0	1	1	0	0	0	1	0	0	0	0
55856	ACOT13	1	0	0	0	0	0	0	0	0	0	0	0	0	0	0	0	0	0	0	0	0	0	0	0	0	0	0
6642	SNX1	0	0	1	0	0	0	0	0	0	1	0	1	0	0	0	0	0	0	0	0	0	1	0	0	0	0	0
52	ACP1	0	0	1	0	0	0	1	0	0	0	0	0	0	0	0	0	0	0	0	0	0	0	0	0	0	0	0
8825	LIN7A	0	0	0	1	0	0	0	1	0	0	0	0	0	0	1	0	0	0	0	0	0	1	1	0	1	0	0
5924	RASGRF2	1	0	0	0	0	0	0	1	0	0	0	0	1	0	0	0	0	0	0	0	0	0	0	0	0	0	0
3706	ITPKA	1	0	0	0	0	0	1	0	0	0	0	0	1	0	0	0	0	0	1	0	0	0	0	0	0	0	0
51004	COQ6	1	0	0	0	0	0	0	0	0	0	0	0	0	0	0	0	0	0	0	0	0	0	0	0	0	0	0
23191	CYFIP1	0	1	0	0	0	0	0	0	0	0	0	0	1	0	0	1	0	0	1	0	0	0	1	0	0	0	0
1384	CRAT	0	1	0	0	0	0	0	0	0	0	0	0	0	0	0	0	0	0	0	0	1	0	0	0	0	0	0
4831	NME2	0	0	1	0	0	0	1	0	0	0	0	0	0	0	0	0	0	0	0	0	0	0	0	0	0	0	0
80212	CCDC92	0	0	1	0	0	0	0	0	0	0	0	0	0	0	0	0	0	0	0	0	0	0	0	0	0	0	0
5364	PLXNB1	0	0	1	0	0	0	0	0	0	0	0	0	0	0	0	0	0	0	0	0	0	0	0	0	0	0	0
8402	SLC25A11	0	0	0	0	1	0	0	0	0	0	0	0	0	0	0	0	0	0	0	1	0	0	0	0	0	0	0
84364	ARFGAP2	0	0	1	0	0	0	0	0	0	0	0	0	0	0	0	0	0	1	0	0	0	1	0	0	0	0	0
5862	RAB2A	0	0	1	0	0	0	0	0	0	0	0	0	0	0	0	0	0	0	0	0	0	0	0	0	0	0	0
51119	SBDS	0	0	1	0	0	0	0	0	0	0	0	0	0	0	0	0	0	0	0	0	0	0	0	0	0	0	0
9459	ARHGEF6	0	0	1	0	0	0	0	0	0	0	0	0	0	0	0	0	0	0	0	0	0	0	0	0	0	0	0
217	ALDH2	0	0	0	0	1	0	1	1	0	0	0	0	0	0	0	0	0	0	0	0	0	0	0	0	0	0	0
57128	LYRM4	0	0	0	1	0	0	0	0	0	0	0	0	0	0	0	0	0	0	0	0	0	0	0	0	0	0	0
55611	OTUB1	0	0	1	0	0	0	0	0	0	0	0	0	0	0	0	0	0	0	0	0	0	0	0	0	0	0	0
11021	RAB35	1	0	0	0	0	0	0	0	0	0	0	1	0	0	0	0	0	1	0	0	0	0	0	0	0	0	0
50861	STMN3	1	0	0	0	0	0	0	0	0	0	0	0	0	0	0	0	0	0	0	0	0	0	0	0	0	0	0
284069	FAM171A2	1	0	0	0	0	0	0	0	0	0	0	0	0	0	0	0	0	0	0	0	0	0	0	0	0	0	0
55666	NPLOC4	0	0	1	0	0	0	0	0	0	0	0	1	0	0	0	0	0	0	0	0	0	0	0	0	0	0	0
7417	VDAC2	0	1	0	0	0	0	1	0	1	0	0	0	0	0	0	0	0	0	0	1	1	0	0	1	0	0	0
56947	MFF	0	0	0	1	0	0	0	0	1	0	0	1	0	0	0	0	0	0	0	0	1	0	0	0	0	0	0
57180	ACTR3B	1	0	0	0	0	0	0	0	0	0	0	0	0	0	0	0	0	0	0	0	0	0	0	0	0	0	0
1965	EIF2S1	0	0	1	0	0	0	1	0	0	0	1	0	0	0	0	0	0	0	0	1	0	0	0	0	0	0	0
7419	VDAC3	0	1	0	0	0	0	1	0	0	0	0	0	0	0	0	0	0	0	1	1	0	0	0	1	0	0	0
6745	SSR1	0	0	0	1	0	0	0	0	0	0	1	1	0	0	0	0	0	0	0	0	0	0	0	0	0	0	0
2596	GAP43	1	0	0	0	0	0	0	0	0	0	0	0	0	0	0	0	0	0	0	0	0	0	0	0	0	0	0
5101	PCDH9	1	0	0	0	0	0	0	0	0	0	0	0	0	0	0	0	0	0	0	0	0	0	0	0	0	0	0
9489	PGS1	0	0	1	0	0	0	0	0	0	0	0	0	0	0	0	0	0	0	0	0	0	0	0	0	0	0	0
4535	MT-ND1	1	0	0	0	0	0	1	0	1	0	0	0	0	0	0	0	0	0	0	0	0	0	0	0	0	0	0
37	ACADVL	0	0	1	0	0	0	0	0	0	0	0	0	0	0	0	0	0	0	0	0	0	0	0	0	0	0	0
10645	CAMKK2	0	0	0	1	0	0	0	1	0	0	0	0	0	0	0	0	0	0	0	0	0	0	0	0	0	1	0
26047	CNTNAP2	1	0	0	0	0	0	0	0	0	0	0	0	1	0	0	0	0	0	0	0	0	0	0	1	0	0	0
23017	FAIM2	0	1	0	0	0	0	0	0	0	0	0	0	0	0	0	0	0	0	0	0	0	0	0	0	0	0	0
9600	PITPNM1	0	0	0	1	0	0	0	0	0	0	0	0	0	0	0	0	0	0	0	0	0	0	0	0	0	0	0
817	CAMK2D	0	0	0	1	0	0	1	1	0	0	1	0	0	0	0	0	0	0	0	1	0	0	1	1	0	1	0
57446	NDRG3	0	0	0	1	0	0	0	0	0	0	0	0	0	0	0	0	0	0	0	0	0	0	0	0	0	0	0
10525	HYOU1	0	0	1	0	0	0	0	0	0	0	1	0	0	0	0	0	0	1	0	0	0	1	0	0	0	0	0
10006	ABI1	0	0	0	1	0	0	0	0	0	0	0	0	0	0	0	0	0	0	0	0	0	0	0	0	0	0	0
5165	PDK3	1	0	0	0	0	0	1	0	0	0	0	0	0	1	0	0	0	0	0	1	0	0	0	0	0	0	0
1496	CTNNA2	0	0	1	0	0	0	0	0	0	0	0	0	0	0	0	0	0	0	1	0	0	0	0	0	0	0	0
2923	PDIA3	0	0	0	1	0	0	0	0	0	0	0	0	0	0	0	0	0	0	0	0	0	1	0	0	0	0	0
4129	MAOB	0	0	1	0	0	0	1	0	0	0	0	0	0	0	1	0	0	0	0	0	0	0	0	0	0	1	0
200205	IBA57	0	0	0	1	0	0	0	0	0	0	0	0	0	0	0	0	0	0	0	0	0	0	0	0	0	0	0
1468	SLC25A10	0	0	1	0	0	0	0	0	0	0	1	0	0	0	0	0	0	0	0	1	1	0	0	1	0	0	0
23376	UFL1	0	0	1	0	0	0	0	0	0	0	0	0	0	0	0	0	0	0	1	0	0	0	0	0	0	0	0
6888	TALDO1	0	0	1	0	0	0	0	0	0	0	0	0	0	0	0	0	0	0	0	0	0	0	0	0	0	0	0
25930	PTPN23	0	0	0	1	0	0	0	0	0	0	0	1	0	0	0	0	0	0	0	0	0	0	0	0	0	0	0
7416	VDAC1	0	1	0	0	0	0	1	0	0	0	0	0	0	1	0	0	0	0	0	1	1	0	0	1	0	0	0
9743	ARHGAP32	0	0	0	1	0	0	0	0	0	0	0	0	0	0	0	1	0	0	0	0	0	0	0	0	0	0	0
54585	LZTFL1	0	0	1	0	0	0	0	0	0	0	0	0	0	0	0	0	0	0	0	0	0	0	0	0	0	0	0
29106	SCG3	1	0	0	0	0	0	0	0	0	0	0	0	0	0	0	0	0	0	0	0	0	0	0	0	0	0	0
192683	SCAMP5	1	0	0	0	0	0	0	0	0	0	0	0	0	0	0	0	0	0	0	0	0	0	0	0	0	0	0
2550	GABBR1	1	0	0	0	0	0	0	1	0	0	0	0	1	0	1	0	0	0	0	0	0	0	0	1	0	0	0
6059	ABCE1	0	0	0	1	0	0	0	0	0	0	1	0	0	0	0	0	0	0	0	0	0	0	0	0	0	0	0
2286	FKBP2	0	0	0	1	0	0	0	0	0	0	0	0	0	0	0	0	0	0	0	0	0	0	0	0	0	0	0
4712	NDUFB6	0	1	0	0	0	0	1	0	1	0	0	0	0	0	0	0	0	0	0	0	0	0	0	0	0	0	0
92675	DTD1	1	0	0	0	0	0	0	0	0	0	0	0	0	0	0	0	0	0	0	0	0	0	0	0	0	0	0
11127	KIF3A	0	0	0	0	1	0	0	0	0	0	0	0	0	0	0	0	0	1	0	0	0	1	0	0	0	0	0
9610	RIN1	1	0	0	0	0	0	0	0	0	1	0	0	0	0	0	0	0	1	0	0	0	0	0	0	0	0	0
3514	IGKC	0	0	0	0	0	1	0	0	0	1	0	0	0	0	0	0	0	0	0	0	0	0	0	0	0	0	0
5577	PRKAR2B	1	0	0	0	0	0	0	1	0	0	0	0	1	0	0	0	0	0	0	1	0	0	0	0	0	0	0
2628	GATM	0	0	0	1	0	0	0	0	0	0	0	0	0	0	0	0	0	0	0	0	0	0	0	0	0	0	0
514	ATP5F1E;ATP5E	0	1	0	0	0	0	1	0	0	0	0	0	0	0	0	0	0	0	0	0	0	0	0	0	0	0	0
7112	TMPO	0	0	1	0	0	0	0	0	0	0	0	0	0	0	0	0	0	0	0	0	0	0	0	0	0	0	0
477	ATP1A2	0	1	0	0	0	0	1	0	0	0	1	0	1	0	1	0	0	0	0	1	0	0	0	1	1	0	0
10787	NCKAP1	0	0	1	0	0	0	0	0	0	0	0	0	0	0	0	0	0	0	1	0	0	0	0	0	0	0	0
23647	ARFIP2	0	0	1	0	0	0	0	0	1	0	0	1	0	0	0	0	0	1	0	0	0	1	0	0	0	0	0
23787	MTCH1	1	0	0	0	0	0	0	0	0	0	0	0	0	0	0	0	0	0	0	0	0	0	0	0	0	0	0
2562	GABRB3	1	0	0	0	0	0	1	1	0	0	0	0	0	0	1	0	0	0	0	1	0	0	0	0	0	1	0
549	AUH	1	0	0	0	0	0	0	0	0	0	1	0	0	1	0	0	1	0	0	0	0	0	0	0	0	0	0
1891	ECH1	1	0	0	0	0	0	0	0	0	0	0	0	0	0	0	0	0	0	0	0	1	0	0	0	0	0	0
29767	TMOD2	1	0	0	0	0	0	0	0	0	0	0	0	0	0	0	0	0	0	0	0	0	0	0	0	0	0	0
57471	ERMN	0	0	0	0	1	0	0	0	0	0	0	0	0	0	0	0	0	0	0	0	0	0	0	0	0	0	0
7532	YWHAG	0	0	1	0	0	0	0	0	0	0	1	1	1	0	0	0	0	1	0	0	0	0	1	0	0	0	0
26999	CYFIP2	0	1	0	0	0	0	0	0	0	0	0	0	0	0	0	1	0	0	0	0	0	0	0	0	0	0	0
10093	ARPC4	1	0	0	0	0	0	0	0	0	1	1	0	0	0	0	0	0	1	0	0	0	0	0	0	0	0	0
5905	RANGAP1	0	0	1	0	0	0	0	0	0	0	0	1	0	0	0	0	0	0	0	0	0	0	0	0	0	0	0
153090	DAB2IP	1	0	0	0	0	0	0	0	0	0	0	0	0	0	0	0	0	0	1	0	0	0	0	0	0	0	0
9462	RASAL2	0	0	1	0	0	0	0	0	0	0	0	0	0	0	0	0	0	0	0	0	0	0	0	0	0	0	0
6000	RGS7	1	0	0	0	0	0	0	0	0	0	0	0	0	0	0	0	0	0	0	0	0	0	0	0	0	0	0
6717	SRI	1	0	0	0	0	0	0	0	0	0	0	0	0	0	0	0	0	0	0	1	0	0	0	1	0	0	0
478	ATP1A3	0	1	0	0	0	0	0	0	0	0	1	0	0	0	1	0	0	0	0	1	0	0	0	1	0	0	0
54946	SLC41A3	1	0	0	0	0	0	0	0	0	0	0	0	0	0	0	0	0	0	0	0	0	0	0	0	0	0	0
8310	ACOX3	0	1	0	0	0	0	0	0	0	0	0	0	0	0	0	0	0	0	0	0	1	0	0	1	0	0	0
5660	PSAP	0	0	1	0	0	0	0	0	0	0	0	0	0	0	0	0	0	0	0	0	0	0	0	0	0	0	0
22883	CLSTN1	1	0	0	0	0	0	0	0	0	1	0	0	1	0	0	0	0	0	1	0	0	0	0	0	0	0	0
51125	GOLGA7	0	0	1	0	0	0	0	0	0	0	1	1	0	0	0	0	0	0	0	0	0	1	0	0	0	0	0
11194	ABCB8	0	0	1	0	0	0	0	0	0	0	0	0	0	0	0	0	0	0	0	0	0	0	0	0	0	0	0
6207	RPS13	0	0	0	1	0	0	0	0	0	0	1	0	0	0	0	0	0	0	0	0	0	0	0	0	0	0	0
84162	KIAA1109	0	1	0	0	0	0	0	0	0	1	0	0	0	0	0	0	0	0	0	0	0	0	0	0	0	0	0
6390	SDHB	1	0	0	0	0	0	1	0	0	0	0	0	0	1	0	0	0	0	0	0	0	0	0	0	0	0	0
4893	NRAS	0	1	0	0	0	0	1	1	0	0	1	0	0	0	0	0	0	0	0	0	0	0	0	1	0	0	0
5464	PPA1	0	1	0	0	0	0	0	0	0	0	1	0	0	0	0	0	0	0	0	0	0	0	0	0	0	0	0
64601	VPS16	0	0	1	0	0	0	0	0	0	0	1	1	0	0	0	0	0	0	0	0	0	1	0	0	0	0	0
83787	ARMC10	1	0	0	0	0	0	0	0	0	0	0	0	0	0	0	0	0	0	0	0	0	0	0	0	0	0	0
8526	DGKE	0	0	1	0	0	0	0	0	0	0	0	0	0	0	0	0	0	0	0	0	0	0	0	0	0	0	0
160	AP2A1	1	0	0	0	0	0	1	1	0	1	1	1	0	0	0	1	0	1	0	1	0	1	0	1	1	1	0
3502	IGHG3	0	0	0	0	1	0	0	0	0	1	0	0	0	0	0	0	0	0	0	0	0	0	0	0	0	0	0
8774	NAPG	0	0	1	0	0	0	0	0	0	0	0	1	0	0	0	0	0	1	0	0	0	1	0	0	0	0	0
8867	SYNJ1	0	0	1	0	0	0	1	0	0	1	0	0	1	0	1	0	0	1	1	0	0	1	0	0	0	0	0
9751	SNPH	1	0	0	0	0	0	0	0	0	1	0	0	0	0	1	0	0	0	0	0	0	1	0	0	0	0	0
9371	KIF3B	1	0	0	0	0	0	0	0	0	0	0	0	0	0	0	0	0	1	0	0	0	1	0	0	0	0	0
9590	AKAP12	0	0	0	0	1	0	0	0	0	0	0	0	0	0	0	0	0	0	0	0	0	0	0	0	0	0	0
388662	SLC6A17	0	0	1	0	0	0	0	0	0	0	0	0	0	0	0	0	0	0	0	0	0	0	0	0	0	0	0
816	CAMK2B	0	0	0	1	0	0	1	1	0	0	1	0	1	0	0	1	0	0	1	1	0	0	1	1	0	1	0
54940	OCIAD1	0	0	1	0	0	0	0	0	0	1	0	0	0	0	0	0	0	0	0	0	0	0	0	0	0	0	0
23043	TNIK	0	0	1	0	0	0	0	0	0	0	0	0	0	0	0	0	0	0	0	0	0	0	0	0	0	0	0
65009	NDRG4	0	0	1	0	0	0	0	0	0	0	0	0	1	0	0	0	0	0	1	0	0	1	0	0	0	0	0
79058	ASPSCR1	0	0	0	0	1	0	0	0	0	0	0	1	0	0	0	0	0	0	0	0	0	0	0	0	0	0	0
10521	DDX17	0	0	0	0	0	1	0	0	0	0	0	0	0	0	0	0	0	0	0	0	0	0	0	0	0	0	0
56255	TMX4	0	0	1	0	0	0	0	0	0	0	0	0	0	0	0	0	0	0	0	0	0	0	0	0	0	0	0
4684	NCAM1	0	0	1	0	0	0	0	0	0	0	0	0	0	0	0	0	0	0	0	0	0	0	0	0	0	0	0
283742	FAM98B	1	0	0	0	0	0	0	0	0	0	0	0	0	0	0	0	0	0	0	0	0	0	0	0	0	0	0
57709	SLC7A14	0	0	0	1	0	0	0	0	0	0	0	0	0	0	0	0	0	0	0	0	0	0	0	0	0	0	0
65082	VPS33A	0	0	0	1	0	0	0	0	0	0	0	1	0	0	0	0	0	0	0	0	0	0	0	0	0	0	0
2182	ACSL4	0	0	0	0	1	0	1	0	0	0	1	0	0	0	0	0	0	0	0	0	0	0	0	0	0	0	0
51386	EIF3L	0	0	0	1	0	0	0	0	0	0	1	0	0	0	0	0	0	0	0	0	0	0	0	0	0	0	0
4199	ME1	0	1	0	0	0	0	1	0	0	0	1	0	0	1	0	0	0	0	0	0	0	0	0	0	0	0	0
63908	NAPB	0	0	1	0	0	0	0	0	0	0	0	1	0	0	1	0	0	1	0	0	0	1	0	0	0	0	0
56954	NIT2	1	0	0	0	0	0	0	0	0	0	0	0	0	0	0	0	1	0	0	0	0	0	0	0	0	0	0
8936	WASF1	1	0	0	0	0	0	0	0	1	1	0	0	0	0	0	0	0	0	0	0	0	1	0	0	0	0	0
6238	RRBP1	0	1	0	0	0	0	0	0	0	0	1	0	0	0	0	0	0	0	0	0	0	0	0	0	0	0	0
4713	NDUFB7	0	0	0	0	0	1	1	0	1	0	0	0	0	0	0	0	0	0	0	0	0	0	0	0	0	0	0
8775	NAPA	0	0	1	0	0	0	0	0	0	1	0	1	0	0	1	0	0	1	0	0	0	1	0	0	1	0	0
51382	ATP6V1D	0	1	0	0	0	0	1	0	0	0	1	1	0	0	0	0	0	0	0	1	0	1	0	1	1	0	0
8224	SYN3	1	0	0	0	0	0	0	1	0	1	0	0	1	0	1	0	0	0	0	0	0	1	0	0	1	0	0
55697	VAC14	1	0	0	0	0	0	1	0	0	0	0	0	0	0	0	0	0	0	0	0	0	0	0	0	0	0	0
6124	RPL4	0	0	0	1	0	0	0	0	0	0	1	0	0	0	0	0	0	0	0	0	0	0	0	0	0	0	0
23417	MLYCD	0	0	1	0	0	0	0	0	0	0	0	0	0	0	0	0	0	0	0	0	1	0	0	0	0	0	0
23203	PMPCA	1	0	0	0	0	0	0	0	1	0	0	1	0	0	0	0	0	0	0	1	1	0	0	0	0	0	0
347	APOD	0	0	0	1	0	0	0	0	0	0	0	0	0	0	0	0	0	0	0	1	0	0	0	0	0	0	0
3692	EIF6	1	0	0	0	0	0	0	0	0	0	1	0	0	0	0	0	0	0	0	0	0	1	0	0	0	0	0
5917	RARS1;RARS	1	0	0	0	0	0	0	0	0	0	1	0	0	1	0	0	1	0	0	0	0	0	0	0	0	0	0
8546	AP3B1	1	0	0	0	0	0	1	0	1	1	0	1	0	0	0	0	0	1	0	1	1	1	0	0	0	0	0
55288	RHOT1	1	0	0	0	0	0	0	0	1	0	0	0	0	0	0	0	0	0	0	1	1	1	0	0	0	0	0
7184	HSP90B1	0	0	0	1	0	0	0	0	0	0	1	1	0	0	0	0	0	1	0	1	0	0	0	1	0	0	0
5789	PTPRD	1	0	0	0	0	0	0	1	0	0	0	0	1	0	1	0	0	0	1	0	0	0	1	0	0	0	0
79901	CYBRD1	1	0	0	0	0	0	0	0	0	0	0	0	0	0	0	0	0	0	0	1	0	0	0	1	0	0	0
51762	RAB8B	1	0	0	0	0	0	0	0	0	0	0	1	0	0	1	0	0	1	1	0	0	1	0	0	0	0	0
6727	SRP14	0	1	0	0	0	0	0	0	0	0	1	1	0	0	0	0	0	0	0	0	0	0	0	0	0	0	0
2181	ACSL3	1	0	0	0	0	0	1	0	0	0	1	0	0	0	0	0	0	0	0	0	0	0	0	1	0	0	0
8604	SLC25A12	1	0	0	0	0	0	1	0	0	0	1	0	0	0	0	0	1	0	1	0	1	0	0	0	0	0	0
83394	PITPNM3	0	0	0	0	1	0	0	0	0	0	0	0	0	0	0	0	0	0	0	0	0	0	0	0	0	0	0
9892	SNAP91	0	0	0	1	0	0	0	0	0	1	0	0	0	0	0	0	0	1	0	0	0	1	0	0	0	0	0
9804	TOMM20	0	0	0	0	0	1	0	0	1	0	0	1	0	0	0	0	0	0	0	0	1	0	0	0	0	0	0
293	SLC25A6	0	1	0	0	0	0	1	0	1	0	1	0	0	0	0	0	0	0	0	1	1	0	0	1	0	0	0
10890	RAB10	1	0	0	0	0	0	0	0	0	0	0	1	0	0	1	0	0	1	0	0	0	1	0	0	0	0	0
5864	RAB3A	1	0	0	0	0	0	0	1	1	1	0	0	1	0	1	0	0	1	0	0	0	1	0	1	1	0	0
80142	PTGES2	1	0	0	0	0	0	0	0	0	0	1	0	0	0	0	0	0	0	0	0	0	0	0	0	0	0	0
5295	PIK3R1	0	0	0	1	0	0	1	0	0	0	1	1	0	0	0	0	0	0	1	1	0	0	0	1	0	0	0
3015	H2AZ1;H2AFZ	0	0	0	0	1	0	0	0	0	0	0	0	0	0	0	0	0	0	0	0	0	0	0	0	0	0	0
3609	ILF3	0	0	1	0	0	0	0	0	0	0	1	0	0	0	0	0	0	0	0	0	0	0	0	0	0	0	0
2893	GRIA4	0	1	0	0	0	0	1	1	0	0	0	0	0	0	0	0	0	0	0	0	0	0	1	1	0	1	0
374291	NDUFS7	0	0	1	0	0	0	1	0	1	0	0	0	0	0	0	0	0	0	0	1	0	0	0	0	0	0	0
6742	SSBP1	0	1	0	0	0	0	0	0	1	0	0	0	0	0	0	0	0	0	0	0	0	0	0	0	0	0	0
482	ATP1B2	0	0	1	0	0	0	0	0	0	0	1	0	1	0	1	0	0	0	1	1	0	0	0	1	0	0	0
1397	CRIP2	0	1	0	0	0	0	0	0	0	0	0	0	0	0	0	0	0	0	0	0	0	0	0	0	0	0	0
230	ALDOC	1	0	0	0	0	0	1	0	0	0	0	0	0	0	0	0	0	0	0	0	0	0	0	0	0	0	0
5034	P4HB	0	0	0	0	1	0	0	0	0	0	1	0	0	0	0	0	0	0	1	1	0	0	0	0	0	0	0
3632	INPP5A	0	0	1	0	0	0	0	0	0	0	0	0	0	0	0	0	0	0	0	0	0	0	0	0	0	0	0
1000	CDH2	0	0	0	0	1	0	0	0	0	0	0	0	1	0	0	0	0	0	1	0	0	0	0	0	0	0	0
476	ATP1A1	0	1	0	0	0	0	0	0	0	0	1	0	0	0	1	0	0	0	0	1	0	0	0	1	0	0	0
1933	EEF1B2	0	0	1	0	0	0	0	0	0	0	1	0	0	0	0	0	0	0	0	0	0	0	0	0	0	0	0
3030	HADHA	0	0	0	0	1	0	0	0	0	0	0	0	0	0	0	0	0	0	0	0	0	0	0	0	0	0	0
4666	NACA	0	0	0	1	0	0	0	0	0	0	0	1	0	0	0	0	0	0	0	0	0	0	0	0	0	0	0
4884	NPTX1	1	0	0	0	0	0	0	0	1	0	0	1	1	0	1	0	0	0	0	1	1	0	0	0	0	0	0
257194	NEGR1	1	0	0	0	0	0	0	0	0	0	0	0	0	0	0	0	0	0	0	0	0	0	0	0	0	0	0
10574	CCT7	1	0	0	0	0	0	0	0	0	0	0	0	0	0	0	0	0	0	0	0	0	0	0	0	0	0	0
1804	DPP6	0	1	0	0	0	0	0	0	0	0	0	0	0	0	0	0	0	0	0	0	0	0	0	0	0	0	0
56990	CDC42SE2	0	0	1	0	0	0	0	0	0	0	0	0	0	0	0	0	0	0	0	0	0	0	0	0	0	0	0
83858	ATAD3B	1	0	0	0	0	0	0	0	1	0	0	0	0	0	0	0	0	0	0	0	0	0	0	0	0	0	0
2170	FABP3	1	0	0	0	0	0	0	0	0	0	0	0	0	0	0	0	0	0	0	0	0	0	0	0	0	0	0
84687	PPP1R9B	1	0	0	0	0	0	0	0	0	0	0	1	1	0	0	0	0	0	0	0	0	0	0	0	0	0	0
2664	GDI1	1	0	0	0	0	0	0	0	0	0	0	0	0	0	0	0	0	1	1	0	0	0	0	0	0	0	0
2885	GRB2	0	0	1	0	0	0	1	0	0	1	1	0	0	0	0	1	0	1	0	0	0	0	0	0	0	0	0
23673	STX12	0	0	0	0	0	1	0	0	0	0	0	1	0	0	0	0	0	0	0	0	0	0	0	0	0	0	0
818	CAMK2G	0	0	0	1	0	0	1	1	0	0	1	0	0	0	1	0	0	0	1	1	0	0	1	1	0	1	0
10130	PDIA6	0	0	1	0	0	0	0	0	0	0	0	0	0	0	0	0	0	0	0	0	0	0	0	0	0	0	0
11151	CORO1A	0	0	0	1	0	0	0	0	0	0	0	0	0	0	1	0	0	0	1	1	0	1	0	0	0	0	0
6204	RPS10	1	0	0	0	0	0	0	0	0	0	1	0	0	0	0	0	0	0	0	0	0	0	0	0	0	0	0
162	AP1B1	0	0	1	0	0	0	0	0	0	0	0	1	0	0	1	0	0	1	0	0	0	1	0	0	0	0	0
8833	GMPS	1	0	0	0	0	0	1	0	0	0	0	0	0	0	0	0	1	0	0	0	0	0	0	0	0	0	0
8662	EIF3B	0	0	1	0	0	0	0	0	0	0	1	0	0	0	0	0	0	0	0	0	0	0	0	0	0	0	0
23335	WDR7	0	0	1	0	0	0	0	0	0	0	0	0	0	0	0	0	0	0	0	0	0	0	0	0	0	0	0
1429	CRYZ	1	0	0	0	0	0	0	0	0	0	0	0	0	0	0	0	0	0	0	0	0	0	0	0	0	0	0
1656	DDX6	0	0	1	0	0	0	0	0	0	0	0	0	0	0	0	0	0	0	0	0	0	0	0	0	0	0	0
5802	PTPRS	1	0	0	0	0	0	0	1	0	0	0	0	0	0	0	0	0	0	1	0	0	0	1	0	0	0	0
54805	CNNM2	1	0	0	0	0	0	0	0	0	0	0	0	0	0	0	0	0	0	0	0	0	0	0	0	0	0	0
4218	RAB8A	1	0	0	0	0	0	1	0	0	1	0	1	1	0	1	0	0	1	0	0	0	1	0	1	0	0	0
9515	STXBP5L	1	0	0	0	0	0	0	0	0	0	0	0	0	0	0	0	0	0	0	0	0	0	0	0	0	0	0
3501	IGHG2	0	0	0	0	0	1	0	0	0	1	0	0	0	0	0	0	0	0	0	0	0	0	0	0	0	0	0
4725	NDUFS5	0	0	1	0	0	0	1	0	1	0	0	0	0	0	0	0	0	0	0	0	0	0	0	0	0	0	0
23467	NPTXR	1	0	0	0	0	0	0	0	0	0	0	0	1	0	0	0	0	0	0	0	0	0	0	0	0	0	0
2783	GNB2	0	0	0	1	0	0	1	1	0	0	0	0	0	0	0	0	0	0	0	1	0	0	0	0	0	0	0
30968	STOML2	1	0	0	0	0	0	1	0	1	0	0	0	0	0	0	0	0	0	0	1	1	0	0	0	0	0	0
165215	FAM171B	0	0	1	0	0	0	0	0	0	0	0	0	0	0	0	0	0	0	0	0	0	0	0	0	0	0	0
5562	PRKAA1	0	0	1	0	0	0	1	1	0	0	0	1	1	0	0	0	0	0	0	1	0	0	0	0	0	0	0
1212	CLTB	0	1	0	0	0	0	1	0	0	1	1	1	0	0	0	1	0	1	0	0	0	0	0	1	1	0	0
2890	GRIA1	0	0	0	1	0	0	1	1	0	1	0	0	1	0	1	1	0	1	0	1	0	1	1	1	0	1	0
9448	MAP4K4	0	0	1	0	0	0	0	0	0	0	1	0	0	0	0	0	0	0	0	0	0	0	0	0	0	0	0
53358	SHC3	0	1	0	0	0	0	0	0	0	0	1	0	0	0	0	0	0	0	0	0	0	0	0	0	0	0	0
4691	NCL	1	0	0	0	0	0	0	0	0	0	1	0	0	0	0	0	0	0	0	0	0	0	0	0	0	0	0
3503	IGHG4	0	0	0	0	0	1	0	0	0	1	0	0	0	0	0	0	0	0	0	0	0	0	0	0	0	0	0
114787	GPRIN1	1	0	0	0	0	0	0	0	0	0	0	0	0	0	0	0	0	0	0	0	0	0	0	0	0	0	0
3685	ITGAV	1	0	0	0	0	0	0	0	0	0	1	0	0	0	0	0	0	0	0	1	0	0	0	1	0	0	0
9194	SLC16A7	1	0	0	0	0	0	0	0	0	0	0	0	0	0	0	0	0	0	0	0	0	0	0	0	0	0	0
785	CACNB4	0	0	0	1	0	0	0	1	0	0	1	0	0	0	1	0	0	0	0	1	0	0	0	1	0	0	0
11311	VPS45	1	0	0	0	0	0	0	0	0	0	0	1	0	0	0	0	0	0	0	0	0	0	0	0	0	0	0
2997	GYS1	0	0	1	0	0	0	0	0	0	0	1	0	0	0	0	0	0	0	0	0	0	0	0	0	0	0	0
124454	EARS2	0	0	0	0	0	1	0	0	0	0	1	0	0	0	0	0	1	0	0	0	0	0	0	0	0	0	0
51559	NT5DC3	1	0	0	0	0	0	0	0	0	0	0	0	0	0	0	0	0	0	0	0	0	0	0	0	0	0	0
9898	UBAP2L	0	1	0	0	0	0	0	0	0	0	0	0	0	0	0	0	0	0	0	0	0	0	0	0	0	0	0
6227	RPS21	0	0	0	1	0	0	0	0	0	0	1	0	0	0	0	0	0	0	0	0	0	0	0	0	0	0	0
3306	HSPA2	0	0	0	1	0	0	1	0	0	0	1	0	0	0	0	0	0	0	0	0	0	0	0	0	0	0	0
9512	PMPCB	1	0	0	0	0	0	0	0	1	0	0	1	0	0	0	0	0	0	0	1	1	0	0	0	0	0	0
6726	SRP9	0	0	0	0	0	1	0	0	0	0	1	1	0	0	0	0	0	0	0	0	0	0	0	0	0	0	0
9537	TP53I11	1	0	0	0	0	0	0	0	0	0	0	0	0	0	0	0	0	0	0	0	0	0	0	0	0	0	0
114134	SLC2A13	0	1	0	0	0	0	0	0	0	0	0	0	0	0	0	0	0	0	0	0	0	0	0	0	0	0	0
10097	ACTR2	1	0	0	0	0	0	0	0	0	1	1	0	1	0	0	0	0	1	1	0	0	1	0	0	0	0	0
8120	AP3B2	1	0	0	0	0	0	0	0	0	1	0	1	0	0	0	0	0	0	0	0	0	1	0	0	0	0	0
444	ASPH	0	0	0	0	1	0	1	0	0	0	0	0	0	0	0	0	0	0	0	1	0	0	0	1	0	0	0
57528	KCTD16	0	0	0	1	0	0	0	0	0	0	0	0	0	0	0	0	0	0	0	0	0	0	0	0	0	0	0
23521	RPL13A	0	0	0	1	0	0	0	0	0	0	1	0	0	0	0	0	0	0	0	0	0	0	0	0	0	0	0
51645	PPIL1	0	0	0	1	0	0	0	0	0	0	0	0	0	0	0	0	0	0	0	0	0	0	0	0	0	0	0

## Sheet: Enrichment
GroupID	Category	Term	Description	LogP	Log(q-value)	InTerm_InList	Genes	Symbols
1_Summary	GO Biological Processes	GO:0045333	cellular respiration	-42.7964	-38.4483	60/173	50,498,509,513,514,521,1345,1431,1737,1738,1743,2108,2109,2110,2631,2820,3419,4190,4191,4513,4535,4538,4695,4698,4701,4702,4704,4709,4710,4711,4712,4713,4714,4718,4719,4722,4725,4726,4729,4967,5160,5162,6389,6390,7381,8604,8803,9167,9377,10476,10873,23530,27089,30968,55753,56181,92259,114789,374291,388753,3939,4199,5165,7416,29078,81889,116228,728294,38,128,217,226,230,291,444,2932,2936,2992,3098…	ACO2,ATP5F1A,ATP5F1C,ATP5F1D,ATP5F1E,ATP5ME,COX6C,CS,DLAT,DLD,DLST,ETFA,ETFB,ETFDH,NIPSNAP2,GPD2,IDH3A,MDH1,MDH2,COX2,ND1,ND4,NDUFA2,NDUFA5,NDUFA7,NDUFA8,NDUFA9,NDUFB3,NDUFB4,NDUFB5,NDUFB6,NDUFB7,NDUFB8,NDUFC2,NDUFS1,NDUFS3,NDUFS5,NDUFS6,NDUFV2,OGDH,PDHA1,PDHB,SDHA,SDHB,UQCRB,SLC25A12,SUCLA2,COX7A2L,COX5A,ATP5PD,ME3,NNT,UQCRQ,STOML2,OGDHL,MTFR1L,MRPS36,SLC25A25,NDUFS7,COA6,LDHA,ME1,PDK3,VDAC1,NDU…
1_Member	GO Biological Processes	GO:0045333	cellular respiration	-42.7964	-38.4483	60/173	50,498,509,513,514,521,1345,1431,1737,1738,1743,2108,2109,2110,2631,2820,3419,4190,4191,4513,4535,4538,4695,4698,4701,4702,4704,4709,4710,4711,4712,4713,4714,4718,4719,4722,4725,4726,4729,4967,5160,5162,6389,6390,7381,8604,8803,9167,9377,10476,10873,23530,27089,30968,55753,56181,92259,114789,374291,388753	ACO2,ATP5F1A,ATP5F1C,ATP5F1D,ATP5F1E,ATP5ME,COX6C,CS,DLAT,DLD,DLST,ETFA,ETFB,ETFDH,NIPSNAP2,GPD2,IDH3A,MDH1,MDH2,COX2,ND1,ND4,NDUFA2,NDUFA5,NDUFA7,NDUFA8,NDUFA9,NDUFB3,NDUFB4,NDUFB5,NDUFB6,NDUFB7,NDUFB8,NDUFC2,NDUFS1,NDUFS3,NDUFS5,NDUFS6,NDUFV2,OGDH,PDHA1,PDHB,SDHA,SDHB,UQCRB,SLC25A12,SUCLA2,COX7A2L,COX5A,ATP5PD,ME3,NNT,UQCRQ,STOML2,OGDHL,MTFR1L,MRPS36,SLC25A25,NDUFS7,COA6
1_Member	Reactome Gene Sets	R-HSA-1428517	The citric acid (TCA) cycle and respiratory electron transport	-41.2351	-37.1881	58/168	50,498,509,513,514,521,1345,1431,1737,1738,1743,2108,2109,2110,3419,3939,4191,4199,4513,4535,4538,4695,4698,4701,4702,4704,4709,4710,4711,4712,4713,4714,4718,4719,4722,4725,4726,4729,4967,5160,5162,5165,6389,6390,7381,7416,8803,9167,9377,10476,10873,23530,27089,29078,81889,116228,374291,728294	ACO2,ATP5F1A,ATP5F1C,ATP5F1D,ATP5F1E,ATP5ME,COX6C,CS,DLAT,DLD,DLST,ETFA,ETFB,ETFDH,IDH3A,LDHA,MDH2,ME1,COX2,ND1,ND4,NDUFA2,NDUFA5,NDUFA7,NDUFA8,NDUFA9,NDUFB3,NDUFB4,NDUFB5,NDUFB6,NDUFB7,NDUFB8,NDUFC2,NDUFS1,NDUFS3,NDUFS5,NDUFS6,NDUFV2,OGDH,PDHA1,PDHB,PDK3,SDHA,SDHB,UQCRB,VDAC1,SUCLA2,COX7A2L,COX5A,ATP5PD,ME3,NNT,UQCRQ,NDUFAF4,FAHD1,COX20,NDUFS7,D2HGDH
1_Member	GO Biological Processes	GO:0009060	aerobic respiration	-40.6093	-36.7384	54/144	50,498,509,513,514,521,1345,1431,1737,1738,1743,2631,3419,4190,4191,4513,4535,4538,4695,4698,4701,4702,4704,4709,4710,4711,4712,4713,4714,4718,4719,4722,4725,4726,4729,4967,5160,5162,6389,6390,7381,8803,9167,9377,10476,10873,23530,27089,30968,55753,56181,92259,374291,388753	ACO2,ATP5F1A,ATP5F1C,ATP5F1D,ATP5F1E,ATP5ME,COX6C,CS,DLAT,DLD,DLST,NIPSNAP2,IDH3A,MDH1,MDH2,COX2,ND1,ND4,NDUFA2,NDUFA5,NDUFA7,NDUFA8,NDUFA9,NDUFB3,NDUFB4,NDUFB5,NDUFB6,NDUFB7,NDUFB8,NDUFC2,NDUFS1,NDUFS3,NDUFS5,NDUFS6,NDUFV2,OGDH,PDHA1,PDHB,SDHA,SDHB,UQCRB,SUCLA2,COX7A2L,COX5A,ATP5PD,ME3,NNT,UQCRQ,STOML2,OGDHL,MTFR1L,MRPS36,NDUFS7,COA6
1_Member	GO Biological Processes	GO:0006091	generation of precursor metabolites and energy	-38.8236	-35.2536	79/372	38,50,128,217,226,230,291,444,498,509,513,514,521,1345,1431,1737,1738,1743,2108,2109,2110,2631,2820,2932,2936,2992,3098,3155,3419,3939,4129,4190,4191,4199,4513,4535,4538,4695,4698,4701,4702,4704,4709,4710,4711,4712,4713,4714,4718,4719,4722,4725,4726,4729,4835,4967,5019,5160,5162,5230,6389,6390,7381,8574,8604,8803,9167,9377,10476,10873,23530,27089,30968,55753,56181,92259,114789,374291,388753	ACAT1,ACO2,ADH5,ALDH2,ALDOA,ALDOC,SLC25A4,ASPH,ATP5F1A,ATP5F1C,ATP5F1D,ATP5F1E,ATP5ME,COX6C,CS,DLAT,DLD,DLST,ETFA,ETFB,ETFDH,NIPSNAP2,GPD2,GSK3B,GSR,GYG1,HK1,HMGCL,IDH3A,LDHA,MAOB,MDH1,MDH2,ME1,COX2,ND1,ND4,NDUFA2,NDUFA5,NDUFA7,NDUFA8,NDUFA9,NDUFB3,NDUFB4,NDUFB5,NDUFB6,NDUFB7,NDUFB8,NDUFC2,NDUFS1,NDUFS3,NDUFS5,NDUFS6,NDUFV2,NQO2,OGDH,OXCT1,PDHA1,PDHB,PGK1,SDHA,SDHB,UQCRB,AKR7A2,SLC25A12,SUCLA2,CO…
1_Member	GO Biological Processes	GO:0015980	energy derivation by oxidation of organic compounds	-36.3755	-32.9816	62/234	50,498,509,513,514,521,1345,1431,1737,1738,1743,2108,2109,2110,2631,2820,2932,2992,3419,4190,4191,4513,4535,4538,4695,4698,4701,4702,4704,4709,4710,4711,4712,4713,4714,4718,4719,4722,4725,4726,4729,4967,5160,5162,6389,6390,7381,8604,8803,9167,9377,10476,10873,23530,27089,30968,55753,56181,92259,114789,374291,388753	ACO2,ATP5F1A,ATP5F1C,ATP5F1D,ATP5F1E,ATP5ME,COX6C,CS,DLAT,DLD,DLST,ETFA,ETFB,ETFDH,NIPSNAP2,GPD2,GSK3B,GYG1,IDH3A,MDH1,MDH2,COX2,ND1,ND4,NDUFA2,NDUFA5,NDUFA7,NDUFA8,NDUFA9,NDUFB3,NDUFB4,NDUFB5,NDUFB6,NDUFB7,NDUFB8,NDUFC2,NDUFS1,NDUFS3,NDUFS5,NDUFS6,NDUFV2,OGDH,PDHA1,PDHB,SDHA,SDHB,UQCRB,SLC25A12,SUCLA2,COX7A2L,COX5A,ATP5PD,ME3,NNT,UQCRQ,STOML2,OGDHL,MTFR1L,MRPS36,SLC25A25,NDUFS7,COA6
1_Member	KEGG Pathway	hsa05022	Pathways of neurodegeneration - multiple diseases	-30.6119	-27.586	77/456	291,292,293,488,498,509,513,514,774,816,817,818,1345,1459,1742,1965,2890,2891,2892,2893,2915,2932,3028,3265,3309,3708,3709,3845,4137,4218,4513,4535,4538,4695,4698,4701,4702,4704,4709,4710,4711,4712,4713,4714,4718,4719,4722,4725,4726,4729,4893,5532,5621,5690,5701,5707,5718,5861,6389,6390,6712,7381,7416,7417,7419,9167,9217,9377,10213,10452,10476,23236,27089,29110,30849,55102,374291	SLC25A4,SLC25A5,SLC25A6,ATP2A2,ATP5F1A,ATP5F1C,ATP5F1D,ATP5F1E,CACNA1B,CAMK2B,CAMK2D,CAMK2G,COX6C,CSNK2A2,DLG4,EIF2S1,GRIA1,GRIA2,GRIA3,GRIA4,GRM5,GSK3B,HSD17B10,HRAS,HSPA5,ITPR1,ITPR2,KRAS,MAPT,RAB8A,COX2,ND1,ND4,NDUFA2,NDUFA5,NDUFA7,NDUFA8,NDUFA9,NDUFB3,NDUFB4,NDUFB5,NDUFB6,NDUFB7,NDUFB8,NDUFC2,NDUFS1,NDUFS3,NDUFS5,NDUFS6,NDUFV2,NRAS,PPP3CB,PRNP,PSMB2,PSMC2,PSMD1,PSMD12,RAB1A,SDHA,SDHB,SPTBN2,U…
1_Member	KEGG Pathway	hsa05415	Diabetic cardiomyopathy	-30.4698	-27.4835	51/188	291,292,293,488,498,509,513,514,816,817,818,1345,2932,2936,4513,4535,4538,4695,4698,4701,4702,4704,4709,4710,4711,4712,4713,4714,4718,4719,4722,4725,4726,4729,5160,5162,5165,5295,6389,6390,6513,7381,7416,7417,7419,9167,9377,10476,23236,27089,374291	SLC25A4,SLC25A5,SLC25A6,ATP2A2,ATP5F1A,ATP5F1C,ATP5F1D,ATP5F1E,CAMK2B,CAMK2D,CAMK2G,COX6C,GSK3B,GSR,COX2,ND1,ND4,NDUFA2,NDUFA5,NDUFA7,NDUFA8,NDUFA9,NDUFB3,NDUFB4,NDUFB5,NDUFB6,NDUFB7,NDUFB8,NDUFC2,NDUFS1,NDUFS3,NDUFS5,NDUFS6,NDUFV2,PDHA1,PDHB,PDK3,PIK3R1,SDHA,SDHB,SLC2A1,UQCRB,VDAC1,VDAC2,VDAC3,COX7A2L,COX5A,ATP5PD,PLCB1,UQCRQ,NDUFS7
1_Member	KEGG Pathway	hsa05016	Huntington disease	-29.6558	-26.7391	61/290	160,161,163,291,292,293,498,509,513,514,774,1173,1212,1345,1742,2890,2891,2892,2893,2915,3708,4513,4535,4538,4695,4698,4701,4702,4704,4709,4710,4711,4712,4713,4714,4718,4719,4722,4725,4726,4729,5690,5701,5707,5718,6389,6390,6506,7381,7416,7417,7419,9167,9377,10213,10476,23236,27089,30849,55102,374291	AP2A1,AP2A2,AP2B1,SLC25A4,SLC25A5,SLC25A6,ATP5F1A,ATP5F1C,ATP5F1D,ATP5F1E,CACNA1B,AP2M1,CLTB,COX6C,DLG4,GRIA1,GRIA2,GRIA3,GRIA4,GRM5,ITPR1,COX2,ND1,ND4,NDUFA2,NDUFA5,NDUFA7,NDUFA8,NDUFA9,NDUFB3,NDUFB4,NDUFB5,NDUFB6,NDUFB7,NDUFB8,NDUFC2,NDUFS1,NDUFS3,NDUFS5,NDUFS6,NDUFV2,PSMB2,PSMC2,PSMD1,PSMD12,SDHA,SDHB,SLC1A2,UQCRB,VDAC1,VDAC2,VDAC3,COX7A2L,COX5A,PSMD14,ATP5PD,PLCB1,UQCRQ,PIK3R4,ATG2B,NDUFS7
1_Member	WikiPathways	WP111	Electron transport chain: OXPHOS system in mitochondria	-29.0188	-26.1331	37/93	291,292,293,498,509,513,514,521,1345,4513,4535,4538,4695,4698,4701,4702,4704,4709,4710,4711,4712,4713,4714,4718,4719,4722,4725,4726,4729,6389,6390,7381,9167,9377,10476,27089,374291	SLC25A4,SLC25A5,SLC25A6,ATP5F1A,ATP5F1C,ATP5F1D,ATP5F1E,ATP5ME,COX6C,COX2,ND1,ND4,NDUFA2,NDUFA5,NDUFA7,NDUFA8,NDUFA9,NDUFB3,NDUFB4,NDUFB5,NDUFB6,NDUFB7,NDUFB8,NDUFC2,NDUFS1,NDUFS3,NDUFS5,NDUFS6,NDUFV2,SDHA,SDHB,UQCRB,COX7A2L,COX5A,ATP5PD,UQCRQ,NDUFS7
1_Member	KEGG Pathway	hsa00190	Oxidative phosphorylation	-28.6628	-25.8061	41/122	495,498,509,513,514,521,526,529,535,1345,4513,4535,4538,4695,4698,4701,4702,4704,4709,4710,4711,4712,4713,4714,4718,4719,4722,4725,4726,4729,6389,6390,7381,9114,9167,9377,10476,27068,27089,51382,374291	ATP4A,ATP5F1A,ATP5F1C,ATP5F1D,ATP5F1E,ATP5ME,ATP6V1B2,ATP6V1E1,ATP6V0A1,COX6C,COX2,ND1,ND4,NDUFA2,NDUFA5,NDUFA7,NDUFA8,NDUFA9,NDUFB3,NDUFB4,NDUFB5,NDUFB6,NDUFB7,NDUFB8,NDUFC2,NDUFS1,NDUFS3,NDUFS5,NDUFS6,NDUFV2,SDHA,SDHB,UQCRB,ATP6V0D1,COX7A2L,COX5A,ATP5PD,PPA2,UQCRQ,ATP6V1D,NDUFS7
1_Member	KEGG Pathway	hsa04723	Retrograde endocannabinoid signaling	-28.1968	-25.3538	43/140	115,774,2556,2560,2561,2562,2775,2782,2783,2785,2890,2891,2892,2893,2915,3708,3709,4535,4538,4695,4698,4701,4702,4704,4709,4710,4711,4712,4713,4714,4718,4719,4722,4725,4726,4729,10681,22999,23236,57030,59345,140679,374291	ADCY9,CACNA1B,GABRA3,GABRB1,GABRB2,GABRB3,GNAO1,GNB1,GNB2,GNG3,GRIA1,GRIA2,GRIA3,GRIA4,GRM5,ITPR1,ITPR2,ND1,ND4,NDUFA2,NDUFA5,NDUFA7,NDUFA8,NDUFA9,NDUFB3,NDUFB4,NDUFB5,NDUFB6,NDUFB7,NDUFB8,NDUFC2,NDUFS1,NDUFS3,NDUFS5,NDUFS6,NDUFV2,GNB5,RIMS1,PLCB1,SLC17A7,GNB4,SLC32A1,NDUFS7
1_Member	GO Biological Processes	GO:0006119	oxidative phosphorylation	-27.9743	-25.1657	38/105	498,509,513,514,521,1345,1738,2631,4513,4535,4538,4695,4698,4701,4702,4704,4709,4710,4711,4712,4713,4714,4718,4719,4722,4725,4726,4729,6389,6390,7381,9167,9377,10476,27089,30968,374291,388753	ATP5F1A,ATP5F1C,ATP5F1D,ATP5F1E,ATP5ME,COX6C,DLD,NIPSNAP2,COX2,ND1,ND4,NDUFA2,NDUFA5,NDUFA7,NDUFA8,NDUFA9,NDUFB3,NDUFB4,NDUFB5,NDUFB6,NDUFB7,NDUFB8,NDUFC2,NDUFS1,NDUFS3,NDUFS5,NDUFS6,NDUFV2,SDHA,SDHB,UQCRB,COX7A2L,COX5A,ATP5PD,UQCRQ,STOML2,NDUFS7,COA6
1_Member	KEGG Pathway	hsa05020	Prion disease	-27.9697	-25.1657	56/258	291,292,293,498,509,513,514,774,1345,1459,1965,2932,3306,3309,3708,3709,4513,4535,4538,4685,4695,4698,4701,4702,4704,4709,4710,4711,4712,4713,4714,4718,4719,4722,4725,4726,4729,5295,5532,5621,5690,5701,5707,5718,6389,6390,7381,7416,7417,7419,9167,9377,10213,10476,27089,374291	SLC25A4,SLC25A5,SLC25A6,ATP5F1A,ATP5F1C,ATP5F1D,ATP5F1E,CACNA1B,COX6C,CSNK2A2,EIF2S1,GSK3B,HSPA2,HSPA5,ITPR1,ITPR2,COX2,ND1,ND4,NCAM2,NDUFA2,NDUFA5,NDUFA7,NDUFA8,NDUFA9,NDUFB3,NDUFB4,NDUFB5,NDUFB6,NDUFB7,NDUFB8,NDUFC2,NDUFS1,NDUFS3,NDUFS5,NDUFS6,NDUFV2,PIK3R1,PPP3CB,PRNP,PSMB2,PSMC2,PSMD1,PSMD12,SDHA,SDHB,UQCRB,VDAC1,VDAC2,VDAC3,COX7A2L,COX5A,PSMD14,ATP5PD,UQCRQ,NDUFS7
1_Member	GO Biological Processes	GO:0046034	ATP metabolic process	-27.94	-25.1482	49/192	226,230,477,481,498,509,513,514,521,526,1345,1738,2631,3098,3939,4513,4535,4538,4695,4698,4701,4702,4704,4709,4710,4711,4712,4713,4714,4718,4719,4722,4725,4726,4729,4967,5230,6389,6390,7381,9167,9377,10476,27089,30968,55753,114789,374291,388753	ALDOA,ALDOC,ATP1A2,ATP1B1,ATP5F1A,ATP5F1C,ATP5F1D,ATP5F1E,ATP5ME,ATP6V1B2,COX6C,DLD,NIPSNAP2,HK1,LDHA,COX2,ND1,ND4,NDUFA2,NDUFA5,NDUFA7,NDUFA8,NDUFA9,NDUFB3,NDUFB4,NDUFB5,NDUFB6,NDUFB7,NDUFB8,NDUFC2,NDUFS1,NDUFS3,NDUFS5,NDUFS6,NDUFV2,OGDH,PGK1,SDHA,SDHB,UQCRB,COX7A2L,COX5A,ATP5PD,UQCRQ,STOML2,OGDHL,SLC25A25,NDUFS7,COA6
1_Member	Reactome Gene Sets	R-HSA-163200	Respiratory electron transport, ATP synthesis by chemiosmotic coupling, and heat production by uncoupling proteins.	-26.9694	-24.2341	39/118	498,509,513,514,521,1345,2108,2109,2110,4513,4535,4538,4695,4698,4701,4702,4704,4709,4710,4711,4712,4713,4714,4718,4719,4722,4725,4726,4729,6389,6390,7381,9167,9377,10476,27089,29078,116228,374291	ATP5F1A,ATP5F1C,ATP5F1D,ATP5F1E,ATP5ME,COX6C,ETFA,ETFB,ETFDH,COX2,ND1,ND4,NDUFA2,NDUFA5,NDUFA7,NDUFA8,NDUFA9,NDUFB3,NDUFB4,NDUFB5,NDUFB6,NDUFB7,NDUFB8,NDUFC2,NDUFS1,NDUFS3,NDUFS5,NDUFS6,NDUFV2,SDHA,SDHB,UQCRB,COX7A2L,COX5A,ATP5PD,UQCRQ,NDUFAF4,COX20,NDUFS7
1_Member	GO Biological Processes	GO:0042776	proton motive force-driven mitochondrial ATP synthesis	-26.6987	-23.9739	29/57	498,509,513,514,521,4535,4538,4695,4698,4701,4702,4704,4709,4710,4711,4712,4713,4714,4718,4719,4722,4725,4726,4729,6389,6390,10476,30968,374291	ATP5F1A,ATP5F1C,ATP5F1D,ATP5F1E,ATP5ME,ND1,ND4,NDUFA2,NDUFA5,NDUFA7,NDUFA8,NDUFA9,NDUFB3,NDUFB4,NDUFB5,NDUFB6,NDUFB7,NDUFB8,NDUFC2,NDUFS1,NDUFS3,NDUFS5,NDUFS6,NDUFV2,SDHA,SDHB,ATP5PD,STOML2,NDUFS7
1_Member	GO Biological Processes	GO:0022900	electron transport chain	-26.2975	-23.6027	43/154	128,217,444,1345,1738,2108,2109,2110,2820,2936,4129,4199,4513,4535,4538,4695,4698,4701,4702,4704,4709,4710,4711,4712,4713,4714,4718,4719,4722,4725,4726,4729,4835,6389,6390,7381,8574,8604,9167,9377,27089,374291,388753	ADH5,ALDH2,ASPH,COX6C,DLD,ETFA,ETFB,ETFDH,GPD2,GSR,MAOB,ME1,COX2,ND1,ND4,NDUFA2,NDUFA5,NDUFA7,NDUFA8,NDUFA9,NDUFB3,NDUFB4,NDUFB5,NDUFB6,NDUFB7,NDUFB8,NDUFC2,NDUFS1,NDUFS3,NDUFS5,NDUFS6,NDUFV2,NQO2,SDHA,SDHB,UQCRB,AKR7A2,SLC25A12,COX7A2L,COX5A,UQCRQ,NDUFS7,COA6
1_Member	KEGG Pathway	hsa05012	Parkinson disease	-25.774	-23.1161	53/252	291,292,293,498,509,513,514,816,817,818,1345,1965,3309,3708,3709,4129,4137,4513,4535,4538,4695,4698,4701,4702,4704,4709,4710,4711,4712,4713,4714,4718,4719,4722,4725,4726,4729,5690,5701,5707,5718,6389,6390,7381,7416,7417,7419,9167,9377,10213,10476,27089,374291	SLC25A4,SLC25A5,SLC25A6,ATP5F1A,ATP5F1C,ATP5F1D,ATP5F1E,CAMK2B,CAMK2D,CAMK2G,COX6C,EIF2S1,HSPA5,ITPR1,ITPR2,MAOB,MAPT,COX2,ND1,ND4,NDUFA2,NDUFA5,NDUFA7,NDUFA8,NDUFA9,NDUFB3,NDUFB4,NDUFB5,NDUFB6,NDUFB7,NDUFB8,NDUFC2,NDUFS1,NDUFS3,NDUFS5,NDUFS6,NDUFV2,PSMB2,PSMC2,PSMD1,PSMD12,SDHA,SDHB,UQCRB,VDAC1,VDAC2,VDAC3,COX7A2L,COX5A,PSMD14,ATP5PD,UQCRQ,NDUFS7
1_Member	GO Biological Processes	GO:0022904	respiratory electron transport chain	-25.0521	-22.4599	35/101	1345,1738,2108,2109,2110,2820,4513,4535,4538,4695,4698,4701,4702,4704,4709,4710,4711,4712,4713,4714,4718,4719,4722,4725,4726,4729,6389,6390,7381,8604,9167,9377,27089,374291,388753	COX6C,DLD,ETFA,ETFB,ETFDH,GPD2,COX2,ND1,ND4,NDUFA2,NDUFA5,NDUFA7,NDUFA8,NDUFA9,NDUFB3,NDUFB4,NDUFB5,NDUFB6,NDUFB7,NDUFB8,NDUFC2,NDUFS1,NDUFS3,NDUFS5,NDUFS6,NDUFV2,SDHA,SDHB,UQCRB,SLC25A12,COX7A2L,COX5A,UQCRQ,NDUFS7,COA6
1_Member	GO Biological Processes	GO:0015986	proton motive force-driven ATP synthesis	-24.3539	-21.812	29/66	498,509,513,514,521,4535,4538,4695,4698,4701,4702,4704,4709,4710,4711,4712,4713,4714,4718,4719,4722,4725,4726,4729,6389,6390,10476,30968,374291	ATP5F1A,ATP5F1C,ATP5F1D,ATP5F1E,ATP5ME,ND1,ND4,NDUFA2,NDUFA5,NDUFA7,NDUFA8,NDUFA9,NDUFB3,NDUFB4,NDUFB5,NDUFB6,NDUFB7,NDUFB8,NDUFC2,NDUFS1,NDUFS3,NDUFS5,NDUFS6,NDUFV2,SDHA,SDHB,ATP5PD,STOML2,NDUFS7
1_Member	GO Biological Processes	GO:0006164	purine nucleotide biosynthetic process	-24.1036	-21.588	45/191	38,115,226,498,509,513,514,521,1737,1738,2181,2182,3251,4535,4538,4695,4698,4701,4702,4704,4709,4710,4711,4712,4713,4714,4718,4719,4722,4725,4726,4729,4831,5160,5162,5635,5636,6389,6390,8833,10476,30968,50808,197322,374291	ACAT1,ADCY9,ALDOA,ATP5F1A,ATP5F1C,ATP5F1D,ATP5F1E,ATP5ME,DLAT,DLD,ACSL3,ACSL4,HPRT1,ND1,ND4,NDUFA2,NDUFA5,NDUFA7,NDUFA8,NDUFA9,NDUFB3,NDUFB4,NDUFB5,NDUFB6,NDUFB7,NDUFB8,NDUFC2,NDUFS1,NDUFS3,NDUFS5,NDUFS6,NDUFV2,NME2,PDHA1,PDHB,PRPSAP1,PRPSAP2,SDHA,SDHB,GMPS,ATP5PD,STOML2,AK3,ACSF3,NDUFS7
1_Member	KEGG Pathway	hsa05010	Alzheimer disease	-23.8342	-21.3434	61/367	291,292,293,488,498,509,513,514,1345,1459,1965,2915,2932,3028,3265,3708,3709,3845,4137,4513,4535,4538,4695,4698,4701,4702,4704,4709,4710,4711,4712,4713,4714,4718,4719,4722,4725,4726,4729,4893,5295,5532,5690,5701,5707,5718,6389,6390,7381,7416,7417,7419,9167,9377,10213,10476,23236,27089,30849,55102,374291	SLC25A4,SLC25A5,SLC25A6,ATP2A2,ATP5F1A,ATP5F1C,ATP5F1D,ATP5F1E,COX6C,CSNK2A2,EIF2S1,GRM5,GSK3B,HSD17B10,HRAS,ITPR1,ITPR2,KRAS,MAPT,COX2,ND1,ND4,NDUFA2,NDUFA5,NDUFA7,NDUFA8,NDUFA9,NDUFB3,NDUFB4,NDUFB5,NDUFB6,NDUFB7,NDUFB8,NDUFC2,NDUFS1,NDUFS3,NDUFS5,NDUFS6,NDUFV2,NRAS,PIK3R1,PPP3CB,PSMB2,PSMC2,PSMD1,PSMD12,SDHA,SDHB,UQCRB,VDAC1,VDAC2,VDAC3,COX7A2L,COX5A,PSMD14,ATP5PD,PLCB1,UQCRQ,PIK3R4,ATG2B,NDUFS7
1_Member	Reactome Gene Sets	R-HSA-611105	Respiratory electron transport	-23.5182	-21.0566	33/96	1345,2108,2109,2110,4513,4535,4538,4695,4698,4701,4702,4704,4709,4710,4711,4712,4713,4714,4718,4719,4722,4725,4726,4729,6389,6390,7381,9167,9377,27089,29078,116228,374291	COX6C,ETFA,ETFB,ETFDH,COX2,ND1,ND4,NDUFA2,NDUFA5,NDUFA7,NDUFA8,NDUFA9,NDUFB3,NDUFB4,NDUFB5,NDUFB6,NDUFB7,NDUFB8,NDUFC2,NDUFS1,NDUFS3,NDUFS5,NDUFS6,NDUFV2,SDHA,SDHB,UQCRB,COX7A2L,COX5A,UQCRQ,NDUFAF4,COX20,NDUFS7
1_Member	KEGG Pathway	hsa05208	Chemical carcinogenesis - reactive oxygen species	-23.4757	-21.0197	46/207	52,291,292,293,498,509,513,514,1345,2885,3265,3845,4513,4535,4538,4695,4698,4701,4702,4704,4709,4710,4711,4712,4713,4714,4718,4719,4722,4725,4726,4729,4893,5295,5747,6389,6390,7381,7416,7417,7419,9167,9377,10476,27089,374291	ACP1,SLC25A4,SLC25A5,SLC25A6,ATP5F1A,ATP5F1C,ATP5F1D,ATP5F1E,COX6C,GRB2,HRAS,KRAS,COX2,ND1,ND4,NDUFA2,NDUFA5,NDUFA7,NDUFA8,NDUFA9,NDUFB3,NDUFB4,NDUFB5,NDUFB6,NDUFB7,NDUFB8,NDUFC2,NDUFS1,NDUFS3,NDUFS5,NDUFS6,NDUFV2,NRAS,PIK3R1,PTK2,SDHA,SDHB,UQCRB,VDAC1,VDAC2,VDAC3,COX7A2L,COX5A,ATP5PD,UQCRQ,NDUFS7
1_Member	GO Biological Processes	GO:0072522	purine-containing compound biosynthetic process	-23.1155	-20.6865	45/201	38,115,226,498,509,513,514,521,1737,1738,2181,2182,3251,4535,4538,4695,4698,4701,4702,4704,4709,4710,4711,4712,4713,4714,4718,4719,4722,4725,4726,4729,4831,5160,5162,5635,5636,6389,6390,8833,10476,30968,50808,197322,374291	ACAT1,ADCY9,ALDOA,ATP5F1A,ATP5F1C,ATP5F1D,ATP5F1E,ATP5ME,DLAT,DLD,ACSL3,ACSL4,HPRT1,ND1,ND4,NDUFA2,NDUFA5,NDUFA7,NDUFA8,NDUFA9,NDUFB3,NDUFB4,NDUFB5,NDUFB6,NDUFB7,NDUFB8,NDUFC2,NDUFS1,NDUFS3,NDUFS5,NDUFS6,NDUFV2,NME2,PDHA1,PDHB,PRPSAP1,PRPSAP2,SDHA,SDHB,GMPS,ATP5PD,STOML2,AK3,ACSF3,NDUFS7
1_Member	GO Biological Processes	GO:0006754	ATP biosynthetic process	-23.1001	-20.6763	30/78	226,498,509,513,514,521,4535,4538,4695,4698,4701,4702,4704,4709,4710,4711,4712,4713,4714,4718,4719,4722,4725,4726,4729,6389,6390,10476,30968,374291	ALDOA,ATP5F1A,ATP5F1C,ATP5F1D,ATP5F1E,ATP5ME,ND1,ND4,NDUFA2,NDUFA5,NDUFA7,NDUFA8,NDUFA9,NDUFB3,NDUFB4,NDUFB5,NDUFB6,NDUFB7,NDUFB8,NDUFC2,NDUFS1,NDUFS3,NDUFS5,NDUFS6,NDUFV2,SDHA,SDHB,ATP5PD,STOML2,NDUFS7
1_Member	GO Biological Processes	GO:0009152	purine ribonucleotide biosynthetic process	-22.9986	-20.5851	43/183	38,115,226,498,509,513,514,521,1737,1738,2181,2182,3251,4535,4538,4695,4698,4701,4702,4704,4709,4710,4711,4712,4713,4714,4718,4719,4722,4725,4726,4729,4831,5160,5162,6389,6390,8833,10476,30968,50808,197322,374291	ACAT1,ADCY9,ALDOA,ATP5F1A,ATP5F1C,ATP5F1D,ATP5F1E,ATP5ME,DLAT,DLD,ACSL3,ACSL4,HPRT1,ND1,ND4,NDUFA2,NDUFA5,NDUFA7,NDUFA8,NDUFA9,NDUFB3,NDUFB4,NDUFB5,NDUFB6,NDUFB7,NDUFB8,NDUFC2,NDUFS1,NDUFS3,NDUFS5,NDUFS6,NDUFV2,NME2,PDHA1,PDHB,SDHA,SDHB,GMPS,ATP5PD,STOML2,AK3,ACSF3,NDUFS7
1_Member	GO Biological Processes	GO:0042773	ATP synthesis coupled electron transport	-22.907	-20.5034	30/79	1345,1738,4513,4535,4538,4695,4698,4701,4702,4704,4709,4710,4711,4712,4713,4714,4718,4719,4722,4725,4726,4729,6389,6390,7381,9167,9377,27089,374291,388753	COX6C,DLD,COX2,ND1,ND4,NDUFA2,NDUFA5,NDUFA7,NDUFA8,NDUFA9,NDUFB3,NDUFB4,NDUFB5,NDUFB6,NDUFB7,NDUFB8,NDUFC2,NDUFS1,NDUFS3,NDUFS5,NDUFS6,NDUFV2,SDHA,SDHB,UQCRB,COX7A2L,COX5A,UQCRQ,NDUFS7,COA6
1_Member	GO Biological Processes	GO:0042775	mitochondrial ATP synthesis coupled electron transport	-22.907	-20.5034	30/79	1345,1738,4513,4535,4538,4695,4698,4701,4702,4704,4709,4710,4711,4712,4713,4714,4718,4719,4722,4725,4726,4729,6389,6390,7381,9167,9377,27089,374291,388753	COX6C,DLD,COX2,ND1,ND4,NDUFA2,NDUFA5,NDUFA7,NDUFA8,NDUFA9,NDUFB3,NDUFB4,NDUFB5,NDUFB6,NDUFB7,NDUFB8,NDUFC2,NDUFS1,NDUFS3,NDUFS5,NDUFS6,NDUFV2,SDHA,SDHB,UQCRB,COX7A2L,COX5A,UQCRQ,NDUFS7,COA6
1_Member	GO Biological Processes	GO:0046390	ribose phosphate biosynthetic process	-22.8315	-20.4328	45/204	38,115,226,498,509,513,514,521,1737,1738,2181,2182,3251,4535,4538,4695,4698,4701,4702,4704,4709,4710,4711,4712,4713,4714,4718,4719,4722,4725,4726,4729,4831,5160,5162,5635,5636,6389,6390,8833,10476,30968,50808,197322,374291	ACAT1,ADCY9,ALDOA,ATP5F1A,ATP5F1C,ATP5F1D,ATP5F1E,ATP5ME,DLAT,DLD,ACSL3,ACSL4,HPRT1,ND1,ND4,NDUFA2,NDUFA5,NDUFA7,NDUFA8,NDUFA9,NDUFB3,NDUFB4,NDUFB5,NDUFB6,NDUFB7,NDUFB8,NDUFC2,NDUFS1,NDUFS3,NDUFS5,NDUFS6,NDUFV2,NME2,PDHA1,PDHB,PRPSAP1,PRPSAP2,SDHA,SDHB,GMPS,ATP5PD,STOML2,AK3,ACSF3,NDUFS7
1_Member	GO Biological Processes	GO:0019646	aerobic electron transport chain	-22.6237	-20.2299	29/74	1345,1738,4513,4535,4538,4695,4698,4701,4702,4704,4709,4710,4711,4712,4713,4714,4718,4719,4722,4725,4726,4729,6389,6390,7381,9167,9377,27089,374291	COX6C,DLD,COX2,ND1,ND4,NDUFA2,NDUFA5,NDUFA7,NDUFA8,NDUFA9,NDUFB3,NDUFB4,NDUFB5,NDUFB6,NDUFB7,NDUFB8,NDUFC2,NDUFS1,NDUFS3,NDUFS5,NDUFS6,NDUFV2,SDHA,SDHB,UQCRB,COX7A2L,COX5A,UQCRQ,NDUFS7
1_Member	GO Biological Processes	GO:0009206	purine ribonucleoside triphosphate biosynthetic process	-22.495	-20.1059	31/88	226,498,509,513,514,521,4535,4538,4695,4698,4701,4702,4704,4709,4710,4711,4712,4713,4714,4718,4719,4722,4725,4726,4729,4831,6389,6390,10476,30968,374291	ALDOA,ATP5F1A,ATP5F1C,ATP5F1D,ATP5F1E,ATP5ME,ND1,ND4,NDUFA2,NDUFA5,NDUFA7,NDUFA8,NDUFA9,NDUFB3,NDUFB4,NDUFB5,NDUFB6,NDUFB7,NDUFB8,NDUFC2,NDUFS1,NDUFS3,NDUFS5,NDUFS6,NDUFV2,NME2,SDHA,SDHB,ATP5PD,STOML2,NDUFS7
1_Member	GO Biological Processes	GO:0009205	purine ribonucleoside triphosphate metabolic process	-22.3999	-20.0156	33/103	226,498,509,513,514,521,4535,4538,4695,4698,4701,4702,4704,4709,4710,4711,4712,4713,4714,4718,4719,4722,4725,4726,4729,4831,6389,6390,9567,10476,30968,50808,374291	ALDOA,ATP5F1A,ATP5F1C,ATP5F1D,ATP5F1E,ATP5ME,ND1,ND4,NDUFA2,NDUFA5,NDUFA7,NDUFA8,NDUFA9,NDUFB3,NDUFB4,NDUFB5,NDUFB6,NDUFB7,NDUFB8,NDUFC2,NDUFS1,NDUFS3,NDUFS5,NDUFS6,NDUFV2,NME2,SDHA,SDHB,GTPBP1,ATP5PD,STOML2,AK3,NDUFS7
1_Member	GO Biological Processes	GO:0009145	purine nucleoside triphosphate biosynthetic process	-22.3233	-19.9437	31/89	226,498,509,513,514,521,4535,4538,4695,4698,4701,4702,4704,4709,4710,4711,4712,4713,4714,4718,4719,4722,4725,4726,4729,4831,6389,6390,10476,30968,374291	ALDOA,ATP5F1A,ATP5F1C,ATP5F1D,ATP5F1E,ATP5ME,ND1,ND4,NDUFA2,NDUFA5,NDUFA7,NDUFA8,NDUFA9,NDUFB3,NDUFB4,NDUFB5,NDUFB6,NDUFB7,NDUFB8,NDUFC2,NDUFS1,NDUFS3,NDUFS5,NDUFS6,NDUFV2,NME2,SDHA,SDHB,ATP5PD,STOML2,NDUFS7
1_Member	GO Biological Processes	GO:0009144	purine nucleoside triphosphate metabolic process	-21.6612	-19.2909	33/108	226,498,509,513,514,521,4535,4538,4695,4698,4701,4702,4704,4709,4710,4711,4712,4713,4714,4718,4719,4722,4725,4726,4729,4831,6389,6390,9567,10476,30968,50808,374291	ALDOA,ATP5F1A,ATP5F1C,ATP5F1D,ATP5F1E,ATP5ME,ND1,ND4,NDUFA2,NDUFA5,NDUFA7,NDUFA8,NDUFA9,NDUFB3,NDUFB4,NDUFB5,NDUFB6,NDUFB7,NDUFB8,NDUFC2,NDUFS1,NDUFS3,NDUFS5,NDUFS6,NDUFV2,NME2,SDHA,SDHB,GTPBP1,ATP5PD,STOML2,AK3,NDUFS7
1_Member	GO Biological Processes	GO:0009260	ribonucleotide biosynthetic process	-21.6411	-19.2798	43/197	38,115,226,498,509,513,514,521,1737,1738,2181,2182,3251,4535,4538,4695,4698,4701,4702,4704,4709,4710,4711,4712,4713,4714,4718,4719,4722,4725,4726,4729,4831,5160,5162,6389,6390,8833,10476,30968,50808,197322,374291	ACAT1,ADCY9,ALDOA,ATP5F1A,ATP5F1C,ATP5F1D,ATP5F1E,ATP5ME,DLAT,DLD,ACSL3,ACSL4,HPRT1,ND1,ND4,NDUFA2,NDUFA5,NDUFA7,NDUFA8,NDUFA9,NDUFB3,NDUFB4,NDUFB5,NDUFB6,NDUFB7,NDUFB8,NDUFC2,NDUFS1,NDUFS3,NDUFS5,NDUFS6,NDUFV2,NME2,PDHA1,PDHB,SDHA,SDHB,GMPS,ATP5PD,STOML2,AK3,ACSF3,NDUFS7
1_Member	GO Biological Processes	GO:0009201	ribonucleoside triphosphate biosynthetic process	-21.5022	-19.1497	31/94	226,498,509,513,514,521,4535,4538,4695,4698,4701,4702,4704,4709,4710,4711,4712,4713,4714,4718,4719,4722,4725,4726,4729,4831,6389,6390,10476,30968,374291	ALDOA,ATP5F1A,ATP5F1C,ATP5F1D,ATP5F1E,ATP5ME,ND1,ND4,NDUFA2,NDUFA5,NDUFA7,NDUFA8,NDUFA9,NDUFB3,NDUFB4,NDUFB5,NDUFB6,NDUFB7,NDUFB8,NDUFC2,NDUFS1,NDUFS3,NDUFS5,NDUFS6,NDUFV2,NME2,SDHA,SDHB,ATP5PD,STOML2,NDUFS7
1_Member	KEGG Pathway	hsa04714	Thermogenesis	-21.4039	-19.0601	45/220	115,498,509,513,514,521,1345,2181,2182,2885,3265,3845,4513,4535,4538,4695,4698,4701,4702,4704,4709,4710,4711,4712,4713,4714,4718,4719,4722,4725,4726,4729,4893,5562,6389,6390,7381,9167,9377,10476,27089,29078,116228,374291,388753	ADCY9,ATP5F1A,ATP5F1C,ATP5F1D,ATP5F1E,ATP5ME,COX6C,ACSL3,ACSL4,GRB2,HRAS,KRAS,COX2,ND1,ND4,NDUFA2,NDUFA5,NDUFA7,NDUFA8,NDUFA9,NDUFB3,NDUFB4,NDUFB5,NDUFB6,NDUFB7,NDUFB8,NDUFC2,NDUFS1,NDUFS3,NDUFS5,NDUFS6,NDUFV2,NRAS,PRKAA1,SDHA,SDHB,UQCRB,COX7A2L,COX5A,ATP5PD,UQCRQ,NDUFAF4,COX20,NDUFS7,COA6
1_Member	GO Biological Processes	GO:0009199	ribonucleoside triphosphate metabolic process	-21.3783	-19.0388	33/110	226,498,509,513,514,521,4535,4538,4695,4698,4701,4702,4704,4709,4710,4711,4712,4713,4714,4718,4719,4722,4725,4726,4729,4831,6389,6390,9567,10476,30968,50808,374291	ALDOA,ATP5F1A,ATP5F1C,ATP5F1D,ATP5F1E,ATP5ME,ND1,ND4,NDUFA2,NDUFA5,NDUFA7,NDUFA8,NDUFA9,NDUFB3,NDUFB4,NDUFB5,NDUFB6,NDUFB7,NDUFB8,NDUFC2,NDUFS1,NDUFS3,NDUFS5,NDUFS6,NDUFV2,NME2,SDHA,SDHB,GTPBP1,ATP5PD,STOML2,AK3,NDUFS7
1_Member	GO Biological Processes	GO:0009142	nucleoside triphosphate biosynthetic process	-20.8398	-18.5291	32/106	226,498,509,513,514,521,4535,4538,4695,4698,4701,4702,4704,4709,4710,4711,4712,4713,4714,4718,4719,4722,4725,4726,4729,4831,6389,6390,10476,30968,50808,374291	ALDOA,ATP5F1A,ATP5F1C,ATP5F1D,ATP5F1E,ATP5ME,ND1,ND4,NDUFA2,NDUFA5,NDUFA7,NDUFA8,NDUFA9,NDUFB3,NDUFB4,NDUFB5,NDUFB6,NDUFB7,NDUFB8,NDUFC2,NDUFS1,NDUFS3,NDUFS5,NDUFS6,NDUFV2,NME2,SDHA,SDHB,ATP5PD,STOML2,AK3,NDUFS7
1_Member	WikiPathways	WP623	Oxidative phosphorylation	-20.3934	-18.0984	24/54	498,513,514,521,4535,4538,4695,4698,4701,4702,4704,4710,4711,4712,4713,4714,4718,4719,4722,4725,4726,4729,10476,374291	ATP5F1A,ATP5F1D,ATP5F1E,ATP5ME,ND1,ND4,NDUFA2,NDUFA5,NDUFA7,NDUFA8,NDUFA9,NDUFB4,NDUFB5,NDUFB6,NDUFB7,NDUFB8,NDUFC2,NDUFS1,NDUFS3,NDUFS5,NDUFS6,NDUFV2,ATP5PD,NDUFS7
1_Member	GO Biological Processes	GO:0006163	purine nucleotide metabolic process	-20.3117	-18.0205	55/350	38,115,226,230,498,509,513,514,521,1737,1738,1743,2181,2182,3098,3251,3939,4535,4538,4695,4698,4701,4702,4704,4709,4710,4711,4712,4713,4714,4718,4719,4722,4725,4726,4729,4831,4967,5160,5162,5230,5635,5636,6389,6390,8803,8833,9567,10476,23597,30968,50808,55753,197322,374291	ACAT1,ADCY9,ALDOA,ALDOC,ATP5F1A,ATP5F1C,ATP5F1D,ATP5F1E,ATP5ME,DLAT,DLD,DLST,ACSL3,ACSL4,HK1,HPRT1,LDHA,ND1,ND4,NDUFA2,NDUFA5,NDUFA7,NDUFA8,NDUFA9,NDUFB3,NDUFB4,NDUFB5,NDUFB6,NDUFB7,NDUFB8,NDUFC2,NDUFS1,NDUFS3,NDUFS5,NDUFS6,NDUFV2,NME2,OGDH,PDHA1,PDHB,PGK1,PRPSAP1,PRPSAP2,SDHA,SDHB,SUCLA2,GMPS,GTPBP1,ATP5PD,ACOT9,STOML2,AK3,OGDHL,ACSF3,NDUFS7
1_Member	GO Biological Processes	GO:0006120	mitochondrial electron transport, NADH to ubiquinone	-20.1631	-17.8757	21/39	1738,4535,4538,4695,4698,4701,4702,4704,4709,4710,4711,4712,4713,4714,4718,4719,4722,4725,4726,4729,374291	DLD,ND1,ND4,NDUFA2,NDUFA5,NDUFA7,NDUFA8,NDUFA9,NDUFB3,NDUFB4,NDUFB5,NDUFB6,NDUFB7,NDUFB8,NDUFC2,NDUFS1,NDUFS3,NDUFS5,NDUFS6,NDUFV2,NDUFS7
1_Member	GO Biological Processes	GO:0009165	nucleotide biosynthetic process	-19.7349	-17.4872	46/252	38,115,226,498,509,513,514,521,1737,1738,2181,2182,3251,4199,4535,4538,4695,4698,4701,4702,4704,4709,4710,4711,4712,4713,4714,4718,4719,4722,4725,4726,4729,4831,5160,5162,5635,5636,6389,6390,8833,10476,30968,50808,197322,374291	ACAT1,ADCY9,ALDOA,ATP5F1A,ATP5F1C,ATP5F1D,ATP5F1E,ATP5ME,DLAT,DLD,ACSL3,ACSL4,HPRT1,ME1,ND1,ND4,NDUFA2,NDUFA5,NDUFA7,NDUFA8,NDUFA9,NDUFB3,NDUFB4,NDUFB5,NDUFB6,NDUFB7,NDUFB8,NDUFC2,NDUFS1,NDUFS3,NDUFS5,NDUFS6,NDUFV2,NME2,PDHA1,PDHB,PRPSAP1,PRPSAP2,SDHA,SDHB,GMPS,ATP5PD,STOML2,AK3,ACSF3,NDUFS7
1_Member	GO Biological Processes	GO:0009150	purine ribonucleotide metabolic process	-19.5982	-17.3607	53/337	38,115,226,230,498,509,513,514,521,1737,1738,1743,2181,2182,3098,3251,3939,4535,4538,4695,4698,4701,4702,4704,4709,4710,4711,4712,4713,4714,4718,4719,4722,4725,4726,4729,4831,4967,5160,5162,5230,6389,6390,8803,8833,9567,10476,23597,30968,50808,55753,197322,374291	ACAT1,ADCY9,ALDOA,ALDOC,ATP5F1A,ATP5F1C,ATP5F1D,ATP5F1E,ATP5ME,DLAT,DLD,DLST,ACSL3,ACSL4,HK1,HPRT1,LDHA,ND1,ND4,NDUFA2,NDUFA5,NDUFA7,NDUFA8,NDUFA9,NDUFB3,NDUFB4,NDUFB5,NDUFB6,NDUFB7,NDUFB8,NDUFC2,NDUFS1,NDUFS3,NDUFS5,NDUFS6,NDUFV2,NME2,OGDH,PDHA1,PDHB,PGK1,SDHA,SDHB,SUCLA2,GMPS,GTPBP1,ATP5PD,ACOT9,STOML2,AK3,OGDHL,ACSF3,NDUFS7
1_Member	GO Biological Processes	GO:1901293	nucleoside phosphate biosynthetic process	-19.5893	-17.3585	46/254	38,115,226,498,509,513,514,521,1737,1738,2181,2182,3251,4199,4535,4538,4695,4698,4701,4702,4704,4709,4710,4711,4712,4713,4714,4718,4719,4722,4725,4726,4729,4831,5160,5162,5635,5636,6389,6390,8833,10476,30968,50808,197322,374291	ACAT1,ADCY9,ALDOA,ATP5F1A,ATP5F1C,ATP5F1D,ATP5F1E,ATP5ME,DLAT,DLD,ACSL3,ACSL4,HPRT1,ME1,ND1,ND4,NDUFA2,NDUFA5,NDUFA7,NDUFA8,NDUFA9,NDUFB3,NDUFB4,NDUFB5,NDUFB6,NDUFB7,NDUFB8,NDUFC2,NDUFS1,NDUFS3,NDUFS5,NDUFS6,NDUFV2,NME2,PDHA1,PDHB,PRPSAP1,PRPSAP2,SDHA,SDHB,GMPS,ATP5PD,STOML2,AK3,ACSF3,NDUFS7
1_Member	GO Biological Processes	GO:0019693	ribose phosphate metabolic process	-19.3797	-17.1683	55/366	38,115,226,230,498,509,513,514,521,1737,1738,1743,2181,2182,3098,3251,3939,4535,4538,4695,4698,4701,4702,4704,4709,4710,4711,4712,4713,4714,4718,4719,4722,4725,4726,4729,4831,4967,5160,5162,5230,5635,5636,6389,6390,8803,8833,9567,10476,23597,30968,50808,55753,197322,374291	ACAT1,ADCY9,ALDOA,ALDOC,ATP5F1A,ATP5F1C,ATP5F1D,ATP5F1E,ATP5ME,DLAT,DLD,DLST,ACSL3,ACSL4,HK1,HPRT1,LDHA,ND1,ND4,NDUFA2,NDUFA5,NDUFA7,NDUFA8,NDUFA9,NDUFB3,NDUFB4,NDUFB5,NDUFB6,NDUFB7,NDUFB8,NDUFC2,NDUFS1,NDUFS3,NDUFS5,NDUFS6,NDUFV2,NME2,OGDH,PDHA1,PDHB,PGK1,PRPSAP1,PRPSAP2,SDHA,SDHB,SUCLA2,GMPS,GTPBP1,ATP5PD,ACOT9,STOML2,AK3,OGDHL,ACSF3,NDUFS7
1_Member	KEGG Pathway	hsa05014	Amyotrophic lateral sclerosis	-19.3008	-17.0958	53/342	498,509,513,514,1345,1965,2890,2891,3309,4218,4513,4535,4538,4695,4698,4701,4702,4704,4709,4710,4711,4712,4713,4714,4718,4719,4722,4725,4726,4729,5532,5690,5701,5707,5718,5861,6389,6390,6396,6506,7381,7416,9167,9217,9377,10213,10452,10476,27089,29110,30849,55102,374291	ATP5F1A,ATP5F1C,ATP5F1D,ATP5F1E,COX6C,EIF2S1,GRIA1,GRIA2,HSPA5,RAB8A,COX2,ND1,ND4,NDUFA2,NDUFA5,NDUFA7,NDUFA8,NDUFA9,NDUFB3,NDUFB4,NDUFB5,NDUFB6,NDUFB7,NDUFB8,NDUFC2,NDUFS1,NDUFS3,NDUFS5,NDUFS6,NDUFV2,PPP3CB,PSMB2,PSMC2,PSMD1,PSMD12,RAB1A,SDHA,SDHB,SEC13,SLC1A2,UQCRB,VDAC1,COX7A2L,VAPB,COX5A,PSMD14,TOMM40,ATP5PD,UQCRQ,TBK1,PIK3R4,ATG2B,NDUFS7
1_Member	GO Biological Processes	GO:0072521	purine-containing compound metabolic process	-19.0997	-16.913	55/371	38,115,226,230,498,509,513,514,521,1737,1738,1743,2181,2182,3098,3251,3939,4535,4538,4695,4698,4701,4702,4704,4709,4710,4711,4712,4713,4714,4718,4719,4722,4725,4726,4729,4831,4967,5160,5162,5230,5635,5636,6389,6390,8803,8833,9567,10476,23597,30968,50808,55753,197322,374291	ACAT1,ADCY9,ALDOA,ALDOC,ATP5F1A,ATP5F1C,ATP5F1D,ATP5F1E,ATP5ME,DLAT,DLD,DLST,ACSL3,ACSL4,HK1,HPRT1,LDHA,ND1,ND4,NDUFA2,NDUFA5,NDUFA7,NDUFA8,NDUFA9,NDUFB3,NDUFB4,NDUFB5,NDUFB6,NDUFB7,NDUFB8,NDUFC2,NDUFS1,NDUFS3,NDUFS5,NDUFS6,NDUFV2,NME2,OGDH,PDHA1,PDHB,PGK1,PRPSAP1,PRPSAP2,SDHA,SDHB,SUCLA2,GMPS,GTPBP1,ATP5PD,ACOT9,STOML2,AK3,OGDHL,ACSF3,NDUFS7
1_Member	GO Biological Processes	GO:0009141	nucleoside triphosphate metabolic process	-18.7638	-16.5975	33/131	226,498,509,513,514,521,4535,4538,4695,4698,4701,4702,4704,4709,4710,4711,4712,4713,4714,4718,4719,4722,4725,4726,4729,4831,6389,6390,9567,10476,30968,50808,374291	ALDOA,ATP5F1A,ATP5F1C,ATP5F1D,ATP5F1E,ATP5ME,ND1,ND4,NDUFA2,NDUFA5,NDUFA7,NDUFA8,NDUFA9,NDUFB3,NDUFB4,NDUFB5,NDUFB6,NDUFB7,NDUFB8,NDUFC2,NDUFS1,NDUFS3,NDUFS5,NDUFS6,NDUFV2,NME2,SDHA,SDHB,GTPBP1,ATP5PD,STOML2,AK3,NDUFS7
1_Member	GO Biological Processes	GO:0009259	ribonucleotide metabolic process	-18.4985	-16.3407	53/356	38,115,226,230,498,509,513,514,521,1737,1738,1743,2181,2182,3098,3251,3939,4535,4538,4695,4698,4701,4702,4704,4709,4710,4711,4712,4713,4714,4718,4719,4722,4725,4726,4729,4831,4967,5160,5162,5230,6389,6390,8803,8833,9567,10476,23597,30968,50808,55753,197322,374291	ACAT1,ADCY9,ALDOA,ALDOC,ATP5F1A,ATP5F1C,ATP5F1D,ATP5F1E,ATP5ME,DLAT,DLD,DLST,ACSL3,ACSL4,HK1,HPRT1,LDHA,ND1,ND4,NDUFA2,NDUFA5,NDUFA7,NDUFA8,NDUFA9,NDUFB3,NDUFB4,NDUFB5,NDUFB6,NDUFB7,NDUFB8,NDUFC2,NDUFS1,NDUFS3,NDUFS5,NDUFS6,NDUFV2,NME2,OGDH,PDHA1,PDHB,PGK1,SDHA,SDHB,SUCLA2,GMPS,GTPBP1,ATP5PD,ACOT9,STOML2,AK3,OGDHL,ACSF3,NDUFS7
1_Member	CORUM	CORUM:178	Respiratory chain complex I (holoenzyme), mitochondrial	-17.2109	-15.1484	19/39	4535,4695,4698,4701,4702,4704,4709,4710,4711,4712,4713,4714,4718,4719,4722,4725,4726,4729,374291	ND1,NDUFA2,NDUFA5,NDUFA7,NDUFA8,NDUFA9,NDUFB3,NDUFB4,NDUFB5,NDUFB6,NDUFB7,NDUFB8,NDUFC2,NDUFS1,NDUFS3,NDUFS5,NDUFS6,NDUFV2,NDUFS7
1_Member	Reactome Gene Sets	R-HSA-6799198	Complex I biogenesis	-16.6557	-14.6086	21/53	4535,4538,4695,4698,4701,4702,4704,4709,4710,4711,4712,4713,4714,4718,4719,4722,4725,4726,4729,29078,374291	ND1,ND4,NDUFA2,NDUFA5,NDUFA7,NDUFA8,NDUFA9,NDUFB3,NDUFB4,NDUFB5,NDUFB6,NDUFB7,NDUFB8,NDUFC2,NDUFS1,NDUFS3,NDUFS5,NDUFS6,NDUFV2,NDUFAF4,NDUFS7
1_Member	GO Biological Processes	GO:0090407	organophosphate biosynthetic process	-16.2067	-14.1829	61/516	38,115,226,498,509,513,514,521,1607,1737,1738,2181,2182,3251,3706,4199,4535,4538,4695,4698,4701,4702,4704,4709,4710,4711,4712,4713,4714,4718,4719,4722,4725,4726,4729,4831,5160,5162,5295,5297,5635,5636,6389,6390,8813,8833,8867,10476,22908,22979,23396,30849,30968,50808,55326,55697,57605,145567,197322,285172,374291	ACAT1,ADCY9,ALDOA,ATP5F1A,ATP5F1C,ATP5F1D,ATP5F1E,ATP5ME,DGKB,DLAT,DLD,ACSL3,ACSL4,HPRT1,ITPKA,ME1,ND1,ND4,NDUFA2,NDUFA5,NDUFA7,NDUFA8,NDUFA9,NDUFB3,NDUFB4,NDUFB5,NDUFB6,NDUFB7,NDUFB8,NDUFC2,NDUFS1,NDUFS3,NDUFS5,NDUFS6,NDUFV2,NME2,PDHA1,PDHB,PIK3R1,PI4KA,PRPSAP1,PRPSAP2,SDHA,SDHB,DPM1,GMPS,SYNJ1,ATP5PD,SACM1L,EFR3B,PIP5K1C,PIK3R4,STOML2,AK3,AGPAT5,VAC14,PITPNM2,TTC7B,ACSF3,FAM126B,NDUFS7
1_Member	GO Biological Processes	GO:0009117	nucleotide metabolic process	-16.2007	-14.1789	56/443	38,115,226,230,498,509,513,514,521,1737,1738,1743,2181,2182,3098,3251,3939,4199,4535,4538,4695,4698,4701,4702,4704,4709,4710,4711,4712,4713,4714,4718,4719,4722,4725,4726,4729,4831,4967,5160,5162,5230,5635,5636,6389,6390,8803,8833,9567,10476,23597,30968,50808,55753,197322,374291	ACAT1,ADCY9,ALDOA,ALDOC,ATP5F1A,ATP5F1C,ATP5F1D,ATP5F1E,ATP5ME,DLAT,DLD,DLST,ACSL3,ACSL4,HK1,HPRT1,LDHA,ME1,ND1,ND4,NDUFA2,NDUFA5,NDUFA7,NDUFA8,NDUFA9,NDUFB3,NDUFB4,NDUFB5,NDUFB6,NDUFB7,NDUFB8,NDUFC2,NDUFS1,NDUFS3,NDUFS5,NDUFS6,NDUFV2,NME2,OGDH,PDHA1,PDHB,PGK1,PRPSAP1,PRPSAP2,SDHA,SDHB,SUCLA2,GMPS,GTPBP1,ATP5PD,ACOT9,STOML2,AK3,OGDHL,ACSF3,NDUFS7
1_Member	GO Biological Processes	GO:0006753	nucleoside phosphate metabolic process	-15.8492	-13.8533	56/451	38,115,226,230,498,509,513,514,521,1737,1738,1743,2181,2182,3098,3251,3939,4199,4535,4538,4695,4698,4701,4702,4704,4709,4710,4711,4712,4713,4714,4718,4719,4722,4725,4726,4729,4831,4967,5160,5162,5230,5635,5636,6389,6390,8803,8833,9567,10476,23597,30968,50808,55753,197322,374291	ACAT1,ADCY9,ALDOA,ALDOC,ATP5F1A,ATP5F1C,ATP5F1D,ATP5F1E,ATP5ME,DLAT,DLD,DLST,ACSL3,ACSL4,HK1,HPRT1,LDHA,ME1,ND1,ND4,NDUFA2,NDUFA5,NDUFA7,NDUFA8,NDUFA9,NDUFB3,NDUFB4,NDUFB5,NDUFB6,NDUFB7,NDUFB8,NDUFC2,NDUFS1,NDUFS3,NDUFS5,NDUFS6,NDUFV2,NME2,OGDH,PDHA1,PDHB,PGK1,PRPSAP1,PRPSAP2,SDHA,SDHB,SUCLA2,GMPS,GTPBP1,ATP5PD,ACOT9,STOML2,AK3,OGDHL,ACSF3,NDUFS7
1_Member	WikiPathways	WP4396	Nonalcoholic fatty liver disease	-15.0317	-13.1213	31/150	1345,1965,2932,4513,4695,4698,4701,4702,4704,4709,4710,4711,4712,4713,4714,4718,4719,4722,4725,4726,4729,5295,5562,6389,6390,7381,9167,9377,27089,83737,374291	COX6C,EIF2S1,GSK3B,COX2,NDUFA2,NDUFA5,NDUFA7,NDUFA8,NDUFA9,NDUFB3,NDUFB4,NDUFB5,NDUFB6,NDUFB7,NDUFB8,NDUFC2,NDUFS1,NDUFS3,NDUFS5,NDUFS6,NDUFV2,PIK3R1,PRKAA1,SDHA,SDHB,UQCRB,COX7A2L,COX5A,UQCRQ,ITCH,NDUFS7
1_Member	KEGG Pathway	hsa04932	Non-alcoholic fatty liver disease	-15.0317	-13.1213	31/150	1345,1965,2932,4513,4695,4698,4701,4702,4704,4709,4710,4711,4712,4713,4714,4718,4719,4722,4725,4726,4729,5295,5562,6389,6390,7381,9167,9377,27089,83737,374291	COX6C,EIF2S1,GSK3B,COX2,NDUFA2,NDUFA5,NDUFA7,NDUFA8,NDUFA9,NDUFB3,NDUFB4,NDUFB5,NDUFB6,NDUFB7,NDUFB8,NDUFC2,NDUFS1,NDUFS3,NDUFS5,NDUFS6,NDUFV2,PIK3R1,PRKAA1,SDHA,SDHB,UQCRB,COX7A2L,COX5A,UQCRQ,ITCH,NDUFS7
1_Member	WikiPathways	WP4324	Mitochondrial complex I assembly model OXPHOS system	-14.3518	-12.4866	19/52	4535,4538,4695,4698,4701,4702,4709,4710,4711,4712,4713,4714,4718,4719,4722,4725,4726,4729,29078	ND1,ND4,NDUFA2,NDUFA5,NDUFA7,NDUFA8,NDUFB3,NDUFB4,NDUFB5,NDUFB6,NDUFB7,NDUFB8,NDUFC2,NDUFS1,NDUFS3,NDUFS5,NDUFS6,NDUFV2,NDUFAF4
1_Member	GO Biological Processes	GO:0055086	nucleobase-containing small molecule metabolic process	-13.7835	-11.9656	57/518	38,115,226,230,498,509,513,514,521,1737,1738,1743,2181,2182,3098,3251,3939,4199,4535,4538,4695,4698,4701,4702,4704,4709,4710,4711,4712,4713,4714,4718,4719,4722,4725,4726,4729,4831,4967,5160,5162,5230,5635,5636,6389,6390,8803,8813,8833,9567,10476,23597,30968,50808,55753,197322,374291	ACAT1,ADCY9,ALDOA,ALDOC,ATP5F1A,ATP5F1C,ATP5F1D,ATP5F1E,ATP5ME,DLAT,DLD,DLST,ACSL3,ACSL4,HK1,HPRT1,LDHA,ME1,ND1,ND4,NDUFA2,NDUFA5,NDUFA7,NDUFA8,NDUFA9,NDUFB3,NDUFB4,NDUFB5,NDUFB6,NDUFB7,NDUFB8,NDUFC2,NDUFS1,NDUFS3,NDUFS5,NDUFS6,NDUFV2,NME2,OGDH,PDHA1,PDHB,PGK1,PRPSAP1,PRPSAP2,SDHA,SDHB,SUCLA2,DPM1,GMPS,GTPBP1,ATP5PD,ACOT9,STOML2,AK3,OGDHL,ACSF3,NDUFS7
1_Member	GO Biological Processes	GO:0010257	NADH dehydrogenase complex assembly	-13.6637	-11.8547	19/56	4535,4538,4695,4698,4702,4704,4709,4710,4711,4712,4713,4714,4718,4719,4722,4725,29078,29090,374291	ND1,ND4,NDUFA2,NDUFA5,NDUFA8,NDUFA9,NDUFB3,NDUFB4,NDUFB5,NDUFB6,NDUFB7,NDUFB8,NDUFC2,NDUFS1,NDUFS3,NDUFS5,NDUFAF4,TIMM21,NDUFS7
1_Member	GO Biological Processes	GO:0032981	mitochondrial respiratory chain complex I assembly	-13.6637	-11.8547	19/56	4535,4538,4695,4698,4702,4704,4709,4710,4711,4712,4713,4714,4718,4719,4722,4725,29078,29090,374291	ND1,ND4,NDUFA2,NDUFA5,NDUFA8,NDUFA9,NDUFB3,NDUFB4,NDUFB5,NDUFB6,NDUFB7,NDUFB8,NDUFC2,NDUFS1,NDUFS3,NDUFS5,NDUFAF4,TIMM21,NDUFS7
1_Member	GO Biological Processes	GO:0033108	mitochondrial respiratory chain complex assembly	-11.2583	-9.6561	21/92	4535,4538,4695,4698,4702,4704,4709,4710,4711,4712,4713,4714,4718,4719,4722,4725,9131,29078,29090,116228,374291	ND1,ND4,NDUFA2,NDUFA5,NDUFA8,NDUFA9,NDUFB3,NDUFB4,NDUFB5,NDUFB6,NDUFB7,NDUFB8,NDUFC2,NDUFS1,NDUFS3,NDUFS5,AIFM1,NDUFAF4,TIMM21,COX20,NDUFS7
1_Member	GO Biological Processes	GO:1901137	carbohydrate derivative biosynthetic process	-8.28094	-6.92454	49/565	38,115,226,498,509,513,514,521,659,1737,1738,2181,2182,3251,3703,4535,4538,4695,4698,4701,4702,4704,4709,4710,4711,4712,4713,4714,4718,4719,4722,4725,4726,4729,4831,5160,5162,5635,5636,6184,6389,6390,8813,8833,10476,30968,50808,197322,374291	ACAT1,ADCY9,ALDOA,ATP5F1A,ATP5F1C,ATP5F1D,ATP5F1E,ATP5ME,BMPR2,DLAT,DLD,ACSL3,ACSL4,HPRT1,STT3A,ND1,ND4,NDUFA2,NDUFA5,NDUFA7,NDUFA8,NDUFA9,NDUFB3,NDUFB4,NDUFB5,NDUFB6,NDUFB7,NDUFB8,NDUFC2,NDUFS1,NDUFS3,NDUFS5,NDUFS6,NDUFV2,NME2,PDHA1,PDHB,PRPSAP1,PRPSAP2,RPN1,SDHA,SDHB,DPM1,GMPS,ATP5PD,STOML2,AK3,ACSF3,NDUFS7
1_Member	CORUM	CORUM:2914	Respiratory chain complex I (beta subunit) mitochondrial	-7.94676	-6.62399	8/15	4538,4709,4710,4711,4712,4713,4714,4718	ND4,NDUFB3,NDUFB4,NDUFB5,NDUFB6,NDUFB7,NDUFB8,NDUFC2
1_Member	GO Biological Processes	GO:0034654	nucleobase-containing compound biosynthetic process	-5.09475	-4.04944	50/743	38,115,226,498,509,513,514,521,1737,1738,2181,2182,3251,4199,4535,4538,4695,4698,4701,4702,4704,4709,4710,4711,4712,4713,4714,4718,4719,4722,4725,4726,4729,4831,5160,5162,5635,5636,6389,6390,8546,8833,10476,30968,50808,54938,55512,197322,286205,374291	ACAT1,ADCY9,ALDOA,ATP5F1A,ATP5F1C,ATP5F1D,ATP5F1E,ATP5ME,DLAT,DLD,ACSL3,ACSL4,HPRT1,ME1,ND1,ND4,NDUFA2,NDUFA5,NDUFA7,NDUFA8,NDUFA9,NDUFB3,NDUFB4,NDUFB5,NDUFB6,NDUFB7,NDUFB8,NDUFC2,NDUFS1,NDUFS3,NDUFS5,NDUFS6,NDUFV2,NME2,PDHA1,PDHB,PRPSAP1,PRPSAP2,SDHA,SDHB,AP3B1,GMPS,ATP5PD,STOML2,AK3,SARS2,SMPD3,ACSF3,SCAI,NDUFS7
2_Summary	Reactome Gene Sets	R-HSA-112316	Neuronal System	-34.4348	-31.2007	77/403	18,115,160,161,163,217,321,774,777,781,782,785,814,816,817,818,1173,1742,2035,2550,2556,2560,2561,2562,2752,2782,2783,2785,2890,2891,2892,2893,2915,3265,3845,4137,4893,5562,5577,5789,5792,5802,5864,5924,6506,6529,6616,6853,6857,7102,7915,8224,8500,8536,8541,8825,8874,9229,9369,9379,9495,9568,10645,10681,22941,22999,23236,26037,54413,57030,57555,58512,59283,59345,127833,140679,348980	ABAT,ADCY9,AP2A1,AP2A2,AP2B1,ALDH2,APBA2,CACNA1B,CACNA1E,CACNA2D1,CACNB1,CACNB4,CAMK4,CAMK2B,CAMK2D,CAMK2G,AP2M1,DLG4,EPB41,GABBR1,GABRA3,GABRB1,GABRB2,GABRB3,GLUL,GNB1,GNB2,GNG3,GRIA1,GRIA2,GRIA3,GRIA4,GRM5,HRAS,KRAS,MAPT,NRAS,PRKAA1,PRKAR2B,PTPRD,PTPRF,PTPRS,RAB3A,RASGRF2,SLC1A2,SLC6A1,SNAP25,SYN1,SYT1,TSPAN7,ALDH5A1,SYN3,PPFIA1,CAMK1,PPFIA3,LIN7A,ARHGEF7,DLGAP1,NRXN3,NRXN2,AKAP5,GABBR2,CAMKK2,…
2_Member	Reactome Gene Sets	R-HSA-112316	Neuronal System	-34.4348	-31.2007	77/403	18,115,160,161,163,217,321,774,777,781,782,785,814,816,817,818,1173,1742,2035,2550,2556,2560,2561,2562,2752,2782,2783,2785,2890,2891,2892,2893,2915,3265,3845,4137,4893,5562,5577,5789,5792,5802,5864,5924,6506,6529,6616,6853,6857,7102,7915,8224,8500,8536,8541,8825,8874,9229,9369,9379,9495,9568,10645,10681,22941,22999,23236,26037,54413,57030,57555,58512,59283,59345,127833,140679,348980	ABAT,ADCY9,AP2A1,AP2A2,AP2B1,ALDH2,APBA2,CACNA1B,CACNA1E,CACNA2D1,CACNB1,CACNB4,CAMK4,CAMK2B,CAMK2D,CAMK2G,AP2M1,DLG4,EPB41,GABBR1,GABRA3,GABRB1,GABRB2,GABRB3,GLUL,GNB1,GNB2,GNG3,GRIA1,GRIA2,GRIA3,GRIA4,GRM5,HRAS,KRAS,MAPT,NRAS,PRKAA1,PRKAR2B,PTPRD,PTPRF,PTPRS,RAB3A,RASGRF2,SLC1A2,SLC6A1,SNAP25,SYN1,SYT1,TSPAN7,ALDH5A1,SYN3,PPFIA1,CAMK1,PPFIA3,LIN7A,ARHGEF7,DLGAP1,NRXN3,NRXN2,AKAP5,GABBR2,CAMKK2,…
2_Member	Reactome Gene Sets	R-HSA-112315	Transmission across Chemical Synapses	-32.1994	-29.0554	61/263	18,115,160,161,163,217,774,777,781,782,785,814,816,817,818,1173,1742,2550,2556,2560,2561,2562,2752,2782,2783,2785,2890,2891,2892,2893,3265,3845,4137,4893,5562,5577,5864,5924,6506,6529,6616,6853,6857,7102,7915,8224,8500,8536,8541,8825,8874,9495,9568,10645,10681,22999,23236,57030,59283,59345,140679	ABAT,ADCY9,AP2A1,AP2A2,AP2B1,ALDH2,CACNA1B,CACNA1E,CACNA2D1,CACNB1,CACNB4,CAMK4,CAMK2B,CAMK2D,CAMK2G,AP2M1,DLG4,GABBR1,GABRA3,GABRB1,GABRB2,GABRB3,GLUL,GNB1,GNB2,GNG3,GRIA1,GRIA2,GRIA3,GRIA4,HRAS,KRAS,MAPT,NRAS,PRKAA1,PRKAR2B,RAB3A,RASGRF2,SLC1A2,SLC6A1,SNAP25,SYN1,SYT1,TSPAN7,ALDH5A1,SYN3,PPFIA1,CAMK1,PPFIA3,LIN7A,ARHGEF7,AKAP5,GABBR2,CAMKK2,GNB5,RIMS1,PLCB1,SLC17A7,CACNG8,GNB4,SLC32A1
2_Member	Reactome Gene Sets	R-HSA-112314	Neurotransmitter receptors and postsynaptic signal transmission	-18.8662	-16.6913	40/198	115,160,161,163,814,816,817,818,1173,1742,2550,2556,2560,2561,2562,2782,2783,2785,2890,2891,2892,2893,3265,3845,4137,4893,5562,5577,5924,7102,8536,8825,8874,9495,9568,10645,10681,23236,59283,59345	ADCY9,AP2A1,AP2A2,AP2B1,CAMK4,CAMK2B,CAMK2D,CAMK2G,AP2M1,DLG4,GABBR1,GABRA3,GABRB1,GABRB2,GABRB3,GNB1,GNB2,GNG3,GRIA1,GRIA2,GRIA3,GRIA4,HRAS,KRAS,MAPT,NRAS,PRKAA1,PRKAR2B,RASGRF2,TSPAN7,CAMK1,LIN7A,ARHGEF7,AKAP5,GABBR2,CAMKK2,GNB5,PLCB1,CACNG8,GNB4
2_Member	Reactome Gene Sets	R-HSA-442755	Activation of NMDA receptors and postsynaptic events	-10.4302	-8.88692	20/91	814,816,817,818,1742,2890,2891,2892,2893,3265,3845,4137,4893,5562,5577,5924,8536,8825,8874,10645	CAMK4,CAMK2B,CAMK2D,CAMK2G,DLG4,GRIA1,GRIA2,GRIA3,GRIA4,HRAS,KRAS,MAPT,NRAS,PRKAA1,PRKAR2B,RASGRF2,CAMK1,LIN7A,ARHGEF7,CAMKK2
2_Member	Reactome Gene Sets	R-HSA-438064	Post NMDA receptor activation events	-8.89924	-7.48415	17/78	814,816,817,818,1742,2890,2891,3265,3845,4137,4893,5562,5577,5924,8536,8874,10645	CAMK4,CAMK2B,CAMK2D,CAMK2G,DLG4,GRIA1,GRIA2,HRAS,KRAS,MAPT,NRAS,PRKAA1,PRKAR2B,RASGRF2,CAMK1,ARHGEF7,CAMKK2
3_Summary	GO Biological Processes	GO:0007005	mitochondrion organization	-25.7403	-23.0912	76/415	291,292,293,513,2631,2932,3028,3155,3313,3329,3954,4137,4535,4538,4580,4695,4698,4702,4704,4709,4710,4711,4712,4713,4714,4718,4719,4722,4725,4836,4884,5864,6687,6742,7417,8473,8546,8936,9026,9131,9167,9361,9512,9804,9868,10452,10651,10935,10989,11331,23203,23647,25994,29078,29090,30968,51024,54927,55102,55210,55288,55735,56181,56947,64756,80224,83858,85300,87178,91137,116228,125988,131118,139322,…	SLC25A4,SLC25A5,SLC25A6,ATP5F1D,NIPSNAP2,GSK3B,HSD17B10,HMGCL,HSPA9,HSPD1,LETM1,MAPT,ND1,ND4,MTX1,NDUFA2,NDUFA5,NDUFA8,NDUFA9,NDUFB3,NDUFB4,NDUFB5,NDUFB6,NDUFB7,NDUFB8,NDUFC2,NDUFS1,NDUFS3,NDUFS5,NMT1,NPTX1,RAB3A,SPG7,SSBP1,VDAC2,OGT,AP3B1,WASF1,HIP1R,AIFM1,COX7A2L,LONP1,PMPCB,TOMM20,TOMM70,TOMM40,MTX2,PRDX3,IMMT,PHB2,PMPCA,ARFIP2,HIGD1A,NDUFAF4,TIMM21,STOML2,FIS1,CHCHD3,ATG2B,ATAD3A,RHOT1,DNAJC1…
3_Member	GO Biological Processes	GO:0007005	mitochondrion organization	-25.7403	-23.0912	76/415	291,292,293,513,2631,2932,3028,3155,3313,3329,3954,4137,4535,4538,4580,4695,4698,4702,4704,4709,4710,4711,4712,4713,4714,4718,4719,4722,4725,4836,4884,5864,6687,6742,7417,8473,8546,8936,9026,9131,9167,9361,9512,9804,9868,10452,10651,10935,10989,11331,23203,23647,25994,29078,29090,30968,51024,54927,55102,55210,55288,55735,56181,56947,64756,80224,83858,85300,87178,91137,116228,125988,131118,139322,…	SLC25A4,SLC25A5,SLC25A6,ATP5F1D,NIPSNAP2,GSK3B,HSD17B10,HMGCL,HSPA9,HSPD1,LETM1,MAPT,ND1,ND4,MTX1,NDUFA2,NDUFA5,NDUFA8,NDUFA9,NDUFB3,NDUFB4,NDUFB5,NDUFB6,NDUFB7,NDUFB8,NDUFC2,NDUFS1,NDUFS3,NDUFS5,NMT1,NPTX1,RAB3A,SPG7,SSBP1,VDAC2,OGT,AP3B1,WASF1,HIP1R,AIFM1,COX7A2L,LONP1,PMPCB,TOMM20,TOMM70,TOMM40,MTX2,PRDX3,IMMT,PHB2,PMPCA,ARFIP2,HIGD1A,NDUFAF4,TIMM21,STOML2,FIS1,CHCHD3,ATG2B,ATAD3A,RHOT1,DNAJC1…
4_Summary	GO Biological Processes	GO:0099003	vesicle-mediated transport in synapse	-23.2735	-20.834	37/128	160,161,163,273,382,1173,2580,4218,5864,6455,6456,6616,6853,6855,6857,6861,8120,8224,8541,8546,8775,8867,9342,9751,9892,22883,22999,23396,27445,29993,54413,57030,57555,112755,127833,140679,284697,156,164,1174,1212,1454,2885,2890,3265,3501,3502,3503,3514,5861,6642,6653,6845,8936,9026,9610,11031,22905,23209,23307,26130,26985,30011,54940,57403,59283,84162,84251,10093,10097,29978	AP2A1,AP2A2,AP2B1,AMPH,ARF6,AP2M1,GAK,RAB8A,RAB3A,SH3GL1,SH3GL2,SNAP25,SYN1,SYP,SYT1,SYT5,AP3B2,SYN3,PPFIA3,AP3B1,NAPA,SYNJ1,SNAP29,SNPH,SNAP91,CLSTN1,RIMS1,PIP5K1C,PCLO,PACSIN1,NLGN3,SLC17A7,NLGN2,STX1B,SYT2,SLC32A1,BTBD8,GRK2,AP1G1,AP1S1,CLTB,CSNK1E,GRB2,GRIA1,HRAS,IGHG2,IGHG3,IGHG4,IGKC,RAB1A,SNX1,SORL1,VAMP7,WASF1,HIP1R,RIN1,RAB31,EPN2,MLC1,FKBP15,GAPVD1,AP3M1,SH3KBP1,OCIAD1,RAB22A,CACNG8,KIA…
4_Member	GO Biological Processes	GO:0099003	vesicle-mediated transport in synapse	-23.2735	-20.834	37/128	160,161,163,273,382,1173,2580,4218,5864,6455,6456,6616,6853,6855,6857,6861,8120,8224,8541,8546,8775,8867,9342,9751,9892,22883,22999,23396,27445,29993,54413,57030,57555,112755,127833,140679,284697	AP2A1,AP2A2,AP2B1,AMPH,ARF6,AP2M1,GAK,RAB8A,RAB3A,SH3GL1,SH3GL2,SNAP25,SYN1,SYP,SYT1,SYT5,AP3B2,SYN3,PPFIA3,AP3B1,NAPA,SYNJ1,SNAP29,SNPH,SNAP91,CLSTN1,RIMS1,PIP5K1C,PCLO,PACSIN1,NLGN3,SLC17A7,NLGN2,STX1B,SYT2,SLC32A1,BTBD8
4_Member	GO Biological Processes	GO:0099504	synaptic vesicle cycle	-19.2647	-17.0658	32/118	273,382,1173,2580,5864,6455,6456,6616,6853,6855,6857,6861,8120,8224,8541,8546,8775,8867,9342,9751,9892,22999,23396,27445,29993,54413,57030,57555,112755,127833,140679,284697	AMPH,ARF6,AP2M1,GAK,RAB3A,SH3GL1,SH3GL2,SNAP25,SYN1,SYP,SYT1,SYT5,AP3B2,SYN3,PPFIA3,AP3B1,NAPA,SYNJ1,SNAP29,SNPH,SNAP91,RIMS1,PIP5K1C,PCLO,PACSIN1,NLGN3,SLC17A7,NLGN2,STX1B,SYT2,SLC32A1,BTBD8
4_Member	GO Biological Processes	GO:0036465	synaptic vesicle recycling	-14.0225	-12.1796	20/61	273,382,1173,2580,5864,6455,6456,6855,6857,6861,8120,8546,8867,9892,23396,29993,54413,57555,127833,284697	AMPH,ARF6,AP2M1,GAK,RAB3A,SH3GL1,SH3GL2,SYP,SYT1,SYT5,AP3B2,AP3B1,SYNJ1,SNAP91,PIP5K1C,PACSIN1,NLGN3,NLGN2,SYT2,BTBD8
4_Member	GO Biological Processes	GO:0048488	synaptic vesicle endocytosis	-12.8229	-11.0866	18/54	273,382,1173,2580,6455,6456,6855,6857,6861,8120,8867,9892,23396,29993,54413,57555,127833,284697	AMPH,ARF6,AP2M1,GAK,SH3GL1,SH3GL2,SYP,SYT1,SYT5,AP3B2,SYNJ1,SNAP91,PIP5K1C,PACSIN1,NLGN3,NLGN2,SYT2,BTBD8
4_Member	GO Biological Processes	GO:0140238	presynaptic endocytosis	-12.8229	-11.0866	18/54	273,382,1173,2580,6455,6456,6855,6857,6861,8120,8867,9892,23396,29993,54413,57555,127833,284697	AMPH,ARF6,AP2M1,GAK,SH3GL1,SH3GL2,SYP,SYT1,SYT5,AP3B2,SYNJ1,SNAP91,PIP5K1C,PACSIN1,NLGN3,NLGN2,SYT2,BTBD8
4_Member	GO Biological Processes	GO:0006897	endocytosis	-10.9317	-9.35149	53/425	156,160,161,163,164,273,382,1173,1174,1212,1454,2580,2885,2890,3265,3501,3502,3503,3514,5861,6455,6456,6616,6642,6653,6845,6855,6857,6861,8120,8867,8936,9026,9610,9892,11031,22905,23209,23307,23396,26130,26985,29993,30011,54413,54940,57403,57555,59283,84162,84251,127833,284697	GRK2,AP2A1,AP2A2,AP2B1,AP1G1,AMPH,ARF6,AP2M1,AP1S1,CLTB,CSNK1E,GAK,GRB2,GRIA1,HRAS,IGHG2,IGHG3,IGHG4,IGKC,RAB1A,SH3GL1,SH3GL2,SNAP25,SNX1,SORL1,VAMP7,SYP,SYT1,SYT5,AP3B2,SYNJ1,WASF1,HIP1R,RIN1,SNAP91,RAB31,EPN2,MLC1,FKBP15,PIP5K1C,GAPVD1,AP3M1,PACSIN1,SH3KBP1,NLGN3,OCIAD1,RAB22A,NLGN2,CACNG8,KIAA1109,SGIP1,SYT2,BTBD8
4_Member	Reactome Gene Sets	R-HSA-8856828	Clathrin-mediated endocytosis	-9.56635	-8.0916	27/146	156,160,161,163,273,382,1173,1212,2580,2885,6455,6456,6845,6857,8867,9026,9892,10093,10097,22905,23396,26130,29978,29993,30011,84251,127833	GRK2,AP2A1,AP2A2,AP2B1,AMPH,ARF6,AP2M1,CLTB,GAK,GRB2,SH3GL1,SH3GL2,VAMP7,SYT1,SYNJ1,HIP1R,SNAP91,ARPC4,ACTR2,EPN2,PIP5K1C,GAPVD1,UBQLN2,PACSIN1,SH3KBP1,SGIP1,SYT2
4_Member	Reactome Gene Sets	R-HSA-8856825	Cargo recognition for clathrin-mediated endocytosis	-5.36668	-4.28836	17/106	156,160,161,163,1173,1212,2885,6455,6456,6845,6857,9892,22905,29978,30011,84251,127833	GRK2,AP2A1,AP2A2,AP2B1,AP2M1,CLTB,GRB2,SH3GL1,SH3GL2,VAMP7,SYT1,SNAP91,EPN2,UBQLN2,SH3KBP1,SGIP1,SYT2
5_Summary	Reactome Gene Sets	R-HSA-422475	Axon guidance	-21.272	-18.941	71/545	160,161,163,782,785,1173,1212,1272,1459,1742,2043,2044,2051,2675,2885,2909,2932,3265,3685,3845,3897,3921,4893,5295,5361,5362,5532,5621,5690,5701,5707,5718,5747,6124,6125,6128,6129,6130,6135,6137,6147,6164,6175,6188,6191,6203,6204,6205,6206,6207,6218,6224,6227,6230,6326,6456,6712,7525,8874,9475,9495,10093,10097,10213,23129,23396,23521,25791,25873,53358,91584,36,38,549,1468,1629,1737,1738,1743,1892…	AP2A1,AP2A2,AP2B1,CACNB1,CACNB4,AP2M1,CLTB,CNTN1,CSNK2A2,DLG4,EPHA4,EPHA5,EPHB6,GFRA2,GRB2,ARHGAP35,GSK3B,HRAS,ITGAV,KRAS,L1CAM,RPSA,NRAS,PIK3R1,PLXNA1,PLXNA2,PPP3CB,PRNP,PSMB2,PSMC2,PSMD1,PSMD12,PTK2,RPL4,RPL5,RPL6,RPL7,RPL7A,RPL11,RPL13,RPL23A,RPL34,RPLP0,RPS3,RPS4X,RPS9,RPS10,RPS11,RPS12,RPS13,RPS17,RPS20,RPS21,RPS25,SCN2A,SH3GL2,SPTBN2,YES1,ARHGEF7,ROCK2,AKAP5,ARPC4,ACTR2,PSMD14,PLXND1,PIP5K1…
5_Member	Reactome Gene Sets	R-HSA-422475	Axon guidance	-21.272	-18.941	71/545	160,161,163,782,785,1173,1212,1272,1459,1742,2043,2044,2051,2675,2885,2909,2932,3265,3685,3845,3897,3921,4893,5295,5361,5362,5532,5621,5690,5701,5707,5718,5747,6124,6125,6128,6129,6130,6135,6137,6147,6164,6175,6188,6191,6203,6204,6205,6206,6207,6218,6224,6227,6230,6326,6456,6712,7525,8874,9475,9495,10093,10097,10213,23129,23396,23521,25791,25873,53358,91584	AP2A1,AP2A2,AP2B1,CACNB1,CACNB4,AP2M1,CLTB,CNTN1,CSNK2A2,DLG4,EPHA4,EPHA5,EPHB6,GFRA2,GRB2,ARHGAP35,GSK3B,HRAS,ITGAV,KRAS,L1CAM,RPSA,NRAS,PIK3R1,PLXNA1,PLXNA2,PPP3CB,PRNP,PSMB2,PSMC2,PSMD1,PSMD12,PTK2,RPL4,RPL5,RPL6,RPL7,RPL7A,RPL11,RPL13,RPL23A,RPL34,RPLP0,RPS3,RPS4X,RPS9,RPS10,RPS11,RPS12,RPS13,RPS17,RPS20,RPS21,RPS25,SCN2A,SH3GL2,SPTBN2,YES1,ARHGEF7,ROCK2,AKAP5,ARPC4,ACTR2,PSMD14,PLXND1,PIP5K1…
5_Member	Reactome Gene Sets	R-HSA-9675108	Nervous system development	-20.1418	-17.8582	71/570	160,161,163,782,785,1173,1212,1272,1459,1742,2043,2044,2051,2675,2885,2909,2932,3265,3685,3845,3897,3921,4893,5295,5361,5362,5532,5621,5690,5701,5707,5718,5747,6124,6125,6128,6129,6130,6135,6137,6147,6164,6175,6188,6191,6203,6204,6205,6206,6207,6218,6224,6227,6230,6326,6456,6712,7525,8874,9475,9495,10093,10097,10213,23129,23396,23521,25791,25873,53358,91584	AP2A1,AP2A2,AP2B1,CACNB1,CACNB4,AP2M1,CLTB,CNTN1,CSNK2A2,DLG4,EPHA4,EPHA5,EPHB6,GFRA2,GRB2,ARHGAP35,GSK3B,HRAS,ITGAV,KRAS,L1CAM,RPSA,NRAS,PIK3R1,PLXNA1,PLXNA2,PPP3CB,PRNP,PSMB2,PSMC2,PSMD1,PSMD12,PTK2,RPL4,RPL5,RPL6,RPL7,RPL7A,RPL11,RPL13,RPL23A,RPL34,RPLP0,RPS3,RPS4X,RPS9,RPS10,RPS11,RPS12,RPS13,RPS17,RPS20,RPS21,RPS25,SCN2A,SH3GL2,SPTBN2,YES1,ARHGEF7,ROCK2,AKAP5,ARPC4,ACTR2,PSMD14,PLXND1,PIP5K1…
5_Member	Reactome Gene Sets	R-HSA-71291	Metabolism of amino acids and derivatives	-19.9934	-17.7245	56/368	36,38,549,1468,1629,1737,1738,1743,1892,2752,2805,2806,2936,3028,3376,3712,3921,4967,5160,5162,5690,5701,5707,5718,5917,6124,6125,6128,6129,6130,6135,6137,6147,6164,6175,6188,6191,6203,6204,6205,6206,6207,6218,6224,6227,6230,6534,6821,7263,8604,10213,11112,23521,25873,27034,56267	ACADSB,ACAT1,AUH,SLC25A10,DBT,DLAT,DLD,DLST,ECHS1,GLUL,GOT1,GOT2,GSR,HSD17B10,IARS1,IVD,RPSA,OGDH,PDHA1,PDHB,PSMB2,PSMC2,PSMD1,PSMD12,RARS1,RPL4,RPL5,RPL6,RPL7,RPL7A,RPL11,RPL13,RPL23A,RPL34,RPLP0,RPS3,RPS4X,RPS9,RPS10,RPS11,RPS12,RPS13,RPS17,RPS20,RPS21,RPS25,SLC6A7,SUOX,TST,SLC25A12,PSMD14,HIBADH,RPL13A,RPL36,ACAD8,KYAT3
5_Member	Reactome Gene Sets	R-HSA-156827	L13a-mediated translational silencing of Ceruloplasmin expression	-18.1717	-16.0385	30/110	1965,1968,1975,1977,3921,6124,6125,6128,6129,6130,6135,6137,6147,6164,6175,6188,6191,6203,6204,6205,6206,6207,6218,6224,6227,6230,8662,23521,25873,51386	EIF2S1,EIF2S3,EIF4B,EIF4E,RPSA,RPL4,RPL5,RPL6,RPL7,RPL7A,RPL11,RPL13,RPL23A,RPL34,RPLP0,RPS3,RPS4X,RPS9,RPS10,RPS11,RPS12,RPS13,RPS17,RPS20,RPS21,RPS25,EIF3B,RPL13A,RPL36,EIF3L
5_Member	Reactome Gene Sets	R-HSA-72766	Translation	-18.0493	-15.9264	53/289	1933,1937,1965,1968,1975,1977,2193,3376,3921,5464,5917,6124,6125,6128,6129,6130,6135,6137,6147,6164,6175,6184,6188,6191,6203,6204,6205,6206,6207,6218,6224,6227,6230,6726,6727,6731,6745,6897,8662,9789,23107,23395,23521,25873,27068,51386,51520,54938,55699,57505,64975,92259,124454	EEF1B2,EEF1G,EIF2S1,EIF2S3,EIF4B,EIF4E,FARSA,IARS1,RPSA,PPA1,RARS1,RPL4,RPL5,RPL6,RPL7,RPL7A,RPL11,RPL13,RPL23A,RPL34,RPLP0,RPN1,RPS3,RPS4X,RPS9,RPS10,RPS11,RPS12,RPS13,RPS17,RPS20,RPS21,RPS25,SRP9,SRP14,SRP72,SSR1,TARS1,EIF3B,SPCS2,MRPS27,LARS2,RPL13A,RPL36,PPA2,EIF3L,LARS1,SARS2,IARS2,AARS2,MRPL41,MRPS36,EARS2
5_Member	Reactome Gene Sets	R-HSA-72706	GTP hydrolysis and joining of the 60S ribosomal subunit	-18.0492	-15.9264	30/111	1965,1968,1975,1977,3921,6124,6125,6128,6129,6130,6135,6137,6147,6164,6175,6188,6191,6203,6204,6205,6206,6207,6218,6224,6227,6230,8662,23521,25873,51386	EIF2S1,EIF2S3,EIF4B,EIF4E,RPSA,RPL4,RPL5,RPL6,RPL7,RPL7A,RPL11,RPL13,RPL23A,RPL34,RPLP0,RPS3,RPS4X,RPS9,RPS10,RPS11,RPS12,RPS13,RPS17,RPS20,RPS21,RPS25,EIF3B,RPL13A,RPL36,EIF3L
5_Member	Reactome Gene Sets	R-HSA-72613	Eukaryotic Translation Initiation	-17.23	-15.1653	30/118	1965,1968,1975,1977,3921,6124,6125,6128,6129,6130,6135,6137,6147,6164,6175,6188,6191,6203,6204,6205,6206,6207,6218,6224,6227,6230,8662,23521,25873,51386	EIF2S1,EIF2S3,EIF4B,EIF4E,RPSA,RPL4,RPL5,RPL6,RPL7,RPL7A,RPL11,RPL13,RPL23A,RPL34,RPLP0,RPS3,RPS4X,RPS9,RPS10,RPS11,RPS12,RPS13,RPS17,RPS20,RPS21,RPS25,EIF3B,RPL13A,RPL36,EIF3L
5_Member	Reactome Gene Sets	R-HSA-72737	Cap-dependent Translation Initiation	-17.23	-15.1653	30/118	1965,1968,1975,1977,3921,6124,6125,6128,6129,6130,6135,6137,6147,6164,6175,6188,6191,6203,6204,6205,6206,6207,6218,6224,6227,6230,8662,23521,25873,51386	EIF2S1,EIF2S3,EIF4B,EIF4E,RPSA,RPL4,RPL5,RPL6,RPL7,RPL7A,RPL11,RPL13,RPL23A,RPL34,RPLP0,RPS3,RPS4X,RPS9,RPS10,RPS11,RPS12,RPS13,RPS17,RPS20,RPS21,RPS25,EIF3B,RPL13A,RPL36,EIF3L
5_Member	Reactome Gene Sets	R-HSA-156842	Eukaryotic Translation Elongation	-16.246	-14.2181	26/92	1933,1937,3921,6124,6125,6128,6129,6130,6135,6137,6147,6164,6175,6188,6191,6203,6204,6205,6206,6207,6218,6224,6227,6230,23521,25873	EEF1B2,EEF1G,RPSA,RPL4,RPL5,RPL6,RPL7,RPL7A,RPL11,RPL13,RPL23A,RPL34,RPLP0,RPS3,RPS4X,RPS9,RPS10,RPS11,RPS12,RPS13,RPS17,RPS20,RPS21,RPS25,RPL13A,RPL36
5_Member	GO Biological Processes	GO:0002181	cytoplasmic translation	-15.9246	-13.915	29/121	1968,1975,3921,6124,6125,6128,6129,6130,6135,6137,6147,6164,6175,6188,6191,6203,6204,6205,6206,6207,6218,6224,6227,6230,8662,23521,25873,28985,51386	EIF2S3,EIF4B,RPSA,RPL4,RPL5,RPL6,RPL7,RPL7A,RPL11,RPL13,RPL23A,RPL34,RPLP0,RPS3,RPS4X,RPS9,RPS10,RPS11,RPS12,RPS13,RPS17,RPS20,RPS21,RPS25,EIF3B,RPL13A,RPL36,MCTS1,EIF3L
5_Member	CORUM	CORUM:306	Ribosome, cytoplasmic	-15.7022	-13.7234	24/80	3921,6124,6125,6128,6129,6130,6135,6137,6147,6164,6175,6188,6191,6203,6204,6205,6206,6207,6218,6224,6227,6230,23521,25873	RPSA,RPL4,RPL5,RPL6,RPL7,RPL7A,RPL11,RPL13,RPL23A,RPL34,RPLP0,RPS3,RPS4X,RPS9,RPS10,RPS11,RPS12,RPS13,RPS17,RPS20,RPS21,RPS25,RPL13A,RPL36
5_Member	Reactome Gene Sets	R-HSA-9711097	Cellular response to starvation	-15.5705	-13.6032	32/154	526,529,1965,1968,3921,6124,6125,6128,6129,6130,6135,6137,6147,6164,6175,6188,6191,6203,6204,6205,6206,6207,6218,6224,6227,6230,6396,9114,23521,25873,51382,55004	ATP6V1B2,ATP6V1E1,EIF2S1,EIF2S3,RPSA,RPL4,RPL5,RPL6,RPL7,RPL7A,RPL11,RPL13,RPL23A,RPL34,RPLP0,RPS3,RPS4X,RPS9,RPS10,RPS11,RPS12,RPS13,RPS17,RPS20,RPS21,RPS25,SEC13,ATP6V0D1,RPL13A,RPL36,ATP6V1D,LAMTOR1
5_Member	Reactome Gene Sets	R-HSA-72689	Formation of a pool of free 40S subunits	-15.269	-13.324	26/100	3921,6124,6125,6128,6129,6130,6135,6137,6147,6164,6175,6188,6191,6203,6204,6205,6206,6207,6218,6224,6227,6230,8662,23521,25873,51386	RPSA,RPL4,RPL5,RPL6,RPL7,RPL7A,RPL11,RPL13,RPL23A,RPL34,RPLP0,RPS3,RPS4X,RPS9,RPS10,RPS11,RPS12,RPS13,RPS17,RPS20,RPS21,RPS25,EIF3B,RPL13A,RPL36,EIF3L
5_Member	Reactome Gene Sets	R-HSA-9633012	Response of EIF2AK4 (GCN2) to amino acid deficiency	-15.269	-13.324	26/100	1965,1968,3921,6124,6125,6128,6129,6130,6135,6137,6147,6164,6175,6188,6191,6203,6204,6205,6206,6207,6218,6224,6227,6230,23521,25873	EIF2S1,EIF2S3,RPSA,RPL4,RPL5,RPL6,RPL7,RPL7A,RPL11,RPL13,RPL23A,RPL34,RPLP0,RPS3,RPS4X,RPS9,RPS10,RPS11,RPS12,RPS13,RPS17,RPS20,RPS21,RPS25,RPL13A,RPL36
5_Member	Reactome Gene Sets	R-HSA-1799339	SRP-dependent cotranslational protein targeting to membrane	-15.1911	-13.2596	30/111	3921,6124,6125,6128,6129,6130,6135,6137,6147,6164,6175,6184,6188,6191,6203,6204,6205,6206,6207,6218,6224,6227,6230,6726,6727,6731,6745,9789,23521,25873	RPSA,RPL4,RPL5,RPL6,RPL7,RPL7A,RPL11,RPL13,RPL23A,RPL34,RPLP0,RPN1,RPS3,RPS4X,RPS9,RPS10,RPS11,RPS12,RPS13,RPS17,RPS20,RPS21,RPS25,SRP9,SRP14,SRP72,SSR1,SPCS2,RPL13A,RPL36
5_Member	Reactome Gene Sets	R-HSA-156902	Peptide chain elongation	-14.6547	-12.772	24/88	3921,6124,6125,6128,6129,6130,6135,6137,6147,6164,6175,6188,6191,6203,6204,6205,6206,6207,6218,6224,6227,6230,23521,25873	RPSA,RPL4,RPL5,RPL6,RPL7,RPL7A,RPL11,RPL13,RPL23A,RPL34,RPLP0,RPS3,RPS4X,RPS9,RPS10,RPS11,RPS12,RPS13,RPS17,RPS20,RPS21,RPS25,RPL13A,RPL36
5_Member	Reactome Gene Sets	R-HSA-192823	Viral mRNA Translation	-14.6547	-12.772	24/88	3921,6124,6125,6128,6129,6130,6135,6137,6147,6164,6175,6188,6191,6203,6204,6205,6206,6207,6218,6224,6227,6230,23521,25873	RPSA,RPL4,RPL5,RPL6,RPL7,RPL7A,RPL11,RPL13,RPL23A,RPL34,RPLP0,RPS3,RPS4X,RPS9,RPS10,RPS11,RPS12,RPS13,RPS17,RPS20,RPS21,RPS25,RPL13A,RPL36
5_Member	WikiPathways	WP477	Cytoplasmic ribosomal proteins	-14.6547	-12.772	24/88	3921,6124,6125,6128,6129,6130,6135,6137,6147,6164,6175,6188,6191,6203,6204,6205,6206,6207,6218,6224,6227,6230,23521,25873	RPSA,RPL4,RPL5,RPL6,RPL7,RPL7A,RPL11,RPL13,RPL23A,RPL34,RPLP0,RPS3,RPS4X,RPS9,RPS10,RPS11,RPS12,RPS13,RPS17,RPS20,RPS21,RPS25,RPL13A,RPL36
5_Member	Reactome Gene Sets	R-HSA-2408522	Selenoamino acid metabolism	-14.5254	-12.6501	27/116	2936,3376,3921,5917,6124,6125,6128,6129,6130,6135,6137,6147,6164,6175,6188,6191,6203,6204,6205,6206,6207,6218,6224,6227,6230,23521,25873	GSR,IARS1,RPSA,RARS1,RPL4,RPL5,RPL6,RPL7,RPL7A,RPL11,RPL13,RPL23A,RPL34,RPLP0,RPS3,RPS4X,RPS9,RPS10,RPS11,RPS12,RPS13,RPS17,RPS20,RPS21,RPS25,RPL13A,RPL36
5_Member	Reactome Gene Sets	R-HSA-2408557	Selenocysteine synthesis	-14.1765	-12.3212	24/92	3921,6124,6125,6128,6129,6130,6135,6137,6147,6164,6175,6188,6191,6203,6204,6205,6206,6207,6218,6224,6227,6230,23521,25873	RPSA,RPL4,RPL5,RPL6,RPL7,RPL7A,RPL11,RPL13,RPL23A,RPL34,RPLP0,RPS3,RPS4X,RPS9,RPS10,RPS11,RPS12,RPS13,RPS17,RPS20,RPS21,RPS25,RPL13A,RPL36
5_Member	Reactome Gene Sets	R-HSA-72764	Eukaryotic Translation Termination	-14.1765	-12.3212	24/92	3921,6124,6125,6128,6129,6130,6135,6137,6147,6164,6175,6188,6191,6203,6204,6205,6206,6207,6218,6224,6227,6230,23521,25873	RPSA,RPL4,RPL5,RPL6,RPL7,RPL7A,RPL11,RPL13,RPL23A,RPL34,RPLP0,RPS3,RPS4X,RPS9,RPS10,RPS11,RPS12,RPS13,RPS17,RPS20,RPS21,RPS25,RPL13A,RPL36
5_Member	Reactome Gene Sets	R-HSA-975956	Nonsense Mediated Decay (NMD) independent of the Exon Junction Complex (EJC)	-13.9474	-12.1152	24/94	3921,6124,6125,6128,6129,6130,6135,6137,6147,6164,6175,6188,6191,6203,6204,6205,6206,6207,6218,6224,6227,6230,23521,25873	RPSA,RPL4,RPL5,RPL6,RPL7,RPL7A,RPL11,RPL13,RPL23A,RPL34,RPLP0,RPS3,RPS4X,RPS9,RPS10,RPS11,RPS12,RPS13,RPS17,RPS20,RPS21,RPS25,RPL13A,RPL36
5_Member	GO Biological Processes	GO:0043604	amide biosynthetic process	-13.1752	-11.408	54/488	38,1737,1738,1933,1937,1965,1968,1975,1977,2181,2182,2686,3376,3692,3921,4701,5160,5162,5917,6124,6125,6128,6129,6130,6135,6137,6147,6164,6175,6188,6191,6203,6204,6205,6206,6207,6218,6224,6227,6230,6506,6897,8662,9567,23521,25873,28985,51386,54938,55699,57505,64975,124454,197322	ACAT1,DLAT,DLD,EEF1B2,EEF1G,EIF2S1,EIF2S3,EIF4B,EIF4E,ACSL3,ACSL4,GGT7,IARS1,EIF6,RPSA,NDUFA7,PDHA1,PDHB,RARS1,RPL4,RPL5,RPL6,RPL7,RPL7A,RPL11,RPL13,RPL23A,RPL34,RPLP0,RPS3,RPS4X,RPS9,RPS10,RPS11,RPS12,RPS13,RPS17,RPS20,RPS21,RPS25,SLC1A2,TARS1,EIF3B,GTPBP1,RPL13A,RPL36,MCTS1,EIF3L,SARS2,IARS2,AARS2,MRPL41,EARS2,ACSF3
5_Member	GO Biological Processes	GO:0043043	peptide biosynthetic process	-12.8481	-11.1075	46/376	1933,1937,1965,1968,1975,1977,2686,3376,3692,3921,4701,5917,6124,6125,6128,6129,6130,6135,6137,6147,6164,6175,6188,6191,6203,6204,6205,6206,6207,6218,6224,6227,6230,6506,6897,8662,9567,23521,25873,28985,51386,54938,55699,57505,64975,124454	EEF1B2,EEF1G,EIF2S1,EIF2S3,EIF4B,EIF4E,GGT7,IARS1,EIF6,RPSA,NDUFA7,RARS1,RPL4,RPL5,RPL6,RPL7,RPL7A,RPL11,RPL13,RPL23A,RPL34,RPLP0,RPS3,RPS4X,RPS9,RPS10,RPS11,RPS12,RPS13,RPS17,RPS20,RPS21,RPS25,SLC1A2,TARS1,EIF3B,GTPBP1,RPL13A,RPL36,MCTS1,EIF3L,SARS2,IARS2,AARS2,MRPL41,EARS2
5_Member	GO Biological Processes	GO:0006412	translation	-12.5949	-10.8732	44/353	1933,1937,1965,1968,1975,1977,3376,3692,3921,4701,5917,6124,6125,6128,6129,6130,6135,6137,6147,6164,6175,6188,6191,6203,6204,6205,6206,6207,6218,6224,6227,6230,6897,8662,9567,23521,25873,28985,51386,54938,55699,57505,64975,124454	EEF1B2,EEF1G,EIF2S1,EIF2S3,EIF4B,EIF4E,IARS1,EIF6,RPSA,NDUFA7,RARS1,RPL4,RPL5,RPL6,RPL7,RPL7A,RPL11,RPL13,RPL23A,RPL34,RPLP0,RPS3,RPS4X,RPS9,RPS10,RPS11,RPS12,RPS13,RPS17,RPS20,RPS21,RPS25,TARS1,EIF3B,GTPBP1,RPL13A,RPL36,MCTS1,EIF3L,SARS2,IARS2,AARS2,MRPL41,EARS2
5_Member	Reactome Gene Sets	R-HSA-72649	Translation initiation complex formation	-12.3603	-10.6635	18/57	1965,1968,1975,1977,3921,6188,6191,6203,6204,6205,6206,6207,6218,6224,6227,6230,8662,51386	EIF2S1,EIF2S3,EIF4B,EIF4E,RPSA,RPS3,RPS4X,RPS9,RPS10,RPS11,RPS12,RPS13,RPS17,RPS20,RPS21,RPS25,EIF3B,EIF3L
5_Member	Reactome Gene Sets	R-HSA-72702	Ribosomal scanning and start codon recognition	-12.3603	-10.6635	18/57	1965,1968,1975,1977,3921,6188,6191,6203,6204,6205,6206,6207,6218,6224,6227,6230,8662,51386	EIF2S1,EIF2S3,EIF4B,EIF4E,RPSA,RPS3,RPS4X,RPS9,RPS10,RPS11,RPS12,RPS13,RPS17,RPS20,RPS21,RPS25,EIF3B,EIF3L
5_Member	Reactome Gene Sets	R-HSA-72662	Activation of the mRNA upon binding of the cap-binding complex and eIFs, and subsequent binding to 43S	-12.2131	-10.5278	18/58	1965,1968,1975,1977,3921,6188,6191,6203,6204,6205,6206,6207,6218,6224,6227,6230,8662,51386	EIF2S1,EIF2S3,EIF4B,EIF4E,RPSA,RPS3,RPS4X,RPS9,RPS10,RPS11,RPS12,RPS13,RPS17,RPS20,RPS21,RPS25,EIF3B,EIF3L
5_Member	Reactome Gene Sets	R-HSA-927802	Nonsense-Mediated Decay (NMD)	-12.1357	-10.4604	24/112	3921,6124,6125,6128,6129,6130,6135,6137,6147,6164,6175,6188,6191,6203,6204,6205,6206,6207,6218,6224,6227,6230,23521,25873	RPSA,RPL4,RPL5,RPL6,RPL7,RPL7A,RPL11,RPL13,RPL23A,RPL34,RPLP0,RPS3,RPS4X,RPS9,RPS10,RPS11,RPS12,RPS13,RPS17,RPS20,RPS21,RPS25,RPL13A,RPL36
5_Member	Reactome Gene Sets	R-HSA-975957	Nonsense Mediated Decay (NMD) enhanced by the Exon Junction Complex (EJC)	-12.1357	-10.4604	24/112	3921,6124,6125,6128,6129,6130,6135,6137,6147,6164,6175,6188,6191,6203,6204,6205,6206,6207,6218,6224,6227,6230,23521,25873	RPSA,RPL4,RPL5,RPL6,RPL7,RPL7A,RPL11,RPL13,RPL23A,RPL34,RPLP0,RPS3,RPS4X,RPS9,RPS10,RPS11,RPS12,RPS13,RPS17,RPS20,RPS21,RPS25,RPL13A,RPL36
5_Member	Reactome Gene Sets	R-HSA-9010553	Regulation of expression of SLITs and ROBOs	-11.9914	-10.3317	29/168	3921,5690,5701,5707,5718,6124,6125,6128,6129,6130,6135,6137,6147,6164,6175,6188,6191,6203,6204,6205,6206,6207,6218,6224,6227,6230,10213,23521,25873	RPSA,PSMB2,PSMC2,PSMD1,PSMD12,RPL4,RPL5,RPL6,RPL7,RPL7A,RPL11,RPL13,RPL23A,RPL34,RPLP0,RPS3,RPS4X,RPS9,RPS10,RPS11,RPS12,RPS13,RPS17,RPS20,RPS21,RPS25,PSMD14,RPL13A,RPL36
5_Member	Reactome Gene Sets	R-HSA-168273	Influenza Viral RNA Transcription and Replication	-11.1931	-9.59658	25/134	3921,6124,6125,6128,6129,6130,6135,6137,6147,6164,6175,6188,6191,6203,6204,6205,6206,6207,6218,6224,6227,6230,6396,23521,25873	RPSA,RPL4,RPL5,RPL6,RPL7,RPL7A,RPL11,RPL13,RPL23A,RPL34,RPLP0,RPS3,RPS4X,RPS9,RPS10,RPS11,RPS12,RPS13,RPS17,RPS20,RPS21,RPS25,SEC13,RPL13A,RPL36
5_Member	Reactome Gene Sets	R-HSA-72695	Formation of the ternary complex, and subsequently, the 43S complex	-11.1541	-9.56036	16/50	1965,1968,3921,6188,6191,6203,6204,6205,6206,6207,6218,6224,6227,6230,8662,51386	EIF2S1,EIF2S3,RPSA,RPS3,RPS4X,RPS9,RPS10,RPS11,RPS12,RPS13,RPS17,RPS20,RPS21,RPS25,EIF3B,EIF3L
5_Member	Reactome Gene Sets	R-HSA-376176	Signaling by ROBO receptors	-10.7613	-9.19061	31/213	3921,5532,5690,5701,5707,5718,6124,6125,6128,6129,6130,6135,6137,6147,6164,6175,6188,6191,6203,6204,6205,6206,6207,6218,6224,6227,6230,9495,10213,23521,25873	RPSA,PPP3CB,PSMB2,PSMC2,PSMD1,PSMD12,RPL4,RPL5,RPL6,RPL7,RPL7A,RPL11,RPL13,RPL23A,RPL34,RPLP0,RPS3,RPS4X,RPS9,RPS10,RPS11,RPS12,RPS13,RPS17,RPS20,RPS21,RPS25,AKAP5,PSMD14,RPL13A,RPL36
5_Member	KEGG Pathway	hsa03010	Ribosome	-10.7432	-9.17476	24/129	3921,6124,6125,6128,6129,6130,6135,6137,6147,6164,6175,6188,6191,6203,6204,6205,6206,6207,6218,6224,6227,6230,23521,25873	RPSA,RPL4,RPL5,RPL6,RPL7,RPL7A,RPL11,RPL13,RPL23A,RPL34,RPLP0,RPS3,RPS4X,RPS9,RPS10,RPS11,RPS12,RPS13,RPS17,RPS20,RPS21,RPS25,RPL13A,RPL36
5_Member	Reactome Gene Sets	R-HSA-168255	Influenza Infection	-10.5231	-8.97297	26/155	293,3921,6124,6125,6128,6129,6130,6135,6137,6147,6164,6175,6188,6191,6203,6204,6205,6206,6207,6218,6224,6227,6230,6396,23521,25873	SLC25A6,RPSA,RPL4,RPL5,RPL6,RPL7,RPL7A,RPL11,RPL13,RPL23A,RPL34,RPLP0,RPS3,RPS4X,RPS9,RPS10,RPS11,RPS12,RPS13,RPS17,RPS20,RPS21,RPS25,SEC13,RPL13A,RPL36
5_Member	Reactome Gene Sets	R-HSA-2262752	Cellular responses to stress	-10.3424	-8.8092	63/734	526,529,816,817,818,1345,1459,1965,1968,2932,2936,3306,3309,3313,3921,4199,4513,5034,5526,5690,5701,5707,5718,6124,6125,6128,6129,6130,6135,6137,6147,6164,6175,6188,6191,6203,6204,6205,6206,6207,6218,6224,6227,6230,6396,7184,7466,8452,9114,9167,9377,9448,10213,10294,10525,10935,23521,25873,30001,51382,54583,55004,116228	ATP6V1B2,ATP6V1E1,CAMK2B,CAMK2D,CAMK2G,COX6C,CSNK2A2,EIF2S1,EIF2S3,GSK3B,GSR,HSPA2,HSPA5,HSPA9,RPSA,ME1,COX2,P4HB,PPP2R5B,PSMB2,PSMC2,PSMD1,PSMD12,RPL4,RPL5,RPL6,RPL7,RPL7A,RPL11,RPL13,RPL23A,RPL34,RPLP0,RPS3,RPS4X,RPS9,RPS10,RPS11,RPS12,RPS13,RPS17,RPS20,RPS21,RPS25,SEC13,HSP90B1,WFS1,CUL3,ATP6V0D1,COX7A2L,COX5A,MAP4K4,PSMD14,DNAJA2,HYOU1,PRDX3,RPL13A,RPL36,ERO1A,ATP6V1D,EGLN1,LAMTOR1,COX20
5_Member	Reactome Gene Sets	R-HSA-8953897	Cellular responses to stimuli	-10.0008	-8.49287	63/748	526,529,816,817,818,1345,1459,1965,1968,2932,2936,3306,3309,3313,3921,4199,4513,5034,5526,5690,5701,5707,5718,6124,6125,6128,6129,6130,6135,6137,6147,6164,6175,6188,6191,6203,6204,6205,6206,6207,6218,6224,6227,6230,6396,7184,7466,8452,9114,9167,9377,9448,10213,10294,10525,10935,23521,25873,30001,51382,54583,55004,116228	ATP6V1B2,ATP6V1E1,CAMK2B,CAMK2D,CAMK2G,COX6C,CSNK2A2,EIF2S1,EIF2S3,GSK3B,GSR,HSPA2,HSPA5,HSPA9,RPSA,ME1,COX2,P4HB,PPP2R5B,PSMB2,PSMC2,PSMD1,PSMD12,RPL4,RPL5,RPL6,RPL7,RPL7A,RPL11,RPL13,RPL23A,RPL34,RPLP0,RPS3,RPS4X,RPS9,RPS10,RPS11,RPS12,RPS13,RPS17,RPS20,RPS21,RPS25,SEC13,HSP90B1,WFS1,CUL3,ATP6V0D1,COX7A2L,COX5A,MAP4K4,PSMD14,DNAJA2,HYOU1,PRDX3,RPL13A,RPL36,ERO1A,ATP6V1D,EGLN1,LAMTOR1,COX20
5_Member	GO Biological Processes	GO:0006518	peptide metabolic process	-9.64884	-8.16646	56/501	1933,1937,1965,1968,1975,1977,2193,2686,2936,3376,3692,3921,4701,5917,6059,6124,6125,6128,6129,6130,6135,6137,6147,6164,6175,6188,6191,6203,6204,6205,6206,6207,6218,6224,6227,6230,6238,6506,6897,8662,9567,9789,23107,23395,23521,25873,28985,30001,51386,51520,54938,55699,57505,64975,80142,124454	EEF1B2,EEF1G,EIF2S1,EIF2S3,EIF4B,EIF4E,FARSA,GGT7,GSR,IARS1,EIF6,RPSA,NDUFA7,RARS1,ABCE1,RPL4,RPL5,RPL6,RPL7,RPL7A,RPL11,RPL13,RPL23A,RPL34,RPLP0,RPS3,RPS4X,RPS9,RPS10,RPS11,RPS12,RPS13,RPS17,RPS20,RPS21,RPS25,RRBP1,SLC1A2,TARS1,EIF3B,GTPBP1,SPCS2,MRPS27,LARS2,RPL13A,RPL36,MCTS1,ERO1A,EIF3L,LARS1,SARS2,IARS2,AARS2,MRPL41,PTGES2,EARS2
5_Member	CORUM	CORUM:338	40S ribosomal subunit, cytoplasmic	-9.6231	-8.14249	12/31	3921,6188,6191,6203,6204,6205,6206,6207,6218,6224,6227,6230	RPSA,RPS3,RPS4X,RPS9,RPS10,RPS11,RPS12,RPS13,RPS17,RPS20,RPS21,RPS25
5_Member	CORUM	CORUM:305	40S ribosomal subunit, cytoplasmic	-9.25064	-7.80074	12/33	3921,6188,6191,6203,6204,6205,6206,6207,6218,6224,6227,6230	RPSA,RPS3,RPS4X,RPS9,RPS10,RPS11,RPS12,RPS13,RPS17,RPS20,RPS21,RPS25
5_Member	GO Biological Processes	GO:0043603	cellular amide metabolic process	-8.93698	-7.51576	61/757	38,1737,1738,1743,1933,1937,1965,1968,1975,1977,2181,2182,2686,2936,3376,3692,3921,4701,4967,5160,5162,5917,6124,6125,6128,6129,6130,6135,6137,6147,6164,6175,6188,6191,6203,6204,6205,6206,6207,6218,6224,6227,6230,6506,6897,8662,8803,9567,23521,23597,25873,28985,30001,51386,54938,55512,55699,57505,64975,124454,197322	ACAT1,DLAT,DLD,DLST,EEF1B2,EEF1G,EIF2S1,EIF2S3,EIF4B,EIF4E,ACSL3,ACSL4,GGT7,GSR,IARS1,EIF6,RPSA,NDUFA7,OGDH,PDHA1,PDHB,RARS1,RPL4,RPL5,RPL6,RPL7,RPL7A,RPL11,RPL13,RPL23A,RPL34,RPLP0,RPS3,RPS4X,RPS9,RPS10,RPS11,RPS12,RPS13,RPS17,RPS20,RPS21,RPS25,SLC1A2,TARS1,EIF3B,SUCLA2,GTPBP1,RPL13A,ACOT9,RPL36,MCTS1,ERO1A,EIF3L,SARS2,SMPD3,IARS2,AARS2,MRPL41,EARS2,ACSF3
5_Member	CORUM	CORUM:3055	Nop56p-associated pre-rRNA complex	-8.37447	-7.00912	21/103	292,3609,4691,6124,6125,6128,6129,6130,6135,6137,6147,6175,6203,6205,6206,6207,6218,6727,11338,23521,25873	SLC25A5,ILF3,NCL,RPL4,RPL5,RPL6,RPL7,RPL7A,RPL11,RPL13,RPL23A,RPLP0,RPS9,RPS11,RPS12,RPS13,RPS17,SRP14,U2AF2,RPL13A,RPL36
5_Member	Reactome Gene Sets	R-HSA-9679506	SARS-CoV Infections	-8.09286	-6.75509	36/350	160,161,163,476,477,478,481,482,1173,2932,3703,3921,5589,6184,6188,6191,6203,6204,6205,6206,6207,6218,6224,6227,6230,6396,7532,8452,9475,9632,9868,29110,30849,51125,64601,128866	AP2A1,AP2A2,AP2B1,ATP1A1,ATP1A2,ATP1A3,ATP1B1,ATP1B2,AP2M1,GSK3B,STT3A,RPSA,PRKCSH,RPN1,RPS3,RPS4X,RPS9,RPS10,RPS11,RPS12,RPS13,RPS17,RPS20,RPS21,RPS25,SEC13,YWHAG,CUL3,ROCK2,SEC24C,TOMM70,TBK1,PIK3R4,GOLGA7,VPS16,CHMP4B
5_Member	Reactome Gene Sets	R-HSA-6791226	Major pathway of rRNA processing in the nucleolus and cytosol	-7.84999	-6.53751	24/177	3921,6124,6125,6128,6129,6130,6135,6137,6147,6164,6175,6188,6191,6203,6204,6205,6206,6207,6218,6224,6227,6230,23521,25873	RPSA,RPL4,RPL5,RPL6,RPL7,RPL7A,RPL11,RPL13,RPL23A,RPL34,RPLP0,RPS3,RPS4X,RPS9,RPS10,RPS11,RPS12,RPS13,RPS17,RPS20,RPS21,RPS25,RPL13A,RPL36
5_Member	Reactome Gene Sets	R-HSA-72312	rRNA processing	-7.60748	-6.31859	25/196	3028,3921,6124,6125,6128,6129,6130,6135,6137,6147,6164,6175,6188,6191,6203,6204,6205,6206,6207,6218,6224,6227,6230,23521,25873	HSD17B10,RPSA,RPL4,RPL5,RPL6,RPL7,RPL7A,RPL11,RPL13,RPL23A,RPL34,RPLP0,RPS3,RPS4X,RPS9,RPS10,RPS11,RPS12,RPS13,RPS17,RPS20,RPS21,RPS25,RPL13A,RPL36
5_Member	Reactome Gene Sets	R-HSA-8868773	rRNA processing in the nucleus and cytosol	-7.38029	-6.10922	24/187	3921,6124,6125,6128,6129,6130,6135,6137,6147,6164,6175,6188,6191,6203,6204,6205,6206,6207,6218,6224,6227,6230,23521,25873	RPSA,RPL4,RPL5,RPL6,RPL7,RPL7A,RPL11,RPL13,RPL23A,RPL34,RPLP0,RPS3,RPS4X,RPS9,RPS10,RPS11,RPS12,RPS13,RPS17,RPS20,RPS21,RPS25,RPL13A,RPL36
5_Member	KEGG Pathway	hsa05171	Coronavirus disease - COVID-19	-7.28208	-6.0193	26/218	3921,5295,6124,6125,6128,6129,6130,6135,6137,6147,6164,6175,6188,6191,6203,6204,6205,6206,6207,6218,6224,6227,6230,23521,25873,29110	RPSA,PIK3R1,RPL4,RPL5,RPL6,RPL7,RPL7A,RPL11,RPL13,RPL23A,RPL34,RPLP0,RPS3,RPS4X,RPS9,RPS10,RPS11,RPS12,RPS13,RPS17,RPS20,RPS21,RPS25,RPL13A,RPL36,TBK1
5_Member	Reactome Gene Sets	R-HSA-9754678	SARS-CoV-2 modulates host translation machinery	-7.05892	-5.81362	12/49	3921,6188,6191,6203,6204,6205,6206,6207,6218,6224,6227,6230	RPSA,RPS3,RPS4X,RPS9,RPS10,RPS11,RPS12,RPS13,RPS17,RPS20,RPS21,RPS25
5_Member	GO Biological Processes	GO:0034645	cellular macromolecule biosynthetic process	-6.18524	-5.01844	62/725	659,1933,1937,1965,1968,1975,1977,2193,2752,2992,2997,3376,3692,3703,3921,4701,4836,5495,5917,6059,6124,6125,6128,6129,6130,6135,6137,6147,6164,6175,6184,6188,6191,6203,6204,6205,6206,6207,6218,6224,6227,6230,6238,6897,8473,8662,8813,9567,9761,23107,23395,23521,25873,28985,51125,51386,51520,54938,55699,57505,64975,124454	BMPR2,EEF1B2,EEF1G,EIF2S1,EIF2S3,EIF4B,EIF4E,FARSA,GLUL,GYG1,GYS1,IARS1,EIF6,STT3A,RPSA,NDUFA7,NMT1,PPM1B,RARS1,ABCE1,RPL4,RPL5,RPL6,RPL7,RPL7A,RPL11,RPL13,RPL23A,RPL34,RPLP0,RPN1,RPS3,RPS4X,RPS9,RPS10,RPS11,RPS12,RPS13,RPS17,RPS20,RPS21,RPS25,RRBP1,TARS1,OGT,EIF3B,DPM1,GTPBP1,MLEC,MRPS27,LARS2,RPL13A,RPL36,MCTS1,GOLGA7,EIF3L,LARS1,SARS2,IARS2,AARS2,MRPL41,EARS2
5_Member	Reactome Gene Sets	R-HSA-9694516	SARS-CoV-2 Infection	-4.87935	-3.8572	25/274	2932,3703,3921,5589,6184,6188,6191,6203,6204,6205,6206,6207,6218,6224,6227,6230,6396,7532,9632,9868,29110,30849,51125,64601,128866	GSK3B,STT3A,RPSA,PRKCSH,RPN1,RPS3,RPS4X,RPS9,RPS10,RPS11,RPS12,RPS13,RPS17,RPS20,RPS21,RPS25,SEC13,YWHAG,SEC24C,TOMM70,TBK1,PIK3R4,GOLGA7,VPS16,CHMP4B
5_Member	Reactome Gene Sets	R-HSA-9705683	SARS-CoV-2-host interactions	-4.32515	-3.37658	19/192	3921,6188,6191,6203,6204,6205,6206,6207,6218,6224,6227,6230,6396,7532,9632,9868,29110,30849,64601	RPSA,RPS3,RPS4X,RPS9,RPS10,RPS11,RPS12,RPS13,RPS17,RPS20,RPS21,RPS25,SEC13,YWHAG,SEC24C,TOMM70,TBK1,PIK3R4,VPS16
5_Member	Reactome Gene Sets	R-HSA-8953854	Metabolism of RNA	-2.29413	-1.66605	36/653	1975,1977,3028,3185,3187,3921,5690,5701,5707,5718,6124,6125,6128,6129,6130,6135,6137,6147,6164,6175,6188,6191,6203,6204,6205,6206,6207,6218,6224,6227,6230,6396,10213,11338,23521,25873	EIF4B,EIF4E,HSD17B10,HNRNPF,HNRNPH1,RPSA,PSMB2,PSMC2,PSMD1,PSMD12,RPL4,RPL5,RPL6,RPL7,RPL7A,RPL11,RPL13,RPL23A,RPL34,RPLP0,RPS3,RPS4X,RPS9,RPS10,RPS11,RPS12,RPS13,RPS17,RPS20,RPS21,RPS25,SEC13,PSMD14,U2AF2,RPL13A,RPL36
6_Summary	GO Biological Processes	GO:0006886	intracellular protein transport	-19.5902	-17.3585	86/641	160,161,162,163,164,372,382,481,1173,1174,1212,1315,3309,3313,3329,4218,4580,4666,5195,5295,5861,5870,6135,6396,6642,6653,6726,6727,6731,6745,7184,7532,7917,8120,8546,8774,8775,9131,9145,9181,9512,9632,9699,9789,9804,9847,9868,10452,10490,10651,10972,11031,11140,11311,11331,22895,22999,23203,23233,23647,23673,25930,26985,29090,30849,51024,51125,51552,51555,51560,51762,54732,55333,55666,55973,5694…	AP2A1,AP2A2,AP1B1,AP2B1,AP1G1,ARCN1,ARF6,ATP1B1,AP2M1,AP1S1,CLTB,COPB1,HSPA5,HSPA9,HSPD1,RAB8A,MTX1,NACA,PEX14,PIK3R1,RAB1A,RAB6A,RPL11,SEC13,SNX1,SORL1,SRP9,SRP14,SRP72,SSR1,HSP90B1,YWHAG,BAG6,AP3B2,AP3B1,NAPG,NAPA,AIFM1,SYNGR1,ARHGEF2,PMPCB,SEC24C,RIMS2,SPCS2,TOMM20,C2CD5,TOMM70,TOMM40,VTI1B,MTX2,TMED10,RAB31,CDC37,VPS45,PHB2,RPH3A,RIMS1,PMPCA,EXOC6B,ARFIP2,STX12,PTPN23,AP3M1,TIMM21,PIK3R4,FIS1…
6_Member	GO Biological Processes	GO:0006886	intracellular protein transport	-19.5902	-17.3585	86/641	160,161,162,163,164,372,382,481,1173,1174,1212,1315,3309,3313,3329,4218,4580,4666,5195,5295,5861,5870,6135,6396,6642,6653,6726,6727,6731,6745,7184,7532,7917,8120,8546,8774,8775,9131,9145,9181,9512,9632,9699,9789,9804,9847,9868,10452,10490,10651,10972,11031,11140,11311,11331,22895,22999,23203,23233,23647,23673,25930,26985,29090,30849,51024,51125,51552,51555,51560,51762,54732,55333,55666,55973,5694…	AP2A1,AP2A2,AP1B1,AP2B1,AP1G1,ARCN1,ARF6,ATP1B1,AP2M1,AP1S1,CLTB,COPB1,HSPA5,HSPA9,HSPD1,RAB8A,MTX1,NACA,PEX14,PIK3R1,RAB1A,RAB6A,RPL11,SEC13,SNX1,SORL1,SRP9,SRP14,SRP72,SSR1,HSP90B1,YWHAG,BAG6,AP3B2,AP3B1,NAPG,NAPA,AIFM1,SYNGR1,ARHGEF2,PMPCB,SEC24C,RIMS2,SPCS2,TOMM20,C2CD5,TOMM70,TOMM40,VTI1B,MTX2,TMED10,RAB31,CDC37,VPS45,PHB2,RPH3A,RIMS1,PMPCA,EXOC6B,ARFIP2,STX12,PTPN23,AP3M1,TIMM21,PIK3R4,FIS1…
6_Member	GO Biological Processes	GO:0006605	protein targeting	-9.57217	-8.09684	35/233	3309,3329,4580,4666,5195,6135,6653,6726,6727,6731,6745,7532,7917,8546,9131,9145,9512,9789,9804,9868,10452,10651,11140,23203,26985,29090,30849,51024,51125,51555,51762,55333,56947,128866,131118	HSPA5,HSPD1,MTX1,NACA,PEX14,RPL11,SORL1,SRP9,SRP14,SRP72,SSR1,YWHAG,BAG6,AP3B1,AIFM1,SYNGR1,PMPCB,SPCS2,TOMM20,TOMM70,TOMM40,MTX2,CDC37,PMPCA,AP3M1,TIMM21,PIK3R4,FIS1,GOLGA7,PEX5L,RAB8B,SYNJ2BP,MFF,CHMP4B,DNAJC19
6_Member	GO Biological Processes	GO:0072594	establishment of protein localization to organelle	-6.41834	-5.22953	35/308	3098,3309,3329,3916,4580,5195,5295,6396,6653,6726,6727,6731,7917,8546,9131,9512,9789,9804,9868,10452,10651,10890,11331,23203,25930,26985,29090,30849,51024,51555,51762,56947,59283,128866,131118	HK1,HSPA5,HSPD1,LAMP1,MTX1,PEX14,PIK3R1,SEC13,SORL1,SRP9,SRP14,SRP72,BAG6,AP3B1,AIFM1,PMPCB,SPCS2,TOMM20,TOMM70,TOMM40,MTX2,RAB10,PHB2,PMPCA,PTPN23,AP3M1,TIMM21,PIK3R4,FIS1,PEX5L,RAB8B,MFF,CACNG8,CHMP4B,DNAJC19
6_Member	GO Biological Processes	GO:0033365	protein localization to organelle	-5.88247	-4.74845	56/643	382,1729,1742,2580,3098,3309,3329,3916,4218,4580,4884,5195,5295,5562,5870,5905,5910,6135,6396,6653,6726,6727,6731,6741,7520,7917,8546,9131,9512,9694,9789,9804,9868,10452,10651,10890,10972,11021,11331,22919,23203,25930,26985,29090,30849,51024,51382,51555,51762,55754,55973,56947,59283,84687,128866,131118	ARF6,DIAPH1,DLG4,GAK,HK1,HSPA5,HSPD1,LAMP1,RAB8A,MTX1,NPTX1,PEX14,PIK3R1,PRKAA1,RAB6A,RANGAP1,RAP1GDS1,RPL11,SEC13,SORL1,SRP9,SRP14,SRP72,SSB,XRCC5,BAG6,AP3B1,AIFM1,PMPCB,EMC2,SPCS2,TOMM20,TOMM70,TOMM40,MTX2,RAB10,TMED10,RAB35,PHB2,MAPRE1,PMPCA,PTPN23,AP3M1,TIMM21,PIK3R4,FIS1,ATP6V1D,PEX5L,RAB8B,TMEM30A,BCAP29,MFF,CACNG8,PPP1R9B,CHMP4B,DNAJC19
7_Summary	GO Biological Processes	GO:0050804	modulation of chemical synaptic transmission	-18.2294	-16.0854	57/414	477,488,774,816,1000,1742,1977,1996,2043,2185,2550,2752,2890,2913,2915,2932,3265,3706,3845,4137,4218,4884,5532,5577,5621,5789,5864,5924,6529,6616,6853,6855,6857,7532,8224,8541,8831,9145,9229,9495,9890,22883,22941,22999,23140,23191,23236,23467,26037,54413,57555,58512,59283,84687,85358,112755,348980,8867,9369,9379,10097,26047,57468,65009,814,6326,6509,18,372,482,1272,3251,5562,6506,6712,7466,51761,…	ATP1A2,ATP2A2,CACNA1B,CAMK2B,CDH2,DLG4,EIF4E,ELAVL4,EPHA4,PTK2B,GABBR1,GLUL,GRIA1,GRM3,GRM5,GSK3B,HRAS,ITPKA,KRAS,MAPT,RAB8A,NPTX1,PPP3CB,PRKAR2B,PRNP,PTPRD,RAB3A,RASGRF2,SLC6A1,SNAP25,SYN1,SYP,SYT1,YWHAG,SYN3,PPFIA3,SYNGAP1,SYNGR1,DLGAP1,AKAP5,PLPPR4,CLSTN1,SHANK2,RIMS1,ZZEF1,CYFIP1,PLCB1,NPTXR,SIPA1L1,NLGN3,NLGN2,DLGAP3,CACNG8,PPP1R9B,SHANK3,STX1B,HCN1,SYNJ1,NRXN3,NRXN2,ACTR2,CNTNAP2,SLC12A5,ND…
7_Member	GO Biological Processes	GO:0050804	modulation of chemical synaptic transmission	-18.2294	-16.0854	57/414	477,488,774,816,1000,1742,1977,1996,2043,2185,2550,2752,2890,2913,2915,2932,3265,3706,3845,4137,4218,4884,5532,5577,5621,5789,5864,5924,6529,6616,6853,6855,6857,7532,8224,8541,8831,9145,9229,9495,9890,22883,22941,22999,23140,23191,23236,23467,26037,54413,57555,58512,59283,84687,85358,112755,348980	ATP1A2,ATP2A2,CACNA1B,CAMK2B,CDH2,DLG4,EIF4E,ELAVL4,EPHA4,PTK2B,GABBR1,GLUL,GRIA1,GRM3,GRM5,GSK3B,HRAS,ITPKA,KRAS,MAPT,RAB8A,NPTX1,PPP3CB,PRKAR2B,PRNP,PTPRD,RAB3A,RASGRF2,SLC6A1,SNAP25,SYN1,SYP,SYT1,YWHAG,SYN3,PPFIA3,SYNGAP1,SYNGR1,DLGAP1,AKAP5,PLPPR4,CLSTN1,SHANK2,RIMS1,ZZEF1,CYFIP1,PLCB1,NPTXR,SIPA1L1,NLGN3,NLGN2,DLGAP3,CACNG8,PPP1R9B,SHANK3,STX1B,HCN1
7_Member	GO Biological Processes	GO:0099177	regulation of trans-synaptic signaling	-18.1793	-16.0417	57/415	477,488,774,816,1000,1742,1977,1996,2043,2185,2550,2752,2890,2913,2915,2932,3265,3706,3845,4137,4218,4884,5532,5577,5621,5789,5864,5924,6529,6616,6853,6855,6857,7532,8224,8541,8831,9145,9229,9495,9890,22883,22941,22999,23140,23191,23236,23467,26037,54413,57555,58512,59283,84687,85358,112755,348980	ATP1A2,ATP2A2,CACNA1B,CAMK2B,CDH2,DLG4,EIF4E,ELAVL4,EPHA4,PTK2B,GABBR1,GLUL,GRIA1,GRM3,GRM5,GSK3B,HRAS,ITPKA,KRAS,MAPT,RAB8A,NPTX1,PPP3CB,PRKAR2B,PRNP,PTPRD,RAB3A,RASGRF2,SLC6A1,SNAP25,SYN1,SYP,SYT1,YWHAG,SYN3,PPFIA3,SYNGAP1,SYNGR1,DLGAP1,AKAP5,PLPPR4,CLSTN1,SHANK2,RIMS1,ZZEF1,CYFIP1,PLCB1,NPTXR,SIPA1L1,NLGN3,NLGN2,DLGAP3,CACNG8,PPP1R9B,SHANK3,STX1B,HCN1
7_Member	GO Biological Processes	GO:0048167	regulation of synaptic plasticity	-10.1298	-8.61554	28/186	816,1742,2043,2185,2890,2915,2932,3265,3706,3845,4137,4218,5532,5621,5864,5924,6616,6855,7532,8541,8831,9145,9495,22941,22999,23140,26037,85358	CAMK2B,DLG4,EPHA4,PTK2B,GRIA1,GRM5,GSK3B,HRAS,ITPKA,KRAS,MAPT,RAB8A,PPP3CB,PRNP,RAB3A,RASGRF2,SNAP25,SYP,YWHAG,PPFIA3,SYNGAP1,SYNGR1,AKAP5,SHANK2,RIMS1,ZZEF1,SIPA1L1,SHANK3
7_Member	GO Biological Processes	GO:0007612	learning	-8.10051	-6.76019	22/146	477,1742,1996,2915,3845,5532,5577,6529,6616,8831,8867,9369,9379,10097,22941,23236,26047,54413,57468,65009,84687,85358	ATP1A2,DLG4,ELAVL4,GRM5,KRAS,PPP3CB,PRKAR2B,SLC6A1,SNAP25,SYNGAP1,SYNJ1,NRXN3,NRXN2,ACTR2,SHANK2,PLCB1,CNTNAP2,NLGN3,SLC12A5,NDRG4,PPP1R9B,SHANK3
7_Member	GO Biological Processes	GO:0007611	learning or memory	-6.30165	-5.12355	27/260	477,814,1742,1996,2890,2915,3845,4137,5532,5577,5621,6326,6529,6616,8831,8867,9369,9379,10097,22941,23236,26047,54413,57468,65009,84687,85358	ATP1A2,CAMK4,DLG4,ELAVL4,GRIA1,GRM5,KRAS,MAPT,PPP3CB,PRKAR2B,PRNP,SCN2A,SLC6A1,SNAP25,SYNGAP1,SYNJ1,NRXN3,NRXN2,ACTR2,SHANK2,PLCB1,CNTNAP2,NLGN3,SLC12A5,NDRG4,PPP1R9B,SHANK3
7_Member	GO Biological Processes	GO:0050890	cognition	-6.04121	-4.89014	29/301	477,814,1742,1996,2890,2915,3845,4137,5532,5577,5621,6326,6509,6529,6616,8831,8867,9369,9379,10097,22941,23191,23236,26047,54413,57468,65009,84687,85358	ATP1A2,CAMK4,DLG4,ELAVL4,GRIA1,GRM5,KRAS,MAPT,PPP3CB,PRKAR2B,PRNP,SCN2A,SLC1A4,SLC6A1,SNAP25,SYNGAP1,SYNJ1,NRXN3,NRXN2,ACTR2,SHANK2,CYFIP1,PLCB1,CNTNAP2,NLGN3,SLC12A5,NDRG4,PPP1R9B,SHANK3
7_Member	GO Biological Processes	GO:0007610	behavior	-5.12394	-4.07494	41/560	18,372,477,482,814,1272,1742,1977,1996,2043,2890,2915,3251,3845,4137,5532,5562,5577,5621,6326,6506,6529,6616,6712,7466,8831,8867,9369,9379,10097,22941,23236,26047,51761,54413,57468,57555,65009,84687,85358,91137	ABAT,ARCN1,ATP1A2,ATP1B2,CAMK4,CNTN1,DLG4,EIF4E,ELAVL4,EPHA4,GRIA1,GRM5,HPRT1,KRAS,MAPT,PPP3CB,PRKAA1,PRKAR2B,PRNP,SCN2A,SLC1A2,SLC6A1,SNAP25,SPTBN2,WFS1,SYNGAP1,SYNJ1,NRXN3,NRXN2,ACTR2,SHANK2,PLCB1,CNTNAP2,ATP8A2,NLGN3,SLC12A5,NLGN2,NDRG4,PPP1R9B,SHANK3,SLC25A46
8_Summary	KEGG Pathway	hsa01200	Carbon metabolism	-18.1786	-16.0417	21/112	38,50,128,226,1431,1737,1738,1743,1892,2806,3098,3419,4190,4967,5095,5096,5160,5162,8803,10873,55753,682,3420,3939,4191,4199,5165,6389,6390,7416,23530,54704,81889,728294,92259,549,2752,2805,2936,3155,3376,5917,11112,219,197322,2686,3313,7263,2782,2785,3265,5747,10681	ACAT1,ACO2,ADH5,ALDOA,CS,DLAT,DLD,DLST,ECHS1,GOT2,HK1,IDH3A,MDH1,OGDH,PCCA,PCCB,PDHA1,PDHB,SUCLA2,ME3,OGDHL,BSG,IDH3B,LDHA,MDH2,ME1,PDK3,SDHA,SDHB,VDAC1,NNT,PDP1,FAHD1,D2HGDH,MRPS36,AUH,GLUL,GOT1,GSR,HMGCL,IARS1,RARS1,HIBADH,ALDH1B1,ACSF3,GGT7,HSPA9,TST,GNB1,GNG3,HRAS,PTK2,GNB5
8_Member	KEGG Pathway	hsa01200	Carbon metabolism	-18.1786	-16.0417	21/112	38,50,128,226,1431,1737,1738,1743,1892,2806,3098,3419,4190,4967,5095,5096,5160,5162,8803,10873,55753	ACAT1,ACO2,ADH5,ALDOA,CS,DLAT,DLD,DLST,ECHS1,GOT2,HK1,IDH3A,MDH1,OGDH,PCCA,PCCB,PDHA1,PDHB,SUCLA2,ME3,OGDHL
8_Member	Reactome Gene Sets	R-HSA-71406	Pyruvate metabolism and Citric Acid (TCA) cycle	-17.9724	-15.8624	24/54	50,682,1431,1737,1738,1743,3419,3420,3939,4191,4199,4967,5160,5162,5165,6389,6390,7416,8803,10873,23530,54704,81889,728294	ACO2,BSG,CS,DLAT,DLD,DLST,IDH3A,IDH3B,LDHA,MDH2,ME1,OGDH,PDHA1,PDHB,PDK3,SDHA,SDHB,VDAC1,SUCLA2,ME3,NNT,PDP1,FAHD1,D2HGDH
8_Member	GO Biological Processes	GO:0006099	tricarboxylic acid cycle	-15.4	-13.4429	16/30	50,1431,1737,1743,3419,4190,4191,4967,5160,5162,6389,6390,8803,23530,55753,92259	ACO2,CS,DLAT,DLST,IDH3A,MDH1,MDH2,OGDH,PDHA1,PDHB,SDHA,SDHB,SUCLA2,NNT,OGDHL,MRPS36
8_Member	KEGG Pathway	hsa00020	Citrate cycle (TCA cycle)	-15.2299	-13.2918	12/29	50,1431,1737,1738,1743,3419,4190,4967,5160,5162,8803,55753	ACO2,CS,DLAT,DLD,DLST,IDH3A,MDH1,OGDH,PDHA1,PDHB,SUCLA2,OGDHL
8_Member	Reactome Gene Sets	R-HSA-71403	Citric acid cycle (TCA cycle)	-13.6004	-11.7964	14/22	50,1431,1738,1743,3419,3420,4191,4967,6389,6390,8803,10873,23530,81889	ACO2,CS,DLD,DLST,IDH3A,IDH3B,MDH2,OGDH,SDHA,SDHB,SUCLA2,ME3,NNT,FAHD1
8_Member	WikiPathways	WP2453	TCA cycle and deficiency of pyruvate dehydrogenase complex (PDHc)	-11.1393	-9.54637	8/16	1431,1737,1738,1743,3419,4190,4967,5160	CS,DLAT,DLD,DLST,IDH3A,MDH1,OGDH,PDHA1
8_Member	WikiPathways	WP3925	Amino acid metabolism	-10.5237	-8.97297	20/90	50,128,549,1431,1738,1743,2752,2805,2806,2936,3155,3376,3939,4190,4191,4967,5160,5917,6389,11112	ACO2,ADH5,AUH,CS,DLD,DLST,GLUL,GOT1,GOT2,GSR,HMGCL,IARS1,LDHA,MDH1,MDH2,OGDH,PDHA1,RARS1,SDHA,HIBADH
8_Member	WikiPathways	WP78	TCA cycle (aka Krebs or citric acid cycle)	-10.511	-8.96155	11/18	50,1431,1738,1743,3419,3420,4191,4967,6389,6390,8803	ACO2,CS,DLD,DLST,IDH3A,IDH3B,MDH2,OGDH,SDHA,SDHB,SUCLA2
8_Member	KEGG Pathway	hsa00620	Pyruvate metabolism	-9.80239	-8.30984	10/44	38,128,219,1737,1738,3939,4190,5160,5162,10873	ACAT1,ADH5,ALDH1B1,DLAT,DLD,LDHA,MDH1,PDHA1,PDHB,ME3
8_Member	GO Biological Processes	GO:0006090	pyruvate metabolic process	-8.54721	-7.16528	10/58	226,1737,1738,3098,3939,4967,5160,5162,10873,55753	ALDOA,DLAT,DLD,HK1,LDHA,OGDH,PDHA1,PDHB,ME3,OGDHL
8_Member	Reactome Gene Sets	R-HSA-389661	Glyoxylate metabolism and glycine degradation	-7.10241	-5.85367	7/30	1737,1738,1743,2806,4967,5160,5162	DLAT,DLD,DLST,GOT2,OGDH,PDHA1,PDHB
8_Member	KEGG Pathway	hsa00010	Glycolysis / Gluconeogenesis	-6.94501	-5.70753	9/64	128,219,226,1737,1738,3098,3939,5160,5162	ADH5,ALDH1B1,ALDOA,DLAT,DLD,HK1,LDHA,PDHA1,PDHB
8_Member	GO Biological Processes	GO:0006086	acetyl-CoA biosynthetic process from pyruvate	-6.4228	-5.23339	4/6	1737,1738,5160,5162	DLAT,DLD,PDHA1,PDHB
8_Member	GO Biological Processes	GO:0006085	acetyl-CoA biosynthetic process	-6.41909	-5.22998	5/13	38,1737,1738,5160,5162	ACAT1,DLAT,DLD,PDHA1,PDHB
8_Member	Reactome Gene Sets	R-HSA-70268	Pyruvate metabolism	-6.40865	-5.22135	10/30	682,1737,1738,3939,4199,5160,5162,5165,7416,54704	BSG,DLAT,DLD,LDHA,ME1,PDHA1,PDHB,PDK3,VDAC1,PDP1
8_Member	GO Biological Processes	GO:0006084	acetyl-CoA metabolic process	-6.02267	-4.87381	6/27	38,1737,1738,1743,5160,5162	ACAT1,DLAT,DLD,DLST,PDHA1,PDHB
8_Member	GO Biological Processes	GO:0006637	acyl-CoA metabolic process	-5.87101	-4.73831	9/85	38,1737,1738,1743,4967,5160,5162,8803,197322	ACAT1,DLAT,DLD,DLST,OGDH,PDHA1,PDHB,SUCLA2,ACSF3
8_Member	GO Biological Processes	GO:0035383	thioester metabolic process	-5.87101	-4.73831	9/85	38,1737,1738,1743,4967,5160,5162,8803,197322	ACAT1,DLAT,DLD,DLST,OGDH,PDHA1,PDHB,SUCLA2,ACSF3
8_Member	GO Biological Processes	GO:0035384	thioester biosynthetic process	-5.17384	-4.11691	6/37	38,1737,1738,5160,5162,197322	ACAT1,DLAT,DLD,PDHA1,PDHB,ACSF3
8_Member	GO Biological Processes	GO:0071616	acyl-CoA biosynthetic process	-5.17384	-4.11691	6/37	38,1737,1738,5160,5162,197322	ACAT1,DLAT,DLD,PDHA1,PDHB,ACSF3
8_Member	GO Biological Processes	GO:0033865	nucleoside bisphosphate metabolic process	-4.75172	-3.74389	9/116	38,1737,1738,1743,4967,5160,5162,8803,197322	ACAT1,DLAT,DLD,DLST,OGDH,PDHA1,PDHB,SUCLA2,ACSF3
8_Member	GO Biological Processes	GO:0033875	ribonucleoside bisphosphate metabolic process	-4.75172	-3.74389	9/116	38,1737,1738,1743,4967,5160,5162,8803,197322	ACAT1,DLAT,DLD,DLST,OGDH,PDHA1,PDHB,SUCLA2,ACSF3
8_Member	GO Biological Processes	GO:0034032	purine nucleoside bisphosphate metabolic process	-4.75172	-3.74389	9/116	38,1737,1738,1743,4967,5160,5162,8803,197322	ACAT1,DLAT,DLD,DLST,OGDH,PDHA1,PDHB,SUCLA2,ACSF3
8_Member	Reactome Gene Sets	R-HSA-204174	Regulation of pyruvate dehydrogenase (PDH) complex	-4.56454	-3.58327	6/15	1737,1738,5160,5162,5165,54704	DLAT,DLD,PDHA1,PDHB,PDK3,PDP1
8_Member	GO Biological Processes	GO:0033866	nucleoside bisphosphate biosynthetic process	-4.30067	-3.35584	6/52	38,1737,1738,5160,5162,197322	ACAT1,DLAT,DLD,PDHA1,PDHB,ACSF3
8_Member	GO Biological Processes	GO:0034030	ribonucleoside bisphosphate biosynthetic process	-4.30067	-3.35584	6/52	38,1737,1738,5160,5162,197322	ACAT1,DLAT,DLD,PDHA1,PDHB,ACSF3
8_Member	GO Biological Processes	GO:0034033	purine nucleoside bisphosphate biosynthetic process	-4.30067	-3.35584	6/52	38,1737,1738,5160,5162,197322	ACAT1,DLAT,DLD,PDHA1,PDHB,ACSF3
8_Member	GO Biological Processes	GO:0006790	sulfur compound metabolic process	-3.58233	-2.74615	13/322	38,1737,1738,1743,2686,2936,3313,4967,5160,5162,7263,8803,197322	ACAT1,DLAT,DLD,DLST,GGT7,GSR,HSPA9,OGDH,PDHA1,PDHB,TST,SUCLA2,ACSF3
8_Member	GO Biological Processes	GO:0044272	sulfur compound biosynthetic process	-2.81645	-2.10406	7/132	38,1737,1738,2686,5160,5162,197322	ACAT1,DLAT,DLD,GGT7,PDHA1,PDHB,ACSF3
8_Member	Reactome Gene Sets	R-HSA-9006931	Signaling by Nuclear Receptors	-2.23433	-1.61615	9/257	1737,1738,2782,2785,3265,5160,5162,5747,10681	DLAT,DLD,GNB1,GNG3,HRAS,PDHA1,PDHB,PTK2,GNB5
9_Summary	GO Biological Processes	GO:0140352	export from cell	-18.1294	-15.9988	57/416	162,164,476,477,478,481,482,490,492,495,818,1174,2281,4218,5532,5798,5861,5864,5865,6546,6616,6845,6853,6857,6861,8224,8541,8671,8775,8825,8867,9145,9342,9379,9545,9751,10490,10890,10972,11031,11069,11151,22895,22999,23233,23265,23396,27445,51762,55512,57553,80725,112755,115827,127833,140679,149371,156,273,321,774,777,782,785,1742,2550,2556,2560,2561,2562,2782,2890,2891,2913,2915,2932,4062,4884,5…	AP1B1,AP1G1,ATP1A1,ATP1A2,ATP1A3,ATP1B1,ATP1B2,ATP2B1,ATP2B3,ATP4A,CAMK2G,AP1S1,FKBP1B,RAB8A,PPP3CB,PTPRN,RAB1A,RAB3A,RAB3B,SLC8A1,SNAP25,VAMP7,SYN1,SYT1,SYT5,SYN3,PPFIA3,SLC4A4,NAPA,LIN7A,SYNJ1,SYNGR1,SNAP29,NRXN2,RAB3D,SNPH,VTI1B,RAB10,TMED10,RAB31,RAPGEF4,CORO1A,RPH3A,RIMS1,EXOC6B,EXOC7,PIP5K1C,PCLO,RAB8B,SMPD3,MICAL3,SRCIN1,STX1B,RAB3C,SYT2,SLC32A1,EXOC8,GRK2,AMPH,APBA2,CACNA1B,CACNA1E,CACNB1…
9_Member	GO Biological Processes	GO:0140352	export from cell	-18.1294	-15.9988	57/416	162,164,476,477,478,481,482,490,492,495,818,1174,2281,4218,5532,5798,5861,5864,5865,6546,6616,6845,6853,6857,6861,8224,8541,8671,8775,8825,8867,9145,9342,9379,9545,9751,10490,10890,10972,11031,11069,11151,22895,22999,23233,23265,23396,27445,51762,55512,57553,80725,112755,115827,127833,140679,149371	AP1B1,AP1G1,ATP1A1,ATP1A2,ATP1A3,ATP1B1,ATP1B2,ATP2B1,ATP2B3,ATP4A,CAMK2G,AP1S1,FKBP1B,RAB8A,PPP3CB,PTPRN,RAB1A,RAB3A,RAB3B,SLC8A1,SNAP25,VAMP7,SYN1,SYT1,SYT5,SYN3,PPFIA3,SLC4A4,NAPA,LIN7A,SYNJ1,SYNGR1,SNAP29,NRXN2,RAB3D,SNPH,VTI1B,RAB10,TMED10,RAB31,RAPGEF4,CORO1A,RPH3A,RIMS1,EXOC6B,EXOC7,PIP5K1C,PCLO,RAB8B,SMPD3,MICAL3,SRCIN1,STX1B,RAB3C,SYT2,SLC32A1,EXOC8
9_Member	GO Biological Processes	GO:0099536	synaptic signaling	-17.4954	-15.4145	57/429	156,273,321,774,777,782,785,1742,2550,2556,2560,2561,2562,2782,2890,2891,2913,2915,2932,4062,4884,5789,5864,6506,6509,6529,6616,6853,6857,6861,8224,8541,8775,8825,8867,8927,9229,9342,9379,9495,9568,9751,9899,22895,22999,23236,23396,27445,54413,55333,57030,57468,57555,63908,112755,127833,140679	GRK2,AMPH,APBA2,CACNA1B,CACNA1E,CACNB1,CACNB4,DLG4,GABBR1,GABRA3,GABRB1,GABRB2,GABRB3,GNB1,GRIA1,GRIA2,GRM3,GRM5,GSK3B,LY6H,NPTX1,PTPRD,RAB3A,SLC1A2,SLC1A4,SLC6A1,SNAP25,SYN1,SYT1,SYT5,SYN3,PPFIA3,NAPA,LIN7A,SYNJ1,BSN,DLGAP1,SNAP29,NRXN2,AKAP5,GABBR2,SNPH,SV2B,RPH3A,RIMS1,PLCB1,PIP5K1C,PCLO,NLGN3,SYNJ2BP,SLC17A7,SLC12A5,NLGN2,NAPB,STX1B,SYT2,SLC32A1
9_Member	GO Biological Processes	GO:0007268	chemical synaptic transmission	-16.3414	-14.3072	52/384	273,321,774,777,782,785,1742,2550,2556,2560,2561,2562,2890,2891,2913,2915,2932,4884,5864,6506,6509,6529,6616,6853,6857,6861,8224,8541,8775,8825,8867,8927,9229,9342,9379,9495,9568,9751,9899,22895,22999,23396,27445,54413,55333,57030,57468,57555,63908,112755,127833,140679	AMPH,APBA2,CACNA1B,CACNA1E,CACNB1,CACNB4,DLG4,GABBR1,GABRA3,GABRB1,GABRB2,GABRB3,GRIA1,GRIA2,GRM3,GRM5,GSK3B,NPTX1,RAB3A,SLC1A2,SLC1A4,SLC6A1,SNAP25,SYN1,SYT1,SYT5,SYN3,PPFIA3,NAPA,LIN7A,SYNJ1,BSN,DLGAP1,SNAP29,NRXN2,AKAP5,GABBR2,SNPH,SV2B,RPH3A,RIMS1,PIP5K1C,PCLO,NLGN3,SYNJ2BP,SLC17A7,SLC12A5,NLGN2,NAPB,STX1B,SYT2,SLC32A1
9_Member	GO Biological Processes	GO:0098916	anterograde trans-synaptic signaling	-16.3414	-14.3072	52/384	273,321,774,777,782,785,1742,2550,2556,2560,2561,2562,2890,2891,2913,2915,2932,4884,5864,6506,6509,6529,6616,6853,6857,6861,8224,8541,8775,8825,8867,8927,9229,9342,9379,9495,9568,9751,9899,22895,22999,23396,27445,54413,55333,57030,57468,57555,63908,112755,127833,140679	AMPH,APBA2,CACNA1B,CACNA1E,CACNB1,CACNB4,DLG4,GABBR1,GABRA3,GABRB1,GABRB2,GABRB3,GRIA1,GRIA2,GRM3,GRM5,GSK3B,NPTX1,RAB3A,SLC1A2,SLC1A4,SLC6A1,SNAP25,SYN1,SYT1,SYT5,SYN3,PPFIA3,NAPA,LIN7A,SYNJ1,BSN,DLGAP1,SNAP29,NRXN2,AKAP5,GABBR2,SNPH,SV2B,RPH3A,RIMS1,PIP5K1C,PCLO,NLGN3,SYNJ2BP,SLC17A7,SLC12A5,NLGN2,NAPB,STX1B,SYT2,SLC32A1
9_Member	GO Biological Processes	GO:0099537	trans-synaptic signaling	-16.1867	-14.167	53/401	273,321,774,777,782,785,1742,2550,2556,2560,2561,2562,2890,2891,2913,2915,2932,4884,5789,5864,6506,6509,6529,6616,6853,6857,6861,8224,8541,8775,8825,8867,8927,9229,9342,9379,9495,9568,9751,9899,22895,22999,23396,27445,54413,55333,57030,57468,57555,63908,112755,127833,140679	AMPH,APBA2,CACNA1B,CACNA1E,CACNB1,CACNB4,DLG4,GABBR1,GABRA3,GABRB1,GABRB2,GABRB3,GRIA1,GRIA2,GRM3,GRM5,GSK3B,NPTX1,PTPRD,RAB3A,SLC1A2,SLC1A4,SLC6A1,SNAP25,SYN1,SYT1,SYT5,SYN3,PPFIA3,NAPA,LIN7A,SYNJ1,BSN,DLGAP1,SNAP29,NRXN2,AKAP5,GABBR2,SNPH,SV2B,RPH3A,RIMS1,PIP5K1C,PCLO,NLGN3,SYNJ2BP,SLC17A7,SLC12A5,NLGN2,NAPB,STX1B,SYT2,SLC32A1
9_Member	GO Biological Processes	GO:0032940	secretion by cell	-14.0975	-12.2476	47/362	162,164,818,1174,2281,4218,5532,5798,5861,5864,5865,6616,6845,6853,6857,6861,8224,8541,8775,8825,8867,9145,9342,9379,9545,9751,10490,10890,10972,11031,11069,11151,22895,22999,23233,23265,23396,27445,51762,55512,57553,80725,112755,115827,127833,140679,149371	AP1B1,AP1G1,CAMK2G,AP1S1,FKBP1B,RAB8A,PPP3CB,PTPRN,RAB1A,RAB3A,RAB3B,SNAP25,VAMP7,SYN1,SYT1,SYT5,SYN3,PPFIA3,NAPA,LIN7A,SYNJ1,SYNGR1,SNAP29,NRXN2,RAB3D,SNPH,VTI1B,RAB10,TMED10,RAB31,RAPGEF4,CORO1A,RPH3A,RIMS1,EXOC6B,EXOC7,PIP5K1C,PCLO,RAB8B,SMPD3,MICAL3,SRCIN1,STX1B,RAB3C,SYT2,SLC32A1,EXOC8
9_Member	GO Biological Processes	GO:0006887	exocytosis	-12.8065	-11.0743	34/215	4218,5532,5864,5865,6616,6845,6857,6861,8541,8775,8825,8867,9145,9342,9545,9751,10490,10890,10972,11031,11069,11151,22999,23233,23265,23396,27445,51762,57553,80725,112755,115827,127833,149371	RAB8A,PPP3CB,RAB3A,RAB3B,SNAP25,VAMP7,SYT1,SYT5,PPFIA3,NAPA,LIN7A,SYNJ1,SYNGR1,SNAP29,RAB3D,SNPH,VTI1B,RAB10,TMED10,RAB31,RAPGEF4,CORO1A,RIMS1,EXOC6B,EXOC7,PIP5K1C,PCLO,RAB8B,MICAL3,SRCIN1,STX1B,RAB3C,SYT2,EXOC8
9_Member	GO Biological Processes	GO:0006836	neurotransmitter transport	-12.4335	-10.7259	26/129	477,5864,6506,6529,6534,6616,6853,6857,6861,8224,8541,8775,8825,8867,9342,9379,9751,9899,22895,22999,23396,27445,57030,112755,127833,140679	ATP1A2,RAB3A,SLC1A2,SLC6A1,SLC6A7,SNAP25,SYN1,SYT1,SYT5,SYN3,PPFIA3,NAPA,LIN7A,SYNJ1,SNAP29,NRXN2,SNPH,SV2B,RPH3A,RIMS1,PIP5K1C,PCLO,SLC17A7,STX1B,SYT2,SLC32A1
9_Member	GO Biological Processes	GO:0046903	secretion	-11.651	-10.027	50/468	162,164,818,1174,2281,4218,4513,4580,5532,5798,5861,5864,5865,6616,6845,6853,6857,6861,7163,8224,8541,8775,8825,8867,9145,9342,9379,9545,9751,10490,10890,10972,11031,11069,11151,22895,22999,23233,23265,23396,27445,51762,55512,57553,80725,112755,115827,127833,140679,149371	AP1B1,AP1G1,CAMK2G,AP1S1,FKBP1B,RAB8A,COX2,MTX1,PPP3CB,PTPRN,RAB1A,RAB3A,RAB3B,SNAP25,VAMP7,SYN1,SYT1,SYT5,TPD52,SYN3,PPFIA3,NAPA,LIN7A,SYNJ1,SYNGR1,SNAP29,NRXN2,RAB3D,SNPH,VTI1B,RAB10,TMED10,RAB31,RAPGEF4,CORO1A,RPH3A,RIMS1,EXOC6B,EXOC7,PIP5K1C,PCLO,RAB8B,SMPD3,MICAL3,SRCIN1,STX1B,RAB3C,SYT2,SLC32A1,EXOC8
9_Member	GO Biological Processes	GO:0007269	neurotransmitter secretion	-11.6508	-10.027	20/79	5864,6616,6853,6857,6861,8224,8541,8775,8825,8867,9342,9379,9751,22895,22999,23396,27445,112755,127833,140679	RAB3A,SNAP25,SYN1,SYT1,SYT5,SYN3,PPFIA3,NAPA,LIN7A,SYNJ1,SNAP29,NRXN2,SNPH,RPH3A,RIMS1,PIP5K1C,PCLO,STX1B,SYT2,SLC32A1
9_Member	GO Biological Processes	GO:0099643	signal release from synapse	-11.6508	-10.027	20/79	5864,6616,6853,6857,6861,8224,8541,8775,8825,8867,9342,9379,9751,22895,22999,23396,27445,112755,127833,140679	RAB3A,SNAP25,SYN1,SYT1,SYT5,SYN3,PPFIA3,NAPA,LIN7A,SYNJ1,SNAP29,NRXN2,SNPH,RPH3A,RIMS1,PIP5K1C,PCLO,STX1B,SYT2,SLC32A1
9_Member	GO Biological Processes	GO:0001505	regulation of neurotransmitter levels	-10.9793	-9.39543	31/209	18,477,488,2824,2932,4129,5864,5865,6506,6529,6616,6853,6855,6857,6861,7915,8224,8541,8775,8825,8867,9342,9379,9751,22895,22999,23396,27445,112755,127833,140679	ABAT,ATP1A2,ATP2A2,GPM6B,GSK3B,MAOB,RAB3A,RAB3B,SLC1A2,SLC6A1,SNAP25,SYN1,SYP,SYT1,SYT5,ALDH5A1,SYN3,PPFIA3,NAPA,LIN7A,SYNJ1,SNAP29,NRXN2,SNPH,RPH3A,RIMS1,PIP5K1C,PCLO,STX1B,SYT2,SLC32A1
9_Member	GO Biological Processes	GO:0023061	signal release	-10.4582	-8.91291	26/156	818,2281,5798,5861,5864,6616,6853,6857,6861,8224,8541,8775,8825,8867,9342,9379,9751,11069,22895,22999,23396,27445,55512,112755,127833,140679	CAMK2G,FKBP1B,PTPRN,RAB1A,RAB3A,SNAP25,SYN1,SYT1,SYT5,SYN3,PPFIA3,NAPA,LIN7A,SYNJ1,SNAP29,NRXN2,SNPH,RAPGEF4,RPH3A,RIMS1,PIP5K1C,PCLO,SMPD3,STX1B,SYT2,SLC32A1
9_Member	GO Biological Processes	GO:0045055	regulated exocytosis	-9.34494	-7.88623	22/126	5532,5864,6616,6845,6857,6861,8541,8775,8867,9145,9342,9751,10890,10972,11031,11069,11151,22999,23396,27445,112755,127833	PPP3CB,RAB3A,SNAP25,VAMP7,SYT1,SYT5,PPFIA3,NAPA,SYNJ1,SYNGR1,SNAP29,SNPH,RAB10,TMED10,RAB31,RAPGEF4,CORO1A,RIMS1,PIP5K1C,PCLO,STX1B,SYT2
9_Member	GO Biological Processes	GO:0016079	synaptic vesicle exocytosis	-8.26242	-6.90911	14/56	5864,6616,6857,6861,8541,8775,8867,9342,9751,22999,23396,27445,112755,127833	RAB3A,SNAP25,SYT1,SYT5,PPFIA3,NAPA,SYNJ1,SNAP29,SNPH,RIMS1,PIP5K1C,PCLO,STX1B,SYT2
10_Summary	WikiPathways	WP4549	Fragile X syndrome	-18.0054	-15.8878	31/120	18,160,163,814,816,1173,1212,1742,1845,1977,2043,2561,2885,2890,2891,2915,3708,3845,5526,6455,6529,7915,8536,8831,9495,9743,23191,23236,26999,58512,348980	ABAT,AP2A1,AP2B1,CAMK4,CAMK2B,AP2M1,CLTB,DLG4,DUSP3,EIF4E,EPHA4,GABRB2,GRB2,GRIA1,GRIA2,GRM5,ITPR1,KRAS,PPP2R5B,SH3GL1,SLC6A1,ALDH5A1,CAMK1,SYNGAP1,AKAP5,ARHGAP32,CYFIP1,PLCB1,CYFIP2,DLGAP3,HCN1
10_Member	WikiPathways	WP4549	Fragile X syndrome	-18.0054	-15.8878	31/120	18,160,163,814,816,1173,1212,1742,1845,1977,2043,2561,2885,2890,2891,2915,3708,3845,5526,6455,6529,7915,8536,8831,9495,9743,23191,23236,26999,58512,348980	ABAT,AP2A1,AP2B1,CAMK4,CAMK2B,AP2M1,CLTB,DLG4,DUSP3,EIF4E,EPHA4,GABRB2,GRB2,GRIA1,GRIA2,GRM5,ITPR1,KRAS,PPP2R5B,SH3GL1,SLC6A1,ALDH5A1,CAMK1,SYNGAP1,AKAP5,ARHGAP32,CYFIP1,PLCB1,CYFIP2,DLGAP3,HCN1
11_Summary	KEGG Pathway	hsa00280	Valine, leucine and isoleucine degradation	-16.744	-14.6904	15/48	18,36,38,219,1738,1892,3028,3155,3712,5019,5095,5096,11112,27034,197322,2110,2806,3098,7263,7915,1743,2108,55862,2109,549,1629,2752,2805,3376,5917,6897,8604,8833,54938,55699,56267,56954,57505,124454	ABAT,ACADSB,ACAT1,ALDH1B1,DLD,ECHS1,HSD17B10,HMGCL,IVD,OXCT1,PCCA,PCCB,HIBADH,ACAD8,ACSF3,ETFDH,GOT2,HK1,TST,ALDH5A1,DLST,ETFA,ECHDC1,ETFB,AUH,DBT,GLUL,GOT1,IARS1,RARS1,TARS1,SLC25A12,GMPS,SARS2,IARS2,KYAT3,NIT2,AARS2,EARS2
11_Member	KEGG Pathway	hsa00280	Valine, leucine and isoleucine degradation	-16.744	-14.6904	15/48	18,36,38,219,1738,1892,3028,3155,3712,5019,5095,5096,11112,27034,197322	ABAT,ACADSB,ACAT1,ALDH1B1,DLD,ECHS1,HSD17B10,HMGCL,IVD,OXCT1,PCCA,PCCB,HIBADH,ACAD8,ACSF3
11_Member	GO Biological Processes	GO:0009081	branched-chain amino acid metabolic process	-13.909	-12.0794	11/27	36,38,1738,1892,3028,3155,3712,5095,5096,11112,27034	ACADSB,ACAT1,DLD,ECHS1,HSD17B10,HMGCL,IVD,PCCA,PCCB,HIBADH,ACAD8
11_Member	GO Biological Processes	GO:0044282	small molecule catabolic process	-12.1696	-10.4889	14/346	18,36,219,1738,1892,2110,2806,3098,3712,5019,5095,7263,7915,11112	ABAT,ACADSB,ALDH1B1,DLD,ECHS1,ETFDH,GOT2,HK1,IVD,OXCT1,PCCA,TST,ALDH5A1,HIBADH
11_Member	GO Biological Processes	GO:0009083	branched-chain amino acid catabolic process	-11.7102	-10.0764	9/21	36,38,1738,1892,3028,3155,3712,11112,27034	ACADSB,ACAT1,DLD,ECHS1,HSD17B10,HMGCL,IVD,HIBADH,ACAD8
11_Member	GO Biological Processes	GO:0016054	organic acid catabolic process	-11.1926	-9.59658	20/219	18,36,38,1738,1743,1892,2108,2110,2806,3028,3155,3712,5095,5096,7263,7915,11112,27034,55862,197322	ABAT,ACADSB,ACAT1,DLD,DLST,ECHS1,ETFA,ETFDH,GOT2,HSD17B10,HMGCL,IVD,PCCA,PCCB,TST,ALDH5A1,HIBADH,ACAD8,ECHDC1,ACSF3
11_Member	GO Biological Processes	GO:0046395	carboxylic acid catabolic process	-10.4068	-8.86488	19/215	18,36,38,1738,1743,1892,2108,2110,2806,3028,3155,3712,5095,5096,7915,11112,27034,55862,197322	ABAT,ACADSB,ACAT1,DLD,DLST,ECHS1,ETFA,ETFDH,GOT2,HSD17B10,HMGCL,IVD,PCCA,PCCB,ALDH5A1,HIBADH,ACAD8,ECHDC1,ACSF3
11_Member	GO Biological Processes	GO:0009063	cellular amino acid catabolic process	-10.1527	-8.63583	15/107	18,36,38,1738,1743,1892,2108,2109,2806,3028,3155,3712,7915,11112,27034	ABAT,ACADSB,ACAT1,DLD,DLST,ECHS1,ETFA,ETFB,GOT2,HSD17B10,HMGCL,IVD,ALDH5A1,HIBADH,ACAD8
11_Member	Reactome Gene Sets	R-HSA-70895	Branched-chain amino acid catabolism	-9.96423	-8.45939	8/21	36,38,1738,1892,3028,3712,11112,27034	ACADSB,ACAT1,DLD,ECHS1,HSD17B10,IVD,HIBADH,ACAD8
11_Member	GO Biological Processes	GO:0006520	cellular amino acid metabolic process	-9.31466	-7.85757	33/271	18,36,38,549,1629,1738,1743,1892,2108,2109,2752,2805,2806,3028,3155,3376,3712,5095,5096,5917,6897,7263,7915,8604,8833,11112,27034,54938,55699,56267,56954,57505,124454	ABAT,ACADSB,ACAT1,AUH,DBT,DLD,DLST,ECHS1,ETFA,ETFB,GLUL,GOT1,GOT2,HSD17B10,HMGCL,IARS1,IVD,PCCA,PCCB,RARS1,TARS1,TST,ALDH5A1,SLC25A12,GMPS,HIBADH,ACAD8,SARS2,IARS2,KYAT3,NIT2,AARS2,EARS2
11_Member	GO Biological Processes	GO:1901606	alpha-amino acid catabolic process	-5.70157	-4.5865	9/89	36,38,1743,2806,3028,3155,3712,11112,27034	ACADSB,ACAT1,DLST,GOT2,HSD17B10,HMGCL,IVD,HIBADH,ACAD8
11_Member	WikiPathways	WP3871	Valproic acid pathway	-5.46875	-4.37979	3/12	18,36,3712	ABAT,ACADSB,IVD
11_Member	GO Biological Processes	GO:1901605	alpha-amino acid metabolic process	-4.78192	-3.77031	6/188	36,2806,3712,7263,7915,11112	ACADSB,GOT2,IVD,TST,ALDH5A1,HIBADH
12_Summary	Reactome Gene Sets	R-HSA-199991	Membrane Trafficking	-15.6582	-13.6812	67/623	156,160,161,162,163,164,273,372,382,1173,1174,1212,1315,2495,2580,2664,2885,2890,3797,4218,5861,5864,5870,6396,6455,6456,6712,6845,6857,7163,7532,8546,8567,8774,8775,8867,9026,9342,9371,9610,9632,9847,9892,10093,10097,10890,10972,11021,11031,11127,23265,23396,23647,26130,27095,29993,51552,51560,51762,54732,63908,81876,83696,84364,127833,128866,149371,7184,10525,5865,9545,57403,115827	GRK2,AP2A1,AP2A2,AP1B1,AP2B1,AP1G1,AMPH,ARCN1,ARF6,AP2M1,AP1S1,CLTB,COPB1,FTH1,GAK,GDI1,GRB2,GRIA1,KIF3C,RAB8A,RAB1A,RAB3A,RAB6A,SEC13,SH3GL1,SH3GL2,SPTBN2,VAMP7,SYT1,TPD52,YWHAG,AP3B1,MADD,NAPG,NAPA,SYNJ1,HIP1R,SNAP29,KIF3B,RIN1,SEC24C,C2CD5,SNAP91,ARPC4,ACTR2,RAB10,TMED10,RAB35,RAB31,KIF3A,EXOC7,PIP5K1C,ARFIP2,GAPVD1,TRAPPC3,PACSIN1,RAB14,RAB6B,RAB8B,TMED9,NAPB,RAB1B,TRAPPC9,ARFGAP2,SYT2,CHMP4B…
12_Member	Reactome Gene Sets	R-HSA-199991	Membrane Trafficking	-15.6582	-13.6812	67/623	156,160,161,162,163,164,273,372,382,1173,1174,1212,1315,2495,2580,2664,2885,2890,3797,4218,5861,5864,5870,6396,6455,6456,6712,6845,6857,7163,7532,8546,8567,8774,8775,8867,9026,9342,9371,9610,9632,9847,9892,10093,10097,10890,10972,11021,11031,11127,23265,23396,23647,26130,27095,29993,51552,51560,51762,54732,63908,81876,83696,84364,127833,128866,149371	GRK2,AP2A1,AP2A2,AP1B1,AP2B1,AP1G1,AMPH,ARCN1,ARF6,AP2M1,AP1S1,CLTB,COPB1,FTH1,GAK,GDI1,GRB2,GRIA1,KIF3C,RAB8A,RAB1A,RAB3A,RAB6A,SEC13,SH3GL1,SH3GL2,SPTBN2,VAMP7,SYT1,TPD52,YWHAG,AP3B1,MADD,NAPG,NAPA,SYNJ1,HIP1R,SNAP29,KIF3B,RIN1,SEC24C,C2CD5,SNAP91,ARPC4,ACTR2,RAB10,TMED10,RAB35,RAB31,KIF3A,EXOC7,PIP5K1C,ARFIP2,GAPVD1,TRAPPC3,PACSIN1,RAB14,RAB6B,RAB8B,TMED9,NAPB,RAB1B,TRAPPC9,ARFGAP2,SYT2,CHMP4B…
12_Member	Reactome Gene Sets	R-HSA-5653656	Vesicle-mediated transport	-15.4183	-13.4558	69/662	156,160,161,162,163,164,273,372,382,1173,1174,1212,1315,2495,2580,2664,2885,2890,3797,4218,5861,5864,5870,6396,6455,6456,6712,6845,6857,7163,7184,7532,8546,8567,8774,8775,8867,9026,9342,9371,9610,9632,9847,9892,10093,10097,10525,10890,10972,11021,11031,11127,23265,23396,23647,26130,27095,29993,51552,51560,51762,54732,63908,81876,83696,84364,127833,128866,149371	GRK2,AP2A1,AP2A2,AP1B1,AP2B1,AP1G1,AMPH,ARCN1,ARF6,AP2M1,AP1S1,CLTB,COPB1,FTH1,GAK,GDI1,GRB2,GRIA1,KIF3C,RAB8A,RAB1A,RAB3A,RAB6A,SEC13,SH3GL1,SH3GL2,SPTBN2,VAMP7,SYT1,TPD52,HSP90B1,YWHAG,AP3B1,MADD,NAPG,NAPA,SYNJ1,HIP1R,SNAP29,KIF3B,RIN1,SEC24C,C2CD5,SNAP91,ARPC4,ACTR2,HYOU1,RAB10,TMED10,RAB35,RAB31,KIF3A,EXOC7,PIP5K1C,ARFIP2,GAPVD1,TRAPPC3,PACSIN1,RAB14,RAB6B,RAB8B,TMED9,NAPB,RAB1B,TRAPPC9,ARFGA…
12_Member	Reactome Gene Sets	R-HSA-8873719	RAB geranylgeranylation	-8.49068	-7.11389	15/63	4218,5861,5864,5865,5870,9545,10890,11021,11031,51552,51560,51762,57403,81876,115827	RAB8A,RAB1A,RAB3A,RAB3B,RAB6A,RAB3D,RAB10,RAB35,RAB31,RAB14,RAB6B,RAB8B,RAB22A,RAB1B,RAB3C
12_Member	Reactome Gene Sets	R-HSA-8876198	RAB GEFs exchange GTP for GDP on RABs	-7.97298	-6.64692	17/89	2664,4218,5861,5864,5870,8567,9610,10890,11021,11031,26130,27095,51552,51560,51762,81876,83696	GDI1,RAB8A,RAB1A,RAB3A,RAB6A,MADD,RIN1,RAB10,RAB35,RAB31,GAPVD1,TRAPPC3,RAB14,RAB6B,RAB8B,RAB1B,TRAPPC9
12_Member	Reactome Gene Sets	R-HSA-9007101	Rab regulation of trafficking	-6.71085	-5.49536	18/120	382,2664,4218,5861,5864,5870,8567,9610,10890,11021,11031,26130,27095,51552,51560,51762,81876,83696	ARF6,GDI1,RAB8A,RAB1A,RAB3A,RAB6A,MADD,RIN1,RAB10,RAB35,RAB31,GAPVD1,TRAPPC3,RAB14,RAB6B,RAB8B,RAB1B,TRAPPC9
13_Summary	GO Biological Processes	GO:0010975	regulation of neuron projection development	-15.2719	-13.324	53/421	382,482,659,816,818,1000,1272,1496,1996,2043,2185,2281,2580,2664,2909,2932,3309,3706,3897,4137,4139,5361,5362,5526,5789,5792,5802,6616,8428,8536,8724,8831,9798,10097,23072,23129,23191,23327,25791,26037,29993,51761,54664,55754,57118,57554,57609,65009,80725,85358,91584,112755,153090,1742,2823,3265,5295,5621,7419,8874,9513,10787,23580,51762,81,226,1729,2035,5034,5747,6857,10810,11151,22999,127833,29…	ARF6,ATP1B2,BMPR2,CAMK2B,CAMK2G,CDH2,CNTN1,CTNNA2,ELAVL4,EPHA4,PTK2B,FKBP1B,GAK,GDI1,ARHGAP35,GSK3B,HSPA5,ITPKA,L1CAM,MAPT,MARK1,PLXNA1,PLXNA2,PPP2R5B,PTPRD,PTPRF,PTPRS,SNAP25,STK24,CAMK1,SNX3,SYNGAP1,IST1,ACTR2,HECW1,PLXND1,CYFIP1,NEDD4L,NGEF,SIPA1L1,PACSIN1,ATP8A2,TMEM106B,TMEM30A,CAMK1D,LRRC7,DIP2B,NDRG4,SRCIN1,SHANK3,PLXNA4,STX1B,DAB2IP,DLG4,GPM6A,HRAS,PIK3R1,PRNP,VDAC3,ARHGEF7,FXR2,NCKAP1,CD…
13_Member	GO Biological Processes	GO:0010975	regulation of neuron projection development	-15.2719	-13.324	53/421	382,482,659,816,818,1000,1272,1496,1996,2043,2185,2281,2580,2664,2909,2932,3309,3706,3897,4137,4139,5361,5362,5526,5789,5792,5802,6616,8428,8536,8724,8831,9798,10097,23072,23129,23191,23327,25791,26037,29993,51761,54664,55754,57118,57554,57609,65009,80725,85358,91584,112755,153090	ARF6,ATP1B2,BMPR2,CAMK2B,CAMK2G,CDH2,CNTN1,CTNNA2,ELAVL4,EPHA4,PTK2B,FKBP1B,GAK,GDI1,ARHGAP35,GSK3B,HSPA5,ITPKA,L1CAM,MAPT,MARK1,PLXNA1,PLXNA2,PPP2R5B,PTPRD,PTPRF,PTPRS,SNAP25,STK24,CAMK1,SNX3,SYNGAP1,IST1,ACTR2,HECW1,PLXND1,CYFIP1,NEDD4L,NGEF,SIPA1L1,PACSIN1,ATP8A2,TMEM106B,TMEM30A,CAMK1D,LRRC7,DIP2B,NDRG4,SRCIN1,SHANK3,PLXNA4,STX1B,DAB2IP
13_Member	GO Biological Processes	GO:0031344	regulation of cell projection organization	-14.0118	-12.1702	64/623	382,482,659,816,818,1000,1272,1496,1742,1996,2043,2185,2281,2580,2664,2823,2909,2932,3265,3309,3706,3897,4137,4139,5295,5361,5362,5526,5621,5789,5792,5802,6616,7419,8428,8536,8724,8831,8874,9513,9798,10097,10787,23072,23129,23191,23327,23580,25791,26037,29993,51761,51762,54664,55754,57118,57554,57609,65009,80725,85358,91584,112755,153090	ARF6,ATP1B2,BMPR2,CAMK2B,CAMK2G,CDH2,CNTN1,CTNNA2,DLG4,ELAVL4,EPHA4,PTK2B,FKBP1B,GAK,GDI1,GPM6A,ARHGAP35,GSK3B,HRAS,HSPA5,ITPKA,L1CAM,MAPT,MARK1,PIK3R1,PLXNA1,PLXNA2,PPP2R5B,PRNP,PTPRD,PTPRF,PTPRS,SNAP25,VDAC3,STK24,CAMK1,SNX3,SYNGAP1,ARHGEF7,FXR2,IST1,ACTR2,NCKAP1,HECW1,PLXND1,CYFIP1,NEDD4L,CDC42EP4,NGEF,SIPA1L1,PACSIN1,ATP8A2,RAB8B,TMEM106B,TMEM30A,CAMK1D,LRRC7,DIP2B,NDRG4,SRCIN1,SHANK3,PLXNA4,…
13_Member	GO Biological Processes	GO:0120035	regulation of plasma membrane bounded cell projection organization	-13.4669	-11.6727	62/607	382,482,659,816,818,1000,1272,1496,1996,2043,2185,2281,2580,2664,2823,2909,2932,3265,3309,3706,3897,4137,4139,5295,5361,5362,5526,5621,5789,5792,5802,6616,7419,8428,8536,8724,8831,8874,9513,9798,10097,10787,23072,23129,23191,23327,23580,25791,26037,29993,51761,54664,55754,57118,57554,57609,65009,80725,85358,91584,112755,153090	ARF6,ATP1B2,BMPR2,CAMK2B,CAMK2G,CDH2,CNTN1,CTNNA2,ELAVL4,EPHA4,PTK2B,FKBP1B,GAK,GDI1,GPM6A,ARHGAP35,GSK3B,HRAS,HSPA5,ITPKA,L1CAM,MAPT,MARK1,PIK3R1,PLXNA1,PLXNA2,PPP2R5B,PRNP,PTPRD,PTPRF,PTPRS,SNAP25,VDAC3,STK24,CAMK1,SNX3,SYNGAP1,ARHGEF7,FXR2,IST1,ACTR2,NCKAP1,HECW1,PLXND1,CYFIP1,NEDD4L,CDC42EP4,NGEF,SIPA1L1,PACSIN1,ATP8A2,TMEM106B,TMEM30A,CAMK1D,LRRC7,DIP2B,NDRG4,SRCIN1,SHANK3,PLXNA4,STX1B,DAB2IP
13_Member	GO Biological Processes	GO:0031346	positive regulation of cell projection organization	-12.8533	-11.1116	43/333	482,659,816,1272,1742,1996,2043,2185,2281,2664,2823,2909,2932,3265,3309,3706,3897,4137,5295,5361,5362,5526,5789,8428,8536,8724,8874,9798,10097,10787,23129,23191,23580,29993,51761,51762,54664,55754,57118,57554,65009,91584,153090	ATP1B2,BMPR2,CAMK2B,CNTN1,DLG4,ELAVL4,EPHA4,PTK2B,FKBP1B,GDI1,GPM6A,ARHGAP35,GSK3B,HRAS,HSPA5,ITPKA,L1CAM,MAPT,PIK3R1,PLXNA1,PLXNA2,PPP2R5B,PTPRD,STK24,CAMK1,SNX3,ARHGEF7,IST1,ACTR2,NCKAP1,PLXND1,CYFIP1,CDC42EP4,PACSIN1,ATP8A2,RAB8B,TMEM106B,TMEM30A,CAMK1D,LRRC7,NDRG4,PLXNA4,DAB2IP
13_Member	GO Biological Processes	GO:0010976	positive regulation of neuron projection development	-8.82588	-7.4218	23/146	482,816,1272,1996,2185,2281,2909,3309,3706,5526,8428,8536,8724,10097,23191,29993,51761,54664,55754,57118,57554,65009,153090	ATP1B2,CAMK2B,CNTN1,ELAVL4,PTK2B,FKBP1B,ARHGAP35,HSPA5,ITPKA,PPP2R5B,STK24,CAMK1,SNX3,ACTR2,CYFIP1,PACSIN1,ATP8A2,TMEM106B,TMEM30A,CAMK1D,LRRC7,NDRG4,DAB2IP
13_Member	GO Biological Processes	GO:0050770	regulation of axonogenesis	-5.18803	-4.13021	18/152	659,1000,2043,2664,2909,2932,3897,4137,5361,5362,5802,8831,9798,23129,23191,26037,57609,91584	BMPR2,CDH2,EPHA4,GDI1,ARHGAP35,GSK3B,L1CAM,MAPT,PLXNA1,PLXNA2,PTPRS,SYNGAP1,IST1,PLXND1,CYFIP1,SIPA1L1,DIP2B,PLXNA4
13_Member	GO Biological Processes	GO:0022604	regulation of cell morphogenesis	-5.1115	-4.06446	27/300	81,226,816,1729,1742,2035,2043,2185,2909,3706,5034,5361,5362,5747,5789,6857,8874,10097,10810,11151,22999,23129,23191,23327,23580,91584,127833	ACTN4,ALDOA,CAMK2B,DIAPH1,DLG4,EPB41,EPHA4,PTK2B,ARHGAP35,ITPKA,P4HB,PLXNA1,PLXNA2,PTK2,PTPRD,SYT1,ARHGEF7,ACTR2,WASF3,CORO1A,RIMS1,PLXND1,CYFIP1,NEDD4L,CDC42EP4,PLXNA4,SYT2
13_Member	GO Biological Processes	GO:0051962	positive regulation of nervous system development	-4.79193	-3.77906	24/260	659,816,2043,2664,2915,3706,3897,4137,5361,5362,5789,7520,8867,9253,9798,10097,22883,23129,23191,23376,54413,57555,85358,91584	BMPR2,CAMK2B,EPHA4,GDI1,GRM5,ITPKA,L1CAM,MAPT,PLXNA1,PLXNA2,PTPRD,XRCC5,SYNJ1,NUMBL,IST1,ACTR2,CLSTN1,PLXND1,CYFIP1,UFL1,NLGN3,NLGN2,SHANK3,PLXNA4
13_Member	GO Biological Processes	GO:0050769	positive regulation of neurogenesis	-4.66185	-3.66634	21/214	659,816,2043,2664,2915,3706,3897,4137,5361,5362,5789,7520,8867,9253,9798,10097,23129,23191,23376,85358,91584	BMPR2,CAMK2B,EPHA4,GDI1,GRM5,ITPKA,L1CAM,MAPT,PLXNA1,PLXNA2,PTPRD,XRCC5,SYNJ1,NUMBL,IST1,ACTR2,PLXND1,CYFIP1,UFL1,SHANK3,PLXNA4
13_Member	GO Biological Processes	GO:0010720	positive regulation of cell development	-3.68099	-2.82832	23/287	659,816,2043,2664,2915,3706,3897,4137,5034,5361,5362,5789,7520,8867,8874,9253,9798,10097,23129,23191,23376,85358,91584	BMPR2,CAMK2B,EPHA4,GDI1,GRM5,ITPKA,L1CAM,MAPT,P4HB,PLXNA1,PLXNA2,PTPRD,XRCC5,SYNJ1,ARHGEF7,NUMBL,IST1,ACTR2,PLXND1,CYFIP1,UFL1,SHANK3,PLXNA4
13_Member	GO Biological Processes	GO:0051960	regulation of nervous system development	-3.61021	-2.77019	30/426	659,816,2043,2664,2915,3706,3897,4137,5361,5362,5789,5802,6653,7520,8604,8831,8867,9253,9798,10097,10810,22883,23129,23191,23376,54413,57555,57609,85358,91584	BMPR2,CAMK2B,EPHA4,GDI1,GRM5,ITPKA,L1CAM,MAPT,PLXNA1,PLXNA2,PTPRD,PTPRS,SORL1,XRCC5,SLC25A12,SYNGAP1,SYNJ1,NUMBL,IST1,ACTR2,WASF3,CLSTN1,PLXND1,CYFIP1,UFL1,NLGN3,NLGN2,DIP2B,SHANK3,PLXNA4
13_Member	GO Biological Processes	GO:0050772	positive regulation of axonogenesis	-3.50882	-2.68411	10/76	659,2664,3897,4137,5361,5362,9798,23129,23191,91584	BMPR2,GDI1,L1CAM,MAPT,PLXNA1,PLXNA2,IST1,PLXND1,CYFIP1,PLXNA4
13_Member	GO Biological Processes	GO:0050767	regulation of neurogenesis	-3.211	-2.43406	25/349	659,816,2043,2664,2915,3706,3897,4137,5361,5362,5789,5802,6653,7520,8831,8867,9253,9798,10097,23129,23191,23376,57609,85358,91584	BMPR2,CAMK2B,EPHA4,GDI1,GRM5,ITPKA,L1CAM,MAPT,PLXNA1,PLXNA2,PTPRD,PTPRS,SORL1,XRCC5,SYNGAP1,SYNJ1,NUMBL,IST1,ACTR2,PLXND1,CYFIP1,UFL1,DIP2B,SHANK3,PLXNA4
13_Member	GO Biological Processes	GO:0060284	regulation of cell development	-3.05913	-2.30909	31/481	81,659,816,2043,2664,2915,2932,3706,3897,4137,5034,5361,5362,5789,5802,6653,7520,8831,8867,8874,9253,9475,9798,10097,23129,23191,23236,23376,57609,85358,91584	ACTN4,BMPR2,CAMK2B,EPHA4,GDI1,GRM5,GSK3B,ITPKA,L1CAM,MAPT,P4HB,PLXNA1,PLXNA2,PTPRD,PTPRS,SORL1,XRCC5,SYNGAP1,SYNJ1,ARHGEF7,NUMBL,ROCK2,IST1,ACTR2,PLXND1,CYFIP1,PLCB1,UFL1,DIP2B,SHANK3,PLXNA4
13_Member	GO Biological Processes	GO:0061387	regulation of extent of cell growth	-2.36225	-1.72481	10/107	659,2664,2932,3897,4137,5802,9798,23191,57609,91584	BMPR2,GDI1,GSK3B,L1CAM,MAPT,PTPRS,IST1,CYFIP1,DIP2B,PLXNA4
14_Summary	Reactome Gene Sets	R-HSA-382551	Transport of small molecules	-15.2255	-13.2891	72/717	115,160,161,163,291,292,293,347,444,476,477,478,481,482,488,490,491,492,493,495,526,529,535,762,816,817,818,1173,1468,1965,1968,2281,2495,2782,2783,2785,3954,5034,5577,5690,5701,5707,5718,6506,6509,6513,6529,6534,6546,6687,6717,7416,7417,7419,8671,9114,9512,10213,10681,11331,23203,23327,27032,30968,51382,51761,57030,57130,57468,59345,79901,140679,498,774,777,781,782,785,2556,2560,2561,2562,2823,3…	ADCY9,AP2A1,AP2A2,AP2B1,SLC25A4,SLC25A5,SLC25A6,APOD,ASPH,ATP1A1,ATP1A2,ATP1A3,ATP1B1,ATP1B2,ATP2A2,ATP2B1,ATP2B2,ATP2B3,ATP2B4,ATP4A,ATP6V1B2,ATP6V1E1,ATP6V0A1,CA4,CAMK2B,CAMK2D,CAMK2G,AP2M1,SLC25A10,EIF2S1,EIF2S3,FKBP1B,FTH1,GNB1,GNB2,GNG3,LETM1,P4HB,PRKAR2B,PSMB2,PSMC2,PSMD1,PSMD12,SLC1A2,SLC1A4,SLC2A1,SLC6A1,SLC6A7,SLC8A1,SPG7,SRI,VDAC1,VDAC2,VDAC3,SLC4A4,ATP6V0D1,PMPCB,PSMD14,GNB5,PHB2,PMPCA…
14_Member	Reactome Gene Sets	R-HSA-382551	Transport of small molecules	-15.2255	-13.2891	72/717	115,160,161,163,291,292,293,347,444,476,477,478,481,482,488,490,491,492,493,495,526,529,535,762,816,817,818,1173,1468,1965,1968,2281,2495,2782,2783,2785,3954,5034,5577,5690,5701,5707,5718,6506,6509,6513,6529,6534,6546,6687,6717,7416,7417,7419,8671,9114,9512,10213,10681,11331,23203,23327,27032,30968,51382,51761,57030,57130,57468,59345,79901,140679	ADCY9,AP2A1,AP2A2,AP2B1,SLC25A4,SLC25A5,SLC25A6,APOD,ASPH,ATP1A1,ATP1A2,ATP1A3,ATP1B1,ATP1B2,ATP2A2,ATP2B1,ATP2B2,ATP2B3,ATP2B4,ATP4A,ATP6V1B2,ATP6V1E1,ATP6V0A1,CA4,CAMK2B,CAMK2D,CAMK2G,AP2M1,SLC25A10,EIF2S1,EIF2S3,FKBP1B,FTH1,GNB1,GNB2,GNG3,LETM1,P4HB,PRKAR2B,PSMB2,PSMC2,PSMD1,PSMD12,SLC1A2,SLC1A4,SLC2A1,SLC6A1,SLC6A7,SLC8A1,SPG7,SRI,VDAC1,VDAC2,VDAC3,SLC4A4,ATP6V0D1,PMPCB,PSMD14,GNB5,PHB2,PMPCA…
14_Member	GO Biological Processes	GO:0098660	inorganic ion transmembrane transport	-12.0814	-10.4127	60/618	291,292,476,477,478,481,482,488,490,491,492,493,495,498,526,529,535,774,777,781,782,785,1468,2281,2556,2560,2561,2562,2823,3685,3708,3709,3954,4513,4538,5250,6326,6529,6534,6546,6616,8402,8671,9114,9167,9377,9512,23530,27032,30001,30968,51382,51449,57030,57130,57468,59283,114789,348980,374291	SLC25A4,SLC25A5,ATP1A1,ATP1A2,ATP1A3,ATP1B1,ATP1B2,ATP2A2,ATP2B1,ATP2B2,ATP2B3,ATP2B4,ATP4A,ATP5F1A,ATP6V1B2,ATP6V1E1,ATP6V0A1,CACNA1B,CACNA1E,CACNA2D1,CACNB1,CACNB4,SLC25A10,FKBP1B,GABRA3,GABRB1,GABRB2,GABRB3,GPM6A,ITGAV,ITPR1,ITPR2,LETM1,COX2,ND4,SLC25A3,SCN2A,SLC6A1,SLC6A7,SLC8A1,SNAP25,SLC25A11,SLC4A4,ATP6V0D1,COX7A2L,COX5A,PMPCB,NNT,ATP2C1,ERO1A,STOML2,ATP6V1D,PCYOX1,SLC17A7,ATP13A1,SLC12A5,…
14_Member	GO Biological Processes	GO:0098655	cation transmembrane transport	-10.4885	-8.94048	57/622	291,292,476,477,478,481,482,488,490,491,492,493,495,498,526,529,535,774,777,781,782,785,2281,2823,3685,3708,3709,3954,4513,4538,5250,6326,6506,6509,6529,6534,6546,6616,8671,9114,9167,9377,9512,23530,27032,30001,30968,51382,57030,57130,57468,59283,81855,94081,114789,348980,374291	SLC25A4,SLC25A5,ATP1A1,ATP1A2,ATP1A3,ATP1B1,ATP1B2,ATP2A2,ATP2B1,ATP2B2,ATP2B3,ATP2B4,ATP4A,ATP5F1A,ATP6V1B2,ATP6V1E1,ATP6V0A1,CACNA1B,CACNA1E,CACNA2D1,CACNB1,CACNB4,FKBP1B,GPM6A,ITGAV,ITPR1,ITPR2,LETM1,COX2,ND4,SLC25A3,SCN2A,SLC1A2,SLC1A4,SLC6A1,SLC6A7,SLC8A1,SNAP25,SLC4A4,ATP6V0D1,COX7A2L,COX5A,PMPCB,NNT,ATP2C1,ERO1A,STOML2,ATP6V1D,SLC17A7,ATP13A1,SLC12A5,CACNG8,SFXN3,SFXN1,SLC25A25,HCN1,NDUFS7
14_Member	GO Biological Processes	GO:0098662	inorganic cation transmembrane transport	-10.4429	-8.89896	53/555	291,292,476,477,478,481,482,488,490,491,492,493,495,498,526,529,535,774,777,781,782,785,2281,2823,3685,3708,3709,3954,4513,4538,5250,6326,6529,6534,6546,6616,8671,9114,9167,9377,9512,23530,27032,30001,30968,51382,57030,57130,57468,59283,114789,348980,374291	SLC25A4,SLC25A5,ATP1A1,ATP1A2,ATP1A3,ATP1B1,ATP1B2,ATP2A2,ATP2B1,ATP2B2,ATP2B3,ATP2B4,ATP4A,ATP5F1A,ATP6V1B2,ATP6V1E1,ATP6V0A1,CACNA1B,CACNA1E,CACNA2D1,CACNB1,CACNB4,FKBP1B,GPM6A,ITGAV,ITPR1,ITPR2,LETM1,COX2,ND4,SLC25A3,SCN2A,SLC6A1,SLC6A7,SLC8A1,SNAP25,SLC4A4,ATP6V0D1,COX7A2L,COX5A,PMPCB,NNT,ATP2C1,ERO1A,STOML2,ATP6V1D,SLC17A7,ATP13A1,SLC12A5,CACNG8,SLC25A25,HCN1,NDUFS7
14_Member	GO Biological Processes	GO:0019725	cellular homeostasis	-9.38586	-7.92372	53/593	226,476,477,478,481,482,488,490,491,492,493,495,535,817,1657,1738,2281,2495,2890,2915,2936,3098,3708,3954,4884,5165,5295,5562,5621,5798,5910,6546,6717,7184,7466,8546,8671,9114,9217,10935,10989,23312,27032,30001,30968,51024,51382,54664,55288,57130,57468,79901,85358	ALDOA,ATP1A1,ATP1A2,ATP1A3,ATP1B1,ATP1B2,ATP2A2,ATP2B1,ATP2B2,ATP2B3,ATP2B4,ATP4A,ATP6V0A1,CAMK2D,DMXL1,DLD,FKBP1B,FTH1,GRIA1,GRM5,GSR,HK1,ITPR1,LETM1,NPTX1,PDK3,PIK3R1,PRKAA1,PRNP,PTPRN,RAP1GDS1,SLC8A1,SRI,HSP90B1,WFS1,AP3B1,SLC4A4,ATP6V0D1,VAPB,PRDX3,IMMT,DMXL2,ATP2C1,ERO1A,STOML2,FIS1,ATP6V1D,TMEM106B,RHOT1,ATP13A1,SLC12A5,CYBRD1,SHANK3
14_Member	GO Biological Processes	GO:0030003	cellular cation homeostasis	-9.19247	-7.74694	40/381	476,477,478,481,482,488,490,491,492,493,495,535,817,1657,2281,2495,2890,2915,3708,3954,5621,5910,6546,6717,7184,7466,8546,8671,9114,9217,10989,23312,27032,30968,51024,51382,54664,57130,57468,79901	ATP1A1,ATP1A2,ATP1A3,ATP1B1,ATP1B2,ATP2A2,ATP2B1,ATP2B2,ATP2B3,ATP2B4,ATP4A,ATP6V0A1,CAMK2D,DMXL1,FKBP1B,FTH1,GRIA1,GRM5,ITPR1,LETM1,PRNP,RAP1GDS1,SLC8A1,SRI,HSP90B1,WFS1,AP3B1,SLC4A4,ATP6V0D1,VAPB,IMMT,DMXL2,ATP2C1,STOML2,FIS1,ATP6V1D,TMEM106B,ATP13A1,SLC12A5,CYBRD1
14_Member	GO Biological Processes	GO:0055082	cellular chemical homeostasis	-8.79914	-7.39817	46/493	476,477,478,481,482,488,490,491,492,493,495,535,817,1657,2281,2495,2890,2915,3098,3708,3954,4884,5165,5295,5562,5621,5798,5910,6546,6717,7184,7466,8546,8671,9114,9217,10989,23312,27032,30968,51024,51382,54664,57130,57468,79901	ATP1A1,ATP1A2,ATP1A3,ATP1B1,ATP1B2,ATP2A2,ATP2B1,ATP2B2,ATP2B3,ATP2B4,ATP4A,ATP6V0A1,CAMK2D,DMXL1,FKBP1B,FTH1,GRIA1,GRM5,HK1,ITPR1,LETM1,NPTX1,PDK3,PIK3R1,PRKAA1,PRNP,PTPRN,RAP1GDS1,SLC8A1,SRI,HSP90B1,WFS1,AP3B1,SLC4A4,ATP6V0D1,VAPB,IMMT,DMXL2,ATP2C1,STOML2,FIS1,ATP6V1D,TMEM106B,ATP13A1,SLC12A5,CYBRD1
14_Member	GO Biological Processes	GO:0006873	cellular ion homeostasis	-8.70012	-7.30629	40/396	476,477,478,481,482,488,490,491,492,493,495,535,817,1657,2281,2495,2890,2915,3708,3954,5621,5910,6546,6717,7184,7466,8546,8671,9114,9217,10989,23312,27032,30968,51024,51382,54664,57130,57468,79901	ATP1A1,ATP1A2,ATP1A3,ATP1B1,ATP1B2,ATP2A2,ATP2B1,ATP2B2,ATP2B3,ATP2B4,ATP4A,ATP6V0A1,CAMK2D,DMXL1,FKBP1B,FTH1,GRIA1,GRM5,ITPR1,LETM1,PRNP,RAP1GDS1,SLC8A1,SRI,HSP90B1,WFS1,AP3B1,SLC4A4,ATP6V0D1,VAPB,IMMT,DMXL2,ATP2C1,STOML2,FIS1,ATP6V1D,TMEM106B,ATP13A1,SLC12A5,CYBRD1
14_Member	GO Biological Processes	GO:0006875	cellular metal ion homeostasis	-8.07651	-6.74001	33/303	476,477,478,481,482,488,490,491,492,493,495,817,2281,2495,2890,2915,3708,3954,5621,5910,6546,6717,7184,7466,8546,9114,9217,10989,27032,30968,51024,57130,79901	ATP1A1,ATP1A2,ATP1A3,ATP1B1,ATP1B2,ATP2A2,ATP2B1,ATP2B2,ATP2B3,ATP2B4,ATP4A,CAMK2D,FKBP1B,FTH1,GRIA1,GRM5,ITPR1,LETM1,PRNP,RAP1GDS1,SLC8A1,SRI,HSP90B1,WFS1,AP3B1,ATP6V0D1,VAPB,IMMT,ATP2C1,STOML2,FIS1,ATP13A1,CYBRD1
14_Member	GO Biological Processes	GO:0055080	cation homeostasis	-6.61565	-5.40651	40/471	476,477,478,481,482,488,490,491,492,493,495,535,817,1657,2281,2495,2890,2915,3708,3954,5621,5910,6546,6717,7184,7466,8546,8671,9114,9217,10989,23312,27032,30968,51024,51382,54664,57130,57468,79901	ATP1A1,ATP1A2,ATP1A3,ATP1B1,ATP1B2,ATP2A2,ATP2B1,ATP2B2,ATP2B3,ATP2B4,ATP4A,ATP6V0A1,CAMK2D,DMXL1,FKBP1B,FTH1,GRIA1,GRM5,ITPR1,LETM1,PRNP,RAP1GDS1,SLC8A1,SRI,HSP90B1,WFS1,AP3B1,SLC4A4,ATP6V0D1,VAPB,IMMT,DMXL2,ATP2C1,STOML2,FIS1,ATP6V1D,TMEM106B,ATP13A1,SLC12A5,CYBRD1
14_Member	GO Biological Processes	GO:0098771	inorganic ion homeostasis	-6.40146	-5.21476	40/480	476,477,478,481,482,488,490,491,492,493,495,535,817,1657,2281,2495,2890,2915,3708,3954,5621,5910,6546,6717,7184,7466,8546,8671,9114,9217,10989,23312,27032,30968,51024,51382,54664,57130,57468,79901	ATP1A1,ATP1A2,ATP1A3,ATP1B1,ATP1B2,ATP2A2,ATP2B1,ATP2B2,ATP2B3,ATP2B4,ATP4A,ATP6V0A1,CAMK2D,DMXL1,FKBP1B,FTH1,GRIA1,GRM5,ITPR1,LETM1,PRNP,RAP1GDS1,SLC8A1,SRI,HSP90B1,WFS1,AP3B1,SLC4A4,ATP6V0D1,VAPB,IMMT,DMXL2,ATP2C1,STOML2,FIS1,ATP6V1D,TMEM106B,ATP13A1,SLC12A5,CYBRD1
14_Member	GO Biological Processes	GO:0055065	metal ion homeostasis	-6.09257	-4.93595	34/385	476,477,478,481,482,488,490,491,492,493,495,817,2281,2495,2890,2915,3708,3954,5621,5910,6546,6717,7184,7466,8546,9114,9217,10989,27032,30968,51024,57130,57468,79901	ATP1A1,ATP1A2,ATP1A3,ATP1B1,ATP1B2,ATP2A2,ATP2B1,ATP2B2,ATP2B3,ATP2B4,ATP4A,CAMK2D,FKBP1B,FTH1,GRIA1,GRM5,ITPR1,LETM1,PRNP,RAP1GDS1,SLC8A1,SRI,HSP90B1,WFS1,AP3B1,ATP6V0D1,VAPB,IMMT,ATP2C1,STOML2,FIS1,ATP13A1,SLC12A5,CYBRD1
14_Member	GO Biological Processes	GO:0050801	ion homeostasis	-6.01485	-4.86654	40/497	476,477,478,481,482,488,490,491,492,493,495,535,817,1657,2281,2495,2890,2915,3708,3954,5621,5910,6546,6717,7184,7466,8546,8671,9114,9217,10989,23312,27032,30968,51024,51382,54664,57130,57468,79901	ATP1A1,ATP1A2,ATP1A3,ATP1B1,ATP1B2,ATP2A2,ATP2B1,ATP2B2,ATP2B3,ATP2B4,ATP4A,ATP6V0A1,CAMK2D,DMXL1,FKBP1B,FTH1,GRIA1,GRM5,ITPR1,LETM1,PRNP,RAP1GDS1,SLC8A1,SRI,HSP90B1,WFS1,AP3B1,SLC4A4,ATP6V0D1,VAPB,IMMT,DMXL2,ATP2C1,STOML2,FIS1,ATP6V1D,TMEM106B,ATP13A1,SLC12A5,CYBRD1
14_Member	GO Biological Processes	GO:0030001	metal ion transport	-5.60934	-4.50356	44/593	476,477,478,481,482,488,490,491,492,493,495,774,777,781,782,785,2281,2495,2823,3685,3708,3709,3954,4704,6326,6529,6534,6546,6616,6717,8671,9512,11151,27032,30001,30968,57030,57130,57468,59283,79901,94081,114789,348980	ATP1A1,ATP1A2,ATP1A3,ATP1B1,ATP1B2,ATP2A2,ATP2B1,ATP2B2,ATP2B3,ATP2B4,ATP4A,CACNA1B,CACNA1E,CACNA2D1,CACNB1,CACNB4,FKBP1B,FTH1,GPM6A,ITGAV,ITPR1,ITPR2,LETM1,NDUFA9,SCN2A,SLC6A1,SLC6A7,SLC8A1,SNAP25,SRI,SLC4A4,PMPCB,CORO1A,ATP2C1,ERO1A,STOML2,SLC17A7,ATP13A1,SLC12A5,CACNG8,CYBRD1,SFXN1,SLC25A25,HCN1
15_Summary	Reactome Gene Sets	R-HSA-1268020	Mitochondrial protein import	-15.1869	-13.2575	21/61	50,291,293,498,1431,2671,3313,3329,4580,4714,7416,8604,9512,9804,9868,10452,23203,29090,54927,131118,388753,1384,1891,3155,5195,5621,7917,8310,8799,10651,23417,51024,292,3954,5250,7263,9131,30968,55972,81855,94081,94097,1468,2932,4836,4884,6687,7417,9026,51522,55288,56947,91137,3098,8546,3309,9847,51555,10972	ACO2,SLC25A4,SLC25A6,ATP5F1A,CS,GFER,HSPA9,HSPD1,MTX1,NDUFB8,VDAC1,SLC25A12,PMPCB,TOMM20,TOMM70,TOMM40,PMPCA,TIMM21,CHCHD3,DNAJC19,COA6,CRAT,ECH1,HMGCL,PEX14,PRNP,BAG6,ACOX3,PEX11B,MTX2,MLYCD,FIS1,SLC25A5,LETM1,SLC25A3,TST,AIFM1,STOML2,SLC25A40,SFXN3,SFXN1,SFXN5,SLC25A10,GSK3B,NMT1,NPTX1,SPG7,VDAC2,HIP1R,TMEM14C,RHOT1,MFF,SLC25A46,HK1,AP3B1,HSPA5,C2CD5,PEX5L,TMED10
15_Member	Reactome Gene Sets	R-HSA-1268020	Mitochondrial protein import	-15.1869	-13.2575	21/61	50,291,293,498,1431,2671,3313,3329,4580,4714,7416,8604,9512,9804,9868,10452,23203,29090,54927,131118,388753	ACO2,SLC25A4,SLC25A6,ATP5F1A,CS,GFER,HSPA9,HSPD1,MTX1,NDUFB8,VDAC1,SLC25A12,PMPCB,TOMM20,TOMM70,TOMM40,PMPCA,TIMM21,CHCHD3,DNAJC19,COA6
15_Member	Reactome Gene Sets	R-HSA-9609507	Protein localization	-12.1844	-10.5029	32/160	50,291,293,498,1384,1431,1891,2671,3155,3313,3329,4580,4714,5195,5621,7416,7917,8310,8604,8799,9512,9804,9868,10452,10651,23203,23417,29090,51024,54927,131118,388753	ACO2,SLC25A4,SLC25A6,ATP5F1A,CRAT,CS,ECH1,GFER,HMGCL,HSPA9,HSPD1,MTX1,NDUFB8,PEX14,PRNP,VDAC1,BAG6,ACOX3,SLC25A12,PEX11B,PMPCB,TOMM20,TOMM70,TOMM40,MTX2,PMPCA,MLYCD,TIMM21,FIS1,CHCHD3,DNAJC19,COA6
15_Member	GO Biological Processes	GO:1990542	mitochondrial transmembrane transport	-11.0125	-9.42707	20/85	291,292,293,3329,3954,5250,7263,8604,9131,9512,9804,9868,10452,29090,30968,55972,81855,94081,94097,131118	SLC25A4,SLC25A5,SLC25A6,HSPD1,LETM1,SLC25A3,TST,SLC25A12,AIFM1,PMPCB,TOMM20,TOMM70,TOMM40,TIMM21,STOML2,SLC25A40,SFXN3,SFXN1,SFXN5,DNAJC19
15_Member	GO Biological Processes	GO:0006839	mitochondrial transport	-9.13797	-7.69892	26/142	291,292,293,1468,2932,3329,4580,4836,4884,6687,7417,9026,9131,9512,9804,9868,10452,10651,23203,29090,51024,51522,55288,56947,91137,131118	SLC25A4,SLC25A5,SLC25A6,SLC25A10,GSK3B,HSPD1,MTX1,NMT1,NPTX1,SPG7,VDAC2,HIP1R,AIFM1,PMPCB,TOMM20,TOMM70,TOMM40,MTX2,PMPCA,TIMM21,FIS1,TMEM14C,RHOT1,MFF,SLC25A46,DNAJC19
15_Member	GO Biological Processes	GO:0072655	establishment of protein localization to mitochondrion	-6.2892	-5.11315	15/72	3098,3329,4580,8546,9131,9512,9804,9868,10452,10651,23203,29090,51024,56947,131118	HK1,HSPD1,MTX1,AP3B1,AIFM1,PMPCB,TOMM20,TOMM70,TOMM40,MTX2,PMPCA,TIMM21,FIS1,MFF,DNAJC19
15_Member	GO Biological Processes	GO:0006626	protein targeting to mitochondrion	-5.91313	-4.77618	13/58	3329,4580,9131,9512,9804,9868,10452,10651,23203,29090,51024,56947,131118	HSPD1,MTX1,AIFM1,PMPCB,TOMM20,TOMM70,TOMM40,MTX2,PMPCA,TIMM21,FIS1,MFF,DNAJC19
15_Member	GO Biological Processes	GO:0070585	protein localization to mitochondrion	-5.74652	-4.62736	15/79	3098,3329,4580,8546,9131,9512,9804,9868,10452,10651,23203,29090,51024,56947,131118	HK1,HSPD1,MTX1,AP3B1,AIFM1,PMPCB,TOMM20,TOMM70,TOMM40,MTX2,PMPCA,TIMM21,FIS1,MFF,DNAJC19
15_Member	GO Biological Processes	GO:0065002	intracellular protein transmembrane transport	-4.83653	-3.81826	11/52	3309,3329,5195,9131,9804,9847,9868,10452,29090,51555,131118	HSPA5,HSPD1,PEX14,AIFM1,TOMM20,C2CD5,TOMM70,TOMM40,TIMM21,PEX5L,DNAJC19
15_Member	GO Biological Processes	GO:0044743	protein transmembrane import into intracellular organelle	-4.78309	-3.77128	9/35	3329,5195,9131,9804,9868,10452,29090,51555,131118	HSPD1,PEX14,AIFM1,TOMM20,TOMM70,TOMM40,TIMM21,PEX5L,DNAJC19
15_Member	GO Biological Processes	GO:0071806	protein transmembrane transport	-4.73085	-3.7254	12/63	3309,3329,5195,9131,9804,9847,9868,10452,10972,29090,51555,131118	HSPA5,HSPD1,PEX14,AIFM1,TOMM20,C2CD5,TOMM70,TOMM40,TMED10,TIMM21,PEX5L,DNAJC19
15_Member	GO Biological Processes	GO:0007008	outer mitochondrial membrane organization	-4.1929	-3.26362	5/11	4580,9804,9868,10452,10651	MTX1,TOMM20,TOMM70,TOMM40,MTX2
15_Member	GO Biological Processes	GO:0045040	protein insertion into mitochondrial outer membrane	-4.1929	-3.26362	5/11	4580,9804,9868,10452,10651	MTX1,TOMM20,TOMM70,TOMM40,MTX2
15_Member	GO Biological Processes	GO:0030150	protein import into mitochondrial matrix	-3.3951	-2.58724	5/19	9804,9868,10452,29090,131118	TOMM20,TOMM70,TOMM40,TIMM21,DNAJC19
15_Member	GO Biological Processes	GO:0090151	establishment of protein localization to mitochondrial membrane	-2.66188	-1.97316	6/31	4580,8546,9804,9868,10452,10651	MTX1,AP3B1,TOMM20,TOMM70,TOMM40,MTX2
15_Member	GO Biological Processes	GO:0051204	protein insertion into mitochondrial membrane	-2.20794	-1.59355	5/27	4580,9804,9868,10452,10651	MTX1,TOMM20,TOMM70,TOMM40,MTX2
16_Summary	GO Biological Processes	GO:0051640	organelle localization	-14.3324	-12.4715	56/488	81,372,488,3692,3797,4137,4139,4218,5861,5864,5865,5870,6616,6853,6857,8120,8224,8452,8541,8546,8825,8867,8936,9217,9342,9371,9545,9751,9892,10097,10490,10890,10972,11127,22919,23233,23265,26985,27095,27445,51762,54664,54732,55004,55288,55968,56776,57584,65009,83696,84364,85300,112755,115827,128866,149371,162,164,535,1173,1174,1742,5798,6396,6845,6855,8724,9632,9798,11151,51382,51552,57403,64601,…	ACTN4,ARCN1,ATP2A2,EIF6,KIF3C,MAPT,MARK1,RAB8A,RAB1A,RAB3A,RAB3B,RAB6A,SNAP25,SYN1,SYT1,AP3B2,SYN3,CUL3,PPFIA3,AP3B1,LIN7A,SYNJ1,WASF1,VAPB,SNAP29,KIF3B,RAB3D,SNPH,SNAP91,ACTR2,VTI1B,RAB10,TMED10,KIF3A,MAPRE1,EXOC6B,EXOC7,AP3M1,TRAPPC3,PCLO,RAB8B,TMEM106B,TMED9,LAMTOR1,RHOT1,NSFL1C,FMN2,ARHGAP21,NDRG4,TRAPPC9,ARFGAP2,ATCAY,STX1B,RAB3C,CHMP4B,EXOC8,AP1B1,AP1G1,ATP6V0A1,AP2M1,AP1S1,DLG4,PTPRN,SEC13…
16_Member	GO Biological Processes	GO:0051640	organelle localization	-14.3324	-12.4715	56/488	81,372,488,3692,3797,4137,4139,4218,5861,5864,5865,5870,6616,6853,6857,8120,8224,8452,8541,8546,8825,8867,8936,9217,9342,9371,9545,9751,9892,10097,10490,10890,10972,11127,22919,23233,23265,26985,27095,27445,51762,54664,54732,55004,55288,55968,56776,57584,65009,83696,84364,85300,112755,115827,128866,149371	ACTN4,ARCN1,ATP2A2,EIF6,KIF3C,MAPT,MARK1,RAB8A,RAB1A,RAB3A,RAB3B,RAB6A,SNAP25,SYN1,SYT1,AP3B2,SYN3,CUL3,PPFIA3,AP3B1,LIN7A,SYNJ1,WASF1,VAPB,SNAP29,KIF3B,RAB3D,SNPH,SNAP91,ACTR2,VTI1B,RAB10,TMED10,KIF3A,MAPRE1,EXOC6B,EXOC7,AP3M1,TRAPPC3,PCLO,RAB8B,TMEM106B,TMED9,LAMTOR1,RHOT1,NSFL1C,FMN2,ARHGAP21,NDRG4,TRAPPC9,ARFGAP2,ATCAY,STX1B,RAB3C,CHMP4B,EXOC8
16_Member	GO Biological Processes	GO:0016050	vesicle organization	-12.0265	-10.3607	40/309	162,164,535,1173,1174,1742,4218,5798,5861,5864,6396,6616,6845,6855,8120,8452,8546,8724,9217,9342,9632,9798,9892,10490,10972,11151,26985,27095,51382,51552,51762,54732,55004,57403,64601,83696,84364,112755,128866,149371	AP1B1,AP1G1,ATP6V0A1,AP2M1,AP1S1,DLG4,RAB8A,PTPRN,RAB1A,RAB3A,SEC13,SNAP25,VAMP7,SYP,AP3B2,CUL3,AP3B1,SNX3,VAPB,SNAP29,SEC24C,IST1,SNAP91,VTI1B,TMED10,CORO1A,AP3M1,TRAPPC3,ATP6V1D,RAB14,RAB8B,TMED9,LAMTOR1,RAB22A,VPS16,TRAPPC9,ARFGAP2,STX1B,CHMP4B,EXOC8
16_Member	GO Biological Processes	GO:0048193	Golgi vesicle transport	-11.6739	-10.0454	37/275	160,164,372,1315,2580,3916,4218,5861,5870,6396,6642,6653,6845,8452,8724,8774,8775,9217,9632,10490,10525,10890,10972,11031,23233,23760,27095,51125,51552,51560,51762,54732,55973,81876,83696,84364,149371	AP2A1,AP1G1,ARCN1,COPB1,GAK,LAMP1,RAB8A,RAB1A,RAB6A,SEC13,SNX1,SORL1,VAMP7,CUL3,SNX3,NAPG,NAPA,VAPB,SEC24C,VTI1B,HYOU1,RAB10,TMED10,RAB31,EXOC6B,PITPNB,TRAPPC3,GOLGA7,RAB14,RAB6B,RAB8B,TMED9,BCAP29,RAB1B,TRAPPC9,ARFGAP2,EXOC8
16_Member	GO Biological Processes	GO:0006900	vesicle budding from membrane	-8.17988	-6.83354	16/76	1173,5861,6396,8120,8452,8546,8724,9217,9632,9892,10972,27095,54732,83696,84364,128866	AP2M1,RAB1A,SEC13,AP3B2,CUL3,AP3B1,SNX3,VAPB,SEC24C,SNAP91,TMED10,TRAPPC3,TMED9,TRAPPC9,ARFGAP2,CHMP4B
16_Member	GO Biological Processes	GO:0051648	vesicle localization	-7.99815	-6.66961	24/174	81,5861,5864,6853,8120,8224,8452,8546,8825,8867,9342,9371,9892,10972,11127,23233,23265,26985,27095,27445,54732,83696,84364,149371	ACTN4,RAB1A,RAB3A,SYN1,AP3B2,SYN3,CUL3,AP3B1,LIN7A,SYNJ1,SNAP29,KIF3B,SNAP91,TMED10,KIF3A,EXOC6B,EXOC7,AP3M1,TRAPPC3,PCLO,TMED9,TRAPPC9,ARFGAP2,EXOC8
16_Member	GO Biological Processes	GO:0051656	establishment of organelle localization	-6.71555	-5.49941	34/362	81,3692,3797,4137,4139,5861,5864,5870,8120,8452,8546,8825,8867,8936,9342,9371,9892,10097,10972,11127,22919,23233,23265,26985,27095,54732,55288,55968,56776,57584,83696,84364,128866,149371	ACTN4,EIF6,KIF3C,MAPT,MARK1,RAB1A,RAB3A,RAB6A,AP3B2,CUL3,AP3B1,LIN7A,SYNJ1,WASF1,SNAP29,KIF3B,SNAP91,ACTR2,TMED10,KIF3A,MAPRE1,EXOC6B,EXOC7,AP3M1,TRAPPC3,TMED9,RHOT1,NSFL1C,FMN2,ARHGAP21,TRAPPC9,ARFGAP2,CHMP4B,EXOC8
16_Member	GO Biological Processes	GO:0051650	establishment of vesicle localization	-6.51881	-5.31965	21/164	81,5861,5864,8120,8452,8546,8825,8867,9342,9371,9892,10972,11127,23233,23265,26985,27095,54732,83696,84364,149371	ACTN4,RAB1A,RAB3A,AP3B2,CUL3,AP3B1,LIN7A,SYNJ1,SNAP29,KIF3B,SNAP91,TMED10,KIF3A,EXOC6B,EXOC7,AP3M1,TRAPPC3,TMED9,TRAPPC9,ARFGAP2,EXOC8
16_Member	Reactome Gene Sets	R-HSA-204005	COPII-mediated vesicle transport	-4.71167	-3.70956	11/67	2890,5861,6396,8774,8775,9632,10972,27095,63908,81876,83696	GRIA1,RAB1A,SEC13,NAPG,NAPA,SEC24C,TMED10,TRAPPC3,NAPB,RAB1B,TRAPPC9
16_Member	GO Biological Processes	GO:0006888	endoplasmic reticulum to Golgi vesicle-mediated transport	-4.66089	-3.66578	15/121	372,1315,5861,6396,6845,8452,9217,9632,10525,10972,27095,54732,55973,81876,83696	ARCN1,COPB1,RAB1A,SEC13,VAMP7,CUL3,VAPB,SEC24C,HYOU1,TMED10,TRAPPC3,TMED9,BCAP29,RAB1B,TRAPPC9
16_Member	Reactome Gene Sets	R-HSA-6811434	COPI-dependent Golgi-to-ER retrograde traffic	-4.52608	-3.55018	13/96	372,1315,3797,5861,8774,8775,9371,10972,11127,54732,63908,81876,84364	ARCN1,COPB1,KIF3C,RAB1A,NAPG,NAPA,KIF3B,TMED10,KIF3A,TMED9,NAPB,RAB1B,ARFGAP2
16_Member	Reactome Gene Sets	R-HSA-8856688	Golgi-to-ER retrograde transport	-4.29124	-3.34886	15/130	372,1315,3797,5861,5870,8774,8775,9371,10972,11127,51560,54732,63908,81876,84364	ARCN1,COPB1,KIF3C,RAB1A,RAB6A,NAPG,NAPA,KIF3B,TMED10,KIF3A,RAB6B,TMED9,NAPB,RAB1B,ARFGAP2
16_Member	GO Biological Processes	GO:0006903	vesicle targeting	-4.26626	-3.32739	10/62	8452,9342,10972,23233,23265,27095,54732,83696,84364,149371	CUL3,SNAP29,TMED10,EXOC6B,EXOC7,TRAPPC3,TMED9,TRAPPC9,ARFGAP2,EXOC8
16_Member	Reactome Gene Sets	R-HSA-199977	ER to Golgi Anterograde Transport	-4.08555	-3.17317	16/151	372,1315,2890,5861,6396,6712,8774,8775,9632,10972,27095,54732,63908,81876,83696,84364	ARCN1,COPB1,GRIA1,RAB1A,SEC13,SPTBN2,NAPG,NAPA,SEC24C,TMED10,TRAPPC3,TMED9,NAPB,RAB1B,TRAPPC9,ARFGAP2
16_Member	GO Biological Processes	GO:0006901	vesicle coating	-3.66442	-2.81383	7/36	8120,8452,10972,27095,54732,83696,84364	AP3B2,CUL3,TMED10,TRAPPC3,TMED9,TRAPPC9,ARFGAP2
16_Member	Reactome Gene Sets	R-HSA-6811442	Intra-Golgi and retrograde Golgi-to-ER traffic	-3.17846	-2.40835	17/199	372,1315,3797,5861,5870,8774,8775,9342,9371,10972,11127,23647,51560,54732,63908,81876,84364	ARCN1,COPB1,KIF3C,RAB1A,RAB6A,NAPG,NAPA,SNAP29,KIF3B,TMED10,KIF3A,ARFIP2,RAB6B,TMED9,NAPB,RAB1B,ARFGAP2
16_Member	Reactome Gene Sets	R-HSA-6807878	COPI-mediated anterograde transport	-3.15914	-2.39404	11/99	372,1315,5861,6712,8774,8775,10972,54732,63908,81876,84364	ARCN1,COPB1,RAB1A,SPTBN2,NAPG,NAPA,TMED10,TMED9,NAPB,RAB1B,ARFGAP2
16_Member	Reactome Gene Sets	R-HSA-948021	Transport to the Golgi and subsequent modification	-3.15892	-2.39393	16/182	372,1315,2890,5861,6396,6712,8774,8775,9632,10972,27095,54732,63908,81876,83696,84364	ARCN1,COPB1,GRIA1,RAB1A,SEC13,SPTBN2,NAPG,NAPA,SEC24C,TMED10,TRAPPC3,TMED9,NAPB,RAB1B,TRAPPC9,ARFGAP2
16_Member	Reactome Gene Sets	R-HSA-446203	Asparagine N-linked glycosylation	-2.66673	-1.97743	21/300	372,1315,2890,2923,3703,5589,5861,6184,6396,6712,8774,8775,8813,9632,10972,27095,54732,63908,81876,83696,84364	ARCN1,COPB1,GRIA1,PDIA3,STT3A,PRKCSH,RAB1A,RPN1,SEC13,SPTBN2,NAPG,NAPA,DPM1,SEC24C,TMED10,TRAPPC3,TMED9,NAPB,RAB1B,TRAPPC9,ARFGAP2
16_Member	GO Biological Processes	GO:0048199	vesicle targeting, to, from or within Golgi	-2.445	-1.79237	5/30	8452,10972,27095,54732,84364	CUL3,TMED10,TRAPPC3,TMED9,ARFGAP2
17_Summary	Reactome Gene Sets	R-HSA-6794362	Protein-protein interactions at synapses	-13.8669	-12.0423	23/86	321,1742,2035,2890,2892,2893,2915,5789,5792,5802,6857,8500,8541,8825,9229,9369,9379,22941,26037,54413,57555,58512,127833,816,817,818,7532,8831,22895,23191	APBA2,DLG4,EPB41,GRIA1,GRIA3,GRIA4,GRM5,PTPRD,PTPRF,PTPRS,SYT1,PPFIA1,PPFIA3,LIN7A,DLGAP1,NRXN3,NRXN2,SHANK2,SIPA1L1,NLGN3,NLGN2,DLGAP3,SYT2,CAMK2B,CAMK2D,CAMK2G,YWHAG,SYNGAP1,RPH3A,CYFIP1
17_Member	Reactome Gene Sets	R-HSA-6794362	Protein-protein interactions at synapses	-13.8669	-12.0423	23/86	321,1742,2035,2890,2892,2893,2915,5789,5792,5802,6857,8500,8541,8825,9229,9369,9379,22941,26037,54413,57555,58512,127833	APBA2,DLG4,EPB41,GRIA1,GRIA3,GRIA4,GRM5,PTPRD,PTPRF,PTPRS,SYT1,PPFIA1,PPFIA3,LIN7A,DLGAP1,NRXN3,NRXN2,SHANK2,SIPA1L1,NLGN3,NLGN2,DLGAP3,SYT2
17_Member	Reactome Gene Sets	R-HSA-6794361	Neurexins and neuroligins	-9.38902	-7.92575	15/55	321,1742,2035,2915,6857,8825,9229,9369,9379,22941,26037,54413,57555,58512,127833	APBA2,DLG4,EPB41,GRM5,SYT1,LIN7A,DLGAP1,NRXN3,NRXN2,SHANK2,SIPA1L1,NLGN3,NLGN2,DLGAP3,SYT2
17_Member	WikiPathways	WP4875	Disruption of postsynaptic signaling by CNV	-9.25064	-7.80074	12/33	816,817,818,7532,8831,9229,9369,9379,22895,23191,54413,57555	CAMK2B,CAMK2D,CAMK2G,YWHAG,SYNGAP1,DLGAP1,NRXN3,NRXN2,RPH3A,CYFIP1,NLGN3,NLGN2
18_Summary	Reactome Gene Sets	R-HSA-5578775	Ion homeostasis	-13.8294	-12.0064	19/55	444,476,477,478,481,482,488,490,491,492,493,816,817,818,2281,3708,3709,6546,6717,495,27032,51761,57130,115,160,161,163,1173,1212,23236,781,782,785,1345,4513,7381,9167,9377,27089,59283,6326,814,8536,57118,526,529,535,9114,23327,51382,5526,5528,11069,8671,291,292,293,5532,7416,7417,7419,9475,762,1468,4190,2550,2890,2891,2892,2893,4301,5295,8310,9568,4218,9545,10580,140465,5864,6513,6616,27445,3845,…	ASPH,ATP1A1,ATP1A2,ATP1A3,ATP1B1,ATP1B2,ATP2A2,ATP2B1,ATP2B2,ATP2B3,ATP2B4,CAMK2B,CAMK2D,CAMK2G,FKBP1B,ITPR1,ITPR2,SLC8A1,SRI,ATP4A,ATP2C1,ATP8A2,ATP13A1,ADCY9,AP2A1,AP2A2,AP2B1,AP2M1,CLTB,PLCB1,CACNA2D1,CACNB1,CACNB4,COX6C,COX2,UQCRB,COX7A2L,COX5A,UQCRQ,CACNG8,SCN2A,CAMK4,CAMK1,CAMK1D,ATP6V1B2,ATP6V1E1,ATP6V0A1,ATP6V0D1,NEDD4L,ATP6V1D,PPP2R5B,PPP2R5D,RAPGEF4,SLC4A4,SLC25A4,SLC25A5,SLC25A6,PPP3CB…
18_Member	Reactome Gene Sets	R-HSA-5578775	Ion homeostasis	-13.8294	-12.0064	19/55	444,476,477,478,481,482,488,490,491,492,493,816,817,818,2281,3708,3709,6546,6717	ASPH,ATP1A1,ATP1A2,ATP1A3,ATP1B1,ATP1B2,ATP2A2,ATP2B1,ATP2B2,ATP2B3,ATP2B4,CAMK2B,CAMK2D,CAMK2G,FKBP1B,ITPR1,ITPR2,SLC8A1,SRI
18_Member	Reactome Gene Sets	R-HSA-936837	Ion transport by P-type ATPases	-12.3603	-10.6635	18/57	476,477,478,481,482,488,490,491,492,493,495,816,817,818,6717,27032,51761,57130	ATP1A1,ATP1A2,ATP1A3,ATP1B1,ATP1B2,ATP2A2,ATP2B1,ATP2B2,ATP2B3,ATP2B4,ATP4A,CAMK2B,CAMK2D,CAMK2G,SRI,ATP2C1,ATP8A2,ATP13A1
18_Member	KEGG Pathway	hsa04961	Endocrine and other factor-regulated calcium reabsorption	-11.8325	-10.186	17/53	115,160,161,163,476,477,478,481,482,490,491,492,493,1173,1212,6546,23236	ADCY9,AP2A1,AP2A2,AP2B1,ATP1A1,ATP1A2,ATP1A3,ATP1B1,ATP1B2,ATP2B1,ATP2B2,ATP2B3,ATP2B4,AP2M1,CLTB,SLC8A1,PLCB1
18_Member	KEGG Pathway	hsa04260	Cardiac muscle contraction	-9.34841	-7.88852	18/83	444,476,477,478,481,482,488,781,782,785,1345,4513,6546,7381,9167,9377,27089,59283	ASPH,ATP1A1,ATP1A2,ATP1A3,ATP1B1,ATP1B2,ATP2A2,CACNA2D1,CACNB1,CACNB4,COX6C,COX2,SLC8A1,UQCRB,COX7A2L,COX5A,UQCRQ,CACNG8
18_Member	Reactome Gene Sets	R-HSA-5576891	Cardiac conduction	-9.20897	-7.76181	22/128	444,476,477,478,481,482,488,490,491,492,493,782,816,817,818,2281,3708,3709,6326,6546,6717,59283	ASPH,ATP1A1,ATP1A2,ATP1A3,ATP1B1,ATP1B2,ATP2A2,ATP2B1,ATP2B2,ATP2B3,ATP2B4,CACNB1,CAMK2B,CAMK2D,CAMK2G,FKBP1B,ITPR1,ITPR2,SCN2A,SLC8A1,SRI,CACNG8
18_Member	KEGG Pathway	hsa04925	Aldosterone synthesis and secretion	-9.03163	-7.60315	19/97	115,476,477,478,481,482,490,491,492,493,814,816,817,818,3708,3709,8536,23236,57118	ADCY9,ATP1A1,ATP1A2,ATP1A3,ATP1B1,ATP1B2,ATP2B1,ATP2B2,ATP2B3,ATP2B4,CAMK4,CAMK2B,CAMK2D,CAMK2G,ITPR1,ITPR2,CAMK1,PLCB1,CAMK1D
18_Member	Reactome Gene Sets	R-HSA-983712	Ion channel transport	-8.84143	-7.43388	26/184	444,476,477,478,481,482,488,490,491,492,493,495,526,529,535,816,817,818,2281,6717,9114,23327,27032,51382,51761,57130	ASPH,ATP1A1,ATP1A2,ATP1A3,ATP1B1,ATP1B2,ATP2A2,ATP2B1,ATP2B2,ATP2B3,ATP2B4,ATP4A,ATP6V1B2,ATP6V1E1,ATP6V0A1,CAMK2B,CAMK2D,CAMK2G,FKBP1B,SRI,ATP6V0D1,NEDD4L,ATP2C1,ATP6V1D,ATP8A2,ATP13A1
18_Member	KEGG Pathway	hsa04261	Adrenergic signaling in cardiomyocytes	-8.7072	-7.3124	23/148	115,476,477,478,481,482,488,490,491,492,493,781,782,785,816,817,818,5526,5528,6546,11069,23236,59283	ADCY9,ATP1A1,ATP1A2,ATP1A3,ATP1B1,ATP1B2,ATP2A2,ATP2B1,ATP2B2,ATP2B3,ATP2B4,CACNA2D1,CACNB1,CACNB4,CAMK2B,CAMK2D,CAMK2G,PPP2R5B,PPP2R5D,SLC8A1,RAPGEF4,PLCB1,CACNG8
18_Member	GO Biological Processes	GO:0036376	sodium ion export across plasma membrane	-7.94676	-6.62399	8/15	476,477,478,481,482,495,6546,8671	ATP1A1,ATP1A2,ATP1A3,ATP1B1,ATP1B2,ATP4A,SLC8A1,SLC4A4
18_Member	KEGG Pathway	hsa04022	cGMP-PKG signaling pathway	-7.93311	-6.61157	23/162	115,291,292,293,476,477,478,481,482,488,490,491,492,493,3708,3709,5532,6546,7416,7417,7419,9475,23236	ADCY9,SLC25A4,SLC25A5,SLC25A6,ATP1A1,ATP1A2,ATP1A3,ATP1B1,ATP1B2,ATP2A2,ATP2B1,ATP2B2,ATP2B3,ATP2B4,ITPR1,ITPR2,PPP3CB,SLC8A1,VDAC1,VDAC2,VDAC3,ROCK2,PLCB1
18_Member	KEGG Pathway	hsa04964	Proximal tubule bicarbonate reclamation	-7.60237	-6.31424	9/22	476,477,478,481,482,762,1468,4190,8671	ATP1A1,ATP1A2,ATP1A3,ATP1B1,ATP1B2,CA4,SLC25A10,MDH1,SLC4A4
18_Member	KEGG Pathway	hsa04024	cAMP signaling pathway	-7.32294	-6.05658	26/217	115,476,477,478,481,482,488,490,491,492,493,814,816,817,818,2550,2890,2891,2892,2893,4301,5295,8310,9475,9568,11069	ADCY9,ATP1A1,ATP1A2,ATP1A3,ATP1B1,ATP1B2,ATP2A2,ATP2B1,ATP2B2,ATP2B3,ATP2B4,CAMK4,CAMK2B,CAMK2D,CAMK2G,GABBR1,GRIA1,GRIA2,GRIA3,GRIA4,AFDN,PIK3R1,ACOX3,ROCK2,GABBR2,RAPGEF4
18_Member	KEGG Pathway	hsa04972	Pancreatic secretion	-7.32	-6.05435	17/98	115,476,477,478,481,482,488,490,491,492,493,3708,3709,4218,8671,9545,23236	ADCY9,ATP1A1,ATP1A2,ATP1A3,ATP1B1,ATP1B2,ATP2A2,ATP2B1,ATP2B2,ATP2B3,ATP2B4,ITPR1,ITPR2,RAB8A,SLC4A4,RAB3D,PLCB1
18_Member	Reactome Gene Sets	R-HSA-397014	Muscle contraction	-7.07196	-5.82598	24/194	444,476,477,478,481,482,488,490,491,492,493,782,816,817,818,2281,3708,3709,6326,6546,6717,10580,59283,140465	ASPH,ATP1A1,ATP1A2,ATP1A3,ATP1B1,ATP1B2,ATP2A2,ATP2B1,ATP2B2,ATP2B3,ATP2B4,CACNB1,CAMK2B,CAMK2D,CAMK2G,FKBP1B,ITPR1,ITPR2,SCN2A,SLC8A1,SRI,SORBS1,CACNG8,MYL6B
18_Member	KEGG Pathway	hsa04911	Insulin secretion	-6.77432	-5.54912	15/83	115,476,477,478,481,482,816,817,818,5864,6513,6616,11069,23236,27445	ADCY9,ATP1A1,ATP1A2,ATP1A3,ATP1B1,ATP1B2,CAMK2B,CAMK2D,CAMK2G,RAB3A,SLC2A1,SNAP25,RAPGEF4,PLCB1,PCLO
18_Member	GO Biological Processes	GO:0086064	cell communication by electrical coupling involved in cardiac conduction	-6.75848	-5.53524	7/14	476,477,478,481,482,2281,6546	ATP1A1,ATP1A2,ATP1A3,ATP1B1,ATP1B2,FKBP1B,SLC8A1
18_Member	KEGG Pathway	hsa04971	Gastric acid secretion	-5.66952	-4.55849	13/76	115,476,477,478,481,482,495,816,817,818,3708,3709,23236	ADCY9,ATP1A1,ATP1A2,ATP1A3,ATP1B1,ATP1B2,ATP4A,CAMK2B,CAMK2D,CAMK2G,ITPR1,ITPR2,PLCB1
18_Member	GO Biological Processes	GO:0010644	cell communication by electrical coupling	-5.65834	-4.54781	7/19	476,477,478,481,482,2281,6546	ATP1A1,ATP1A2,ATP1A3,ATP1B1,ATP1B2,FKBP1B,SLC8A1
18_Member	KEGG Pathway	hsa04960	Aldosterone-regulated sodium reabsorption	-5.40898	-4.32455	9/37	476,477,478,481,482,3845,5295,9351,23327	ATP1A1,ATP1A2,ATP1A3,ATP1B1,ATP1B2,KRAS,PIK3R1,SLC9A3R2,NEDD4L
18_Member	GO Biological Processes	GO:0030007	cellular potassium ion homeostasis	-5.36849	-4.28947	6/14	476,477,478,481,482,495	ATP1A1,ATP1A2,ATP1A3,ATP1B1,ATP1B2,ATP4A
18_Member	GO Biological Processes	GO:0006883	cellular sodium ion homeostasis	-5.32177	-4.24809	7/21	476,477,478,481,482,495,6546	ATP1A1,ATP1A2,ATP1A3,ATP1B1,ATP1B2,ATP4A,SLC8A1
18_Member	GO Biological Processes	GO:0098657	import into cell	-5.08738	-4.04315	20/185	476,477,478,481,482,493,495,774,777,781,2181,6506,6509,6513,6529,6546,6616,9890,57468,79901	ATP1A1,ATP1A2,ATP1A3,ATP1B1,ATP1B2,ATP2B4,ATP4A,CACNA1B,CACNA1E,CACNA2D1,ACSL3,SLC1A2,SLC1A4,SLC2A1,SLC6A1,SLC8A1,SNAP25,PLPPR4,SLC12A5,CYBRD1
18_Member	KEGG Pathway	hsa04918	Thyroid hormone synthesis	-5.03023	-3.992	12/74	115,476,477,478,481,482,2936,3309,3708,3709,7184,23236	ADCY9,ATP1A1,ATP1A2,ATP1A3,ATP1B1,ATP1B2,GSR,HSPA5,ITPR1,ITPR2,HSP90B1,PLCB1
18_Member	GO Biological Processes	GO:0010248	establishment or maintenance of transmembrane electrochemical gradient	-4.69457	-3.6948	5/11	476,477,478,481,495	ATP1A1,ATP1A2,ATP1A3,ATP1B1,ATP4A
18_Member	GO Biological Processes	GO:0140115	export across plasma membrane	-4.66415	-3.66845	10/56	476,477,478,481,482,490,492,495,6546,8671	ATP1A1,ATP1A2,ATP1A3,ATP1B1,ATP1B2,ATP2B1,ATP2B3,ATP4A,SLC8A1,SLC4A4
18_Member	GO Biological Processes	GO:0002028	regulation of sodium ion transport	-4.66093	-3.66578	14/85	81,476,477,481,482,493,817,1272,6546,6640,23072,23171,23327,55800	ACTN4,ATP1A1,ATP1A2,ATP1B1,ATP1B2,ATP2B4,CAMK2D,CNTN1,SLC8A1,SNTA1,HECW1,GPD1L,NEDD4L,SCN3B
18_Member	GO Biological Processes	GO:0002026	regulation of the force of heart contraction	-4.63559	-3.64603	7/26	156,476,477,488,493,817,6546	GRK2,ATP1A1,ATP1A2,ATP2A2,ATP2B4,CAMK2D,SLC8A1
18_Member	GO Biological Processes	GO:0098659	inorganic cation import across plasma membrane	-4.47749	-3.50745	13/97	476,477,478,481,482,493,495,774,777,781,6529,6546,57468	ATP1A1,ATP1A2,ATP1A3,ATP1B1,ATP1B2,ATP2B4,ATP4A,CACNA1B,CACNA1E,CACNA2D1,SLC6A1,SLC8A1,SLC12A5
18_Member	GO Biological Processes	GO:0099587	inorganic ion import across plasma membrane	-4.47749	-3.50745	13/97	476,477,478,481,482,493,495,774,777,781,6529,6546,57468	ATP1A1,ATP1A2,ATP1A3,ATP1B1,ATP1B2,ATP2B4,ATP4A,CACNA1B,CACNA1E,CACNA2D1,SLC6A1,SLC8A1,SLC12A5
18_Member	Reactome Gene Sets	R-HSA-9679191	Potential therapeutics for SARS	-4.30273	-3.35692	12/87	160,161,163,476,477,478,481,482,1173,8452,9475,29110	AP2A1,AP2A2,AP2B1,ATP1A1,ATP1A2,ATP1A3,ATP1B1,ATP1B2,AP2M1,CUL3,ROCK2,TBK1
18_Member	GO Biological Processes	GO:0098739	import across plasma membrane	-4.15514	-3.23048	16/149	476,477,478,481,482,493,495,774,777,781,6506,6509,6513,6529,6546,57468	ATP1A1,ATP1A2,ATP1A3,ATP1B1,ATP1B2,ATP2B4,ATP4A,CACNA1B,CACNA1E,CACNA2D1,SLC1A2,SLC1A4,SLC2A1,SLC6A1,SLC8A1,SLC12A5
18_Member	GO Biological Processes	GO:0086065	cell communication involved in cardiac conduction	-4.10434	-3.18848	9/42	476,477,478,481,482,781,2281,6546,55800	ATP1A1,ATP1A2,ATP1A3,ATP1B1,ATP1B2,CACNA2D1,FKBP1B,SLC8A1,SCN3B
18_Member	GO Biological Processes	GO:0055119	relaxation of cardiac muscle	-4.09585	-3.18203	5/14	476,477,481,817,6546	ATP1A1,ATP1A2,ATP1B1,CAMK2D,SLC8A1
18_Member	GO Biological Processes	GO:0045822	negative regulation of heart contraction	-4.0775	-3.16638	6/22	156,476,477,488,2281,6717	GRK2,ATP1A1,ATP1A2,ATP2A2,FKBP1B,SRI
18_Member	KEGG Pathway	hsa04919	Thyroid hormone signaling pathway	-4.0574	-3.14866	14/121	476,477,478,481,482,488,2932,3265,3685,3845,4893,5295,6513,23236	ATP1A1,ATP1A2,ATP1A3,ATP1B1,ATP1B2,ATP2A2,GSK3B,HRAS,ITGAV,KRAS,NRAS,PIK3R1,SLC2A1,PLCB1
18_Member	GO Biological Processes	GO:1902305	regulation of sodium ion transmembrane transport	-4.02216	-3.11876	11/63	81,477,481,482,493,817,6640,23072,23171,23327,55800	ACTN4,ATP1A2,ATP1B1,ATP1B2,ATP2B4,CAMK2D,SNTA1,HECW1,GPD1L,NEDD4L,SCN3B
18_Member	GO Biological Processes	GO:0055075	potassium ion homeostasis	-4.00605	-3.10468	7/32	476,477,478,481,482,495,57468	ATP1A1,ATP1A2,ATP1A3,ATP1B1,ATP1B2,ATP4A,SLC12A5
18_Member	GO Biological Processes	GO:0061337	cardiac conduction	-3.97156	-3.07793	10/67	476,477,478,481,482,781,817,2281,6546,348980	ATP1A1,ATP1A2,ATP1A3,ATP1B1,ATP1B2,CACNA2D1,CAMK2D,FKBP1B,SLC8A1,HCN1
18_Member	GO Biological Processes	GO:1903523	negative regulation of blood circulation	-3.95921	-3.06736	6/23	156,476,477,488,2281,6717	GRK2,ATP1A1,ATP1A2,ATP2A2,FKBP1B,SRI
18_Member	KEGG Pathway	hsa04973	Carbohydrate digestion and absorption	-3.8974	-3.01496	8/44	476,477,478,481,482,3098,5295,23236	ATP1A1,ATP1A2,ATP1A3,ATP1B1,ATP1B2,HK1,PIK3R1,PLCB1
18_Member	GO Biological Processes	GO:0010882	regulation of cardiac muscle contraction by calcium ion signaling	-3.84726	-2.97195	6/24	477,481,488,817,2281,6546	ATP1A2,ATP1B1,ATP2A2,CAMK2D,FKBP1B,SLC8A1
18_Member	GO Biological Processes	GO:0055078	sodium ion homeostasis	-3.66442	-2.81383	7/36	476,477,478,481,482,495,6546	ATP1A1,ATP1A2,ATP1A3,ATP1B1,ATP1B2,ATP4A,SLC8A1
18_Member	GO Biological Processes	GO:0086001	cardiac muscle cell action potential	-3.63293	-2.78852	9/48	476,477,481,781,6546,6640,23171,23327,55800	ATP1A1,ATP1A2,ATP1B1,CACNA2D1,SLC8A1,SNTA1,GPD1L,NEDD4L,SCN3B
18_Member	GO Biological Processes	GO:0035637	multicellular organismal signaling	-3.63177	-2.78776	13/117	476,477,478,481,482,781,817,2281,6326,6546,26047,59283,348980	ATP1A1,ATP1A2,ATP1A3,ATP1B1,ATP1B2,CACNA2D1,CAMK2D,FKBP1B,SCN2A,SLC8A1,CNTNAP2,CACNG8,HCN1
18_Member	GO Biological Processes	GO:0035725	sodium ion transmembrane transport	-3.59492	-2.75659	13/118	476,477,478,481,482,495,6326,6529,6534,6546,8671,57030,348980	ATP1A1,ATP1A2,ATP1A3,ATP1B1,ATP1B2,ATP4A,SCN2A,SLC6A1,SLC6A7,SLC8A1,SLC4A4,SLC17A7,HCN1
18_Member	GO Biological Processes	GO:0001508	action potential	-3.48354	-2.66258	13/96	476,477,481,781,2281,6326,6546,6640,6717,9630,23171,23327,55800	ATP1A1,ATP1A2,ATP1B1,CACNA2D1,FKBP1B,SCN2A,SLC8A1,SNTA1,SRI,GNA14,GPD1L,NEDD4L,SCN3B
18_Member	GO Biological Processes	GO:1903416	response to glycoside	-3.39064	-2.58552	3/5	476,477,478	ATP1A1,ATP1A2,ATP1A3
18_Member	GO Biological Processes	GO:0060048	cardiac muscle contraction	-3.33232	-2.53618	11/75	156,476,477,481,781,817,6546,6640,23171,23327,55800	GRK2,ATP1A1,ATP1A2,ATP1B1,CACNA2D1,CAMK2D,SLC8A1,SNTA1,GPD1L,NEDD4L,SCN3B
18_Member	GO Biological Processes	GO:0006941	striated muscle contraction	-3.16092	-2.39557	8/104	156,226,481,781,6546,23171,23327,51761	GRK2,ALDOA,ATP1B1,CACNA2D1,SLC8A1,GPD1L,NEDD4L,ATP8A2
18_Member	GO Biological Processes	GO:1990573	potassium ion import across plasma membrane	-3.10788	-2.35009	7/44	476,477,478,481,482,495,57468	ATP1A1,ATP1A2,ATP1A3,ATP1B1,ATP1B2,ATP4A,SLC12A5
18_Member	GO Biological Processes	GO:0006936	muscle contraction	-3.04239	-2.2954	18/223	156,226,444,476,477,481,493,781,817,2281,2775,5910,6546,9475,23171,23327,51761,140465	GRK2,ALDOA,ASPH,ATP1A1,ATP1A2,ATP1B1,ATP2B4,CACNA2D1,CAMK2D,FKBP1B,GNAO1,RAP1GDS1,SLC8A1,ROCK2,GPD1L,NEDD4L,ATP8A2,MYL6B
18_Member	GO Biological Processes	GO:0090075	relaxation of muscle	-2.98406	-2.24761	5/23	476,477,481,817,6546	ATP1A1,ATP1A2,ATP1B1,CAMK2D,SLC8A1
18_Member	GO Biological Processes	GO:0003012	muscle system process	-2.77931	-2.07262	13/271	156,226,481,488,493,781,2281,2775,6546,23171,23327,51761,140465	GRK2,ALDOA,ATP1B1,ATP2A2,ATP2B4,CACNA2D1,FKBP1B,GNAO1,SLC8A1,GPD1L,NEDD4L,ATP8A2,MYL6B
18_Member	GO Biological Processes	GO:0060047	heart contraction	-2.58884	-1.90971	11/92	156,476,477,481,781,817,6546,6640,23171,23327,55800	GRK2,ATP1A1,ATP1A2,ATP1B1,CACNA2D1,CAMK2D,SLC8A1,SNTA1,GPD1L,NEDD4L,SCN3B
18_Member	GO Biological Processes	GO:0010880	regulation of release of sequestered calcium ion into cytosol by sarcoplasmic reticulum	-2.58135	-1.90398	5/28	477,817,2281,6546,6717	ATP1A2,CAMK2D,FKBP1B,SLC8A1,SRI
18_Member	GO Biological Processes	GO:2000649	regulation of sodium ion transmembrane transporter activity	-2.54365	-1.8729	8/55	81,477,481,817,23072,23171,23327,55800	ACTN4,ATP1A2,ATP1B1,CAMK2D,HECW1,GPD1L,NEDD4L,SCN3B
18_Member	GO Biological Processes	GO:0006814	sodium ion transport	-2.52247	-1.85555	14/172	476,477,478,481,482,495,4704,6326,6529,6534,6546,8671,57030,348980	ATP1A1,ATP1A2,ATP1A3,ATP1B1,ATP1B2,ATP4A,NDUFA9,SCN2A,SLC6A1,SLC6A7,SLC8A1,SLC4A4,SLC17A7,HCN1
18_Member	GO Biological Processes	GO:0006942	regulation of striated muscle contraction	-2.43483	-1.78538	9/88	156,476,477,481,488,817,2281,6546,6717	GRK2,ATP1A1,ATP1A2,ATP1B1,ATP2A2,CAMK2D,FKBP1B,SLC8A1,SRI
18_Member	GO Biological Processes	GO:0010881	regulation of cardiac muscle contraction by regulation of the release of sequestered calcium ion	-2.33421	-1.70064	4/20	477,817,2281,6546	ATP1A2,CAMK2D,FKBP1B,SLC8A1
18_Member	GO Biological Processes	GO:0086012	membrane depolarization during cardiac muscle cell action potential	-2.2323	-1.61486	4/17	477,781,6546,55800	ATP1A2,CACNA2D1,SLC8A1,SCN3B
18_Member	KEGG Pathway	hsa04976	Bile secretion	-2.19423	-1.58192	8/79	115,476,477,478,481,482,6513,8671	ADCY9,ATP1A1,ATP1A2,ATP1A3,ATP1B1,ATP1B2,SLC2A1,SLC4A4
18_Member	GO Biological Processes	GO:0003015	heart process	-2.08821	-1.4891	11/107	156,476,477,481,781,817,6546,6640,23171,23327,55800	GRK2,ATP1A1,ATP1A2,ATP1B1,CACNA2D1,CAMK2D,SLC8A1,SNTA1,GPD1L,NEDD4L,SCN3B
18_Member	GO Biological Processes	GO:0086010	membrane depolarization during action potential	-2.00884	-1.42278	5/30	477,781,6326,6546,55800	ATP1A2,CACNA2D1,SCN2A,SLC8A1,SCN3B
19_Summary	KEGG Pathway	hsa04721	Synaptic vesicle cycle	-13.8195	-11.999	22/78	160,161,163,526,529,535,774,1173,1212,5864,6506,6529,6534,6616,6857,8775,9114,22999,51382,57030,112755,140679,291,477,6853,6855,8224,18,7915,8500,8541,8825	AP2A1,AP2A2,AP2B1,ATP6V1B2,ATP6V1E1,ATP6V0A1,CACNA1B,AP2M1,CLTB,RAB3A,SLC1A2,SLC6A1,SLC6A7,SNAP25,SYT1,NAPA,ATP6V0D1,RIMS1,ATP6V1D,SLC17A7,STX1B,SLC32A1,SLC25A4,ATP1A2,SYN1,SYP,SYN3,ABAT,ALDH5A1,PPFIA1,PPFIA3,LIN7A
19_Member	KEGG Pathway	hsa04721	Synaptic vesicle cycle	-13.8195	-11.999	22/78	160,161,163,526,529,535,774,1173,1212,5864,6506,6529,6534,6616,6857,8775,9114,22999,51382,57030,112755,140679	AP2A1,AP2A2,AP2B1,ATP6V1B2,ATP6V1E1,ATP6V0A1,CACNA1B,AP2M1,CLTB,RAB3A,SLC1A2,SLC6A1,SLC6A7,SNAP25,SYT1,NAPA,ATP6V0D1,RIMS1,ATP6V1D,SLC17A7,STX1B,SLC32A1
19_Member	WikiPathways	WP2267	Synaptic vesicle pathway	-13.3211	-11.5353	18/51	160,161,163,291,477,774,1173,5864,6616,6853,6855,6857,8224,8775,22999,57030,112755,140679	AP2A1,AP2A2,AP2B1,SLC25A4,ATP1A2,CACNA1B,AP2M1,RAB3A,SNAP25,SYN1,SYP,SYT1,SYN3,NAPA,RIMS1,SLC17A7,STX1B,SLC32A1
19_Member	Reactome Gene Sets	R-HSA-112310	Neurotransmitter release cycle	-9.90444	-8.40579	15/51	18,5864,6506,6529,6616,6853,6857,7915,8224,8500,8541,8825,22999,57030,140679	ABAT,RAB3A,SLC1A2,SLC6A1,SNAP25,SYN1,SYT1,ALDH5A1,SYN3,PPFIA1,PPFIA3,LIN7A,RIMS1,SLC17A7,SLC32A1
19_Member	Reactome Gene Sets	R-HSA-212676	Dopamine Neurotransmitter Release Cycle	-7.40045	-6.12756	9/23	5864,6616,6853,6857,8224,8500,8541,8825,22999	RAB3A,SNAP25,SYN1,SYT1,SYN3,PPFIA1,PPFIA3,LIN7A,RIMS1
19_Member	Reactome Gene Sets	R-HSA-181429	Serotonin Neurotransmitter Release Cycle	-7.15487	-5.90266	8/18	5864,6616,6853,6857,8224,8500,8541,22999	RAB3A,SNAP25,SYN1,SYT1,SYN3,PPFIA1,PPFIA3,RIMS1
19_Member	Reactome Gene Sets	R-HSA-888590	GABA synthesis, release, reuptake and degradation	-6.93104	-5.69523	8/19	18,5864,6529,6616,6857,7915,22999,140679	ABAT,RAB3A,SLC6A1,SNAP25,SYT1,ALDH5A1,RIMS1,SLC32A1
19_Member	Reactome Gene Sets	R-HSA-210500	Glutamate Neurotransmitter Release Cycle	-6.01046	-4.86378	8/24	5864,6506,6616,6857,8500,8541,22999,57030	RAB3A,SLC1A2,SNAP25,SYT1,PPFIA1,PPFIA3,RIMS1,SLC17A7
19_Member	Reactome Gene Sets	R-HSA-264642	Acetylcholine Neurotransmitter Release Cycle	-4.79263	-3.77941	6/17	5864,6616,6857,8500,8541,22999	RAB3A,SNAP25,SYT1,PPFIA1,PPFIA3,RIMS1
19_Member	Reactome Gene Sets	R-HSA-181430	Norepinephrine Neurotransmitter Release Cycle	-4.62957	-3.64096	6/18	5864,6616,6857,8500,8541,22999	RAB3A,SNAP25,SYT1,PPFIA1,PPFIA3,RIMS1
20_Summary	Reactome Gene Sets	R-HSA-399719	Trafficking of AMPA receptors	-13.6473	-11.8408	15/31	160,161,163,816,817,818,1173,1742,2890,2891,2892,2893,7102,9495,59283,774,2556,2560,2561,2562,57030,140679,814,1737,1738,2752,2805,2915,5160,6506,6509,6513,10645,23236,491,3708,9630,4129,5532,2185,2913	AP2A1,AP2A2,AP2B1,CAMK2B,CAMK2D,CAMK2G,AP2M1,DLG4,GRIA1,GRIA2,GRIA3,GRIA4,TSPAN7,AKAP5,CACNG8,CACNA1B,GABRA3,GABRB1,GABRB2,GABRB3,SLC17A7,SLC32A1,CAMK4,DLAT,DLD,GLUL,GOT1,GRM5,PDHA1,SLC1A2,SLC1A4,SLC2A1,CAMKK2,PLCB1,ATP2B2,ITPR1,GNA14,MAOB,PPP3CB,PTK2B,GRM3
20_Member	Reactome Gene Sets	R-HSA-399719	Trafficking of AMPA receptors	-13.6473	-11.8408	15/31	160,161,163,816,817,818,1173,1742,2890,2891,2892,2893,7102,9495,59283	AP2A1,AP2A2,AP2B1,CAMK2B,CAMK2D,CAMK2G,AP2M1,DLG4,GRIA1,GRIA2,GRIA3,GRIA4,TSPAN7,AKAP5,CACNG8
20_Member	Reactome Gene Sets	R-HSA-399721	Glutamate binding, activation of AMPA receptors and synaptic plasticity	-13.6473	-11.8408	15/31	160,161,163,816,817,818,1173,1742,2890,2891,2892,2893,7102,9495,59283	AP2A1,AP2A2,AP2B1,CAMK2B,CAMK2D,CAMK2G,AP2M1,DLG4,GRIA1,GRIA2,GRIA3,GRIA4,TSPAN7,AKAP5,CACNG8
20_Member	Reactome Gene Sets	R-HSA-416993	Trafficking of GluR2-containing AMPA receptors	-8.84486	-7.43631	9/17	160,161,163,1173,2890,2891,2892,2893,7102	AP2A1,AP2A2,AP2B1,AP2M1,GRIA1,GRIA2,GRIA3,GRIA4,TSPAN7
20_Member	KEGG Pathway	hsa05033	Nicotine addiction	-7.33924	-6.07071	11/38	774,2556,2560,2561,2562,2890,2891,2892,2893,57030,140679	CACNA1B,GABRA3,GABRB1,GABRB2,GABRB3,GRIA1,GRIA2,GRIA3,GRIA4,SLC17A7,SLC32A1
20_Member	WikiPathways	WP5083	Neuroinflammation and glutamatergic signaling	-7.0255	-5.78226	20/140	814,816,817,818,1737,1738,2752,2805,2890,2891,2892,2893,2915,5160,6506,6509,6513,10645,23236,57030	CAMK4,CAMK2B,CAMK2D,CAMK2G,DLAT,DLD,GLUL,GOT1,GRIA1,GRIA2,GRIA3,GRIA4,GRM5,PDHA1,SLC1A2,SLC1A4,SLC2A1,CAMKK2,PLCB1,SLC17A7
20_Member	Reactome Gene Sets	R-HSA-438066	Unblocking of NMDA receptors, glutamate binding and activation	-6.52795	-5.32725	8/21	816,817,818,1742,2890,2891,2892,2893	CAMK2B,CAMK2D,CAMK2G,DLG4,GRIA1,GRIA2,GRIA3,GRIA4
20_Member	WikiPathways	WP4760	PKC-gamma calcium signaling pathway in ataxia	-6.34517	-5.16294	8/22	491,2890,2891,2892,2893,3708,9630,23236	ATP2B2,GRIA1,GRIA2,GRIA3,GRIA4,ITPR1,GNA14,PLCB1
20_Member	Reactome Gene Sets	R-HSA-9620244	Long-term potentiation	-3.95921	-3.06736	6/23	816,817,818,1742,2890,2891	CAMK2B,CAMK2D,CAMK2G,DLG4,GRIA1,GRIA2
20_Member	KEGG Pathway	hsa05031	Amphetamine addiction	-3.86176	-2.98395	10/69	814,816,817,818,2890,2891,2892,2893,4129,5532	CAMK4,CAMK2B,CAMK2D,CAMK2G,GRIA1,GRIA2,GRIA3,GRIA4,MAOB,PPP3CB
20_Member	GO Biological Processes	GO:0007215	glutamate receptor signaling pathway	-3.68852	-2.83516	8/47	2185,2890,2891,2892,2893,2913,2915,23236	PTK2B,GRIA1,GRIA2,GRIA3,GRIA4,GRM3,GRM5,PLCB1
