# Supplementary material for: Functional excitatory to inhibitory synaptic imbalance and loss of cognitive performance in people with Alzheimer’s disease neuropathologic change
Source: Acta Neuropathol. Author manuscript; Available in PMC 2023 Mar 8. (PMC9925531; doi:10.1007/s00401-022-02526-0)
Supplement: 1870575_Sup_file_10 [file NIHMS1870575-supplement-1870575_Sup_file_10.xlsx]

## Sheet: Annotation
Gene	original_id	AMPA_and_GABA	R-HSA-8873719 RAB geranylgeranylation	GO:0140352 export from cell	CORUM:306 Ribosome, cytoplasmic	GO:0060627 regulation of vesicle-mediated	R-HSA-1428517 The citric acid (TCA) cycle an	GO:0050804 modulation of chemical synapti	GO:0007005 mitochondrion organization	R-HSA-112316 Neuronal System	GO:0051640 organelle localization	GO:0001505 regulation of neurotransmitter	WP4875 Disruption of postsynaptic sig	GO:0048193 Golgi vesicle transport	R-HSA-382551 Transport of small molecules	hsa04721 Synaptic vesicle cycle	GO:0010975 regulation of neuron projectio	GO:0050808 synapse organization	hsa04144 Endocytosis	GO:0097120 receptor localization to synap	GO:0006099 tricarboxylic acid cycle	GO:0007612 learning	TotalEvidenceCount
7249	TSC2	1	1	0	0	1	1	0	1	1	0	0	1	0	0	0	0	0	0	0	0	0	0
55288	RHOT1	1	0	0	0	0	0	0	1	0	1	0	0	0	1	0	0	0	0	0	0	0	0
5789	PTPRD	1	0	0	0	0	0	1	0	1	0	1	0	0	0	0	1	1	0	0	0	1	0
8729	GBF1	1	1	0	0	0	0	0	1	0	1	0	0	1	0	0	0	0	1	0	0	0	0
201475	RAB12	1	1	1	0	1	0	0	0	0	1	0	0	0	0	0	0	0	0	0	0	0	0
7447	VSNL1	1	0	0	0	1	0	0	0	0	0	0	0	0	0	0	0	0	0	0	0	0	0
83394	PITPNM3	1	0	0	0	0	1	0	0	0	0	0	0	0	0	0	0	0	0	0	0	0	0
80331	DNAJC5	1	0	1	0	1	0	0	0	1	0	1	0	0	0	1	0	0	0	0	0	0	0
8499	PPFIA2	1	0	0	0	0	0	0	0	1	1	0	0	1	0	1	1	1	0	0	0	1	0
291	SLC25A4	1	0	0	0	0	1	0	1	0	0	0	0	0	1	1	0	0	0	0	0	0	0
9804	TOMM20	1	1	1	0	0	0	0	1	0	0	0	0	0	0	0	0	0	0	0	0	0	0
10890	RAB10	1	1	1	0	1	0	0	1	0	1	1	0	1	0	0	0	0	1	0	0	0	0
55333	SYNJ2BP	1	1	1	0	1	0	0	1	0	0	1	0	0	0	0	0	0	0	1	0	0	0
2108	ETFA	1	0	0	0	0	1	0	0	0	0	0	0	0	0	0	0	0	0	0	0	0	0
5864	RAB3A	1	1	1	0	1	0	1	1	1	1	1	1	0	0	1	0	1	0	0	0	0	0
5792	PTPRF	1	0	0	0	0	0	0	0	1	0	0	0	0	0	0	1	1	0	0	0	1	0
3609	ILF3	1	0	0	1	0	0	0	0	0	0	0	0	0	0	0	0	0	0	0	0	0	0
30849	PIK3R4	1	1	0	1	0	1	0	1	0	0	0	0	1	0	0	0	0	0	0	0	0	0
6742	SSBP1	1	0	0	0	0	0	0	1	0	0	0	0	0	0	0	0	0	0	0	0	0	0
389813	C9orf172;AJM1	1	0	0	0	0	0	0	0	0	0	0	0	0	0	0	0	0	0	0	0	0	0
5034	P4HB	1	0	0	1	0	0	0	0	0	0	0	0	0	1	0	0	0	0	0	0	0	0
79065	ATG9A	1	0	0	0	0	0	0	1	0	1	0	0	0	0	0	0	0	0	0	0	0	0
54332	GDAP1	1	1	0	1	0	0	0	1	0	0	0	0	0	0	0	0	0	0	0	0	0	0
293	SLC25A6	1	0	0	1	0	1	0	1	0	0	0	0	0	1	0	0	0	0	0	0	0	0
57463	AMIGO1	1	0	0	0	0	0	0	0	0	0	0	0	0	0	0	1	0	0	0	0	0	0
23129	PLXND1	1	0	0	1	0	0	0	0	0	0	0	0	0	0	0	1	1	0	0	0	0	0
6262	RYR2	1	0	0	0	0	1	0	1	0	0	0	1	0	1	0	0	0	0	0	0	0	0
6124	RPL4	1	0	0	1	0	0	0	0	0	0	0	0	0	0	0	0	0	0	0	0	0	0
8799	PEX11B	1	0	0	0	0	0	0	1	0	0	0	0	0	0	0	0	0	0	0	0	0	0
1340	COX6B1	1	0	0	1	0	1	0	0	0	0	0	0	0	1	0	0	0	0	0	0	0	0
5917	RARS1;RARS	1	0	0	1	0	0	0	0	0	0	0	0	0	0	0	0	0	0	0	0	0	0
8218	CLTCL1	1	1	0	1	0	1	0	0	1	0	0	0	1	0	1	0	0	1	0	0	0	0
3692	EIF6	1	0	0	1	0	0	0	0	0	1	0	0	0	0	0	0	0	0	1	0	0	0
3376	IARS;IARS1	1	0	0	1	0	0	0	0	0	0	0	0	0	0	0	0	0	0	0	0	0	0
87	ACTN1	1	0	0	0	0	0	0	0	0	0	0	0	0	0	0	0	1	0	0	0	0	0
24141	LAMP5	1	0	0	0	0	0	0	0	0	0	0	0	0	0	0	0	0	0	0	0	0	0
8508	NIPSNAP1	1	0	0	0	0	0	0	0	0	0	0	0	0	0	0	0	0	0	0	0	0	0
57553	MICAL3	1	0	0	0	0	0	0	0	0	0	0	0	0	0	0	0	0	0	0	0	0	0
54732	TMED9	1	1	0	0	0	0	0	0	0	1	0	0	1	0	0	0	0	0	0	0	0	0
22895	RPH3A	1	1	1	0	0	0	0	0	0	0	1	1	0	0	0	0	0	0	0	0	0	0
51075	TMX2	1	0	0	0	0	0	0	0	0	0	0	0	0	0	0	0	0	0	0	0	0	0
23312	DMXL2	1	0	0	0	0	0	0	0	0	0	0	0	0	1	0	0	0	0	0	0	0	0
3493	IGHA1	1	0	0	0	0	0	0	0	0	0	0	0	0	0	0	0	0	0	0	0	0	0
6543	SLC8A2	1	0	1	0	0	0	1	0	0	0	0	1	0	1	0	0	1	0	0	0	1	0
8803	SUCLA2	1	0	0	1	0	1	0	0	0	0	0	0	0	0	0	0	0	0	0	1	0	0
8570	KHSRP	1	0	0	0	0	0	0	0	0	0	0	0	0	0	0	0	0	0	0	0	0	0
509	ATP5F1C;ATP5C1	1	0	0	0	0	1	0	0	0	0	0	0	0	0	0	0	0	0	0	0	0	0
27314	RAB30	1	0	0	0	0	0	0	0	0	0	0	0	0	0	0	0	0	0	0	0	0	0
10640	EXOC5	1	1	1	0	0	0	0	0	0	1	0	0	1	0	0	0	0	1	0	0	0	0
22999	RIMS1	1	1	1	0	1	1	1	0	1	0	1	0	0	1	1	0	0	0	0	0	0	0
64087	MCCC2	1	0	0	1	0	1	0	0	0	0	0	0	0	0	0	0	0	0	0	1	0	0
3897	L1CAM	1	0	0	0	0	0	0	0	0	0	0	0	0	0	0	0	0	0	0	0	1	0
5414	SEPTIN4;SEPT4	1	0	0	0	0	0	0	0	0	0	0	0	0	0	0	0	0	0	0	0	0	0
9369	NRXN3	1	0	0	0	0	0	0	0	1	0	0	1	0	0	0	0	0	0	0	0	1	0
673	BRAF	1	0	1	0	0	1	0	0	1	0	0	1	0	0	0	0	0	0	0	0	0	0
1537	CYC1	1	0	0	0	0	1	0	1	0	0	0	0	0	1	0	0	0	0	0	0	0	0
133957	CCDC127	1	0	0	0	0	0	0	0	0	0	0	0	0	0	0	0	0	0	0	0	0	0
115827	RAB3C	1	1	1	0	1	0	0	0	0	1	0	0	0	0	0	0	0	0	0	0	0	0
79944	L2HGDH	1	0	0	0	0	1	0	0	0	0	0	0	0	0	0	0	0	0	0	1	0	0
5099	PCDH7	1	0	0	0	0	0	0	0	0	0	0	0	0	0	0	0	0	0	0	0	0	0
4718	NDUFC2	1	0	0	0	0	1	0	1	0	0	0	0	0	0	0	0	0	0	0	0	0	0
9371	KIF3B	1	1	0	0	0	0	0	0	0	1	0	0	0	0	0	0	0	1	1	0	0	0
80124	VCPIP1	1	0	0	0	0	0	0	0	0	1	0	0	0	0	0	0	0	0	0	0	0	0
30968	STOML2	1	0	0	0	0	1	0	1	0	0	0	0	0	1	0	0	0	0	0	0	0	0
5813	PURA	1	0	0	0	0	0	0	0	0	0	0	0	0	0	0	0	0	0	1	0	0	0
9512	PMPCB	1	1	0	0	0	0	0	1	0	0	0	0	0	1	0	0	0	0	0	0	0	0
5245	PHB;PHB1	1	0	0	0	0	0	0	1	0	0	0	1	0	1	0	0	0	0	0	0	0	0
2043	EPHA4	1	0	0	1	0	0	1	0	1	0	0	0	0	0	0	1	1	0	0	0	1	0
726	CAPN5	1	0	0	0	0	0	0	0	0	0	0	0	0	0	0	0	0	0	0	0	0	0
9537	TP53I11	1	0	0	0	0	0	0	0	0	0	0	0	0	0	0	0	0	0	0	0	0	0
114134	SLC2A13	1	0	0	0	0	0	0	0	0	0	0	0	0	1	0	0	0	0	0	0	0	0
285148	IAH1	1	0	0	0	0	0	0	0	0	0	0	0	0	0	0	0	0	0	0	0	0	0
54664	TMEM106B	1	0	0	0	0	0	0	0	0	1	0	0	0	1	0	1	0	0	0	0	0	0
6546	SLC8A1	1	0	1	0	0	0	0	0	0	0	0	1	0	1	0	0	0	0	0	0	0	0
57528	KCTD16	1	0	0	0	0	0	0	0	0	0	0	0	0	0	0	0	0	0	0	0	0	0
23467	NPTXR	1	0	0	0	0	0	0	0	0	0	0	0	0	0	0	0	0	0	0	0	0	0
9522	SCAMP1	1	0	1	0	0	0	0	0	0	0	0	0	1	0	0	0	0	0	0	0	0	0
25873	RPL36	1	0	0	1	0	0	0	0	0	0	0	0	0	0	0	0	0	0	0	0	0	0
257194	NEGR1	1	0	0	0	0	0	0	0	0	0	0	0	0	0	0	0	0	0	0	0	1	0
226	ALDOA	1	0	0	0	0	1	0	0	0	0	0	0	0	1	0	0	0	0	0	1	0	0
55964	SEPT3;SEPTIN3	1	0	0	0	0	0	0	0	0	0	0	0	0	0	0	0	0	0	0	0	0	0
3916	LAMP1	1	0	0	0	1	0	0	1	0	0	0	0	1	0	0	0	0	0	0	0	0	0
22997	IGSF9B	1	0	0	0	0	0	0	0	0	0	0	0	0	0	0	0	0	0	0	0	0	0
50	ACO2	1	0	0	0	0	1	0	1	0	0	0	0	0	0	0	0	0	0	0	1	0	0
9784	SNX17	1	1	1	0	1	0	0	0	0	0	0	0	0	0	0	0	0	1	0	0	0	0
9024	BRSK2	1	0	1	0	1	0	0	0	0	0	0	0	0	0	0	1	0	0	0	0	0	0
23438	HARS2	1	0	0	1	0	0	0	0	0	0	0	0	0	0	0	0	0	0	0	0	0	0
343990	CRACDL;KIAA1211L	1	0	0	0	0	0	0	0	0	0	0	0	0	0	0	0	0	0	0	0	0	0
5868	RAB5A	1	1	0	0	1	1	1	0	0	0	1	0	1	0	0	1	0	1	0	0	0	0
23673	STX12	1	1	1	0	0	0	0	0	0	1	0	0	0	0	0	0	0	0	0	0	0	0
9229	DLGAP1	1	0	0	0	0	0	1	0	1	0	1	1	0	0	0	0	0	0	0	0	1	0
9863	MAGI2	1	0	1	0	1	0	0	0	0	0	0	0	0	0	0	1	0	0	0	0	0	0
118427	OLFM3	1	0	0	0	0	0	0	0	0	0	0	0	0	0	0	0	0	0	0	0	0	0
9495	AKAP5	1	0	0	1	1	0	1	0	1	0	1	1	0	0	0	0	0	0	0	0	0	0
1264	CNN1	1	0	0	0	0	0	0	0	0	0	0	1	0	0	0	0	0	0	0	0	0	0
57605	PITPNM2	1	0	0	0	0	1	0	0	0	0	0	0	0	0	0	0	0	0	0	0	0	0
57584	ARHGAP21	1	0	0	0	0	0	0	0	0	1	0	0	0	0	0	0	0	0	0	0	0	0
816	CAMK2B	1	0	0	1	0	1	1	0	1	0	0	1	0	1	0	1	0	0	0	0	0	0
11315	PARK7	1	0	1	1	0	1	0	1	0	0	1	0	0	1	1	0	0	0	0	0	1	0
1759	DNM1	1	1	0	1	0	0	1	0	1	1	1	0	0	0	1	0	0	1	0	0	0	0
4684	NCAM1	1	0	0	0	0	0	0	0	0	0	0	0	0	0	0	0	0	0	0	0	1	0
5160	PDHA1	1	0	0	1	0	1	0	0	0	0	0	1	0	0	0	0	0	0	0	1	0	0
7284	TUFM	1	0	0	1	0	0	0	0	0	0	0	0	0	0	0	0	0	0	0	0	0	0
3184	HNRNPD	1	0	0	0	0	0	0	0	0	0	0	0	0	0	0	0	0	0	0	0	0	0
54545	MTMR12	1	0	0	0	0	0	0	0	0	0	0	0	0	0	0	0	0	0	0	0	0	0
81876	RAB1B	1	1	0	0	0	0	0	0	0	1	0	0	1	0	0	0	0	0	0	0	0	0
2932	GSK3B	1	0	0	1	1	1	1	1	0	0	1	1	0	1	0	1	0	0	0	0	0	0
6133	RPL9	1	0	0	1	0	0	0	0	0	0	0	0	0	0	0	0	0	0	0	0	0	0
8936	WASF1	1	0	0	0	0	0	0	1	0	1	0	0	0	0	0	0	1	0	0	0	0	0
5814	PURB	1	0	0	0	0	0	0	0	0	0	0	0	0	0	0	0	0	0	0	0	0	0
8890	EIF2B4	1	0	0	0	0	0	0	0	0	0	0	0	0	0	0	0	0	0	0	0	0	0
51382	ATP6V1D	1	0	0	1	0	1	0	1	0	1	0	1	0	1	1	0	0	0	0	0	0	0
55697	VAC14	1	0	0	0	0	1	0	0	0	0	0	0	0	0	0	0	0	0	0	0	0	0
23203	PMPCA	1	1	0	0	0	0	0	1	0	0	0	0	0	1	0	0	0	0	0	0	0	0
5532	PPP3CB	1	0	1	1	1	1	1	0	0	0	1	1	0	1	1	0	0	0	0	0	1	0
8611	PPAP2A;PLPP1	1	0	0	1	0	0	0	0	0	0	0	0	0	0	0	0	0	0	0	0	0	0
23760	PITPNB	1	0	0	0	0	0	0	0	0	0	0	0	1	0	0	0	0	0	0	0	0	0
53916	RAB4B	1	1	0	0	1	0	0	0	0	0	0	0	0	0	0	0	0	0	0	0	0	0
54776	PPP1R12C	1	0	0	0	0	0	0	0	0	0	0	0	0	0	0	0	0	0	0	0	0	0
23327	NEDD4L	1	0	0	0	1	0	0	0	0	0	0	1	0	1	0	1	0	1	0	0	0	0
114787	GPRIN1	1	0	0	0	0	0	0	0	0	0	0	1	0	0	0	0	0	0	0	0	0	0
9378	NRXN1	1	0	1	0	0	0	1	0	1	0	1	1	0	1	0	1	1	0	1	0	1	0
6210	RPS15A	1	0	0	1	0	0	0	0	0	0	0	0	0	0	0	0	0	0	0	0	0	0
6326	SCN2A	1	0	0	1	0	0	0	0	0	0	0	1	0	1	0	0	0	0	0	0	1	0
9361	LONP1	1	0	0	0	0	0	0	0	0	0	0	0	0	0	0	0	0	0	0	0	0	0
349667	RTN4RL2	1	0	0	0	0	0	0	0	0	0	0	0	0	0	0	0	0	0	0	0	0	0
3295	HSD17B4	1	0	0	1	0	1	0	1	0	0	0	0	0	0	0	0	0	0	0	1	0	0
1174	AP1S1	1	1	1	0	0	0	0	0	0	1	0	0	0	0	0	0	0	0	0	0	0	0
131118	DNAJC19	1	1	0	0	0	0	0	1	0	0	0	0	0	0	0	0	0	0	0	0	0	0
5718	PSMD12	1	0	0	1	0	1	0	0	0	0	0	1	0	1	0	0	0	0	0	0	0	0
10970	CKAP4	1	0	0	0	0	0	0	0	0	0	0	0	0	0	0	0	0	0	0	0	0	0
6206	RPS12	1	0	0	1	0	0	0	0	0	0	0	0	0	0	0	0	0	0	0	0	0	0
22908	SACM1L	1	0	0	0	0	1	0	0	0	0	0	0	0	0	0	0	0	0	0	0	0	0
826	CAPNS1	1	0	0	0	0	0	0	0	0	0	0	0	0	0	0	0	0	0	0	0	0	0
8874	ARHGEF7	1	0	0	1	0	0	0	0	1	1	0	1	0	0	0	1	1	0	0	0	0	0
4008	LMO7	1	0	0	0	0	0	0	0	0	0	0	0	0	0	0	0	0	0	0	0	0	0
8723	SNX4	1	0	1	0	1	0	0	0	0	0	0	0	0	0	0	0	0	1	0	0	0	0
128240	NAXE;APOA1BP	1	0	0	0	0	0	0	0	0	0	0	0	0	0	0	0	0	0	0	0	0	0
56899	ANKS1B	1	0	0	0	0	0	0	0	0	0	0	0	0	0	0	0	0	0	1	0	0	0
5226	PGD	1	0	0	0	0	0	0	0	0	0	0	0	0	0	0	0	0	0	0	0	0	0
171425	CLYBL	1	0	0	0	0	0	0	0	0	0	0	0	0	0	0	0	0	0	0	0	0	0
8079	MLF2	1	0	0	0	0	0	0	0	0	0	0	0	0	0	0	0	0	0	0	0	0	0
523	ATP6V1A	1	0	0	1	0	1	0	0	0	1	0	1	0	1	1	0	0	0	0	0	0	0
9230	RAB11B	1	1	1	0	1	0	0	0	0	1	1	0	0	1	0	0	0	1	0	0	0	0
53343	NUDT9	1	0	0	0	0	0	0	0	0	0	0	0	0	0	0	0	0	0	0	0	0	0
10476	ATP5H;ATP5PD	1	0	0	0	0	1	0	0	0	0	0	0	0	0	0	0	0	0	0	0	0	0
2675	GFRA2	1	0	0	0	0	0	0	0	0	0	0	0	0	0	0	0	0	0	0	0	0	0
3265	HRAS	1	0	0	1	0	1	1	0	1	0	0	1	0	0	0	1	0	1	0	0	0	0
4538	MT-ND4	1	0	0	0	0	1	0	1	0	0	0	0	0	1	0	0	0	0	0	0	0	0
788	SLC25A20	1	0	0	0	0	1	0	1	0	0	0	0	0	1	0	0	0	0	0	0	0	0
10463	SLC30A9	1	0	0	0	0	0	0	0	0	0	0	0	0	0	0	0	0	0	0	0	0	0
29927	SEC61A1	1	1	1	1	0	0	0	1	0	1	0	0	0	1	0	0	0	0	0	0	0	0
7905	REEP5	1	0	0	0	0	0	0	0	0	0	0	0	0	0	0	0	0	0	0	0	0	0
6205	RPS11	1	0	0	1	0	0	0	0	0	0	0	0	0	0	0	0	0	0	0	0	0	0
25801	GCA	1	0	0	0	0	0	0	0	0	0	0	0	0	0	0	0	0	0	0	0	0	0
6152	RPL24	1	0	0	1	0	0	0	0	0	0	0	0	0	0	0	0	0	0	0	0	0	0
128866	CHMP4B	1	1	1	1	0	0	0	1	0	1	0	0	0	0	0	0	0	1	0	0	0	0
54583	EGLN1	1	0	0	0	0	0	0	0	0	0	0	0	0	0	0	0	0	0	0	0	0	0
9854	C2CD2L	1	0	0	0	1	0	0	0	0	0	0	0	0	0	0	0	0	0	0	0	0	0
10531	PITRM1	1	1	0	0	0	0	0	1	0	0	0	0	0	0	0	0	0	0	0	0	0	0
8831	SYNGAP1	1	0	1	0	0	0	1	0	1	0	0	1	0	0	0	1	1	0	0	0	1	0
57084	SLC17A6	1	0	0	0	0	0	0	0	0	0	0	1	0	0	0	0	0	0	0	0	0	0
774	CACNA1B	1	0	0	0	0	1	1	0	1	0	1	1	0	1	1	0	0	0	0	0	0	0
6138	RPL15	1	0	0	1	0	0	0	0	0	0	0	0	0	0	0	0	0	0	0	0	0	0
221981	THSD7A	1	0	0	0	0	0	0	0	0	0	0	0	0	0	0	0	0	0	0	0	0	0
1937	EEF1G	1	0	0	1	0	0	0	0	0	0	0	1	0	0	0	0	0	0	0	0	0	0
3476	IGBP1	1	0	0	0	0	0	0	0	0	0	0	0	0	0	0	0	0	0	0	0	0	0
57118	CAMK1D	1	0	0	0	1	0	0	0	0	0	0	1	0	0	0	1	0	0	0	0	0	0
81855	SFXN3	1	0	0	0	0	0	0	1	0	0	0	0	0	1	0	0	0	0	0	0	0	0
285172	FAM126B	1	0	1	0	0	1	0	0	0	0	0	0	0	0	0	0	0	0	0	0	0	0
23646	PLD3	1	0	0	0	0	0	0	0	0	0	0	0	0	0	0	0	0	0	0	0	0	0
23508	TTC9	1	0	0	0	0	0	0	0	0	0	0	0	0	0	0	0	0	0	0	0	0	0
5589	PRKCSH	1	0	0	1	0	0	0	0	0	0	0	0	0	0	0	0	0	0	0	0	0	0
815	CAMK2A	1	0	0	1	1	1	1	1	1	0	1	1	0	1	0	0	0	0	0	0	0	0
10554	AGPAT1	1	0	0	0	0	0	0	0	0	0	0	0	0	0	0	0	0	0	0	0	0	0
4714	NDUFB8	1	0	0	0	0	1	0	1	0	0	0	0	0	0	0	0	0	0	0	0	0	0
57406	ABHD6	1	0	0	0	0	1	1	0	0	0	0	0	0	0	0	0	0	0	0	0	0	0
51635	DHRS7	1	0	0	0	0	0	0	0	0	0	0	0	0	0	0	0	0	0	0	0	0	0
26037	SIPA1L1	1	0	0	0	0	0	1	0	1	0	0	0	0	0	0	1	0	0	0	0	1	0
2785	GNG3	1	0	0	0	0	1	0	0	1	0	0	1	0	1	0	0	0	0	0	0	0	0
1454	CSNK1E	1	0	0	1	0	1	0	0	0	0	0	0	0	0	0	0	0	0	0	0	0	0
57552	NCEH1	1	0	0	0	0	0	0	0	0	0	0	0	0	0	0	0	0	0	0	0	0	0
6616	SNAP25	1	0	1	0	1	0	1	0	1	1	1	1	0	1	1	1	0	1	1	0	1	0
51651	PTRH2	1	0	0	0	0	0	0	0	0	0	0	0	0	0	0	0	0	0	0	0	0	0
6202	RPS8	1	0	0	1	0	0	0	0	0	0	0	0	0	0	0	0	0	0	0	0	0	0
51449	PCYOX1	1	0	0	0	0	0	0	0	0	0	0	0	0	1	0	0	0	0	0	0	0	0
55607	PPP1R9A	1	0	0	0	0	0	0	0	0	0	0	0	0	0	0	0	0	0	0	0	0	0
55738	ARFGAP1	1	1	0	1	1	0	0	0	0	0	0	0	0	0	0	0	0	1	0	0	0	0
7466	WFS1	1	0	0	1	0	0	0	0	0	0	0	0	0	1	0	0	0	0	0	0	1	0
5528	PPP2R5D	1	0	0	0	0	0	0	0	0	0	0	1	0	0	0	0	0	0	0	0	0	0
55973	BCAP29	1	1	0	0	0	0	0	1	0	0	0	0	1	0	0	0	0	0	0	0	0	0
6509	SLC1A4	1	0	0	0	0	0	0	0	0	0	0	1	0	0	0	0	0	0	0	0	0	0
3709	ITPR2	1	0	0	0	0	1	0	0	0	0	0	1	0	1	0	0	0	0	0	0	0	0
56243	KIAA1217	1	0	0	0	0	0	0	0	0	0	0	0	0	0	0	0	0	0	0	0	0	0
192286	HIGD2A	1	0	0	0	0	0	0	0	0	0	0	0	0	0	0	0	0	0	0	0	0	0
1209	CLPTM1	1	0	0	0	0	0	0	0	0	0	0	0	0	0	0	0	0	0	0	0	0	0
6141	RPL18	1	0	0	1	0	0	0	0	0	0	0	0	0	0	0	0	0	0	0	0	0	0
7087	ICAM5	1	0	0	0	0	0	0	0	0	0	0	0	0	0	0	0	0	0	0	0	0	0
11230	PRAF2	1	0	0	0	0	0	0	0	0	0	0	0	0	0	0	0	0	0	0	0	0	0
87178	PNPT1	1	0	0	0	0	0	0	1	0	0	0	0	0	0	0	0	0	0	0	0	0	0
2561	GABRB2	1	0	0	0	0	1	0	0	1	0	1	0	0	1	0	0	1	0	0	0	0	0
11168	PSIP1	1	0	0	0	0	0	0	0	0	0	0	0	0	0	0	0	0	0	0	0	0	0
4355	MPP2	1	0	0	0	0	0	1	0	0	0	1	0	0	1	0	0	0	0	0	0	0	0
56776	FMN2	1	0	0	0	0	0	0	0	0	0	0	0	0	0	0	0	0	0	0	0	0	0
4045	LSAMP	1	0	0	0	0	0	0	0	0	0	0	0	0	0	0	0	0	0	0	0	0	0
51608	GET4	1	1	1	0	0	0	0	1	0	1	0	0	0	0	0	0	0	0	0	0	0	0
682	BSG	1	0	1	0	0	1	0	0	0	0	0	0	0	1	0	0	0	0	0	1	0	0
57628	DPP10	1	0	0	0	0	0	0	0	0	0	0	0	0	0	0	0	0	0	0	0	0	0
29993	PACSIN1	1	1	1	0	1	0	0	0	0	1	1	0	0	0	0	1	0	0	0	0	0	0
80725	SRCIN1	1	0	1	0	1	0	0	0	0	0	0	0	0	0	0	1	0	0	0	0	0	0
3797	KIF3C	1	1	0	0	0	0	0	0	0	1	0	0	0	0	0	0	0	0	0	0	0	0
55753	OGDHL	1	0	0	0	0	1	0	0	0	0	0	0	0	0	0	0	0	0	0	1	0	0
3921	RPSA	1	0	0	1	0	0	0	0	0	0	0	0	0	0	0	0	0	0	0	0	0	0
6193	RPS5	1	0	0	1	0	0	0	0	0	0	0	0	0	0	0	0	0	0	0	0	0	0
2281	FKBP1B	1	0	1	0	1	0	0	0	0	0	1	1	0	1	0	1	0	0	0	0	0	0
9131	AIFM1	1	1	0	0	0	1	0	1	0	0	0	0	0	0	0	0	0	0	0	0	0	0
9761	MLEC	1	0	0	0	0	0	0	0	0	0	0	0	0	0	0	0	0	0	0	0	0	0
27243	CHMP2A	1	1	0	1	1	0	0	0	0	1	0	0	0	0	0	0	0	1	0	0	0	0
23580	CDC42EP4	1	0	0	0	0	0	0	0	0	0	0	0	0	0	0	0	0	0	0	0	0	0
2913	GRM3	1	0	0	0	0	0	1	0	0	0	1	1	0	0	0	0	0	0	0	0	0	0
163	AP2B1	1	1	0	1	1	1	0	0	1	0	1	1	0	1	1	0	0	1	1	0	0	0
311	ANXA11	1	0	0	0	0	0	0	0	0	0	0	0	0	0	0	0	0	0	0	0	0	0
25758	KIAA1549L	1	0	0	0	0	0	0	0	0	0	0	0	0	0	0	0	0	0	0	0	0	0
1657	DMXL1	1	0	0	0	0	0	0	0	0	0	0	0	0	1	0	0	0	0	0	0	0	0
23362	PSD3	1	0	0	0	0	0	0	0	0	0	0	0	0	0	0	0	0	1	0	0	0	0
1315	COPB1	1	1	0	0	0	0	0	0	0	0	0	0	1	0	0	0	0	0	0	0	0	0
5195	PEX14	1	1	0	0	0	0	0	1	0	1	0	0	0	0	0	0	0	0	0	0	0	0
29114	TAGLN3	1	0	0	0	0	0	0	0	0	0	0	0	0	0	0	0	0	0	0	0	0	0
129285	PPP1R21	1	0	0	0	0	0	0	0	0	0	0	0	0	0	0	0	0	0	0	0	0	0
57520	HECW2	1	0	0	0	0	0	0	0	0	0	0	0	0	0	0	1	0	0	0	0	0	0
9513	FXR2	1	0	0	0	0	0	0	0	0	0	0	0	0	0	0	0	0	0	0	0	0	0
6342	SCP2	1	0	0	0	0	0	0	1	0	0	0	0	0	0	0	0	0	0	0	0	0	0
112476	PRRT2	1	0	1	0	1	0	1	0	0	1	1	0	0	0	1	0	0	0	0	0	0	0
55347	ABHD10	1	0	0	0	0	0	0	0	0	0	0	0	0	0	0	0	0	0	0	0	0	0
528	ATP6V1C1	1	0	0	1	0	1	0	0	0	0	0	1	0	1	1	0	0	0	0	0	0	0
412	STS	1	0	0	0	0	0	0	0	0	0	0	0	0	0	0	0	0	0	0	0	0	0
197322	ACSF3	1	0	0	1	0	1	0	0	0	0	0	0	0	0	0	0	0	0	0	1	0	0
6903	TBCC	1	0	0	0	0	0	0	0	0	0	0	0	0	0	0	0	0	0	0	0	0	0
55362	TMEM63B	1	0	0	0	0	0	0	0	0	0	0	0	0	0	0	0	0	0	0	0	0	0
11122	PTPRT	1	0	0	0	0	0	0	0	0	0	0	0	0	0	0	0	0	0	0	0	0	0
6158	RPL28	1	0	0	1	0	0	0	0	0	0	0	0	0	0	0	0	0	0	0	0	0	0
8776	MTMR1	1	0	0	0	0	1	0	0	0	0	0	0	0	0	0	0	0	0	0	0	0	0
25814	ATXN10	1	0	0	0	0	0	0	0	0	0	0	0	0	0	0	0	0	0	0	0	0	0
6653	SORL1	1	0	0	0	0	0	0	0	0	0	0	0	0	0	0	0	0	0	0	0	0	0
59283	CACNG8	1	1	1	0	0	0	1	1	1	0	0	1	0	1	0	0	0	0	1	0	0	0
25813	SAMM50	1	1	1	0	0	1	0	1	0	0	0	0	0	0	0	0	0	0	0	0	0	0
8514	KCNAB2	1	0	0	0	0	0	0	0	1	0	0	0	0	1	0	0	0	0	0	0	0	0
3185	HNRNPF	1	0	0	1	0	0	0	0	0	0	0	0	0	0	0	0	0	0	0	0	0	0
23637	RABGAP1	1	1	0	0	0	0	0	0	0	0	0	0	0	0	0	0	0	0	0	0	0	0
4858	NOVA2	1	0	0	0	0	0	0	0	0	0	0	0	0	0	0	0	0	0	0	0	0	0
326624	RAB37	1	1	0	0	0	0	0	0	0	0	0	0	0	0	0	0	0	0	0	0	0	0
1153	CIRBP	1	0	0	0	0	0	0	0	0	0	0	0	0	0	0	0	0	0	0	0	0	0
5911	RAP2A	1	0	1	0	0	0	0	0	0	0	0	0	0	0	0	1	0	0	0	0	0	0
4713	NDUFB7	1	0	0	0	0	1	0	1	0	0	0	0	0	0	0	0	0	0	0	0	0	0
23096	IQSEC2	1	0	0	0	0	0	1	0	0	0	0	0	0	0	0	0	0	1	0	0	0	0
283742	FAM98B	1	0	0	0	0	0	0	0	0	0	0	0	0	0	0	0	0	0	0	0	0	0
6222	RPS18	1	0	0	1	0	0	0	0	0	0	0	0	0	0	0	0	0	0	0	0	0	0
2560	GABRB1	1	0	0	0	0	1	0	0	1	0	1	0	0	1	0	0	0	0	0	0	0	0
94097	SFXN5	1	0	0	0	0	0	0	1	0	0	0	0	0	0	0	0	0	0	0	0	0	0
3313	HSPA9	1	1	0	1	0	0	0	1	0	0	0	0	0	0	0	0	0	0	0	0	0	0
10521	DDX17	1	0	0	0	0	0	0	0	0	0	0	0	0	0	0	0	0	0	0	0	0	0
10409	BASP1	1	0	0	0	0	0	0	0	0	0	0	0	0	0	0	0	0	0	0	0	0	0
414919	C8orf82	1	0	0	0	0	0	0	0	0	0	0	0	0	0	0	0	0	0	0	0	0	0
8867	SYNJ1	1	1	1	0	1	1	0	0	0	1	1	0	0	0	0	0	0	0	0	0	1	0
8766	RAB11A	1	1	1	0	1	0	0	1	0	1	0	0	0	1	0	1	0	1	1	0	0	0
57410	SCYL1	1	0	0	0	0	0	0	0	0	0	0	0	1	0	0	0	0	0	0	0	0	0
5870	RAB6A	1	1	0	0	0	0	0	1	0	1	0	0	1	0	0	0	0	1	0	0	0	0
5861	RAB1A	1	1	1	0	0	1	0	0	0	1	1	0	1	0	0	0	0	0	0	0	0	0
4978	OPCML	1	0	0	0	0	0	0	0	0	0	0	0	0	0	0	0	0	0	0	0	0	0
56181	MTFR1L	1	0	0	0	0	1	0	1	0	0	0	0	0	0	0	0	0	0	0	0	0	0
8604	SLC25A12	1	0	0	1	0	1	0	1	0	0	0	0	0	0	0	0	0	0	0	1	0	0
4513	MT-CO2	1	0	1	1	0	1	0	0	0	0	0	0	0	1	0	0	0	0	0	0	0	0
6548	SLC9A1	1	0	1	0	0	0	0	1	0	0	0	1	0	1	0	0	0	0	0	0	0	0
51762	RAB8B	1	1	1	0	1	0	0	1	0	1	0	0	1	0	0	1	1	0	0	0	0	0
10134	BCAP31	1	1	0	0	0	0	0	1	0	0	0	0	1	1	0	0	0	0	0	0	0	0
4723	NDUFV1	1	0	0	0	0	1	0	0	0	0	0	0	0	0	0	0	0	0	0	0	0	0
4074	M6PR	1	1	1	0	0	0	0	1	0	0	0	0	0	0	0	0	0	0	0	0	0	0
4967	OGDH	1	0	0	1	0	1	0	0	0	0	0	0	0	0	0	0	0	0	0	1	0	0
4035	LRP1	1	1	0	0	1	1	0	0	0	0	0	0	0	0	0	0	0	0	0	0	0	0
5874	RAB27B	1	1	0	0	1	0	0	0	0	1	1	0	0	0	0	0	0	0	1	0	0	0
5799	PTPRN2	1	0	1	0	0	0	0	0	0	0	1	0	0	1	0	0	0	0	0	0	0	0
27020	NPTN	1	0	0	0	0	0	1	0	1	0	1	0	0	1	0	1	1	0	0	0	1	0
790	CAD	1	0	0	0	0	1	0	0	0	0	0	0	0	0	0	0	0	0	0	0	0	0
9946	CRYZL1	1	0	0	0	0	0	0	0	0	0	0	0	0	0	0	0	0	0	0	0	0	0
1384	CRAT	1	0	0	0	0	0	0	1	0	0	0	0	0	0	0	0	0	0	0	0	0	0
140465	MYL6B	1	0	0	0	0	0	0	0	0	0	0	0	0	0	0	0	0	0	0	0	0	0
4218	RAB8A	1	1	1	0	1	1	1	1	0	1	1	0	1	0	0	0	0	1	1	0	0	0
3421	IDH3G	1	0	0	0	0	1	0	1	0	0	0	0	0	0	0	0	0	0	0	1	0	0
6189	RPS3A	1	0	0	1	0	0	0	0	0	0	0	0	0	0	0	0	0	0	0	0	0	0
7520	XRCC5	1	0	0	0	0	0	0	1	0	0	0	0	0	0	0	0	0	0	0	0	0	0
54927	CHCHD3	1	0	0	0	0	0	0	1	0	0	0	0	0	0	0	0	0	0	0	0	0	0
31	ACACA	1	0	0	1	0	1	0	0	0	0	0	1	0	0	0	0	0	0	0	1	0	0
25782	RAB3GAP2	1	1	1	0	0	0	0	1	0	0	0	0	0	0	0	0	0	0	0	0	0	0
162	AP1B1	1	1	1	0	0	0	0	0	0	1	0	0	0	0	0	0	0	0	0	0	0	0
818	CAMK2G	1	0	1	1	0	1	0	0	1	0	1	1	0	1	0	1	0	0	0	0	0	0
51257	MARCHF2;MARCH2	1	0	0	0	0	0	0	0	0	0	0	0	0	0	0	0	0	0	0	0	0	0
956	ENTPD3	1	0	0	0	0	0	0	0	0	0	0	0	0	0	0	0	0	0	0	0	0	0
2734	GLG1	1	0	0	0	0	0	0	0	0	0	0	0	0	0	0	0	0	0	0	0	1	0
1456	CSNK1G3	1	0	0	0	0	0	0	0	0	0	0	0	0	0	0	0	0	0	0	0	0	0
83858	ATAD3B	1	0	0	0	0	0	0	0	0	0	0	0	0	0	0	0	0	0	0	0	0	0
91137	SLC25A46	1	0	0	0	0	0	0	1	0	0	0	0	0	0	0	0	1	0	0	0	1	0
23521	RPL13A	1	0	0	1	0	0	0	0	0	0	0	0	0	0	0	0	0	0	0	0	0	0
9567	GTPBP1	1	0	0	0	0	0	0	0	0	0	0	0	0	0	0	0	0	0	0	0	0	0
23256	SCFD1	1	1	0	0	1	0	0	0	0	0	0	0	1	0	0	0	0	0	0	0	0	0
271	AMPD2	1	0	0	0	0	0	0	0	0	0	0	0	0	0	0	0	0	0	0	0	0	0
57130	ATP13A1	1	0	1	0	0	0	0	0	0	0	0	1	0	1	0	0	0	0	0	0	0	0
11311	VPS45	1	0	0	1	0	0	0	0	0	0	0	0	0	0	0	0	0	0	0	0	0	0
9194	SLC16A7	1	0	0	0	0	0	0	0	0	0	0	0	0	1	0	0	0	0	0	0	0	0
79901	CYBRD1	1	0	0	0	0	0	0	0	0	0	0	0	0	0	0	0	0	0	0	0	0	0
966	CD59	1	1	0	0	0	0	0	0	0	0	0	0	0	0	0	0	0	0	0	0	0	0
145567	TTC7B	1	0	1	0	0	1	0	0	0	0	0	0	0	0	0	0	0	0	0	0	0	0
28970	C11orf54	1	0	0	0	0	0	0	0	0	0	0	0	0	0	0	0	0	0	0	0	0	0
114971	PTPMT1	1	0	0	0	0	0	0	0	0	0	0	0	0	0	0	0	0	0	0	0	0	0
6139	RPL17	1	0	0	1	0	0	0	0	0	0	0	0	0	0	0	0	0	0	0	0	0	0
51295	ECSIT	1	0	0	0	0	1	0	1	0	0	0	0	0	0	0	0	0	0	0	0	0	0
23167	EFR3A	1	0	1	0	0	1	0	0	0	0	0	0	0	0	0	0	0	0	0	0	0	0
56997	ADCK3;COQ8A	1	0	0	0	0	0	0	0	0	0	0	0	0	0	0	0	0	0	0	0	0	0
149371	EXOC8	1	1	1	0	0	0	0	0	0	1	0	0	1	0	0	0	0	1	0	0	0	0
488	ATP2A2	1	0	1	0	1	1	1	0	0	1	1	1	0	1	0	0	0	0	0	0	0	0
6741	SSB	1	0	0	0	0	0	0	0	0	0	0	0	0	0	0	0	0	0	0	0	0	0
9167	COX7A2L	1	0	0	1	0	1	0	1	0	0	0	0	0	1	0	0	0	0	0	0	0	0
9789	SPCS2	1	1	0	1	0	0	0	1	0	0	0	0	0	0	0	0	0	0	0	0	0	0
22866	CNKSR2	1	0	0	0	0	0	0	0	0	0	0	1	0	0	0	0	1	0	0	0	0	0
148808	MFSD4;MFSD4A	1	0	0	0	0	0	0	0	0	0	0	0	0	0	0	0	0	0	0	0	0	0
26580	BSCL2	1	0	0	0	0	0	0	0	0	0	0	0	0	0	0	0	0	0	0	0	0	0
23157	SEPTIN6;SEPT6	1	0	0	0	0	0	0	0	0	0	0	0	0	0	0	0	0	0	0	0	0	0
4301	MLLT4;AFDN	1	0	1	0	0	0	0	0	0	0	0	1	0	0	0	0	1	1	0	0	0	0
8078	USP5	1	0	0	0	0	0	0	0	0	0	0	0	0	0	0	0	0	0	0	0	0	0
814	CAMK4	1	0	0	0	0	0	0	0	1	0	0	1	0	0	0	0	0	0	0	0	1	0
292	SLC25A5	1	0	0	1	0	1	0	1	0	0	0	0	0	1	0	0	0	0	0	0	0	0
6506	SLC1A2	1	0	0	1	0	1	0	0	1	0	1	1	0	1	1	0	0	0	0	0	1	0
11031	RAB31	1	1	1	0	1	0	0	0	0	0	1	0	1	0	0	0	0	1	0	0	0	0
6876	TAGLN	1	0	0	0	0	0	0	0	0	0	0	0	0	0	0	0	0	0	0	0	0	0
10972	TMED10	1	1	1	0	1	0	0	1	0	1	1	0	1	0	0	0	0	0	0	0	0	0
23395	LARS2	1	0	0	1	0	0	0	0	0	0	0	0	0	0	0	0	0	0	0	0	0	0
6529	SLC6A1	1	0	0	0	1	0	1	0	1	0	1	0	0	1	1	0	1	0	0	0	1	0
27429	HTRA2	1	0	0	1	0	1	0	1	0	0	0	0	0	0	0	0	0	0	0	0	1	0
79188	TMEM43	1	0	0	0	0	0	0	0	0	0	0	0	0	0	0	0	0	0	0	0	0	0
26507	CNNM1	1	0	0	0	0	0	0	0	0	0	0	0	0	0	0	0	0	0	0	0	0	0
6389	SDHA	1	0	0	0	0	1	0	0	0	0	0	0	0	0	0	0	0	0	0	1	0	0
79896	THNSL1	1	0	0	0	0	0	0	0	0	0	0	0	0	0	0	0	0	0	0	0	0	0
51560	RAB6B	1	1	0	0	0	0	0	0	0	1	0	0	1	0	0	0	0	1	0	0	0	0
6137	RPL13	1	0	0	1	0	0	0	0	0	0	0	0	0	0	0	0	0	0	0	0	0	0
92259	MRPS36	1	0	0	1	0	1	0	0	0	0	0	0	0	0	0	0	0	0	0	1	0	0
83692	CD99L2	1	0	0	0	0	0	0	0	0	0	0	0	0	0	0	0	0	0	0	0	1	0
9568	GABBR2	1	0	0	0	0	0	0	0	1	0	1	1	0	0	0	0	0	0	0	0	0	0
6731	SRP72	1	1	1	1	0	0	0	1	0	0	0	0	0	0	0	0	0	0	0	0	0	0
150209	AIFM3	1	0	0	0	0	0	0	0	0	0	0	0	0	0	0	0	0	0	0	0	0	0
6323	SCN1A	1	0	0	1	0	0	0	0	0	0	0	1	0	1	0	0	0	0	0	0	1	0
2824	GPM6B	1	0	0	0	1	0	0	0	0	0	1	0	0	0	0	0	0	0	0	0	0	0
481	ATP1B1	1	1	1	1	0	1	0	0	0	0	0	1	0	1	0	0	0	0	0	0	0	0
23196	FAM120A	1	0	0	0	0	0	0	0	0	0	0	0	0	0	0	0	0	0	0	0	0	0
5912	RAP2B	1	0	0	0	0	0	0	0	0	0	0	0	0	0	0	0	0	0	0	0	0	0
6125	RPL5	1	0	0	1	0	0	0	0	0	0	0	0	0	0	0	0	0	0	0	0	0	0
11112	HIBADH	1	0	0	1	0	0	0	0	0	0	0	0	0	0	0	0	0	0	0	0	0	0
2782	GNB1	1	0	0	0	0	1	0	0	1	0	1	1	0	1	0	0	0	0	0	0	0	0
9379	NRXN2	1	0	1	0	0	0	0	0	1	0	1	1	0	0	0	0	1	0	1	0	1	0
80755	AARSD1	1	0	0	1	0	0	0	0	0	0	0	0	0	0	0	0	0	0	0	0	0	0
8607	RUVBL1	1	0	0	0	0	0	0	0	0	0	0	0	0	0	0	0	0	0	0	0	0	0
55529	TMEM55A;PIP4P2	1	0	0	0	1	0	0	0	0	0	0	0	0	0	0	0	0	0	0	0	0	0
51014	TMED7	1	1	0	0	0	0	0	0	0	1	0	0	1	0	0	0	0	0	0	0	0	0
4139	MARK1	1	0	0	0	0	0	0	0	0	1	0	0	0	0	0	1	0	0	0	0	0	0
2180	ACSL1	1	0	0	1	0	1	0	0	0	0	0	0	0	0	0	0	0	0	0	1	0	0
5692	PSMB4	1	0	0	1	0	1	0	0	0	0	0	1	0	1	0	0	0	0	0	0	0	0
1607	DGKB	1	0	0	0	0	1	0	0	0	0	0	0	0	0	0	0	0	0	0	0	0	0
6861	SYT5	1	0	1	0	1	0	0	0	0	0	1	0	0	0	1	0	0	0	0	0	0	0
57026	PDXP	1	0	0	0	0	0	0	0	0	0	0	0	0	0	0	0	0	0	0	0	0	0
81889	FAHD1	1	0	0	0	0	1	0	0	0	0	0	0	0	0	0	0	0	0	0	1	0	0
9342	SNAP29	1	1	1	0	0	0	0	0	0	1	1	0	0	0	0	0	0	0	0	0	0	0
9545	RAB3D	1	1	1	0	1	0	0	0	0	1	0	0	0	0	0	0	0	0	0	0	0	0
4535	MT-ND1	1	0	0	0	0	1	0	1	0	0	0	0	0	0	0	0	0	0	0	0	0	0
10645	CAMKK2	1	0	0	0	0	0	0	0	1	0	0	1	0	1	0	0	0	0	0	0	0	0
78991	PCYOX1L	1	0	0	0	0	0	0	0	0	0	0	0	0	0	0	0	0	0	0	0	0	0
92609	TIMM50	1	1	0	0	0	0	0	1	0	0	0	0	0	0	0	0	0	0	0	0	0	0
7163	TPD52	1	1	1	0	0	0	0	0	0	0	0	0	0	0	0	0	0	0	0	0	0	0
26059	ERC2	1	0	1	0	0	0	1	0	0	0	1	0	0	0	0	0	1	0	0	0	0	0
9652	TTC37	1	0	0	0	0	0	0	0	0	0	0	0	0	0	0	0	0	0	0	0	0	0
2058	EPRS1;EPRS	1	0	0	1	0	0	0	0	0	0	0	0	0	0	0	0	0	0	0	0	0	0
23597	ACOT9	1	0	0	1	0	1	0	0	0	0	0	0	0	0	0	0	0	0	0	1	0	0
283871	PGP	1	0	0	0	0	0	0	0	0	0	0	0	0	0	0	0	0	0	0	0	0	0
22941	SHANK2	1	0	0	0	0	0	1	0	1	0	0	0	0	0	0	1	1	0	0	0	1	0
6857	SYT1	1	1	1	0	1	0	1	0	1	1	1	0	0	0	1	0	0	0	0	0	1	0
51761	ATP8A2	1	0	0	0	0	0	0	0	0	0	0	1	0	1	0	1	0	0	0	0	1	0
5306	PITPNA	1	0	0	1	0	0	0	0	0	0	0	0	0	0	0	0	0	0	0	0	0	0
23385	NCSTN	1	0	0	1	0	1	1	0	0	0	0	1	0	0	0	0	0	0	0	0	1	0
57403	RAB22A	1	1	0	0	0	0	0	0	0	1	0	0	0	0	0	0	0	1	0	0	0	0
9026	HIP1R	1	1	0	0	1	0	0	1	0	0	0	0	0	0	0	0	0	0	0	0	0	0
146330	FBXL16	1	0	0	0	0	0	0	0	0	0	0	0	0	0	0	0	0	0	0	0	0	0
8724	SNX3	1	0	1	0	1	0	0	0	0	1	0	0	1	0	0	1	0	1	0	0	0	0
3188	HNRNPH2	1	0	0	0	0	0	0	0	0	0	0	0	0	0	0	0	0	0	0	0	0	0
4869	NPM1	1	1	0	1	0	0	0	0	0	1	0	1	0	0	0	0	0	0	1	0	0	0
26047	CNTNAP2	1	0	0	0	0	0	0	0	0	0	0	0	0	1	0	0	0	0	0	0	1	0
23787	MTCH1	1	0	0	0	0	0	0	0	0	0	0	0	0	0	0	0	0	0	0	0	0	0
2562	GABRB3	1	0	0	0	0	1	0	0	1	0	1	0	0	1	0	0	1	0	0	0	0	0
8502	PKP4	1	0	0	0	0	0	0	0	0	0	0	0	0	0	0	0	0	0	0	0	0	0
57512	GPR158	1	0	0	0	0	0	0	0	0	0	0	0	0	0	0	0	0	0	0	0	0	0
153090	DAB2IP	1	0	0	0	0	0	0	0	0	0	0	1	0	0	0	1	0	0	0	0	0	0
6000	RGS7	1	0	0	0	0	0	0	0	0	0	0	1	0	0	0	0	0	0	0	0	0	0
23647	ARFIP2	1	1	0	0	0	0	0	1	0	0	0	0	0	0	0	0	0	0	0	0	0	0
54946	SLC41A3	1	0	0	0	0	0	0	0	0	0	0	0	0	0	0	0	0	0	0	0	0	0
1453	CSNK1D	1	1	0	1	0	0	0	1	0	1	0	0	1	0	0	0	0	0	0	0	0	0
4685	NCAM2	1	0	0	0	0	1	0	0	0	0	0	0	0	0	0	0	0	0	0	0	1	0
1508	CTSB	1	0	0	0	0	0	0	0	0	0	0	0	0	0	0	0	0	0	0	0	0	0
22883	CLSTN1	1	0	1	0	0	0	1	0	0	0	1	0	0	0	0	1	0	1	1	0	0	0
51552	RAB14	1	1	1	0	0	0	0	0	0	1	0	0	1	0	0	0	0	1	0	0	0	0
4710	NDUFB4	1	0	0	0	0	1	0	1	0	0	0	0	0	0	0	0	0	0	0	0	0	0
29957	SLC25A24	1	0	0	0	0	0	0	1	0	0	0	0	0	0	0	0	0	0	0	0	0	0
5865	RAB3B	1	1	1	0	1	0	0	0	0	1	1	0	0	0	0	0	0	0	0	0	0	0
1743	DLST	1	0	0	1	0	1	0	0	0	0	0	0	0	0	0	0	0	0	0	1	0	0
4905	NSF	1	1	1	0	1	0	0	0	1	1	0	1	1	1	1	0	0	1	0	0	0	0
10657	KHDRBS1	1	0	0	0	0	0	0	0	0	0	0	0	0	0	0	0	0	0	0	0	0	0
5413	SEPT5;SEPTIN5	1	0	1	0	1	1	1	0	0	1	1	0	0	0	0	0	0	0	0	0	1	0
55269	PSPC1	1	0	0	0	0	0	0	0	0	0	0	0	0	0	0	0	0	0	0	0	0	0
26575	RGS17	1	0	0	0	0	0	0	0	0	0	0	1	0	0	0	0	0	0	0	0	0	0
53616	ADAM22	1	0	0	0	0	0	0	0	0	0	0	0	0	0	0	0	0	0	0	0	0	0
11021	RAB35	1	1	1	0	0	0	0	1	0	0	0	0	0	0	0	0	0	1	0	0	0	0
3189	HNRNPH3	1	0	0	0	0	0	0	0	0	0	0	0	0	0	0	0	0	0	0	0	0	0
57468	SLC12A5	1	0	0	0	0	0	0	0	0	0	1	0	0	1	0	0	0	0	0	0	1	0
57180	ACTR3B	1	0	0	0	0	0	0	0	0	0	0	0	0	0	0	0	0	0	0	0	0	0
3187	HNRNPH1	1	0	0	1	0	0	0	0	0	0	0	0	0	0	0	0	0	0	0	0	0	0
2596	GAP43	1	0	0	1	0	0	0	0	0	0	0	0	0	0	0	1	0	0	0	0	0	0
5101	PCDH9	1	0	0	0	0	0	0	0	0	0	0	0	0	0	0	0	0	0	0	0	0	0
9885	OSBPL2	1	0	0	0	0	0	0	0	0	1	0	0	0	0	0	0	0	0	0	0	0	0
5581	PRKCE	1	0	0	0	1	0	1	0	0	0	0	1	0	0	0	0	0	0	0	0	1	0
386617	KCTD8	1	0	0	0	0	0	0	0	0	0	0	0	0	0	0	0	0	0	0	0	0	0
63027	SLC22A23	1	0	0	0	0	0	0	0	0	0	0	0	0	0	0	0	0	0	0	0	0	0
23092	ARHGAP26	1	0	0	0	0	0	0	0	0	0	0	0	0	0	0	0	0	0	0	0	0	0
3706	ITPKA	1	0	0	0	0	1	1	0	0	0	0	0	0	0	0	1	1	0	0	0	0	0
535	ATP6V0A1	1	0	0	0	0	1	0	0	0	1	0	1	0	1	1	0	0	0	0	0	0	0
5908	RAP1B	1	0	0	0	1	0	1	0	0	0	1	1	0	0	0	0	0	0	0	0	0	0
57554	LRRC7	1	0	1	0	0	0	0	0	0	0	0	0	0	0	0	1	0	0	1	0	0	0
286205	SCAI	1	0	0	0	0	0	0	0	0	0	0	0	0	0	0	0	0	0	0	0	0	0
8310	ACOX3	1	0	0	0	0	0	0	1	0	0	0	1	0	0	0	0	0	0	0	1	0	0
55118	CRTAC1	1	0	0	0	0	0	0	0	0	0	0	0	0	0	0	0	0	0	0	0	0	0
57460	PPM1H	1	0	0	0	0	0	0	0	0	0	0	0	0	0	0	0	0	0	0	0	0	0
443	ASPA	1	0	0	1	0	0	0	0	0	0	0	0	0	0	0	0	0	0	0	1	0	0
4712	NDUFB6	1	0	0	0	0	1	0	1	0	0	0	0	0	0	0	0	0	0	0	0	0	0
57599	WDR48	1	0	0	0	0	0	0	0	0	0	0	0	0	0	0	0	0	0	0	0	0	0
5577	PRKAR2B	1	0	0	0	0	0	1	0	1	0	0	1	0	1	0	0	0	0	0	0	1	0
80142	PTGES2	1	0	1	1	0	0	0	0	0	0	0	1	0	0	0	0	0	0	0	0	0	0
283450	HECTD4	1	0	0	0	0	0	0	0	0	0	0	0	0	0	0	0	0	0	0	0	0	0
81615	TMEM163	1	0	0	0	0	0	0	0	0	0	0	0	0	0	0	0	0	0	0	0	0	0
57037	ANKMY2	1	0	0	0	0	0	0	0	0	0	0	0	0	0	0	0	0	0	0	0	0	0
2550	GABBR1	1	0	0	0	1	0	1	0	1	0	1	1	0	1	0	0	0	0	0	0	0	0
192683	SCAMP5	1	0	1	0	1	0	0	0	0	0	0	0	0	0	0	0	0	0	0	0	0	0
6855	SYP	1	0	0	0	1	0	1	0	0	1	1	0	0	0	1	0	0	0	0	0	0	0
1653	DDX1	1	0	0	1	0	0	0	1	0	0	0	0	0	0	0	0	0	0	0	0	0	0
54495	TMX3	1	0	0	0	0	0	0	0	0	0	0	0	0	0	0	0	0	0	0	0	0	0
2823	GPM6A	1	0	0	0	0	0	0	0	0	0	0	0	0	1	0	1	1	0	0	0	0	0
8536	CAMK1	1	0	0	0	0	0	0	0	1	0	0	1	0	0	0	1	0	0	0	0	0	0
1642	DDB1	1	0	0	0	0	0	0	0	0	0	0	0	0	0	0	0	0	0	0	0	0	0
5464	PPA1	1	0	0	1	0	1	0	0	0	0	0	0	0	0	0	0	0	0	0	0	0	0
6717	SRI	1	0	0	0	1	0	0	0	0	0	0	1	0	1	0	0	0	0	0	0	0	0
27089	UQCRQ	1	0	0	0	0	1	0	0	0	0	0	0	0	0	0	0	0	0	0	0	0	0
26275	HIBCH	1	0	0	1	0	0	0	0	0	0	0	0	0	0	0	0	0	0	0	1	0	0
5867	RAB4A	1	1	0	0	1	0	0	0	0	0	0	0	0	0	0	0	0	1	0	0	0	0
1892	ECHS1	1	0	0	1	0	0	0	0	0	0	0	0	0	0	0	0	0	0	0	1	0	0
11140	CDC37	1	1	0	0	0	0	0	1	0	0	0	1	0	0	0	0	0	0	0	0	0	0
50944	SHANK1	1	0	0	0	0	0	1	0	1	0	0	1	0	1	0	1	1	0	1	0	1	0
513	ATP5D;ATP5F1D	1	0	0	0	0	1	0	1	0	0	0	0	0	0	0	0	0	0	0	0	0	0
9900	SV2A	1	0	1	0	1	0	0	0	0	0	1	0	0	1	0	0	0	0	0	0	0	0
1742	DLG4	1	0	1	1	1	1	1	1	1	1	1	1	0	1	0	1	1	0	1	0	1	0
83658	DYNLRB1	1	0	0	0	0	0	0	0	0	0	0	0	0	0	0	0	0	0	0	0	0	0
6175	RPLP0	1	0	0	1	0	0	0	0	0	0	0	0	0	0	0	0	0	0	0	0	0	0
10128	LRPPRC	1	0	0	1	0	1	0	0	0	1	0	0	0	0	0	0	0	0	0	0	0	0
6146	RPL22	1	0	0	1	0	0	1	0	0	0	0	0	0	0	0	0	0	0	0	0	0	0
116442	RAB39B	1	1	0	0	0	1	0	0	0	0	0	0	0	0	0	0	1	0	0	0	0	0
164	AP1G1	1	1	1	0	1	0	0	0	0	1	0	0	1	0	0	0	0	0	0	0	0	0
6002	RGS12	1	0	0	0	0	0	0	0	0	0	0	0	0	0	0	0	0	0	0	0	0	0
8671	SLC4A4	1	0	1	0	0	0	0	0	0	0	0	0	0	1	0	0	0	0	0	0	0	0
18	ABAT	1	0	0	0	1	0	0	0	1	0	1	0	0	1	1	0	0	0	0	0	1	0
6128	RPL6	1	0	0	1	0	0	0	0	0	0	0	0	0	0	0	0	0	0	0	0	0	0
4644	MYO5A	1	1	1	0	0	0	0	0	0	1	0	0	1	0	0	0	0	1	0	0	0	0
83787	ARMC10	1	0	0	0	0	0	0	0	0	0	0	0	0	0	0	0	0	0	0	0	0	0
9868	TOMM70;TOMM70A	1	1	1	1	0	0	0	1	0	0	0	0	0	1	0	0	0	0	0	0	0	0
5690	PSMB2	1	0	0	1	0	1	0	0	0	0	0	1	0	1	0	0	0	0	0	0	0	0
8522	GAS7	1	0	0	0	0	0	0	0	0	0	0	0	0	0	0	0	0	0	0	0	0	0
4952	OCRL	1	1	0	0	0	1	0	0	0	0	0	0	0	0	0	0	0	0	0	0	0	0
10935	PRDX3	1	0	0	1	0	0	0	1	0	0	0	0	0	1	0	0	0	0	0	0	0	0
25979	DHRS7B	1	0	0	0	0	1	0	0	0	0	0	0	0	0	0	0	0	0	0	0	0	0
5693	PSMB5	1	0	0	1	0	1	0	0	0	0	0	1	0	1	0	0	0	0	0	0	0	0
10396	ATP8A1	1	0	0	0	0	0	0	0	0	0	0	1	0	1	0	0	0	0	0	0	1	0
10632	ATP5MG;ATP5L	1	0	0	0	0	1	0	0	0	0	0	0	0	0	0	0	0	0	0	0	0	0
2923	PDIA3	1	0	0	0	0	0	0	0	0	0	0	0	0	0	0	0	0	0	0	0	0	0
5878	RAB5C	1	1	0	0	1	0	0	0	0	0	0	0	0	0	0	0	0	1	0	0	0	0
4047	LSS	1	0	0	0	0	0	0	0	0	0	0	0	0	0	0	0	0	0	0	0	0	0
25791	NGEF	1	0	0	1	0	0	0	0	0	0	0	0	0	0	0	1	0	0	0	0	0	0
23788	MTCH2	1	0	0	0	0	0	0	1	0	0	0	0	0	0	0	0	0	0	0	0	0	0
11069	RAPGEF4	1	0	1	0	1	0	0	0	0	0	1	1	0	0	1	0	0	0	0	0	0	0
7416	VDAC1	1	0	0	0	0	1	0	1	0	0	0	0	0	1	0	0	0	0	0	1	0	0
817	CAMK2D	1	0	0	1	0	1	0	0	1	0	0	1	0	1	0	0	0	0	0	0	0	0
6821	SUOX	1	0	0	0	0	0	0	0	0	0	0	0	0	0	0	0	0	0	0	0	0	0
6157	RPL27A	1	0	0	1	0	0	0	0	0	0	0	0	0	0	0	0	0	0	0	0	0	0
6136	RPL12	1	0	0	1	0	0	0	0	0	0	0	0	0	0	0	0	0	0	0	0	0	0
25851	TECPR1	1	0	0	0	0	0	0	0	0	0	0	0	0	0	0	0	0	0	0	0	0	0

## Sheet: Enrichment
GroupID	Category	Term	Description	LogP	Log(q-value)	InTerm_InList	Genes	Symbols
1_Summary	Reactome Gene Sets	R-HSA-8873719	RAB geranylgeranylation	-25.943	-21.5949	25/63	4218,5861,5864,5865,5867,5868,5870,5874,5878,8766,9230,9545,10890,11021,11031,51552,51560,51762,53916,57403,81876,115827,116442,201475,326624,162,163,164,481,1174,1315,3313,4074,4869,4905,5195,6731,7249,8218,9131,9512,9784,9789,9804,9868,10134,10531,10972,11140,22895,22999,23203,23256,23647,23673,25782,25813,29927,30849,51014,51608,54332,54732,55333,55973,59283,92609,128866,131118,966,1453,1759,3…	RAB8A,RAB1A,RAB3A,RAB3B,RAB4A,RAB5A,RAB6A,RAB27B,RAB5C,RAB11A,RAB11B,RAB3D,RAB10,RAB35,RAB31,RAB14,RAB6B,RAB8B,RAB4B,RAB22A,RAB1B,RAB3C,RAB39B,RAB12,RAB37,AP1B1,AP2B1,AP1G1,ATP1B1,AP1S1,COPB1,HSPA9,M6PR,NPM1,NSF,PEX14,SRP72,TSC2,CLTCL1,AIFM1,PMPCB,SNX17,SPCS2,TOMM20,TOMM70,BCAP31,PITRM1,TMED10,CDC37,RPH3A,RIMS1,PMPCA,SCFD1,ARFIP2,STX12,RAB3GAP2,SAMM50,SEC61A1,PIK3R4,TMED7,GET4,GDAP1,TMED9,SYNJ2BP…
1_Member	Reactome Gene Sets	R-HSA-8873719	RAB geranylgeranylation	-25.943	-21.5949	25/63	4218,5861,5864,5865,5867,5868,5870,5874,5878,8766,9230,9545,10890,11021,11031,51552,51560,51762,53916,57403,81876,115827,116442,201475,326624	RAB8A,RAB1A,RAB3A,RAB3B,RAB4A,RAB5A,RAB6A,RAB27B,RAB5C,RAB11A,RAB11B,RAB3D,RAB10,RAB35,RAB31,RAB14,RAB6B,RAB8B,RAB4B,RAB22A,RAB1B,RAB3C,RAB39B,RAB12,RAB37
1_Member	GO Biological Processes	GO:0006886	intracellular protein transport	-21.2669	-17.8219	57/641	162,163,164,481,1174,1315,3313,4074,4218,4869,4905,5195,5861,5868,5870,5874,5878,6731,7249,8218,8766,9131,9512,9784,9789,9804,9868,10134,10531,10972,11031,11140,22895,22999,23203,23256,23647,23673,25782,25813,29927,30849,51014,51552,51560,51608,51762,54332,54732,55333,55973,57403,59283,81876,92609,128866,131118	AP1B1,AP2B1,AP1G1,ATP1B1,AP1S1,COPB1,HSPA9,M6PR,RAB8A,NPM1,NSF,PEX14,RAB1A,RAB5A,RAB6A,RAB27B,RAB5C,SRP72,TSC2,CLTCL1,RAB11A,AIFM1,PMPCB,SNX17,SPCS2,TOMM20,TOMM70,BCAP31,PITRM1,TMED10,RAB31,CDC37,RPH3A,RIMS1,PMPCA,SCFD1,ARFIP2,STX12,RAB3GAP2,SAMM50,SEC61A1,PIK3R4,TMED7,RAB14,RAB6B,GET4,RAB8B,GDAP1,TMED9,SYNJ2BP,BCAP29,RAB22A,CACNG8,RAB1B,TIMM50,CHMP4B,DNAJC19
1_Member	Reactome Gene Sets	R-HSA-199991	Membrane Trafficking	-19.6136	-16.6079	54/623	162,163,164,966,1174,1315,1453,1759,3797,4074,4218,4644,4905,4952,5861,5864,5867,5868,5870,5874,5878,6857,7163,7249,8218,8729,8766,8867,9026,9230,9342,9371,10640,10890,10972,11021,11031,23256,23637,23647,25782,27243,29993,51014,51552,51560,51762,54732,55738,81876,116442,128866,149371,201475	AP1B1,AP2B1,AP1G1,CD59,AP1S1,COPB1,CSNK1D,DNM1,KIF3C,M6PR,RAB8A,MYO5A,NSF,OCRL,RAB1A,RAB3A,RAB4A,RAB5A,RAB6A,RAB27B,RAB5C,SYT1,TPD52,TSC2,CLTCL1,GBF1,RAB11A,SYNJ1,HIP1R,RAB11B,SNAP29,KIF3B,EXOC5,RAB10,TMED10,RAB35,RAB31,SCFD1,RABGAP1,ARFIP2,RAB3GAP2,CHMP2A,PACSIN1,TMED7,RAB14,RAB6B,RAB8B,TMED9,ARFGAP1,RAB1B,RAB39B,CHMP4B,EXOC8,RAB12
1_Member	Reactome Gene Sets	R-HSA-5653656	Vesicle-mediated transport	-19.1291	-16.2435	55/662	162,163,164,966,1174,1315,1453,1759,3797,4035,4074,4218,4644,4905,4952,5861,5864,5867,5868,5870,5874,5878,6857,7163,7249,8218,8729,8766,8867,9026,9230,9342,9371,10640,10890,10972,11021,11031,23256,23637,23647,25782,27243,29993,51014,51552,51560,51762,54732,55738,81876,116442,128866,149371,201475	AP1B1,AP2B1,AP1G1,CD59,AP1S1,COPB1,CSNK1D,DNM1,KIF3C,LRP1,M6PR,RAB8A,MYO5A,NSF,OCRL,RAB1A,RAB3A,RAB4A,RAB5A,RAB6A,RAB27B,RAB5C,SYT1,TPD52,TSC2,CLTCL1,GBF1,RAB11A,SYNJ1,HIP1R,RAB11B,SNAP29,KIF3B,EXOC5,RAB10,TMED10,RAB35,RAB31,SCFD1,RABGAP1,ARFIP2,RAB3GAP2,CHMP2A,PACSIN1,TMED7,RAB14,RAB6B,RAB8B,TMED9,ARFGAP1,RAB1B,RAB39B,CHMP4B,EXOC8,RAB12
1_Member	Reactome Gene Sets	R-HSA-9007101	Rab regulation of trafficking	-14.79	-12.5353	22/120	4218,5861,5864,5867,5868,5870,5874,5878,7249,8766,9230,10890,11021,11031,23637,25782,51552,51560,51762,81876,116442,201475	RAB8A,RAB1A,RAB3A,RAB4A,RAB5A,RAB6A,RAB27B,RAB5C,TSC2,RAB11A,RAB11B,RAB10,RAB35,RAB31,RABGAP1,RAB3GAP2,RAB14,RAB6B,RAB8B,RAB1B,RAB39B,RAB12
1_Member	Reactome Gene Sets	R-HSA-8876198	RAB GEFs exchange GTP for GDP on RABs	-11.8586	-9.8223	17/89	4218,5861,5864,5868,5870,5874,5878,10890,11021,11031,25782,51552,51560,51762,81876,116442,201475	RAB8A,RAB1A,RAB3A,RAB5A,RAB6A,RAB27B,RAB5C,RAB10,RAB35,RAB31,RAB3GAP2,RAB14,RAB6B,RAB8B,RAB1B,RAB39B,RAB12
1_Member	Reactome Gene Sets	R-HSA-8854214	TBC/RABGAPs	-10.7475	-8.78501	12/42	4218,5867,5868,5870,5878,7249,8766,9230,11021,23637,51560,51762	RAB8A,RAB4A,RAB5A,RAB6A,RAB5C,TSC2,RAB11A,RAB11B,RAB35,RABGAP1,RAB6B,RAB8B
2_Summary	GO Biological Processes	GO:0140352	export from cell	-23.5408	-19.7948	49/416	162,164,481,818,1174,2281,4074,4218,4905,5413,5532,5799,5861,5864,5865,6543,6546,6548,6616,6857,6861,8671,8766,8867,9024,9230,9342,9378,9379,9522,9545,9900,10640,10890,10972,11031,11069,11315,22895,22999,26059,51762,80331,80725,112476,115827,149371,192683,201475,4513,7163,80142,673,682,1742,4301,4644,5911,6731,8723,8724,8831,9784,9804,9863,9868,11021,22883,23167,25782,25813,29927,29993,51552,5160…	AP1B1,AP1G1,ATP1B1,CAMK2G,AP1S1,FKBP1B,M6PR,RAB8A,NSF,SEPTIN5,PPP3CB,PTPRN2,RAB1A,RAB3A,RAB3B,SLC8A2,SLC8A1,SLC9A1,SNAP25,SYT1,SYT5,SLC4A4,RAB11A,SYNJ1,BRSK2,RAB11B,SNAP29,NRXN1,NRXN2,SCAMP1,RAB3D,SV2A,EXOC5,RAB10,TMED10,RAB31,RAPGEF4,PARK7,RPH3A,RIMS1,ERC2,RAB8B,DNAJC5,SRCIN1,PRRT2,RAB3C,EXOC8,SCAMP5,RAB12,COX2,TPD52,PTGES2,BRAF,BSG,DLG4,AFDN,MYO5A,RAP2A,SRP72,SNX4,SNX3,SYNGAP1,SNX17,TOMM20,MAGI…
2_Member	GO Biological Processes	GO:0140352	export from cell	-23.5408	-19.7948	49/416	162,164,481,818,1174,2281,4074,4218,4905,5413,5532,5799,5861,5864,5865,6543,6546,6548,6616,6857,6861,8671,8766,8867,9024,9230,9342,9378,9379,9522,9545,9900,10640,10890,10972,11031,11069,11315,22895,22999,26059,51762,80331,80725,112476,115827,149371,192683,201475	AP1B1,AP1G1,ATP1B1,CAMK2G,AP1S1,FKBP1B,M6PR,RAB8A,NSF,SEPTIN5,PPP3CB,PTPRN2,RAB1A,RAB3A,RAB3B,SLC8A2,SLC8A1,SLC9A1,SNAP25,SYT1,SYT5,SLC4A4,RAB11A,SYNJ1,BRSK2,RAB11B,SNAP29,NRXN1,NRXN2,SCAMP1,RAB3D,SV2A,EXOC5,RAB10,TMED10,RAB31,RAPGEF4,PARK7,RPH3A,RIMS1,ERC2,RAB8B,DNAJC5,SRCIN1,PRRT2,RAB3C,EXOC8,SCAMP5,RAB12
2_Member	GO Biological Processes	GO:0032940	secretion by cell	-21.6766	-18.0275	44/362	162,164,818,1174,2281,4074,4218,4905,5413,5532,5799,5861,5864,5865,6616,6857,6861,8766,8867,9024,9230,9342,9378,9379,9522,9545,9900,10640,10890,10972,11031,11069,11315,22895,22999,26059,51762,80331,80725,112476,115827,149371,192683,201475	AP1B1,AP1G1,CAMK2G,AP1S1,FKBP1B,M6PR,RAB8A,NSF,SEPTIN5,PPP3CB,PTPRN2,RAB1A,RAB3A,RAB3B,SNAP25,SYT1,SYT5,RAB11A,SYNJ1,BRSK2,RAB11B,SNAP29,NRXN1,NRXN2,SCAMP1,RAB3D,SV2A,EXOC5,RAB10,TMED10,RAB31,RAPGEF4,PARK7,RPH3A,RIMS1,ERC2,RAB8B,DNAJC5,SRCIN1,PRRT2,RAB3C,EXOC8,SCAMP5,RAB12
2_Member	GO Biological Processes	GO:0046903	secretion	-19.6441	-16.6183	47/468	162,164,818,1174,2281,4074,4218,4513,4905,5413,5532,5799,5861,5864,5865,6616,6857,6861,7163,8766,8867,9024,9230,9342,9378,9379,9522,9545,9900,10640,10890,10972,11031,11069,11315,22895,22999,26059,51762,80142,80331,80725,112476,115827,149371,192683,201475	AP1B1,AP1G1,CAMK2G,AP1S1,FKBP1B,M6PR,RAB8A,COX2,NSF,SEPTIN5,PPP3CB,PTPRN2,RAB1A,RAB3A,RAB3B,SNAP25,SYT1,SYT5,TPD52,RAB11A,SYNJ1,BRSK2,RAB11B,SNAP29,NRXN1,NRXN2,SCAMP1,RAB3D,SV2A,EXOC5,RAB10,TMED10,RAB31,RAPGEF4,PARK7,RPH3A,RIMS1,ERC2,RAB8B,PTGES2,DNAJC5,SRCIN1,PRRT2,RAB3C,EXOC8,SCAMP5,RAB12
2_Member	GO Biological Processes	GO:0051668	localization within membrane	-19.2772	-16.3763	48/499	481,673,682,1742,4218,4301,4644,4905,5864,5865,5911,6616,6731,8723,8724,8766,8831,9230,9378,9379,9545,9784,9804,9863,9868,10640,10890,11021,11031,22883,23167,25782,25813,29927,29993,51552,51608,51762,55333,57130,57554,59283,115827,128866,145567,149371,201475,285172	ATP1B1,BRAF,BSG,DLG4,RAB8A,AFDN,MYO5A,NSF,RAB3A,RAB3B,RAP2A,SNAP25,SRP72,SNX4,SNX3,RAB11A,SYNGAP1,RAB11B,NRXN1,NRXN2,RAB3D,SNX17,TOMM20,MAGI2,TOMM70,EXOC5,RAB10,RAB35,RAB31,CLSTN1,EFR3A,RAB3GAP2,SAMM50,SEC61A1,PACSIN1,RAB14,GET4,RAB8B,SYNJ2BP,ATP13A1,LRRC7,CACNG8,RAB3C,CHMP4B,TTC7B,EXOC8,RAB12,FAM126B
2_Member	GO Biological Processes	GO:0006887	exocytosis	-18.4647	-15.6482	32/215	4218,4905,5413,5532,5864,5865,6616,6857,6861,8766,8867,9024,9230,9342,9522,9545,9900,10640,10890,10972,11031,11069,22999,26059,51762,80331,80725,112476,115827,149371,192683,201475	RAB8A,NSF,SEPTIN5,PPP3CB,RAB3A,RAB3B,SNAP25,SYT1,SYT5,RAB11A,SYNJ1,BRSK2,RAB11B,SNAP29,SCAMP1,RAB3D,SV2A,EXOC5,RAB10,TMED10,RAB31,RAPGEF4,RIMS1,ERC2,RAB8B,DNAJC5,SRCIN1,PRRT2,RAB3C,EXOC8,SCAMP5,RAB12
2_Member	GO Biological Processes	GO:0072657	protein localization to membrane	-16.3323	-13.8819	41/430	481,673,682,1742,4218,4301,4644,4905,5864,5865,5911,6616,6731,8766,8831,9230,9378,9379,9545,9804,9863,9868,10640,10890,11031,22883,23167,25782,25813,29927,29993,51608,51762,55333,57130,57554,115827,128866,145567,201475,285172	ATP1B1,BRAF,BSG,DLG4,RAB8A,AFDN,MYO5A,NSF,RAB3A,RAB3B,RAP2A,SNAP25,SRP72,RAB11A,SYNGAP1,RAB11B,NRXN1,NRXN2,RAB3D,TOMM20,MAGI2,TOMM70,EXOC5,RAB10,RAB31,CLSTN1,EFR3A,RAB3GAP2,SAMM50,SEC61A1,PACSIN1,GET4,RAB8B,SYNJ2BP,ATP13A1,LRRC7,RAB3C,CHMP4B,TTC7B,RAB12,FAM126B
2_Member	GO Biological Processes	GO:0140029	exocytic process	-13.6947	-11.5285	17/70	4218,5413,5864,5865,6616,8867,9342,9545,9900,10640,10890,26059,51762,112476,115827,149371,201475	RAB8A,SEPTIN5,RAB3A,RAB3B,SNAP25,SYNJ1,SNAP29,RAB3D,SV2A,EXOC5,RAB10,ERC2,RAB8B,PRRT2,RAB3C,EXOC8,RAB12
2_Member	GO Biological Processes	GO:0009306	protein secretion	-11.6055	-9.59389	18/106	162,164,818,1174,2281,4074,4218,5799,5864,5865,9230,9545,10890,11069,11315,51762,115827,201475	AP1B1,AP1G1,CAMK2G,AP1S1,FKBP1B,M6PR,RAB8A,PTPRN2,RAB3A,RAB3B,RAB11B,RAB3D,RAB10,RAPGEF4,PARK7,RAB8B,RAB3C,RAB12
2_Member	GO Biological Processes	GO:0035592	establishment of protein localization to extracellular region	-11.5333	-9.52563	18/107	162,164,818,1174,2281,4074,4218,5799,5864,5865,9230,9545,10890,11069,11315,51762,115827,201475	AP1B1,AP1G1,CAMK2G,AP1S1,FKBP1B,M6PR,RAB8A,PTPRN2,RAB3A,RAB3B,RAB11B,RAB3D,RAB10,RAPGEF4,PARK7,RAB8B,RAB3C,RAB12
2_Member	GO Biological Processes	GO:0071692	protein localization to extracellular region	-11.0494	-9.07054	18/114	162,164,818,1174,2281,4074,4218,5799,5864,5865,9230,9545,10890,11069,11315,51762,115827,201475	AP1B1,AP1G1,CAMK2G,AP1S1,FKBP1B,M6PR,RAB8A,PTPRN2,RAB3A,RAB3B,RAB11B,RAB3D,RAB10,RAPGEF4,PARK7,RAB8B,RAB3C,RAB12
2_Member	GO Biological Processes	GO:1990778	protein localization to cell periphery	-10.7068	-8.74967	24/226	481,682,1742,4218,4301,4644,4905,5864,5865,5911,6616,8766,9545,10640,10890,11031,22883,23167,29993,51762,115827,145567,201475,285172	ATP1B1,BSG,DLG4,RAB8A,AFDN,MYO5A,NSF,RAB3A,RAB3B,RAP2A,SNAP25,RAB11A,RAB3D,EXOC5,RAB10,RAB31,CLSTN1,EFR3A,PACSIN1,RAB8B,RAB3C,TTC7B,RAB12,FAM126B
2_Member	GO Biological Processes	GO:0022406	membrane docking	-10.5435	-8.60372	16/92	488,4218,5864,5865,6616,6857,8724,9342,9545,10640,10890,23673,51762,115827,149371,201475	ATP2A2,RAB8A,RAB3A,RAB3B,SNAP25,SYT1,SNX3,SNAP29,RAB3D,EXOC5,RAB10,STX12,RAB8B,RAB3C,EXOC8,RAB12
2_Member	GO Biological Processes	GO:0140056	organelle localization by membrane tethering	-10.1694	-8.25834	15/83	488,4218,5864,5865,6616,6857,9342,9545,10640,10890,23673,51762,115827,149371,201475	ATP2A2,RAB8A,RAB3A,RAB3B,SNAP25,SYT1,SNAP29,RAB3D,EXOC5,RAB10,STX12,RAB8B,RAB3C,EXOC8,RAB12
2_Member	GO Biological Processes	GO:0072659	protein localization to plasma membrane	-9.63333	-7.76527	21/193	481,682,4218,4301,4644,4905,5864,5865,5911,8766,9545,10640,10890,11031,23167,29993,51762,115827,145567,201475,285172	ATP1B1,BSG,RAB8A,AFDN,MYO5A,NSF,RAB3A,RAB3B,RAP2A,RAB11A,RAB3D,EXOC5,RAB10,RAB31,EFR3A,PACSIN1,RAB8B,RAB3C,TTC7B,RAB12,FAM126B
2_Member	GO Biological Processes	GO:0048278	vesicle docking	-9.46714	-7.61738	13/65	4218,5864,5865,6616,6857,9545,10640,10890,23673,51762,115827,149371,201475	RAB8A,RAB3A,RAB3B,SNAP25,SYT1,RAB3D,EXOC5,RAB10,STX12,RAB8B,RAB3C,EXOC8,RAB12
2_Member	GO Biological Processes	GO:0006904	vesicle docking involved in exocytosis	-9.20809	-7.39022	11/44	4218,5864,5865,6616,9545,10640,10890,51762,115827,149371,201475	RAB8A,RAB3A,RAB3B,SNAP25,RAB3D,EXOC5,RAB10,RAB8B,RAB3C,EXOC8,RAB12
2_Member	GO Biological Processes	GO:0090150	establishment of protein localization to membrane	-9.1465	-7.34001	21/205	481,673,4218,4301,4905,6616,6731,8766,9230,9804,9868,10890,11031,22883,25782,25813,29927,51608,51762,57130,128866	ATP1B1,BRAF,RAB8A,AFDN,NSF,SNAP25,SRP72,RAB11A,RAB11B,TOMM20,TOMM70,RAB10,RAB31,CLSTN1,RAB3GAP2,SAMM50,SEC61A1,GET4,RAB8B,ATP13A1,CHMP4B
3_Summary	CORUM	CORUM:306	Ribosome, cytoplasmic	-21.5236	-17.9694	24/80	3921,6124,6125,6128,6133,6136,6137,6138,6139,6141,6146,6152,6157,6158,6175,6189,6193,6202,6205,6206,6210,6222,23521,25873,6731,9789,29927,1937,2058,3376,5917,292,3609,4869,443,1743,1892,4967,5160,5690,5692,5693,5718,8604,11112,26275,64087,523,528,51382,5464,23395,23438,92259,5532,9495,163,1742,1759,2043,2596,2932,3265,5306,6323,6326,8218,8874,23129,23385,25791,293,1453,1454,31,2180,3295,3692,6506…	RPSA,RPL4,RPL5,RPL6,RPL9,RPL12,RPL13,RPL15,RPL17,RPL18,RPL22,RPL24,RPL27A,RPL28,RPLP0,RPS3A,RPS5,RPS8,RPS11,RPS12,RPS15A,RPS18,RPL13A,RPL36,SRP72,SPCS2,SEC61A1,EEF1G,EPRS1,IARS1,RARS1,SLC25A5,ILF3,NPM1,ASPA,DLST,ECHS1,OGDH,PDHA1,PSMB2,PSMB4,PSMB5,PSMD12,SLC25A12,HIBADH,HIBCH,MCCC2,ATP6V1A,ATP6V1C1,ATP6V1D,PPA1,LARS2,HARS2,MRPS36,PPP3CB,AKAP5,AP2B1,DLG4,DNM1,EPHA4,GAP43,GSK3B,HRAS,PITPNA,SCN1A,SCN…
3_Member	CORUM	CORUM:306	Ribosome, cytoplasmic	-21.5236	-17.9694	24/80	3921,6124,6125,6128,6133,6136,6137,6138,6139,6141,6146,6152,6157,6158,6175,6189,6193,6202,6205,6206,6210,6222,23521,25873	RPSA,RPL4,RPL5,RPL6,RPL9,RPL12,RPL13,RPL15,RPL17,RPL18,RPL22,RPL24,RPL27A,RPL28,RPLP0,RPS3A,RPS5,RPS8,RPS11,RPS12,RPS15A,RPS18,RPL13A,RPL36
3_Member	Reactome Gene Sets	R-HSA-1799339	SRP-dependent cotranslational protein targeting to membrane	-21.4723	-17.9694	27/111	3921,6124,6125,6128,6133,6136,6137,6138,6139,6141,6146,6152,6157,6158,6175,6189,6193,6202,6205,6206,6210,6222,6731,9789,23521,25873,29927	RPSA,RPL4,RPL5,RPL6,RPL9,RPL12,RPL13,RPL15,RPL17,RPL18,RPL22,RPL24,RPL27A,RPL28,RPLP0,RPS3A,RPS5,RPS8,RPS11,RPS12,RPS15A,RPS18,SRP72,SPCS2,RPL13A,RPL36,SEC61A1
3_Member	Reactome Gene Sets	R-HSA-156842	Eukaryotic Translation Elongation	-21.2125	-17.8187	25/92	1937,3921,6124,6125,6128,6133,6136,6137,6138,6139,6141,6146,6152,6157,6158,6175,6189,6193,6202,6205,6206,6210,6222,23521,25873	EEF1G,RPSA,RPL4,RPL5,RPL6,RPL9,RPL12,RPL13,RPL15,RPL17,RPL18,RPL22,RPL24,RPL27A,RPL28,RPLP0,RPS3A,RPS5,RPS8,RPS11,RPS12,RPS15A,RPS18,RPL13A,RPL36
3_Member	Reactome Gene Sets	R-HSA-2408522	Selenoamino acid metabolism	-20.9238	-17.5757	27/116	2058,3376,3921,5917,6124,6125,6128,6133,6136,6137,6138,6139,6141,6146,6152,6157,6158,6175,6189,6193,6202,6205,6206,6210,6222,23521,25873	EPRS1,IARS1,RPSA,RARS1,RPL4,RPL5,RPL6,RPL9,RPL12,RPL13,RPL15,RPL17,RPL18,RPL22,RPL24,RPL27A,RPL28,RPLP0,RPS3A,RPS5,RPS8,RPS11,RPS12,RPS15A,RPS18,RPL13A,RPL36
3_Member	Reactome Gene Sets	R-HSA-156902	Peptide chain elongation	-20.4233	-17.2513	24/88	3921,6124,6125,6128,6133,6136,6137,6138,6139,6141,6146,6152,6157,6158,6175,6189,6193,6202,6205,6206,6210,6222,23521,25873	RPSA,RPL4,RPL5,RPL6,RPL9,RPL12,RPL13,RPL15,RPL17,RPL18,RPL22,RPL24,RPL27A,RPL28,RPLP0,RPS3A,RPS5,RPS8,RPS11,RPS12,RPS15A,RPS18,RPL13A,RPL36
3_Member	Reactome Gene Sets	R-HSA-192823	Viral mRNA Translation	-20.4233	-17.2513	24/88	3921,6124,6125,6128,6133,6136,6137,6138,6139,6141,6146,6152,6157,6158,6175,6189,6193,6202,6205,6206,6210,6222,23521,25873	RPSA,RPL4,RPL5,RPL6,RPL9,RPL12,RPL13,RPL15,RPL17,RPL18,RPL22,RPL24,RPL27A,RPL28,RPLP0,RPS3A,RPS5,RPS8,RPS11,RPS12,RPS15A,RPS18,RPL13A,RPL36
3_Member	WikiPathways	WP477	Cytoplasmic ribosomal proteins	-20.4233	-17.2513	24/88	3921,6124,6125,6128,6133,6136,6137,6138,6139,6141,6146,6152,6157,6158,6175,6189,6193,6202,6205,6206,6210,6222,23521,25873	RPSA,RPL4,RPL5,RPL6,RPL9,RPL12,RPL13,RPL15,RPL17,RPL18,RPL22,RPL24,RPL27A,RPL28,RPLP0,RPS3A,RPS5,RPS8,RPS11,RPS12,RPS15A,RPS18,RPL13A,RPL36
3_Member	Reactome Gene Sets	R-HSA-2408557	Selenocysteine synthesis	-19.9188	-16.826	24/92	3921,6124,6125,6128,6133,6136,6137,6138,6139,6141,6146,6152,6157,6158,6175,6189,6193,6202,6205,6206,6210,6222,23521,25873	RPSA,RPL4,RPL5,RPL6,RPL9,RPL12,RPL13,RPL15,RPL17,RPL18,RPL22,RPL24,RPL27A,RPL28,RPLP0,RPS3A,RPS5,RPS8,RPS11,RPS12,RPS15A,RPS18,RPL13A,RPL36
3_Member	Reactome Gene Sets	R-HSA-72764	Eukaryotic Translation Termination	-19.9188	-16.826	24/92	3921,6124,6125,6128,6133,6136,6137,6138,6139,6141,6146,6152,6157,6158,6175,6189,6193,6202,6205,6206,6210,6222,23521,25873	RPSA,RPL4,RPL5,RPL6,RPL9,RPL12,RPL13,RPL15,RPL17,RPL18,RPL22,RPL24,RPL27A,RPL28,RPLP0,RPS3A,RPS5,RPS8,RPS11,RPS12,RPS15A,RPS18,RPL13A,RPL36
3_Member	CORUM	CORUM:3055	Nop56p-associated pre-rRNA complex	-19.8885	-16.8191	25/103	292,3609,4869,6124,6125,6128,6133,6136,6137,6138,6139,6141,6146,6152,6157,6158,6175,6189,6202,6205,6206,6210,6222,23521,25873	SLC25A5,ILF3,NPM1,RPL4,RPL5,RPL6,RPL9,RPL12,RPL13,RPL15,RPL17,RPL18,RPL22,RPL24,RPL27A,RPL28,RPLP0,RPS3A,RPS8,RPS11,RPS12,RPS15A,RPS18,RPL13A,RPL36
3_Member	Reactome Gene Sets	R-HSA-975956	Nonsense Mediated Decay (NMD) independent of the Exon Junction Complex (EJC)	-19.6766	-16.6295	24/94	3921,6124,6125,6128,6133,6136,6137,6138,6139,6141,6146,6152,6157,6158,6175,6189,6193,6202,6205,6206,6210,6222,23521,25873	RPSA,RPL4,RPL5,RPL6,RPL9,RPL12,RPL13,RPL15,RPL17,RPL18,RPL22,RPL24,RPL27A,RPL28,RPLP0,RPS3A,RPS5,RPS8,RPS11,RPS12,RPS15A,RPS18,RPL13A,RPL36
3_Member	Reactome Gene Sets	R-HSA-72689	Formation of a pool of free 40S subunits	-18.9863	-16.131	24/100	3921,6124,6125,6128,6133,6136,6137,6138,6139,6141,6146,6152,6157,6158,6175,6189,6193,6202,6205,6206,6210,6222,23521,25873	RPSA,RPL4,RPL5,RPL6,RPL9,RPL12,RPL13,RPL15,RPL17,RPL18,RPL22,RPL24,RPL27A,RPL28,RPLP0,RPS3A,RPS5,RPS8,RPS11,RPS12,RPS15A,RPS18,RPL13A,RPL36
3_Member	Reactome Gene Sets	R-HSA-9633012	Response of EIF2AK4 (GCN2) to amino acid deficiency	-18.9863	-16.131	24/100	3921,6124,6125,6128,6133,6136,6137,6138,6139,6141,6146,6152,6157,6158,6175,6189,6193,6202,6205,6206,6210,6222,23521,25873	RPSA,RPL4,RPL5,RPL6,RPL9,RPL12,RPL13,RPL15,RPL17,RPL18,RPL22,RPL24,RPL27A,RPL28,RPLP0,RPS3A,RPS5,RPS8,RPS11,RPS12,RPS15A,RPS18,RPL13A,RPL36
3_Member	Reactome Gene Sets	R-HSA-71291	Metabolism of amino acids and derivatives	-17.9447	-15.1955	40/368	443,1743,1892,2058,3376,3921,4967,5160,5690,5692,5693,5718,5917,6124,6125,6128,6133,6136,6137,6138,6139,6141,6146,6152,6157,6158,6175,6189,6193,6202,6205,6206,6210,6222,8604,11112,23521,25873,26275,64087	ASPA,DLST,ECHS1,EPRS1,IARS1,RPSA,OGDH,PDHA1,PSMB2,PSMB4,PSMB5,PSMD12,RARS1,RPL4,RPL5,RPL6,RPL9,RPL12,RPL13,RPL15,RPL17,RPL18,RPL22,RPL24,RPL27A,RPL28,RPLP0,RPS3A,RPS5,RPS8,RPS11,RPS12,RPS15A,RPS18,SLC25A12,HIBADH,RPL13A,RPL36,HIBCH,MCCC2
3_Member	Reactome Gene Sets	R-HSA-156827	L13a-mediated translational silencing of Ceruloplasmin expression	-17.9416	-15.1955	24/110	3921,6124,6125,6128,6133,6136,6137,6138,6139,6141,6146,6152,6157,6158,6175,6189,6193,6202,6205,6206,6210,6222,23521,25873	RPSA,RPL4,RPL5,RPL6,RPL9,RPL12,RPL13,RPL15,RPL17,RPL18,RPL22,RPL24,RPL27A,RPL28,RPLP0,RPS3A,RPS5,RPS8,RPS11,RPS12,RPS15A,RPS18,RPL13A,RPL36
3_Member	Reactome Gene Sets	R-HSA-72706	GTP hydrolysis and joining of the 60S ribosomal subunit	-17.8435	-15.1231	24/111	3921,6124,6125,6128,6133,6136,6137,6138,6139,6141,6146,6152,6157,6158,6175,6189,6193,6202,6205,6206,6210,6222,23521,25873	RPSA,RPL4,RPL5,RPL6,RPL9,RPL12,RPL13,RPL15,RPL17,RPL18,RPL22,RPL24,RPL27A,RPL28,RPLP0,RPS3A,RPS5,RPS8,RPS11,RPS12,RPS15A,RPS18,RPL13A,RPL36
3_Member	Reactome Gene Sets	R-HSA-927802	Nonsense-Mediated Decay (NMD)	-17.7465	-15.0516	24/112	3921,6124,6125,6128,6133,6136,6137,6138,6139,6141,6146,6152,6157,6158,6175,6189,6193,6202,6205,6206,6210,6222,23521,25873	RPSA,RPL4,RPL5,RPL6,RPL9,RPL12,RPL13,RPL15,RPL17,RPL18,RPL22,RPL24,RPL27A,RPL28,RPLP0,RPS3A,RPS5,RPS8,RPS11,RPS12,RPS15A,RPS18,RPL13A,RPL36
3_Member	Reactome Gene Sets	R-HSA-975957	Nonsense Mediated Decay (NMD) enhanced by the Exon Junction Complex (EJC)	-17.7465	-15.0516	24/112	3921,6124,6125,6128,6133,6136,6137,6138,6139,6141,6146,6152,6157,6158,6175,6189,6193,6202,6205,6206,6210,6222,23521,25873	RPSA,RPL4,RPL5,RPL6,RPL9,RPL12,RPL13,RPL15,RPL17,RPL18,RPL22,RPL24,RPL27A,RPL28,RPLP0,RPS3A,RPS5,RPS8,RPS11,RPS12,RPS15A,RPS18,RPL13A,RPL36
3_Member	Reactome Gene Sets	R-HSA-9010553	Regulation of expression of SLITs and ROBOs	-17.5422	-14.8754	28/168	3921,5690,5692,5693,5718,6124,6125,6128,6133,6136,6137,6138,6139,6141,6146,6152,6157,6158,6175,6189,6193,6202,6205,6206,6210,6222,23521,25873	RPSA,PSMB2,PSMB4,PSMB5,PSMD12,RPL4,RPL5,RPL6,RPL9,RPL12,RPL13,RPL15,RPL17,RPL18,RPL22,RPL24,RPL27A,RPL28,RPLP0,RPS3A,RPS5,RPS8,RPS11,RPS12,RPS15A,RPS18,RPL13A,RPL36
3_Member	Reactome Gene Sets	R-HSA-9711097	Cellular response to starvation	-17.5184	-14.8671	27/154	523,528,3921,6124,6125,6128,6133,6136,6137,6138,6139,6141,6146,6152,6157,6158,6175,6189,6193,6202,6205,6206,6210,6222,23521,25873,51382	ATP6V1A,ATP6V1C1,RPSA,RPL4,RPL5,RPL6,RPL9,RPL12,RPL13,RPL15,RPL17,RPL18,RPL22,RPL24,RPL27A,RPL28,RPLP0,RPS3A,RPS5,RPS8,RPS11,RPS12,RPS15A,RPS18,RPL13A,RPL36,ATP6V1D
3_Member	Reactome Gene Sets	R-HSA-72766	Translation	-17.2202	-14.628	35/289	1937,2058,3376,3921,5464,5917,6124,6125,6128,6133,6136,6137,6138,6139,6141,6146,6152,6157,6158,6175,6189,6193,6202,6205,6206,6210,6222,6731,9789,23395,23438,23521,25873,29927,92259	EEF1G,EPRS1,IARS1,RPSA,PPA1,RARS1,RPL4,RPL5,RPL6,RPL9,RPL12,RPL13,RPL15,RPL17,RPL18,RPL22,RPL24,RPL27A,RPL28,RPLP0,RPS3A,RPS5,RPS8,RPS11,RPS12,RPS15A,RPS18,SRP72,SPCS2,LARS2,HARS2,RPL13A,RPL36,SEC61A1,MRPS36
3_Member	Reactome Gene Sets	R-HSA-72613	Eukaryotic Translation Initiation	-17.1857	-14.6158	24/118	3921,6124,6125,6128,6133,6136,6137,6138,6139,6141,6146,6152,6157,6158,6175,6189,6193,6202,6205,6206,6210,6222,23521,25873	RPSA,RPL4,RPL5,RPL6,RPL9,RPL12,RPL13,RPL15,RPL17,RPL18,RPL22,RPL24,RPL27A,RPL28,RPLP0,RPS3A,RPS5,RPS8,RPS11,RPS12,RPS15A,RPS18,RPL13A,RPL36
3_Member	Reactome Gene Sets	R-HSA-72737	Cap-dependent Translation Initiation	-17.1857	-14.6158	24/118	3921,6124,6125,6128,6133,6136,6137,6138,6139,6141,6146,6152,6157,6158,6175,6189,6193,6202,6205,6206,6210,6222,23521,25873	RPSA,RPL4,RPL5,RPL6,RPL9,RPL12,RPL13,RPL15,RPL17,RPL18,RPL22,RPL24,RPL27A,RPL28,RPLP0,RPS3A,RPS5,RPS8,RPS11,RPS12,RPS15A,RPS18,RPL13A,RPL36
3_Member	GO Biological Processes	GO:0002181	cytoplasmic translation	-16.9182	-14.388	24/121	3921,6124,6125,6128,6133,6136,6137,6138,6139,6141,6146,6152,6157,6158,6175,6189,6193,6202,6205,6206,6210,6222,23521,25873	RPSA,RPL4,RPL5,RPL6,RPL9,RPL12,RPL13,RPL15,RPL17,RPL18,RPL22,RPL24,RPL27A,RPL28,RPLP0,RPS3A,RPS5,RPS8,RPS11,RPS12,RPS15A,RPS18,RPL13A,RPL36
3_Member	Reactome Gene Sets	R-HSA-376176	Signaling by ROBO receptors	-16.6461	-14.1493	30/213	3921,5532,5690,5692,5693,5718,6124,6125,6128,6133,6136,6137,6138,6139,6141,6146,6152,6157,6158,6175,6189,6193,6202,6205,6206,6210,6222,9495,23521,25873	RPSA,PPP3CB,PSMB2,PSMB4,PSMB5,PSMD12,RPL4,RPL5,RPL6,RPL9,RPL12,RPL13,RPL15,RPL17,RPL18,RPL22,RPL24,RPL27A,RPL28,RPLP0,RPS3A,RPS5,RPS8,RPS11,RPS12,RPS15A,RPS18,AKAP5,RPL13A,RPL36
3_Member	KEGG Pathway	hsa03010	Ribosome	-16.2423	-13.8027	24/129	3921,6124,6125,6128,6133,6136,6137,6138,6139,6141,6146,6152,6157,6158,6175,6189,6193,6202,6205,6206,6210,6222,23521,25873	RPSA,RPL4,RPL5,RPL6,RPL9,RPL12,RPL13,RPL15,RPL17,RPL18,RPL22,RPL24,RPL27A,RPL28,RPLP0,RPS3A,RPS5,RPS8,RPS11,RPS12,RPS15A,RPS18,RPL13A,RPL36
3_Member	Reactome Gene Sets	R-HSA-168273	Influenza Viral RNA Transcription and Replication	-15.8451	-13.4415	24/134	3921,6124,6125,6128,6133,6136,6137,6138,6139,6141,6146,6152,6157,6158,6175,6189,6193,6202,6205,6206,6210,6222,23521,25873	RPSA,RPL4,RPL5,RPL6,RPL9,RPL12,RPL13,RPL15,RPL17,RPL18,RPL22,RPL24,RPL27A,RPL28,RPLP0,RPS3A,RPS5,RPS8,RPS11,RPS12,RPS15A,RPS18,RPL13A,RPL36
3_Member	Reactome Gene Sets	R-HSA-422475	Axon guidance	-15.5258	-13.1689	45/545	163,1742,1759,2043,2596,2932,3265,3921,5306,5532,5690,5692,5693,5718,6124,6125,6128,6133,6136,6137,6138,6139,6141,6146,6152,6157,6158,6175,6189,6193,6202,6205,6206,6210,6222,6323,6326,8218,8874,9495,23129,23385,23521,25791,25873	AP2B1,DLG4,DNM1,EPHA4,GAP43,GSK3B,HRAS,RPSA,PITPNA,PPP3CB,PSMB2,PSMB4,PSMB5,PSMD12,RPL4,RPL5,RPL6,RPL9,RPL12,RPL13,RPL15,RPL17,RPL18,RPL22,RPL24,RPL27A,RPL28,RPLP0,RPS3A,RPS5,RPS8,RPS11,RPS12,RPS15A,RPS18,SCN1A,SCN2A,CLTCL1,ARHGEF7,AKAP5,PLXND1,NCSTN,RPL13A,NGEF,RPL36
3_Member	CORUM	CORUM:308	60S ribosomal subunit, cytoplasmic	-15.5171	-13.1647	16/47	6124,6125,6128,6133,6136,6137,6138,6139,6141,6146,6152,6157,6158,6175,23521,25873	RPL4,RPL5,RPL6,RPL9,RPL12,RPL13,RPL15,RPL17,RPL18,RPL22,RPL24,RPL27A,RPL28,RPLP0,RPL13A,RPL36
3_Member	Reactome Gene Sets	R-HSA-168255	Influenza Infection	-15.3622	-13.0227	25/155	293,3921,6124,6125,6128,6133,6136,6137,6138,6139,6141,6146,6152,6157,6158,6175,6189,6193,6202,6205,6206,6210,6222,23521,25873	SLC25A6,RPSA,RPL4,RPL5,RPL6,RPL9,RPL12,RPL13,RPL15,RPL17,RPL18,RPL22,RPL24,RPL27A,RPL28,RPLP0,RPS3A,RPS5,RPS8,RPS11,RPS12,RPS15A,RPS18,RPL13A,RPL36
3_Member	Reactome Gene Sets	R-HSA-6791226	Major pathway of rRNA processing in the nucleolus and cytosol	-14.9369	-12.654	26/177	1453,1454,3921,6124,6125,6128,6133,6136,6137,6138,6139,6141,6146,6152,6157,6158,6175,6189,6193,6202,6205,6206,6210,6222,23521,25873	CSNK1D,CSNK1E,RPSA,RPL4,RPL5,RPL6,RPL9,RPL12,RPL13,RPL15,RPL17,RPL18,RPL22,RPL24,RPL27A,RPL28,RPLP0,RPS3A,RPS5,RPS8,RPS11,RPS12,RPS15A,RPS18,RPL13A,RPL36
3_Member	Reactome Gene Sets	R-HSA-9675108	Nervous system development	-14.8011	-12.5394	45/570	163,1742,1759,2043,2596,2932,3265,3921,5306,5532,5690,5692,5693,5718,6124,6125,6128,6133,6136,6137,6138,6139,6141,6146,6152,6157,6158,6175,6189,6193,6202,6205,6206,6210,6222,6323,6326,8218,8874,9495,23129,23385,23521,25791,25873	AP2B1,DLG4,DNM1,EPHA4,GAP43,GSK3B,HRAS,RPSA,PITPNA,PPP3CB,PSMB2,PSMB4,PSMB5,PSMD12,RPL4,RPL5,RPL6,RPL9,RPL12,RPL13,RPL15,RPL17,RPL18,RPL22,RPL24,RPL27A,RPL28,RPLP0,RPS3A,RPS5,RPS8,RPS11,RPS12,RPS15A,RPS18,SCN1A,SCN2A,CLTCL1,ARHGEF7,AKAP5,PLXND1,NCSTN,RPL13A,NGEF,RPL36
3_Member	Reactome Gene Sets	R-HSA-8868773	rRNA processing in the nucleus and cytosol	-14.3464	-12.1255	26/187	1453,1454,3921,6124,6125,6128,6133,6136,6137,6138,6139,6141,6146,6152,6157,6158,6175,6189,6193,6202,6205,6206,6210,6222,23521,25873	CSNK1D,CSNK1E,RPSA,RPL4,RPL5,RPL6,RPL9,RPL12,RPL13,RPL15,RPL17,RPL18,RPL22,RPL24,RPL27A,RPL28,RPLP0,RPS3A,RPS5,RPS8,RPS11,RPS12,RPS15A,RPS18,RPL13A,RPL36
3_Member	Reactome Gene Sets	R-HSA-72312	rRNA processing	-13.8471	-11.6634	26/196	1453,1454,3921,6124,6125,6128,6133,6136,6137,6138,6139,6141,6146,6152,6157,6158,6175,6189,6193,6202,6205,6206,6210,6222,23521,25873	CSNK1D,CSNK1E,RPSA,RPL4,RPL5,RPL6,RPL9,RPL12,RPL13,RPL15,RPL17,RPL18,RPL22,RPL24,RPL27A,RPL28,RPLP0,RPS3A,RPS5,RPS8,RPS11,RPS12,RPS15A,RPS18,RPL13A,RPL36
3_Member	GO Biological Processes	GO:0043603	cellular amide metabolic process	-12.7371	-10.6296	49/758	31,1743,1937,2058,2180,3295,3376,3692,3921,4967,5160,5917,6124,6125,6128,6133,6136,6137,6138,6139,6141,6146,6152,6157,6158,6175,6189,6193,6202,6205,6206,6210,6222,6506,8611,8803,9789,11315,23385,23395,23438,23521,23597,25873,27429,54332,80142,80755,197322	ACACA,DLST,EEF1G,EPRS1,ACSL1,HSD17B4,IARS1,EIF6,RPSA,OGDH,PDHA1,RARS1,RPL4,RPL5,RPL6,RPL9,RPL12,RPL13,RPL15,RPL17,RPL18,RPL22,RPL24,RPL27A,RPL28,RPLP0,RPS3A,RPS5,RPS8,RPS11,RPS12,RPS15A,RPS18,SLC1A2,PLPP1,SUCLA2,SPCS2,PARK7,NCSTN,LARS2,HARS2,RPL13A,ACOT9,RPL36,HTRA2,GDAP1,PTGES2,AARSD1,ACSF3
3_Member	GO Biological Processes	GO:0006412	translation	-12.2072	-10.1447	32/353	1937,2058,3376,3692,3921,5917,6124,6125,6128,6133,6136,6137,6138,6139,6141,6146,6152,6157,6158,6175,6189,6193,6202,6205,6206,6210,6222,23395,23438,23521,25873,80755	EEF1G,EPRS1,IARS1,EIF6,RPSA,RARS1,RPL4,RPL5,RPL6,RPL9,RPL12,RPL13,RPL15,RPL17,RPL18,RPL22,RPL24,RPL27A,RPL28,RPLP0,RPS3A,RPS5,RPS8,RPS11,RPS12,RPS15A,RPS18,LARS2,HARS2,RPL13A,RPL36,AARSD1
3_Member	GO Biological Processes	GO:0043043	peptide biosynthetic process	-12.1836	-10.1256	33/376	1937,2058,3376,3692,3921,5917,6124,6125,6128,6133,6136,6137,6138,6139,6141,6146,6152,6157,6158,6175,6189,6193,6202,6205,6206,6210,6222,6506,23395,23438,23521,25873,80755	EEF1G,EPRS1,IARS1,EIF6,RPSA,RARS1,RPL4,RPL5,RPL6,RPL9,RPL12,RPL13,RPL15,RPL17,RPL18,RPL22,RPL24,RPL27A,RPL28,RPLP0,RPS3A,RPS5,RPS8,RPS11,RPS12,RPS15A,RPS18,SLC1A2,LARS2,HARS2,RPL13A,RPL36,AARSD1
3_Member	GO Biological Processes	GO:0006518	peptide metabolic process	-11.9903	-9.9411	38/501	1937,2058,3376,3692,3921,5917,6124,6125,6128,6133,6136,6137,6138,6139,6141,6146,6152,6157,6158,6175,6189,6193,6202,6205,6206,6210,6222,6506,9789,11315,23385,23395,23438,23521,25873,54332,80142,80755	EEF1G,EPRS1,IARS1,EIF6,RPSA,RARS1,RPL4,RPL5,RPL6,RPL9,RPL12,RPL13,RPL15,RPL17,RPL18,RPL22,RPL24,RPL27A,RPL28,RPLP0,RPS3A,RPS5,RPS8,RPS11,RPS12,RPS15A,RPS18,SLC1A2,SPCS2,PARK7,NCSTN,LARS2,HARS2,RPL13A,RPL36,GDAP1,PTGES2,AARSD1
3_Member	GO Biological Processes	GO:0043604	amide biosynthetic process	-11.6513	-9.63303	37/489	31,1937,2058,2180,3376,3692,3921,5160,5917,6124,6125,6128,6133,6136,6137,6138,6139,6141,6146,6152,6157,6158,6175,6189,6193,6202,6205,6206,6210,6222,6506,23395,23438,23521,25873,80755,197322	ACACA,EEF1G,EPRS1,ACSL1,IARS1,EIF6,RPSA,PDHA1,RARS1,RPL4,RPL5,RPL6,RPL9,RPL12,RPL13,RPL15,RPL17,RPL18,RPL22,RPL24,RPL27A,RPL28,RPLP0,RPS3A,RPS5,RPS8,RPS11,RPS12,RPS15A,RPS18,SLC1A2,LARS2,HARS2,RPL13A,RPL36,AARSD1,ACSF3
3_Member	KEGG Pathway	hsa05171	Coronavirus disease - COVID-19	-11.0415	-9.06446	24/218	3921,6124,6125,6128,6133,6136,6137,6138,6139,6141,6146,6152,6157,6158,6175,6189,6193,6202,6205,6206,6210,6222,23521,25873	RPSA,RPL4,RPL5,RPL6,RPL9,RPL12,RPL13,RPL15,RPL17,RPL18,RPL22,RPL24,RPL27A,RPL28,RPLP0,RPS3A,RPS5,RPS8,RPS11,RPS12,RPS15A,RPS18,RPL13A,RPL36
3_Member	Reactome Gene Sets	R-HSA-2262752	Cellular responses to stress	-10.9233	-8.95177	45/734	523,528,815,816,817,818,1340,2932,3313,3921,4513,5034,5690,5692,5693,5718,6124,6125,6128,6133,6136,6137,6138,6139,6141,6146,6152,6157,6158,6175,6189,6193,6202,6205,6206,6210,6222,7466,9167,10128,10935,23521,25873,51382,55738	ATP6V1A,ATP6V1C1,CAMK2A,CAMK2B,CAMK2D,CAMK2G,COX6B1,GSK3B,HSPA9,RPSA,COX2,P4HB,PSMB2,PSMB4,PSMB5,PSMD12,RPL4,RPL5,RPL6,RPL9,RPL12,RPL13,RPL15,RPL17,RPL18,RPL22,RPL24,RPL27A,RPL28,RPLP0,RPS3A,RPS5,RPS8,RPS11,RPS12,RPS15A,RPS18,WFS1,COX7A2L,LRPPRC,PRDX3,RPL13A,RPL36,ATP6V1D,ARFGAP1
3_Member	Reactome Gene Sets	R-HSA-8953897	Cellular responses to stimuli	-10.6489	-8.69704	45/748	523,528,815,816,817,818,1340,2932,3313,3921,4513,5034,5690,5692,5693,5718,6124,6125,6128,6133,6136,6137,6138,6139,6141,6146,6152,6157,6158,6175,6189,6193,6202,6205,6206,6210,6222,7466,9167,10128,10935,23521,25873,51382,55738	ATP6V1A,ATP6V1C1,CAMK2A,CAMK2B,CAMK2D,CAMK2G,COX6B1,GSK3B,HSPA9,RPSA,COX2,P4HB,PSMB2,PSMB4,PSMB5,PSMD12,RPL4,RPL5,RPL6,RPL9,RPL12,RPL13,RPL15,RPL17,RPL18,RPL22,RPL24,RPL27A,RPL28,RPLP0,RPS3A,RPS5,RPS8,RPS11,RPS12,RPS15A,RPS18,WFS1,COX7A2L,LRPPRC,PRDX3,RPL13A,RPL36,ATP6V1D,ARFGAP1
3_Member	CORUM	CORUM:338	40S ribosomal subunit, cytoplasmic	-6.96233	-5.33689	8/31	3921,6189,6193,6202,6205,6206,6210,6222	RPSA,RPS3A,RPS5,RPS8,RPS11,RPS12,RPS15A,RPS18
3_Member	CORUM	CORUM:305	40S ribosomal subunit, cytoplasmic	-6.73172	-5.12243	8/33	3921,6189,6193,6202,6205,6206,6210,6222	RPSA,RPS3A,RPS5,RPS8,RPS11,RPS12,RPS15A,RPS18
3_Member	Reactome Gene Sets	R-HSA-8953854	Metabolism of RNA	-6.59372	-4.99539	34/654	1453,1454,1653,2058,3185,3187,3921,5690,5692,5693,5718,6124,6125,6128,6133,6136,6137,6138,6139,6141,6146,6152,6157,6158,6175,6189,6193,6202,6205,6206,6210,6222,23521,25873	CSNK1D,CSNK1E,DDX1,EPRS1,HNRNPF,HNRNPH1,RPSA,PSMB2,PSMB4,PSMB5,PSMD12,RPL4,RPL5,RPL6,RPL9,RPL12,RPL13,RPL15,RPL17,RPL18,RPL22,RPL24,RPL27A,RPL28,RPLP0,RPS3A,RPS5,RPS8,RPS11,RPS12,RPS15A,RPS18,RPL13A,RPL36
3_Member	Reactome Gene Sets	R-HSA-9754678	SARS-CoV-2 modulates host translation machinery	-5.33906	-3.84832	8/49	3921,6189,6193,6202,6205,6206,6210,6222	RPSA,RPS3A,RPS5,RPS8,RPS11,RPS12,RPS15A,RPS18
3_Member	Reactome Gene Sets	R-HSA-72695	Formation of the ternary complex, and subsequently, the 43S complex	-5.27077	-3.7878	8/50	3921,6189,6193,6202,6205,6206,6210,6222	RPSA,RPS3A,RPS5,RPS8,RPS11,RPS12,RPS15A,RPS18
3_Member	Reactome Gene Sets	R-HSA-72649	Translation initiation complex formation	-4.83445	-3.40336	8/57	3921,6189,6193,6202,6205,6206,6210,6222	RPSA,RPS3A,RPS5,RPS8,RPS11,RPS12,RPS15A,RPS18
3_Member	Reactome Gene Sets	R-HSA-72702	Ribosomal scanning and start codon recognition	-4.83445	-3.40336	8/57	3921,6189,6193,6202,6205,6206,6210,6222	RPSA,RPS3A,RPS5,RPS8,RPS11,RPS12,RPS15A,RPS18
3_Member	Reactome Gene Sets	R-HSA-72662	Activation of the mRNA upon binding of the cap-binding complex and eIFs, and subsequent binding to 43S	-4.7774	-3.35413	8/58	3921,6189,6193,6202,6205,6206,6210,6222	RPSA,RPS3A,RPS5,RPS8,RPS11,RPS12,RPS15A,RPS18
3_Member	GO Biological Processes	GO:0034645	cellular macromolecule biosynthetic process	-4.7518	-3.33059	32/725	1937,2058,3376,3692,3921,5917,6124,6125,6128,6133,6136,6137,6138,6139,6141,6146,6152,6157,6158,6175,6189,6193,6202,6205,6206,6210,6222,23395,23438,23521,25873,80755	EEF1G,EPRS1,IARS1,EIF6,RPSA,RARS1,RPL4,RPL5,RPL6,RPL9,RPL12,RPL13,RPL15,RPL17,RPL18,RPL22,RPL24,RPL27A,RPL28,RPLP0,RPS3A,RPS5,RPS8,RPS11,RPS12,RPS15A,RPS18,LARS2,HARS2,RPL13A,RPL36,AARSD1
3_Member	Reactome Gene Sets	R-HSA-9694516	SARS-CoV-2 Infection	-2.5451	-1.48817	16/274	2932,3921,5589,6189,6193,6202,6205,6206,6210,6222,7284,9868,11311,27243,30849,128866	GSK3B,RPSA,PRKCSH,RPS3A,RPS5,RPS8,RPS11,RPS12,RPS15A,RPS18,TUFM,TOMM70,VPS45,CHMP2A,PIK3R4,CHMP4B
3_Member	Reactome Gene Sets	R-HSA-9679506	SARS-CoV Infections	-2.39057	-1.36077	15/350	163,481,2932,3921,6189,6193,6202,6205,6206,6210,6222,9868,27243,30849,128866	AP2B1,ATP1B1,GSK3B,RPSA,RPS3A,RPS5,RPS8,RPS11,RPS12,RPS15A,RPS18,TOMM70,CHMP2A,PIK3R4,CHMP4B
3_Member	Reactome Gene Sets	R-HSA-9705683	SARS-CoV-2-host interactions	-2.32099	-1.3017	10/192	3921,6189,6193,6202,6205,6206,6210,6222,9868,30849	RPSA,RPS3A,RPS5,RPS8,RPS11,RPS12,RPS15A,RPS18,TOMM70,PIK3R4
4_Summary	GO Biological Processes	GO:0060627	regulation of vesicle-mediated transport	-20.8701	-17.5634	51/520	163,164,488,1742,2932,3916,4035,4218,4905,5413,5532,5864,5865,5867,5868,5874,5878,5908,6855,6857,6861,7249,7447,8723,8724,8766,8867,9026,9230,9495,9545,9784,9863,10890,11031,11069,23256,23327,27243,29993,51762,53916,55333,55529,55738,57118,80331,112476,115827,192683,201475,18,815,2281,2550,5581,6529,6616,6717,9024,9854,9900,10972,22999,80725,2824	AP2B1,AP1G1,ATP2A2,DLG4,GSK3B,LAMP1,LRP1,RAB8A,NSF,SEPTIN5,PPP3CB,RAB3A,RAB3B,RAB4A,RAB5A,RAB27B,RAB5C,RAP1B,SYP,SYT1,SYT5,TSC2,VSNL1,SNX4,SNX3,RAB11A,SYNJ1,HIP1R,RAB11B,AKAP5,RAB3D,SNX17,MAGI2,RAB10,RAB31,RAPGEF4,SCFD1,NEDD4L,CHMP2A,PACSIN1,RAB8B,RAB4B,SYNJ2BP,PIP4P2,ARFGAP1,CAMK1D,DNAJC5,PRRT2,RAB3C,SCAMP5,RAB12,ABAT,CAMK2A,FKBP1B,GABBR1,PRKCE,SLC6A1,SNAP25,SRI,BRSK2,C2CD2L,SV2A,TMED10,RIMS1,SR…
4_Member	GO Biological Processes	GO:0060627	regulation of vesicle-mediated transport	-20.8701	-17.5634	51/520	163,164,488,1742,2932,3916,4035,4218,4905,5413,5532,5864,5865,5867,5868,5874,5878,5908,6855,6857,6861,7249,7447,8723,8724,8766,8867,9026,9230,9495,9545,9784,9863,10890,11031,11069,23256,23327,27243,29993,51762,53916,55333,55529,55738,57118,80331,112476,115827,192683,201475	AP2B1,AP1G1,ATP2A2,DLG4,GSK3B,LAMP1,LRP1,RAB8A,NSF,SEPTIN5,PPP3CB,RAB3A,RAB3B,RAB4A,RAB5A,RAB27B,RAB5C,RAP1B,SYP,SYT1,SYT5,TSC2,VSNL1,SNX4,SNX3,RAB11A,SYNJ1,HIP1R,RAB11B,AKAP5,RAB3D,SNX17,MAGI2,RAB10,RAB31,RAPGEF4,SCFD1,NEDD4L,CHMP2A,PACSIN1,RAB8B,RAB4B,SYNJ2BP,PIP4P2,ARFGAP1,CAMK1D,DNAJC5,PRRT2,RAB3C,SCAMP5,RAB12
4_Member	GO Biological Processes	GO:0017157	regulation of exocytosis	-12.487	-10.399	25/205	164,488,2932,3916,4218,4905,5413,5864,5865,5868,5874,5908,6855,6857,6861,7447,8723,9545,10890,11069,27243,51762,115827,192683,201475	AP1G1,ATP2A2,GSK3B,LAMP1,RAB8A,NSF,SEPTIN5,RAB3A,RAB3B,RAB5A,RAB27B,RAP1B,SYP,SYT1,SYT5,VSNL1,SNX4,RAB3D,RAB10,RAPGEF4,CHMP2A,RAB8B,RAB3C,SCAMP5,RAB12
4_Member	GO Biological Processes	GO:0051046	regulation of secretion	-11.7006	-9.67473	41/589	18,164,488,815,2281,2550,2932,3916,4218,4905,5413,5532,5581,5864,5865,5868,5874,5908,6529,6616,6717,6855,6857,6861,7447,8723,9024,9026,9545,9854,9900,10890,10972,11069,22999,27243,51762,80725,115827,192683,201475	ABAT,AP1G1,ATP2A2,CAMK2A,FKBP1B,GABBR1,GSK3B,LAMP1,RAB8A,NSF,SEPTIN5,PPP3CB,PRKCE,RAB3A,RAB3B,RAB5A,RAB27B,RAP1B,SLC6A1,SNAP25,SRI,SYP,SYT1,SYT5,VSNL1,SNX4,BRSK2,HIP1R,RAB3D,C2CD2L,SV2A,RAB10,TMED10,RAPGEF4,RIMS1,CHMP2A,RAB8B,SRCIN1,RAB3C,SCAMP5,RAB12
4_Member	GO Biological Processes	GO:1903530	regulation of secretion by cell	-11.1017	-9.11719	38/536	18,164,488,815,2281,2550,2932,3916,4218,4905,5413,5532,5581,5864,5865,5868,5874,5908,6616,6717,6855,6857,6861,7447,8723,9024,9545,9854,10890,10972,11069,22999,27243,51762,80725,115827,192683,201475	ABAT,AP1G1,ATP2A2,CAMK2A,FKBP1B,GABBR1,GSK3B,LAMP1,RAB8A,NSF,SEPTIN5,PPP3CB,PRKCE,RAB3A,RAB3B,RAB5A,RAB27B,RAP1B,SNAP25,SRI,SYP,SYT1,SYT5,VSNL1,SNX4,BRSK2,RAB3D,C2CD2L,RAB10,TMED10,RAPGEF4,RIMS1,CHMP2A,RAB8B,SRCIN1,RAB3C,SCAMP5,RAB12
4_Member	GO Biological Processes	GO:0051588	regulation of neurotransmitter transport	-6.31	-4.73935	12/98	488,815,2824,2932,5413,5864,5865,5868,5908,6855,6857,22999	ATP2A2,CAMK2A,GPM6B,GSK3B,SEPTIN5,RAB3A,RAB3B,RAB5A,RAP1B,SYP,SYT1,RIMS1
4_Member	GO Biological Processes	GO:1903305	regulation of regulated secretory pathway	-6.23876	-4.67172	14/138	164,488,2932,3916,5413,5864,5868,5908,6855,6857,6861,8723,9545,192683	AP1G1,ATP2A2,GSK3B,LAMP1,SEPTIN5,RAB3A,RAB5A,RAP1B,SYP,SYT1,SYT5,SNX4,RAB3D,SCAMP5
4_Member	GO Biological Processes	GO:0045921	positive regulation of exocytosis	-6.12859	-4.56939	11/84	164,3916,5864,5868,5874,6857,7447,8723,9545,27243,192683	AP1G1,LAMP1,RAB3A,RAB5A,RAB27B,SYT1,VSNL1,SNX4,RAB3D,CHMP2A,SCAMP5
4_Member	GO Biological Processes	GO:0051047	positive regulation of secretion	-5.72901	-4.20017	20/297	18,164,2550,3916,5532,5581,5864,5868,5874,6529,6717,6857,7447,8723,9545,9854,10972,27243,51762,192683	ABAT,AP1G1,GABBR1,LAMP1,PPP3CB,PRKCE,RAB3A,RAB5A,RAB27B,SLC6A1,SRI,SYT1,VSNL1,SNX4,RAB3D,C2CD2L,TMED10,CHMP2A,RAB8B,SCAMP5
4_Member	GO Biological Processes	GO:1903532	positive regulation of secretion by cell	-5.7287	-4.20017	19/271	18,164,2550,3916,5532,5581,5864,5868,5874,6717,6857,7447,8723,9545,9854,10972,27243,51762,192683	ABAT,AP1G1,GABBR1,LAMP1,PPP3CB,PRKCE,RAB3A,RAB5A,RAB27B,SRI,SYT1,VSNL1,SNX4,RAB3D,C2CD2L,TMED10,CHMP2A,RAB8B,SCAMP5
4_Member	GO Biological Processes	GO:0046928	regulation of neurotransmitter secretion	-5.19466	-3.71641	10/85	488,815,2932,5413,5864,5868,5908,6855,6857,22999	ATP2A2,CAMK2A,GSK3B,SEPTIN5,RAB3A,RAB5A,RAP1B,SYP,SYT1,RIMS1
4_Member	GO Biological Processes	GO:2000300	regulation of synaptic vesicle exocytosis	-4.95225	-3.50563	8/55	488,2932,5413,5864,5868,5908,6855,6857	ATP2A2,GSK3B,SEPTIN5,RAB3A,RAB5A,RAP1B,SYP,SYT1
4_Member	GO Biological Processes	GO:1903307	positive regulation of regulated secretory pathway	-4.34699	-2.97481	7/49	164,3916,5864,6857,8723,9545,192683	AP1G1,LAMP1,RAB3A,SYT1,SNX4,RAB3D,SCAMP5
4_Member	GO Biological Processes	GO:0017158	regulation of calcium ion-dependent exocytosis	-2.97294	-1.8413	5/40	488,5908,6857,6861,192683	ATP2A2,RAP1B,SYT1,SYT5,SCAMP5
5_Summary	Reactome Gene Sets	R-HSA-1428517	The citric acid (TCA) cycle and respiratory electron transport	-20.7449	-17.476	31/168	50,509,513,682,1340,1537,1743,2108,3421,4513,4535,4538,4710,4712,4713,4714,4718,4723,4967,5160,6389,7416,8803,9167,10128,10476,10632,27089,51295,79944,81889,291,292,293,488,673,774,815,816,817,818,1454,1742,2932,3265,3709,4218,5413,5532,5690,5692,5693,5718,5861,5868,6262,11315,27429,30849,116442,30968,55753,56181,92259,8604,523,528,535,5464,51382,4685,4035,23385,163,6506,8218,226,481,790,31,1607,…	ACO2,ATP5F1C,ATP5F1D,BSG,COX6B1,CYC1,DLST,ETFA,IDH3G,COX2,ND1,ND4,NDUFB4,NDUFB6,NDUFB7,NDUFB8,NDUFC2,NDUFV1,OGDH,PDHA1,SDHA,VDAC1,SUCLA2,COX7A2L,LRPPRC,ATP5PD,ATP5MG,UQCRQ,ECSIT,L2HGDH,FAHD1,SLC25A4,SLC25A5,SLC25A6,ATP2A2,BRAF,CACNA1B,CAMK2A,CAMK2B,CAMK2D,CAMK2G,CSNK1E,DLG4,GSK3B,HRAS,ITPR2,RAB8A,SEPTIN5,PPP3CB,PSMB2,PSMB4,PSMB5,PSMD12,RAB1A,RAB5A,RYR2,PARK7,HTRA2,PIK3R4,RAB39B,STOML2,OGDHL,MTFR1…
5_Member	Reactome Gene Sets	R-HSA-1428517	The citric acid (TCA) cycle and respiratory electron transport	-20.7449	-17.476	31/168	50,509,513,682,1340,1537,1743,2108,3421,4513,4535,4538,4710,4712,4713,4714,4718,4723,4967,5160,6389,7416,8803,9167,10128,10476,10632,27089,51295,79944,81889	ACO2,ATP5F1C,ATP5F1D,BSG,COX6B1,CYC1,DLST,ETFA,IDH3G,COX2,ND1,ND4,NDUFB4,NDUFB6,NDUFB7,NDUFB8,NDUFC2,NDUFV1,OGDH,PDHA1,SDHA,VDAC1,SUCLA2,COX7A2L,LRPPRC,ATP5PD,ATP5MG,UQCRQ,ECSIT,L2HGDH,FAHD1
5_Member	KEGG Pathway	hsa05022	Pathways of neurodegeneration - multiple diseases	-20.1131	-16.9691	47/456	291,292,293,488,509,513,673,774,815,816,817,818,1340,1454,1537,1742,2932,3265,3709,4218,4513,4535,4538,4710,4712,4713,4714,4718,4723,5413,5532,5690,5692,5693,5718,5861,5868,6262,6389,7416,9167,10476,11315,27089,27429,30849,116442	SLC25A4,SLC25A5,SLC25A6,ATP2A2,ATP5F1C,ATP5F1D,BRAF,CACNA1B,CAMK2A,CAMK2B,CAMK2D,CAMK2G,COX6B1,CSNK1E,CYC1,DLG4,GSK3B,HRAS,ITPR2,RAB8A,COX2,ND1,ND4,NDUFB4,NDUFB6,NDUFB7,NDUFB8,NDUFC2,NDUFV1,SEPTIN5,PPP3CB,PSMB2,PSMB4,PSMB5,PSMD12,RAB1A,RAB5A,RYR2,SDHA,VDAC1,COX7A2L,ATP5PD,PARK7,UQCRQ,HTRA2,PIK3R4,RAB39B
5_Member	GO Biological Processes	GO:0009060	aerobic respiration	-19.4172	-16.4308	28/144	50,509,513,1340,1537,1743,3421,4513,4535,4538,4710,4712,4713,4714,4718,4723,4967,5160,6389,8803,9167,10476,10632,27089,30968,55753,56181,92259	ACO2,ATP5F1C,ATP5F1D,COX6B1,CYC1,DLST,IDH3G,COX2,ND1,ND4,NDUFB4,NDUFB6,NDUFB7,NDUFB8,NDUFC2,NDUFV1,OGDH,PDHA1,SDHA,SUCLA2,COX7A2L,ATP5PD,ATP5MG,UQCRQ,STOML2,OGDHL,MTFR1L,MRPS36
5_Member	GO Biological Processes	GO:0045333	cellular respiration	-19.278	-16.3763	30/173	50,509,513,1340,1537,1743,2108,3421,4513,4535,4538,4710,4712,4713,4714,4718,4723,4967,5160,6389,8604,8803,9167,10476,10632,27089,30968,55753,56181,92259	ACO2,ATP5F1C,ATP5F1D,COX6B1,CYC1,DLST,ETFA,IDH3G,COX2,ND1,ND4,NDUFB4,NDUFB6,NDUFB7,NDUFB8,NDUFC2,NDUFV1,OGDH,PDHA1,SDHA,SLC25A12,SUCLA2,COX7A2L,ATP5PD,ATP5MG,UQCRQ,STOML2,OGDHL,MTFR1L,MRPS36
5_Member	KEGG Pathway	hsa05012	Parkinson disease	-17.2916	-14.6839	33/252	291,292,293,509,513,815,816,817,818,1340,1537,3709,4513,4535,4538,4710,4712,4713,4714,4718,4723,5413,5690,5692,5693,5718,6389,7416,9167,10476,11315,27089,27429	SLC25A4,SLC25A5,SLC25A6,ATP5F1C,ATP5F1D,CAMK2A,CAMK2B,CAMK2D,CAMK2G,COX6B1,CYC1,ITPR2,COX2,ND1,ND4,NDUFB4,NDUFB6,NDUFB7,NDUFB8,NDUFC2,NDUFV1,SEPTIN5,PSMB2,PSMB4,PSMB5,PSMD12,SDHA,VDAC1,COX7A2L,ATP5PD,PARK7,UQCRQ,HTRA2
5_Member	KEGG Pathway	hsa05415	Diabetic cardiomyopathy	-17.2027	-14.6181	29/188	291,292,293,488,509,513,815,816,817,818,1340,1537,2932,4513,4535,4538,4710,4712,4713,4714,4718,4723,5160,6262,6389,7416,9167,10476,27089	SLC25A4,SLC25A5,SLC25A6,ATP2A2,ATP5F1C,ATP5F1D,CAMK2A,CAMK2B,CAMK2D,CAMK2G,COX6B1,CYC1,GSK3B,COX2,ND1,ND4,NDUFB4,NDUFB6,NDUFB7,NDUFB8,NDUFC2,NDUFV1,PDHA1,RYR2,SDHA,VDAC1,COX7A2L,ATP5PD,UQCRQ
5_Member	GO Biological Processes	GO:0015980	energy derivation by oxidation of organic compounds	-16.4107	-13.9491	31/234	50,509,513,1340,1537,1743,2108,2932,3421,4513,4535,4538,4710,4712,4713,4714,4718,4723,4967,5160,6389,8604,8803,9167,10476,10632,27089,30968,55753,56181,92259	ACO2,ATP5F1C,ATP5F1D,COX6B1,CYC1,DLST,ETFA,GSK3B,IDH3G,COX2,ND1,ND4,NDUFB4,NDUFB6,NDUFB7,NDUFB8,NDUFC2,NDUFV1,OGDH,PDHA1,SDHA,SLC25A12,SUCLA2,COX7A2L,ATP5PD,ATP5MG,UQCRQ,STOML2,OGDHL,MTFR1L,MRPS36
5_Member	KEGG Pathway	hsa00190	Oxidative phosphorylation	-15.7194	-13.3398	23/122	509,513,523,528,535,1340,1537,4513,4535,4538,4710,4712,4713,4714,4718,4723,5464,6389,9167,10476,10632,27089,51382	ATP5F1C,ATP5F1D,ATP6V1A,ATP6V1C1,ATP6V0A1,COX6B1,CYC1,COX2,ND1,ND4,NDUFB4,NDUFB6,NDUFB7,NDUFB8,NDUFC2,NDUFV1,PPA1,SDHA,COX7A2L,ATP5PD,ATP5MG,UQCRQ,ATP6V1D
5_Member	KEGG Pathway	hsa05020	Prion disease	-15.1928	-12.8809	31/258	291,292,293,509,513,774,1340,1537,2932,3709,4513,4535,4538,4685,4710,4712,4713,4714,4718,4723,5532,5690,5692,5693,5718,6262,6389,7416,9167,10476,27089	SLC25A4,SLC25A5,SLC25A6,ATP5F1C,ATP5F1D,CACNA1B,COX6B1,CYC1,GSK3B,ITPR2,COX2,ND1,ND4,NCAM2,NDUFB4,NDUFB6,NDUFB7,NDUFB8,NDUFC2,NDUFV1,PPP3CB,PSMB2,PSMB4,PSMB5,PSMD12,RYR2,SDHA,VDAC1,COX7A2L,ATP5PD,UQCRQ
5_Member	WikiPathways	WP111	Electron transport chain: OXPHOS system in mitochondria	-14.9063	-12.6301	20/93	291,292,293,509,513,1340,4513,4535,4538,4710,4712,4713,4714,4718,4723,6389,9167,10476,10632,27089	SLC25A4,SLC25A5,SLC25A6,ATP5F1C,ATP5F1D,COX6B1,COX2,ND1,ND4,NDUFB4,NDUFB6,NDUFB7,NDUFB8,NDUFC2,NDUFV1,SDHA,COX7A2L,ATP5PD,ATP5MG,UQCRQ
5_Member	KEGG Pathway	hsa05010	Alzheimer disease	-13.9795	-11.7837	35/367	291,292,293,488,509,513,673,1340,1454,1537,2932,3265,3709,4035,4513,4535,4538,4710,4712,4713,4714,4718,4723,5532,5690,5692,5693,5718,6389,7416,9167,10476,23385,27089,30849	SLC25A4,SLC25A5,SLC25A6,ATP2A2,ATP5F1C,ATP5F1D,BRAF,COX6B1,CSNK1E,CYC1,GSK3B,HRAS,ITPR2,LRP1,COX2,ND1,ND4,NDUFB4,NDUFB6,NDUFB7,NDUFB8,NDUFC2,NDUFV1,PPP3CB,PSMB2,PSMB4,PSMB5,PSMD12,SDHA,VDAC1,COX7A2L,ATP5PD,NCSTN,UQCRQ,PIK3R4
5_Member	Reactome Gene Sets	R-HSA-163200	Respiratory electron transport, ATP synthesis by chemiosmotic coupling, and heat production by uncoupling proteins.	-13.871	-11.6813	21/118	509,513,1340,1537,2108,4513,4535,4538,4710,4712,4713,4714,4718,4723,6389,9167,10128,10476,10632,27089,51295	ATP5F1C,ATP5F1D,COX6B1,CYC1,ETFA,COX2,ND1,ND4,NDUFB4,NDUFB6,NDUFB7,NDUFB8,NDUFC2,NDUFV1,SDHA,COX7A2L,LRPPRC,ATP5PD,ATP5MG,UQCRQ,ECSIT
5_Member	KEGG Pathway	hsa05016	Huntington disease	-13.7711	-11.5933	31/290	163,291,292,293,509,513,774,1340,1537,1742,4513,4535,4538,4710,4712,4713,4714,4718,4723,5690,5692,5693,5718,6389,6506,7416,8218,9167,10476,27089,30849	AP2B1,SLC25A4,SLC25A5,SLC25A6,ATP5F1C,ATP5F1D,CACNA1B,COX6B1,CYC1,DLG4,COX2,ND1,ND4,NDUFB4,NDUFB6,NDUFB7,NDUFB8,NDUFC2,NDUFV1,PSMB2,PSMB4,PSMB5,PSMD12,SDHA,SLC1A2,VDAC1,CLTCL1,COX7A2L,ATP5PD,UQCRQ,PIK3R4
5_Member	GO Biological Processes	GO:0006119	oxidative phosphorylation	-12.7391	-10.6296	19/105	509,513,1340,1537,4513,4535,4538,4710,4712,4713,4714,4718,4723,6389,9167,10476,10632,27089,30968	ATP5F1C,ATP5F1D,COX6B1,CYC1,COX2,ND1,ND4,NDUFB4,NDUFB6,NDUFB7,NDUFB8,NDUFC2,NDUFV1,SDHA,COX7A2L,ATP5PD,ATP5MG,UQCRQ,STOML2
5_Member	GO Biological Processes	GO:0006091	generation of precursor metabolites and energy	-12.3131	-10.2461	33/372	50,226,291,509,513,1340,1537,1743,2108,2932,3421,4513,4535,4538,4710,4712,4713,4714,4718,4723,4967,5160,6389,8604,8803,9167,10476,10632,27089,30968,55753,56181,92259	ACO2,ALDOA,SLC25A4,ATP5F1C,ATP5F1D,COX6B1,CYC1,DLST,ETFA,GSK3B,IDH3G,COX2,ND1,ND4,NDUFB4,NDUFB6,NDUFB7,NDUFB8,NDUFC2,NDUFV1,OGDH,PDHA1,SDHA,SLC25A12,SUCLA2,COX7A2L,ATP5PD,ATP5MG,UQCRQ,STOML2,OGDHL,MTFR1L,MRPS36
5_Member	GO Biological Processes	GO:0046034	ATP metabolic process	-12.2446	-10.1798	24/192	226,481,509,513,523,1340,1537,4513,4535,4538,4710,4712,4713,4714,4718,4723,4967,6389,9167,10476,10632,27089,30968,55753	ALDOA,ATP1B1,ATP5F1C,ATP5F1D,ATP6V1A,COX6B1,CYC1,COX2,ND1,ND4,NDUFB4,NDUFB6,NDUFB7,NDUFB8,NDUFC2,NDUFV1,OGDH,SDHA,COX7A2L,ATP5PD,ATP5MG,UQCRQ,STOML2,OGDHL
5_Member	GO Biological Processes	GO:0006754	ATP biosynthetic process	-11.6985	-9.6747	16/78	226,509,513,523,4535,4538,4710,4712,4713,4714,4718,4723,6389,10476,10632,30968	ALDOA,ATP5F1C,ATP5F1D,ATP6V1A,ND1,ND4,NDUFB4,NDUFB6,NDUFB7,NDUFB8,NDUFC2,NDUFV1,SDHA,ATP5PD,ATP5MG,STOML2
5_Member	GO Biological Processes	GO:0015986	proton motive force-driven ATP synthesis	-11.6945	-9.67274	15/66	509,513,523,4535,4538,4710,4712,4713,4714,4718,4723,6389,10476,10632,30968	ATP5F1C,ATP5F1D,ATP6V1A,ND1,ND4,NDUFB4,NDUFB6,NDUFB7,NDUFB8,NDUFC2,NDUFV1,SDHA,ATP5PD,ATP5MG,STOML2
5_Member	GO Biological Processes	GO:0009201	ribonucleoside triphosphate biosynthetic process	-11.4536	-9.44989	17/94	226,509,513,523,790,4535,4538,4710,4712,4713,4714,4718,4723,6389,10476,10632,30968	ALDOA,ATP5F1C,ATP5F1D,ATP6V1A,CAD,ND1,ND4,NDUFB4,NDUFB6,NDUFB7,NDUFB8,NDUFC2,NDUFV1,SDHA,ATP5PD,ATP5MG,STOML2
5_Member	GO Biological Processes	GO:0042776	proton motive force-driven mitochondrial ATP synthesis	-11.4507	-9.44896	14/57	509,513,4535,4538,4710,4712,4713,4714,4718,4723,6389,10476,10632,30968	ATP5F1C,ATP5F1D,ND1,ND4,NDUFB4,NDUFB6,NDUFB7,NDUFB8,NDUFC2,NDUFV1,SDHA,ATP5PD,ATP5MG,STOML2
5_Member	Reactome Gene Sets	R-HSA-611105	Respiratory electron transport	-11.2988	-9.30482	17/96	1340,1537,2108,4513,4535,4538,4710,4712,4713,4714,4718,4723,6389,9167,10128,27089,51295	COX6B1,CYC1,ETFA,COX2,ND1,ND4,NDUFB4,NDUFB6,NDUFB7,NDUFB8,NDUFC2,NDUFV1,SDHA,COX7A2L,LRPPRC,UQCRQ,ECSIT
5_Member	GO Biological Processes	GO:0009206	purine ribonucleoside triphosphate biosynthetic process	-10.8506	-8.88097	16/88	226,509,513,523,4535,4538,4710,4712,4713,4714,4718,4723,6389,10476,10632,30968	ALDOA,ATP5F1C,ATP5F1D,ATP6V1A,ND1,ND4,NDUFB4,NDUFB6,NDUFB7,NDUFB8,NDUFC2,NDUFV1,SDHA,ATP5PD,ATP5MG,STOML2
5_Member	GO Biological Processes	GO:0009145	purine nucleoside triphosphate biosynthetic process	-10.7723	-8.80806	16/89	226,509,513,523,4535,4538,4710,4712,4713,4714,4718,4723,6389,10476,10632,30968	ALDOA,ATP5F1C,ATP5F1D,ATP6V1A,ND1,ND4,NDUFB4,NDUFB6,NDUFB7,NDUFB8,NDUFC2,NDUFV1,SDHA,ATP5PD,ATP5MG,STOML2
5_Member	KEGG Pathway	hsa05208	Chemical carcinogenesis - reactive oxygen species	-10.6859	-8.73225	23/207	291,292,293,509,513,673,1340,1537,3265,4513,4535,4538,4710,4712,4713,4714,4718,4723,6389,7416,9167,10476,27089	SLC25A4,SLC25A5,SLC25A6,ATP5F1C,ATP5F1D,BRAF,COX6B1,CYC1,HRAS,COX2,ND1,ND4,NDUFB4,NDUFB6,NDUFB7,NDUFB8,NDUFC2,NDUFV1,SDHA,VDAC1,COX7A2L,ATP5PD,UQCRQ
5_Member	GO Biological Processes	GO:0009142	nucleoside triphosphate biosynthetic process	-10.5793	-8.63438	17/106	226,509,513,523,790,4535,4538,4710,4712,4713,4714,4718,4723,6389,10476,10632,30968	ALDOA,ATP5F1C,ATP5F1D,ATP6V1A,CAD,ND1,ND4,NDUFB4,NDUFB6,NDUFB7,NDUFB8,NDUFC2,NDUFV1,SDHA,ATP5PD,ATP5MG,STOML2
5_Member	KEGG Pathway	hsa05014	Amyotrophic lateral sclerosis	-10.3946	-8.46481	29/342	509,513,1340,1537,4218,4513,4535,4538,4710,4712,4713,4714,4718,4723,5532,5690,5692,5693,5718,5861,5868,6389,6506,7416,9167,10476,27089,30849,116442	ATP5F1C,ATP5F1D,COX6B1,CYC1,RAB8A,COX2,ND1,ND4,NDUFB4,NDUFB6,NDUFB7,NDUFB8,NDUFC2,NDUFV1,PPP3CB,PSMB2,PSMB4,PSMB5,PSMD12,RAB1A,RAB5A,SDHA,SLC1A2,VDAC1,COX7A2L,ATP5PD,UQCRQ,PIK3R4,RAB39B
5_Member	GO Biological Processes	GO:0009199	ribonucleoside triphosphate metabolic process	-10.3142	-8.38775	17/110	226,509,513,523,790,4535,4538,4710,4712,4713,4714,4718,4723,6389,10476,10632,30968	ALDOA,ATP5F1C,ATP5F1D,ATP6V1A,CAD,ND1,ND4,NDUFB4,NDUFB6,NDUFB7,NDUFB8,NDUFC2,NDUFV1,SDHA,ATP5PD,ATP5MG,STOML2
5_Member	GO Biological Processes	GO:0022904	respiratory electron transport chain	-9.90796	-8.01014	16/101	1340,1537,2108,4513,4535,4538,4710,4712,4713,4714,4718,4723,6389,8604,9167,27089	COX6B1,CYC1,ETFA,COX2,ND1,ND4,NDUFB4,NDUFB6,NDUFB7,NDUFB8,NDUFC2,NDUFV1,SDHA,SLC25A12,COX7A2L,UQCRQ
5_Member	GO Biological Processes	GO:0019646	aerobic electron transport chain	-9.80895	-7.91725	14/74	1340,1537,4513,4535,4538,4710,4712,4713,4714,4718,4723,6389,9167,27089	COX6B1,CYC1,COX2,ND1,ND4,NDUFB4,NDUFB6,NDUFB7,NDUFB8,NDUFC2,NDUFV1,SDHA,COX7A2L,UQCRQ
5_Member	GO Biological Processes	GO:0009205	purine ribonucleoside triphosphate metabolic process	-9.776	-7.88883	16/103	226,509,513,523,4535,4538,4710,4712,4713,4714,4718,4723,6389,10476,10632,30968	ALDOA,ATP5F1C,ATP5F1D,ATP6V1A,ND1,ND4,NDUFB4,NDUFB6,NDUFB7,NDUFB8,NDUFC2,NDUFV1,SDHA,ATP5PD,ATP5MG,STOML2
5_Member	GO Biological Processes	GO:0090407	organophosphate biosynthetic process	-9.70514	-7.82836	35/517	31,226,509,513,523,790,1607,2180,3706,4535,4538,4710,4712,4713,4714,4718,4723,4952,5160,6389,8776,8867,10476,10632,22908,23167,25979,30849,30968,55697,57605,83394,145567,197322,285172	ACACA,ALDOA,ATP5F1C,ATP5F1D,ATP6V1A,CAD,DGKB,ACSL1,ITPKA,ND1,ND4,NDUFB4,NDUFB6,NDUFB7,NDUFB8,NDUFC2,NDUFV1,OCRL,PDHA1,SDHA,MTMR1,SYNJ1,ATP5PD,ATP5MG,SACM1L,EFR3A,DHRS7B,PIK3R4,STOML2,VAC14,PITPNM2,PITPNM3,TTC7B,ACSF3,FAM126B
5_Member	GO Biological Processes	GO:0009144	purine nucleoside triphosphate metabolic process	-9.45927	-7.61089	16/108	226,509,513,523,4535,4538,4710,4712,4713,4714,4718,4723,6389,10476,10632,30968	ALDOA,ATP5F1C,ATP5F1D,ATP6V1A,ND1,ND4,NDUFB4,NDUFB6,NDUFB7,NDUFB8,NDUFC2,NDUFV1,SDHA,ATP5PD,ATP5MG,STOML2
5_Member	GO Biological Processes	GO:0009260	ribonucleotide biosynthetic process	-9.42599	-7.58171	21/198	31,226,509,513,523,790,2180,4535,4538,4710,4712,4713,4714,4718,4723,5160,6389,10476,10632,30968,197322	ACACA,ALDOA,ATP5F1C,ATP5F1D,ATP6V1A,CAD,ACSL1,ND1,ND4,NDUFB4,NDUFB6,NDUFB7,NDUFB8,NDUFC2,NDUFV1,PDHA1,SDHA,ATP5PD,ATP5MG,STOML2,ACSF3
5_Member	GO Biological Processes	GO:0042773	ATP synthesis coupled electron transport	-9.41155	-7.57536	14/79	1340,1537,4513,4535,4538,4710,4712,4713,4714,4718,4723,6389,9167,27089	COX6B1,CYC1,COX2,ND1,ND4,NDUFB4,NDUFB6,NDUFB7,NDUFB8,NDUFC2,NDUFV1,SDHA,COX7A2L,UQCRQ
5_Member	GO Biological Processes	GO:0042775	mitochondrial ATP synthesis coupled electron transport	-9.41155	-7.57536	14/79	1340,1537,4513,4535,4538,4710,4712,4713,4714,4718,4723,6389,9167,27089	COX6B1,CYC1,COX2,ND1,ND4,NDUFB4,NDUFB6,NDUFB7,NDUFB8,NDUFC2,NDUFV1,SDHA,COX7A2L,UQCRQ
5_Member	KEGG Pathway	hsa04714	Thermogenesis	-9.35415	-7.52459	22/220	509,513,788,1340,1537,2180,3265,4513,4535,4538,4710,4712,4713,4714,4718,4723,6389,7249,9167,10476,10632,27089	ATP5F1C,ATP5F1D,SLC25A20,COX6B1,CYC1,ACSL1,HRAS,COX2,ND1,ND4,NDUFB4,NDUFB6,NDUFB7,NDUFB8,NDUFC2,NDUFV1,SDHA,TSC2,COX7A2L,ATP5PD,ATP5MG,UQCRQ
5_Member	GO Biological Processes	GO:0009259	ribonucleotide metabolic process	-9.27141	-7.44448	28/357	31,226,509,513,523,790,1743,2180,3295,4535,4538,4710,4712,4713,4714,4718,4723,4967,5160,6389,8803,10476,10632,23597,30968,55753,64087,197322	ACACA,ALDOA,ATP5F1C,ATP5F1D,ATP6V1A,CAD,DLST,ACSL1,HSD17B4,ND1,ND4,NDUFB4,NDUFB6,NDUFB7,NDUFB8,NDUFC2,NDUFV1,OGDH,PDHA1,SDHA,SUCLA2,ATP5PD,ATP5MG,ACOT9,STOML2,OGDHL,MCCC2,ACSF3
5_Member	GO Biological Processes	GO:0009152	purine ribonucleotide biosynthetic process	-9.19329	-7.37797	20/184	31,226,509,513,523,2180,4535,4538,4710,4712,4713,4714,4718,4723,5160,6389,10476,10632,30968,197322	ACACA,ALDOA,ATP5F1C,ATP5F1D,ATP6V1A,ACSL1,ND1,ND4,NDUFB4,NDUFB6,NDUFB7,NDUFB8,NDUFC2,NDUFV1,PDHA1,SDHA,ATP5PD,ATP5MG,STOML2,ACSF3
5_Member	GO Biological Processes	GO:0046390	ribose phosphate biosynthetic process	-9.1465	-7.34001	21/205	31,226,509,513,523,790,2180,4535,4538,4710,4712,4713,4714,4718,4723,5160,6389,10476,10632,30968,197322	ACACA,ALDOA,ATP5F1C,ATP5F1D,ATP6V1A,CAD,ACSL1,ND1,ND4,NDUFB4,NDUFB6,NDUFB7,NDUFB8,NDUFC2,NDUFV1,PDHA1,SDHA,ATP5PD,ATP5MG,STOML2,ACSF3
5_Member	GO Biological Processes	GO:0009150	purine ribonucleotide metabolic process	-9.13302	-7.32777	27/338	31,226,509,513,523,1743,2180,3295,4535,4538,4710,4712,4713,4714,4718,4723,4967,5160,6389,8803,10476,10632,23597,30968,55753,64087,197322	ACACA,ALDOA,ATP5F1C,ATP5F1D,ATP6V1A,DLST,ACSL1,HSD17B4,ND1,ND4,NDUFB4,NDUFB6,NDUFB7,NDUFB8,NDUFC2,NDUFV1,OGDH,PDHA1,SDHA,SUCLA2,ATP5PD,ATP5MG,ACOT9,STOML2,OGDHL,MCCC2,ACSF3
5_Member	GO Biological Processes	GO:0009141	nucleoside triphosphate metabolic process	-9.09189	-7.29037	17/131	226,509,513,523,790,4535,4538,4710,4712,4713,4714,4718,4723,6389,10476,10632,30968	ALDOA,ATP5F1C,ATP5F1D,ATP6V1A,CAD,ND1,ND4,NDUFB4,NDUFB6,NDUFB7,NDUFB8,NDUFC2,NDUFV1,SDHA,ATP5PD,ATP5MG,STOML2
5_Member	GO Biological Processes	GO:0019693	ribose phosphate metabolic process	-8.99962	-7.20664	28/367	31,226,509,513,523,790,1743,2180,3295,4535,4538,4710,4712,4713,4714,4718,4723,4967,5160,6389,8803,10476,10632,23597,30968,55753,64087,197322	ACACA,ALDOA,ATP5F1C,ATP5F1D,ATP6V1A,CAD,DLST,ACSL1,HSD17B4,ND1,ND4,NDUFB4,NDUFB6,NDUFB7,NDUFB8,NDUFC2,NDUFV1,OGDH,PDHA1,SDHA,SUCLA2,ATP5PD,ATP5MG,ACOT9,STOML2,OGDHL,MCCC2,ACSF3
5_Member	GO Biological Processes	GO:0006164	purine nucleotide biosynthetic process	-8.86554	-7.08214	20/192	31,226,509,513,523,2180,4535,4538,4710,4712,4713,4714,4718,4723,5160,6389,10476,10632,30968,197322	ACACA,ALDOA,ATP5F1C,ATP5F1D,ATP6V1A,ACSL1,ND1,ND4,NDUFB4,NDUFB6,NDUFB7,NDUFB8,NDUFC2,NDUFV1,PDHA1,SDHA,ATP5PD,ATP5MG,STOML2,ACSF3
5_Member	GO Biological Processes	GO:0006163	purine nucleotide metabolic process	-8.77348	-6.99361	27/351	31,226,509,513,523,1743,2180,3295,4535,4538,4710,4712,4713,4714,4718,4723,4967,5160,6389,8803,10476,10632,23597,30968,55753,64087,197322	ACACA,ALDOA,ATP5F1C,ATP5F1D,ATP6V1A,DLST,ACSL1,HSD17B4,ND1,ND4,NDUFB4,NDUFB6,NDUFB7,NDUFB8,NDUFC2,NDUFV1,OGDH,PDHA1,SDHA,SUCLA2,ATP5PD,ATP5MG,ACOT9,STOML2,OGDHL,MCCC2,ACSF3
5_Member	KEGG Pathway	hsa04723	Retrograde endocannabinoid signaling	-8.63939	-6.86996	17/140	774,2560,2561,2562,2782,2785,3709,4535,4538,4710,4712,4713,4714,4718,4723,22999,57406	CACNA1B,GABRB1,GABRB2,GABRB3,GNB1,GNG3,ITPR2,ND1,ND4,NDUFB4,NDUFB6,NDUFB7,NDUFB8,NDUFC2,NDUFV1,RIMS1,ABHD6
5_Member	GO Biological Processes	GO:0072522	purine-containing compound biosynthetic process	-8.47925	-6.71889	20/202	31,226,509,513,523,2180,4535,4538,4710,4712,4713,4714,4718,4723,5160,6389,10476,10632,30968,197322	ACACA,ALDOA,ATP5F1C,ATP5F1D,ATP6V1A,ACSL1,ND1,ND4,NDUFB4,NDUFB6,NDUFB7,NDUFB8,NDUFC2,NDUFV1,PDHA1,SDHA,ATP5PD,ATP5MG,STOML2,ACSF3
5_Member	GO Biological Processes	GO:0072521	purine-containing compound metabolic process	-8.22892	-6.4883	27/372	31,226,509,513,523,1743,2180,3295,4535,4538,4710,4712,4713,4714,4718,4723,4967,5160,6389,8803,10476,10632,23597,30968,55753,64087,197322	ACACA,ALDOA,ATP5F1C,ATP5F1D,ATP6V1A,DLST,ACSL1,HSD17B4,ND1,ND4,NDUFB4,NDUFB6,NDUFB7,NDUFB8,NDUFC2,NDUFV1,OGDH,PDHA1,SDHA,SUCLA2,ATP5PD,ATP5MG,ACOT9,STOML2,OGDHL,MCCC2,ACSF3
5_Member	WikiPathways	WP623	Oxidative phosphorylation	-8.1881	-6.45598	11/54	513,4535,4538,4710,4712,4713,4714,4718,4723,10476,10632	ATP5F1D,ND1,ND4,NDUFB4,NDUFB6,NDUFB7,NDUFB8,NDUFC2,NDUFV1,ATP5PD,ATP5MG
5_Member	GO Biological Processes	GO:0009117	nucleotide metabolic process	-7.77118	-6.07825	29/444	31,226,509,513,523,790,1743,2180,3295,4535,4538,4710,4712,4713,4714,4718,4723,4967,5160,6389,8803,10476,10632,11315,23597,30968,55753,64087,197322	ACACA,ALDOA,ATP5F1C,ATP5F1D,ATP6V1A,CAD,DLST,ACSL1,HSD17B4,ND1,ND4,NDUFB4,NDUFB6,NDUFB7,NDUFB8,NDUFC2,NDUFV1,OGDH,PDHA1,SDHA,SUCLA2,ATP5PD,ATP5MG,PARK7,ACOT9,STOML2,OGDHL,MCCC2,ACSF3
5_Member	GO Biological Processes	GO:0006753	nucleoside phosphate metabolic process	-7.60085	-5.92303	29/452	31,226,509,513,523,790,1743,2180,3295,4535,4538,4710,4712,4713,4714,4718,4723,4967,5160,6389,8803,10476,10632,11315,23597,30968,55753,64087,197322	ACACA,ALDOA,ATP5F1C,ATP5F1D,ATP6V1A,CAD,DLST,ACSL1,HSD17B4,ND1,ND4,NDUFB4,NDUFB6,NDUFB7,NDUFB8,NDUFC2,NDUFV1,OGDH,PDHA1,SDHA,SUCLA2,ATP5PD,ATP5MG,PARK7,ACOT9,STOML2,OGDHL,MCCC2,ACSF3
5_Member	GO Biological Processes	GO:0009165	nucleotide biosynthetic process	-7.51002	-5.84138	21/253	31,226,509,513,523,790,2180,4535,4538,4710,4712,4713,4714,4718,4723,5160,6389,10476,10632,30968,197322	ACACA,ALDOA,ATP5F1C,ATP5F1D,ATP6V1A,CAD,ACSL1,ND1,ND4,NDUFB4,NDUFB6,NDUFB7,NDUFB8,NDUFC2,NDUFV1,PDHA1,SDHA,ATP5PD,ATP5MG,STOML2,ACSF3
5_Member	GO Biological Processes	GO:1901293	nucleoside phosphate biosynthetic process	-7.45073	-5.7875	21/255	31,226,509,513,523,790,2180,4535,4538,4710,4712,4713,4714,4718,4723,5160,6389,10476,10632,30968,197322	ACACA,ALDOA,ATP5F1C,ATP5F1D,ATP6V1A,CAD,ACSL1,ND1,ND4,NDUFB4,NDUFB6,NDUFB7,NDUFB8,NDUFC2,NDUFV1,PDHA1,SDHA,ATP5PD,ATP5MG,STOML2,ACSF3
5_Member	GO Biological Processes	GO:0022900	electron transport chain	-7.19205	-5.54813	16/154	1340,1537,2108,4513,4535,4538,4710,4712,4713,4714,4718,4723,6389,8604,9167,27089	COX6B1,CYC1,ETFA,COX2,ND1,ND4,NDUFB4,NDUFB6,NDUFB7,NDUFB8,NDUFC2,NDUFV1,SDHA,SLC25A12,COX7A2L,UQCRQ
5_Member	CORUM	CORUM:2914	Respiratory chain complex I (beta subunit) mitochondrial	-6.62418	-5.02429	6/15	4538,4710,4712,4713,4714,4718	ND4,NDUFB4,NDUFB6,NDUFB7,NDUFB8,NDUFC2
5_Member	GO Biological Processes	GO:0055086	nucleobase-containing small molecule metabolic process	-6.32652	-4.75515	29/519	31,226,509,513,523,790,1743,2180,3295,4535,4538,4710,4712,4713,4714,4718,4723,4967,5160,6389,8803,10476,10632,11315,23597,30968,55753,64087,197322	ACACA,ALDOA,ATP5F1C,ATP5F1D,ATP6V1A,CAD,DLST,ACSL1,HSD17B4,ND1,ND4,NDUFB4,NDUFB6,NDUFB7,NDUFB8,NDUFC2,NDUFV1,OGDH,PDHA1,SDHA,SUCLA2,ATP5PD,ATP5MG,PARK7,ACOT9,STOML2,OGDHL,MCCC2,ACSF3
5_Member	WikiPathways	WP4324	Mitochondrial complex I assembly model OXPHOS system	-6.16219	-4.60016	9/52	4535,4538,4710,4712,4713,4714,4718,4723,51295	ND1,ND4,NDUFB4,NDUFB6,NDUFB7,NDUFB8,NDUFC2,NDUFV1,ECSIT
5_Member	GO Biological Processes	GO:0006120	mitochondrial electron transport, NADH to ubiquinone	-6.12985	-4.56995	8/39	4535,4538,4710,4712,4713,4714,4718,4723	ND1,ND4,NDUFB4,NDUFB6,NDUFB7,NDUFB8,NDUFC2,NDUFV1
5_Member	Reactome Gene Sets	R-HSA-6799198	Complex I biogenesis	-6.08888	-4.53179	9/53	4535,4538,4710,4712,4713,4714,4718,4723,51295	ND1,ND4,NDUFB4,NDUFB6,NDUFB7,NDUFB8,NDUFC2,NDUFV1,ECSIT
5_Member	WikiPathways	WP4396	Nonalcoholic fatty liver disease	-5.07173	-3.60782	13/150	1340,1537,2932,4513,4710,4712,4713,4714,4718,4723,6389,9167,27089	COX6B1,CYC1,GSK3B,COX2,NDUFB4,NDUFB6,NDUFB7,NDUFB8,NDUFC2,NDUFV1,SDHA,COX7A2L,UQCRQ
5_Member	KEGG Pathway	hsa04932	Non-alcoholic fatty liver disease	-5.07173	-3.60782	13/150	1340,1537,2932,4513,4710,4712,4713,4714,4718,4723,6389,9167,27089	COX6B1,CYC1,GSK3B,COX2,NDUFB4,NDUFB6,NDUFB7,NDUFB8,NDUFC2,NDUFV1,SDHA,COX7A2L,UQCRQ
5_Member	CORUM	CORUM:178	Respiratory chain complex I (holoenzyme), mitochondrial	-5.02082	-3.56484	7/39	4535,4710,4712,4713,4714,4718,4723	ND1,NDUFB4,NDUFB6,NDUFB7,NDUFB8,NDUFC2,NDUFV1
5_Member	GO Biological Processes	GO:0010257	NADH dehydrogenase complex assembly	-4.89272	-3.45291	8/56	4535,4538,4710,4712,4713,4714,4718,51295	ND1,ND4,NDUFB4,NDUFB6,NDUFB7,NDUFB8,NDUFC2,ECSIT
5_Member	GO Biological Processes	GO:0032981	mitochondrial respiratory chain complex I assembly	-4.89272	-3.45291	8/56	4535,4538,4710,4712,4713,4714,4718,51295	ND1,ND4,NDUFB4,NDUFB6,NDUFB7,NDUFB8,NDUFC2,ECSIT
5_Member	GO Biological Processes	GO:0033108	mitochondrial respiratory chain complex assembly	-4.8849	-3.44692	10/92	4535,4538,4710,4712,4713,4714,4718,9131,25813,51295	ND1,ND4,NDUFB4,NDUFB6,NDUFB7,NDUFB8,NDUFC2,AIFM1,SAMM50,ECSIT
6_Summary	GO Biological Processes	GO:0050804	modulation of chemical synaptic transmission	-19.3888	-16.421	44/413	488,774,815,816,1742,1759,2043,2550,2913,2932,3265,3706,4218,4355,5413,5532,5577,5581,5789,5864,5868,5908,6146,6529,6543,6616,6855,6857,8831,9229,9378,9495,22883,22941,22999,23096,23385,26037,26059,27020,50944,57406,59283,112476	ATP2A2,CACNA1B,CAMK2A,CAMK2B,DLG4,DNM1,EPHA4,GABBR1,GRM3,GSK3B,HRAS,ITPKA,RAB8A,MPP2,SEPTIN5,PPP3CB,PRKAR2B,PRKCE,PTPRD,RAB3A,RAB5A,RAP1B,RPL22,SLC6A1,SLC8A2,SNAP25,SYP,SYT1,SYNGAP1,DLGAP1,NRXN1,AKAP5,CLSTN1,SHANK2,RIMS1,IQSEC2,NCSTN,SIPA1L1,ERC2,NPTN,SHANK1,ABHD6,CACNG8,PRRT2
6_Member	GO Biological Processes	GO:0050804	modulation of chemical synaptic transmission	-19.3888	-16.421	44/413	488,774,815,816,1742,1759,2043,2550,2913,2932,3265,3706,4218,4355,5413,5532,5577,5581,5789,5864,5868,5908,6146,6529,6543,6616,6855,6857,8831,9229,9378,9495,22883,22941,22999,23096,23385,26037,26059,27020,50944,57406,59283,112476	ATP2A2,CACNA1B,CAMK2A,CAMK2B,DLG4,DNM1,EPHA4,GABBR1,GRM3,GSK3B,HRAS,ITPKA,RAB8A,MPP2,SEPTIN5,PPP3CB,PRKAR2B,PRKCE,PTPRD,RAB3A,RAB5A,RAP1B,RPL22,SLC6A1,SLC8A2,SNAP25,SYP,SYT1,SYNGAP1,DLGAP1,NRXN1,AKAP5,CLSTN1,SHANK2,RIMS1,IQSEC2,NCSTN,SIPA1L1,ERC2,NPTN,SHANK1,ABHD6,CACNG8,PRRT2
6_Member	GO Biological Processes	GO:0099177	regulation of trans-synaptic signaling	-19.3475	-16.3974	44/414	488,774,815,816,1742,1759,2043,2550,2913,2932,3265,3706,4218,4355,5413,5532,5577,5581,5789,5864,5868,5908,6146,6529,6543,6616,6855,6857,8831,9229,9378,9495,22883,22941,22999,23096,23385,26037,26059,27020,50944,57406,59283,112476	ATP2A2,CACNA1B,CAMK2A,CAMK2B,DLG4,DNM1,EPHA4,GABBR1,GRM3,GSK3B,HRAS,ITPKA,RAB8A,MPP2,SEPTIN5,PPP3CB,PRKAR2B,PRKCE,PTPRD,RAB3A,RAB5A,RAP1B,RPL22,SLC6A1,SLC8A2,SNAP25,SYP,SYT1,SYNGAP1,DLGAP1,NRXN1,AKAP5,CLSTN1,SHANK2,RIMS1,IQSEC2,NCSTN,SIPA1L1,ERC2,NPTN,SHANK1,ABHD6,CACNG8,PRRT2
6_Member	GO Biological Processes	GO:0048167	regulation of synaptic plasticity	-13.467	-11.3148	25/186	815,816,1742,2043,2932,3265,3706,4218,4355,5532,5864,5868,6543,6616,6855,8831,9495,22941,22999,23385,26037,26059,27020,57406,112476	CAMK2A,CAMK2B,DLG4,EPHA4,GSK3B,HRAS,ITPKA,RAB8A,MPP2,PPP3CB,RAB3A,RAB5A,SLC8A2,SNAP25,SYP,SYNGAP1,AKAP5,SHANK2,RIMS1,NCSTN,SIPA1L1,ERC2,NPTN,ABHD6,PRRT2
6_Member	GO Biological Processes	GO:0050806	positive regulation of synaptic transmission	-5.80171	-4.26455	13/129	1742,4355,5581,6543,6616,6857,9378,9495,22883,22941,22999,27020,59283	DLG4,MPP2,PRKCE,SLC8A2,SNAP25,SYT1,NRXN1,AKAP5,CLSTN1,SHANK2,RIMS1,NPTN,CACNG8
6_Member	GO Biological Processes	GO:0060291	long-term synaptic potentiation	-2.82858	-1.72504	5/43	4355,6543,6616,22941,27020	MPP2,SLC8A2,SNAP25,SHANK2,NPTN
7_Summary	GO Biological Processes	GO:0007005	mitochondrion organization	-19.3064	-16.3763	44/415	291,292,293,513,815,2932,3313,4535,4538,4710,4712,4713,4714,4718,5245,5864,6548,6742,8936,9026,9131,9167,9512,9804,9868,10134,10531,10935,11315,23203,23647,25813,27429,30968,51295,54332,54927,55288,56181,79065,87178,91137,92609,131118,50,1537,3421,7416,8604,1384,3295,5195,6342,8310,8799,51608,788,29957,3916,4074,6262,6731,7249,8766,9789,10890,25782,29927,30849,51762,59283,128866,81855,94097,1453,…	SLC25A4,SLC25A5,SLC25A6,ATP5F1D,CAMK2A,GSK3B,HSPA9,ND1,ND4,NDUFB4,NDUFB6,NDUFB7,NDUFB8,NDUFC2,PHB1,RAB3A,SLC9A1,SSBP1,WASF1,HIP1R,AIFM1,COX7A2L,PMPCB,TOMM20,TOMM70,BCAP31,PITRM1,PRDX3,PARK7,PMPCA,ARFIP2,SAMM50,HTRA2,STOML2,ECSIT,GDAP1,CHCHD3,RHOT1,MTFR1L,ATG9A,PNPT1,SLC25A46,TIMM50,DNAJC19,ACO2,CYC1,IDH3G,VDAC1,SLC25A12,CRAT,HSD17B4,PEX14,SCP2,ACOX3,PEX11B,GET4,SLC25A20,SLC25A24,LAMP1,M6PR,RYR2,S…
7_Member	GO Biological Processes	GO:0007005	mitochondrion organization	-19.3064	-16.3763	44/415	291,292,293,513,815,2932,3313,4535,4538,4710,4712,4713,4714,4718,5245,5864,6548,6742,8936,9026,9131,9167,9512,9804,9868,10134,10531,10935,11315,23203,23647,25813,27429,30968,51295,54332,54927,55288,56181,79065,87178,91137,92609,131118	SLC25A4,SLC25A5,SLC25A6,ATP5F1D,CAMK2A,GSK3B,HSPA9,ND1,ND4,NDUFB4,NDUFB6,NDUFB7,NDUFB8,NDUFC2,PHB1,RAB3A,SLC9A1,SSBP1,WASF1,HIP1R,AIFM1,COX7A2L,PMPCB,TOMM20,TOMM70,BCAP31,PITRM1,PRDX3,PARK7,PMPCA,ARFIP2,SAMM50,HTRA2,STOML2,ECSIT,GDAP1,CHCHD3,RHOT1,MTFR1L,ATG9A,PNPT1,SLC25A46,TIMM50,DNAJC19
7_Member	Reactome Gene Sets	R-HSA-1268020	Mitochondrial protein import	-16.1235	-13.6945	18/61	50,291,293,1537,3313,3421,4714,7416,8604,9512,9804,9868,10531,23203,25813,54927,92609,131118	ACO2,SLC25A4,SLC25A6,CYC1,HSPA9,IDH3G,NDUFB8,VDAC1,SLC25A12,PMPCB,TOMM20,TOMM70,PITRM1,PMPCA,SAMM50,CHCHD3,TIMM50,DNAJC19
7_Member	Reactome Gene Sets	R-HSA-9609507	Protein localization	-16.0403	-13.6165	26/160	50,291,293,1384,1537,3295,3313,3421,4714,5195,6342,7416,8310,8604,8799,9512,9804,9868,10531,23203,25813,51608,54332,54927,92609,131118	ACO2,SLC25A4,SLC25A6,CRAT,CYC1,HSD17B4,HSPA9,IDH3G,NDUFB8,PEX14,SCP2,VDAC1,ACOX3,SLC25A12,PEX11B,PMPCB,TOMM20,TOMM70,PITRM1,PMPCA,SAMM50,GET4,GDAP1,CHCHD3,TIMM50,DNAJC19
7_Member	GO Biological Processes	GO:0006839	mitochondrial transport	-13.2062	-11.0703	22/142	291,292,293,788,815,2932,6548,9026,9131,9512,9804,9868,10134,10531,23203,25813,29957,54332,55288,91137,92609,131118	SLC25A4,SLC25A5,SLC25A6,SLC25A20,CAMK2A,GSK3B,SLC9A1,HIP1R,AIFM1,PMPCB,TOMM20,TOMM70,BCAP31,PITRM1,PMPCA,SAMM50,SLC25A24,GDAP1,RHOT1,SLC25A46,TIMM50,DNAJC19
7_Member	GO Biological Processes	GO:0072594	establishment of protein localization to organelle	-10.0373	-8.13326	27/308	3916,4074,5195,6262,6731,7249,8766,9131,9512,9789,9804,9868,10134,10531,10890,23203,25782,25813,29927,30849,51608,51762,54332,59283,92609,128866,131118	LAMP1,M6PR,PEX14,RYR2,SRP72,TSC2,RAB11A,AIFM1,PMPCB,SPCS2,TOMM20,TOMM70,BCAP31,PITRM1,RAB10,PMPCA,RAB3GAP2,SAMM50,SEC61A1,PIK3R4,GET4,RAB8B,GDAP1,CACNG8,TIMM50,CHMP4B,DNAJC19
7_Member	GO Biological Processes	GO:1990542	mitochondrial transmembrane transport	-10.0151	-8.11259	15/85	291,292,293,788,8604,9131,9512,9804,9868,30968,81855,87178,92609,94097,131118	SLC25A4,SLC25A5,SLC25A6,SLC25A20,SLC25A12,AIFM1,PMPCB,TOMM20,TOMM70,STOML2,SFXN3,PNPT1,TIMM50,SFXN5,DNAJC19
7_Member	GO Biological Processes	GO:0033365	protein localization to organelle	-9.92518	-8.02581	40/643	1453,1653,1742,3916,4074,4218,5195,5870,6262,6731,7249,7520,8729,8766,9131,9512,9789,9804,9868,10134,10531,10890,10972,11021,11315,23203,23788,25782,25813,29927,30849,51382,51608,51762,54332,55973,59283,92609,128866,131118	CSNK1D,DDX1,DLG4,LAMP1,M6PR,RAB8A,PEX14,RAB6A,RYR2,SRP72,TSC2,XRCC5,GBF1,RAB11A,AIFM1,PMPCB,SPCS2,TOMM20,TOMM70,BCAP31,PITRM1,RAB10,TMED10,RAB35,PARK7,PMPCA,MTCH2,RAB3GAP2,SAMM50,SEC61A1,PIK3R4,ATP6V1D,GET4,RAB8B,GDAP1,BCAP29,CACNG8,TIMM50,CHMP4B,DNAJC19
7_Member	GO Biological Processes	GO:0006605	protein targeting	-8.87921	-7.09343	22/233	4074,5195,6731,9131,9512,9789,9804,9868,10134,10531,11140,23203,25813,29927,30849,51608,51762,54332,55333,92609,128866,131118	M6PR,PEX14,SRP72,AIFM1,PMPCB,SPCS2,TOMM20,TOMM70,BCAP31,PITRM1,CDC37,PMPCA,SAMM50,SEC61A1,PIK3R4,GET4,RAB8B,GDAP1,SYNJ2BP,TIMM50,CHMP4B,DNAJC19
7_Member	GO Biological Processes	GO:0007006	mitochondrial membrane organization	-8.28253	-6.53869	15/112	291,292,293,815,2932,3313,6548,9026,9804,9868,25813,54927,55288,91137,92609	SLC25A4,SLC25A5,SLC25A6,CAMK2A,GSK3B,HSPA9,SLC9A1,HIP1R,TOMM20,TOMM70,SAMM50,CHCHD3,RHOT1,SLC25A46,TIMM50
7_Member	GO Biological Processes	GO:0006626	protein targeting to mitochondrion	-7.84225	-6.13665	11/58	9131,9512,9804,9868,10134,10531,23203,25813,54332,92609,131118	AIFM1,PMPCB,TOMM20,TOMM70,BCAP31,PITRM1,PMPCA,SAMM50,GDAP1,TIMM50,DNAJC19
7_Member	GO Biological Processes	GO:0070585	protein localization to mitochondrion	-7.36516	-5.70905	12/79	9131,9512,9804,9868,10134,10531,23203,23788,25813,54332,92609,131118	AIFM1,PMPCB,TOMM20,TOMM70,BCAP31,PITRM1,PMPCA,MTCH2,SAMM50,GDAP1,TIMM50,DNAJC19
7_Member	GO Biological Processes	GO:0072655	establishment of protein localization to mitochondrion	-6.82589	-5.21501	11/72	9131,9512,9804,9868,10134,10531,23203,25813,54332,92609,131118	AIFM1,PMPCB,TOMM20,TOMM70,BCAP31,PITRM1,PMPCA,SAMM50,GDAP1,TIMM50,DNAJC19
7_Member	GO Biological Processes	GO:0071806	protein transmembrane transport	-4.50898	-3.11852	8/63	5195,9131,9804,9868,10972,29927,92609,131118	PEX14,AIFM1,TOMM20,TOMM70,TMED10,SEC61A1,TIMM50,DNAJC19
7_Member	GO Biological Processes	GO:0044743	protein transmembrane import into intracellular organelle	-4.25741	-2.89432	6/35	5195,9131,9804,9868,92609,131118	PEX14,AIFM1,TOMM20,TOMM70,TIMM50,DNAJC19
7_Member	GO Biological Processes	GO:0065002	intracellular protein transmembrane transport	-4.1765	-2.82756	7/52	5195,9131,9804,9868,29927,92609,131118	PEX14,AIFM1,TOMM20,TOMM70,SEC61A1,TIMM50,DNAJC19
7_Member	GO Biological Processes	GO:0030150	protein import into mitochondrial matrix	-3.34728	-2.14874	4/19	9804,9868,92609,131118	TOMM20,TOMM70,TIMM50,DNAJC19
7_Member	GO Biological Processes	GO:0007008	outer mitochondrial membrane organization	-2.95722	-1.82978	3/11	9804,9868,25813	TOMM20,TOMM70,SAMM50
7_Member	GO Biological Processes	GO:0045040	protein insertion into mitochondrial outer membrane	-2.95722	-1.82978	3/11	9804,9868,25813	TOMM20,TOMM70,SAMM50
8_Summary	Reactome Gene Sets	R-HSA-112316	Neuronal System	-18.974	-16.131	43/403	18,163,774,814,815,816,817,818,1742,2550,2560,2561,2562,2782,2785,3265,4905,5577,5789,5792,5864,6506,6529,6616,6857,8499,8514,8536,8874,9229,9369,9378,9379,9495,9568,10645,22941,22999,26037,27020,50944,59283,80331,673,1759,2043,7249,8218,8831	ABAT,AP2B1,CACNA1B,CAMK4,CAMK2A,CAMK2B,CAMK2D,CAMK2G,DLG4,GABBR1,GABRB1,GABRB2,GABRB3,GNB1,GNG3,HRAS,NSF,PRKAR2B,PTPRD,PTPRF,RAB3A,SLC1A2,SLC6A1,SNAP25,SYT1,PPFIA2,KCNAB2,CAMK1,ARHGEF7,DLGAP1,NRXN3,NRXN1,NRXN2,AKAP5,GABBR2,CAMKK2,SHANK2,RIMS1,SIPA1L1,NPTN,SHANK1,CACNG8,DNAJC5,BRAF,DNM1,EPHA4,TSC2,CLTCL1,SYNGAP1
8_Member	Reactome Gene Sets	R-HSA-112316	Neuronal System	-18.974	-16.131	43/403	18,163,774,814,815,816,817,818,1742,2550,2560,2561,2562,2782,2785,3265,4905,5577,5789,5792,5864,6506,6529,6616,6857,8499,8514,8536,8874,9229,9369,9378,9379,9495,9568,10645,22941,22999,26037,27020,50944,59283,80331	ABAT,AP2B1,CACNA1B,CAMK4,CAMK2A,CAMK2B,CAMK2D,CAMK2G,DLG4,GABBR1,GABRB1,GABRB2,GABRB3,GNB1,GNG3,HRAS,NSF,PRKAR2B,PTPRD,PTPRF,RAB3A,SLC1A2,SLC6A1,SNAP25,SYT1,PPFIA2,KCNAB2,CAMK1,ARHGEF7,DLGAP1,NRXN3,NRXN1,NRXN2,AKAP5,GABBR2,CAMKK2,SHANK2,RIMS1,SIPA1L1,NPTN,SHANK1,CACNG8,DNAJC5
8_Member	Reactome Gene Sets	R-HSA-112315	Transmission across Chemical Synapses	-16.7219	-14.2126	33/263	18,163,774,814,815,816,817,818,1742,2550,2560,2561,2562,2782,2785,3265,4905,5577,5864,6506,6529,6616,6857,8499,8536,8874,9495,9568,10645,22999,27020,59283,80331	ABAT,AP2B1,CACNA1B,CAMK4,CAMK2A,CAMK2B,CAMK2D,CAMK2G,DLG4,GABBR1,GABRB1,GABRB2,GABRB3,GNB1,GNG3,HRAS,NSF,PRKAR2B,RAB3A,SLC1A2,SLC6A1,SNAP25,SYT1,PPFIA2,CAMK1,ARHGEF7,AKAP5,GABBR2,CAMKK2,RIMS1,NPTN,CACNG8,DNAJC5
8_Member	Reactome Gene Sets	R-HSA-112314	Neurotransmitter receptors and postsynaptic signal transmission	-11.0862	-9.10366	23/198	163,814,815,816,817,818,1742,2550,2560,2561,2562,2782,2785,3265,4905,5577,8536,8874,9495,9568,10645,27020,59283	AP2B1,CAMK4,CAMK2A,CAMK2B,CAMK2D,CAMK2G,DLG4,GABBR1,GABRB1,GABRB2,GABRB3,GNB1,GNG3,HRAS,NSF,PRKAR2B,CAMK1,ARHGEF7,AKAP5,GABBR2,CAMKK2,NPTN,CACNG8
8_Member	WikiPathways	WP4549	Fragile X syndrome	-9.75826	-7.87409	17/119	18,163,673,814,815,816,1742,1759,2043,2561,6529,7249,8218,8536,8831,9495,50944	ABAT,AP2B1,BRAF,CAMK4,CAMK2A,CAMK2B,DLG4,DNM1,EPHA4,GABRB2,SLC6A1,TSC2,CLTCL1,CAMK1,SYNGAP1,AKAP5,SHANK1
9_Summary	GO Biological Processes	GO:0051640	organelle localization	-15.1306	-12.8278	42/488	488,1453,1759,3692,3797,4139,4218,4644,4869,5195,5413,5861,5864,5865,5870,5874,6616,6857,8499,8729,8766,8867,8936,9230,9342,9371,9545,10128,10640,10890,10972,23673,27243,51762,54664,54732,55288,57584,115827,128866,149371,201475,162,164,523,535,1174,4905,6855,8724,8874,9885,29927,29993,51014,51382,51560,51608,57403,79065,80124,81876,112476,1742,51552	ATP2A2,CSNK1D,DNM1,EIF6,KIF3C,MARK1,RAB8A,MYO5A,NPM1,PEX14,SEPTIN5,RAB1A,RAB3A,RAB3B,RAB6A,RAB27B,SNAP25,SYT1,PPFIA2,GBF1,RAB11A,SYNJ1,WASF1,RAB11B,SNAP29,KIF3B,RAB3D,LRPPRC,EXOC5,RAB10,TMED10,STX12,CHMP2A,RAB8B,TMEM106B,TMED9,RHOT1,ARHGAP21,RAB3C,CHMP4B,EXOC8,RAB12,AP1B1,AP1G1,ATP6V1A,ATP6V0A1,AP1S1,NSF,SYP,SNX3,ARHGEF7,OSBPL2,SEC61A1,PACSIN1,TMED7,ATP6V1D,RAB6B,GET4,RAB22A,ATG9A,VCPIP1,RAB1B,PR…
9_Member	GO Biological Processes	GO:0051640	organelle localization	-15.1306	-12.8278	42/488	488,1453,1759,3692,3797,4139,4218,4644,4869,5195,5413,5861,5864,5865,5870,5874,6616,6857,8499,8729,8766,8867,8936,9230,9342,9371,9545,10128,10640,10890,10972,23673,27243,51762,54664,54732,55288,57584,115827,128866,149371,201475	ATP2A2,CSNK1D,DNM1,EIF6,KIF3C,MARK1,RAB8A,MYO5A,NPM1,PEX14,SEPTIN5,RAB1A,RAB3A,RAB3B,RAB6A,RAB27B,SNAP25,SYT1,PPFIA2,GBF1,RAB11A,SYNJ1,WASF1,RAB11B,SNAP29,KIF3B,RAB3D,LRPPRC,EXOC5,RAB10,TMED10,STX12,CHMP2A,RAB8B,TMEM106B,TMED9,RHOT1,ARHGAP21,RAB3C,CHMP4B,EXOC8,RAB12
9_Member	GO Biological Processes	GO:0010256	endomembrane system organization	-11.6507	-9.63303	38/514	162,164,488,523,535,1174,1453,1759,4218,4905,5861,5864,6616,6855,8724,8729,8766,8874,9342,9885,10890,10972,27243,29927,29993,51014,51382,51560,51608,54732,57403,57584,79065,80124,81876,112476,128866,149371	AP1B1,AP1G1,ATP2A2,ATP6V1A,ATP6V0A1,AP1S1,CSNK1D,DNM1,RAB8A,NSF,RAB1A,RAB3A,SNAP25,SYP,SNX3,GBF1,RAB11A,ARHGEF7,SNAP29,OSBPL2,RAB10,TMED10,CHMP2A,SEC61A1,PACSIN1,TMED7,ATP6V1D,RAB6B,GET4,TMED9,RAB22A,ARHGAP21,ATG9A,VCPIP1,RAB1B,PRRT2,CHMP4B,EXOC8
9_Member	GO Biological Processes	GO:0016050	vesicle organization	-10.7319	-8.77299	28/309	162,164,523,535,1174,1453,1742,1759,4218,5861,5864,6616,6855,8724,8729,8766,9342,10972,23673,27243,51382,51552,51762,54732,57403,112476,128866,149371	AP1B1,AP1G1,ATP6V1A,ATP6V0A1,AP1S1,CSNK1D,DLG4,DNM1,RAB8A,RAB1A,RAB3A,SNAP25,SYP,SNX3,GBF1,RAB11A,SNAP29,TMED10,STX12,CHMP2A,ATP6V1D,RAB14,RAB8B,TMED9,RAB22A,PRRT2,CHMP4B,EXOC8
9_Member	GO Biological Processes	GO:0051656	establishment of organelle localization	-10.4891	-8.55263	30/362	1453,1759,3692,3797,4139,4644,4869,5195,5413,5861,5864,5870,5874,8499,8729,8766,8867,8936,9230,9342,9371,10128,10640,10972,27243,54732,55288,57584,128866,149371	CSNK1D,DNM1,EIF6,KIF3C,MARK1,MYO5A,NPM1,PEX14,SEPTIN5,RAB1A,RAB3A,RAB6A,RAB27B,PPFIA2,GBF1,RAB11A,SYNJ1,WASF1,RAB11B,SNAP29,KIF3B,LRPPRC,EXOC5,TMED10,CHMP2A,TMED9,RHOT1,ARHGAP21,CHMP4B,EXOC8
9_Member	GO Biological Processes	GO:0051650	establishment of vesicle localization	-8.39891	-6.64743	18/164	1453,1759,4644,5413,5861,5864,5874,8499,8729,8766,8867,9230,9342,9371,10640,10972,54732,149371	CSNK1D,DNM1,MYO5A,SEPTIN5,RAB1A,RAB3A,RAB27B,PPFIA2,GBF1,RAB11A,SYNJ1,RAB11B,SNAP29,KIF3B,EXOC5,TMED10,TMED9,EXOC8
9_Member	GO Biological Processes	GO:0051648	vesicle localization	-7.9886	-6.27197	18/174	1453,1759,4644,5413,5861,5864,5874,8499,8729,8766,8867,9230,9342,9371,10640,10972,54732,149371	CSNK1D,DNM1,MYO5A,SEPTIN5,RAB1A,RAB3A,RAB27B,PPFIA2,GBF1,RAB11A,SYNJ1,RAB11B,SNAP29,KIF3B,EXOC5,TMED10,TMED9,EXOC8
9_Member	GO Biological Processes	GO:0007032	endosome organization	-5.14852	-3.67782	10/86	523,535,1759,8724,8766,27243,51382,57403,128866,149371	ATP6V1A,ATP6V0A1,DNM1,SNX3,RAB11A,CHMP2A,ATP6V1D,RAB22A,CHMP4B,EXOC8
10_Summary	GO Biological Processes	GO:0001505	regulation of neurotransmitter levels	-14.9896	-12.6985	28/209	18,488,815,2824,2932,5413,5799,5864,5865,5868,5908,6506,6529,6616,6855,6857,6861,8867,9342,9378,9379,9900,11315,22895,22999,26059,80331,112476,774,1742,2550,2560,2561,2562,2913,4355,5789,9229,9495,9568,27020,55333,57468,2782,818,2281,5861,9230,11069,163,1759,4218,5874,22883,29993,5532,10890,10972,11031	ABAT,ATP2A2,CAMK2A,GPM6B,GSK3B,SEPTIN5,PTPRN2,RAB3A,RAB3B,RAB5A,RAP1B,SLC1A2,SLC6A1,SNAP25,SYP,SYT1,SYT5,SYNJ1,SNAP29,NRXN1,NRXN2,SV2A,PARK7,RPH3A,RIMS1,ERC2,DNAJC5,PRRT2,CACNA1B,DLG4,GABBR1,GABRB1,GABRB2,GABRB3,GRM3,MPP2,PTPRD,DLGAP1,AKAP5,GABBR2,NPTN,SYNJ2BP,SLC12A5,GNB1,CAMK2G,FKBP1B,RAB1A,RAB11B,RAPGEF4,AP2B1,DNM1,RAB8A,RAB27B,CLSTN1,PACSIN1,PPP3CB,RAB10,TMED10,RAB31
10_Member	GO Biological Processes	GO:0001505	regulation of neurotransmitter levels	-14.9896	-12.6985	28/209	18,488,815,2824,2932,5413,5799,5864,5865,5868,5908,6506,6529,6616,6855,6857,6861,8867,9342,9378,9379,9900,11315,22895,22999,26059,80331,112476	ABAT,ATP2A2,CAMK2A,GPM6B,GSK3B,SEPTIN5,PTPRN2,RAB3A,RAB3B,RAB5A,RAP1B,SLC1A2,SLC6A1,SNAP25,SYP,SYT1,SYT5,SYNJ1,SNAP29,NRXN1,NRXN2,SV2A,PARK7,RPH3A,RIMS1,ERC2,DNAJC5,PRRT2
10_Member	GO Biological Processes	GO:0099537	trans-synaptic signaling	-12.8294	-10.7144	35/401	774,1742,2550,2560,2561,2562,2913,2932,4355,5413,5789,5799,5864,6506,6529,6616,6857,6861,8867,9229,9342,9378,9379,9495,9568,9900,11315,22895,22999,26059,27020,55333,57468,80331,112476	CACNA1B,DLG4,GABBR1,GABRB1,GABRB2,GABRB3,GRM3,GSK3B,MPP2,SEPTIN5,PTPRD,PTPRN2,RAB3A,SLC1A2,SLC6A1,SNAP25,SYT1,SYT5,SYNJ1,DLGAP1,SNAP29,NRXN1,NRXN2,AKAP5,GABBR2,SV2A,PARK7,RPH3A,RIMS1,ERC2,NPTN,SYNJ2BP,SLC12A5,DNAJC5,PRRT2
10_Member	GO Biological Processes	GO:0099536	synaptic signaling	-12.6714	-10.5689	36/429	774,1742,2550,2560,2561,2562,2782,2913,2932,4355,5413,5789,5799,5864,6506,6529,6616,6857,6861,8867,9229,9342,9378,9379,9495,9568,9900,11315,22895,22999,26059,27020,55333,57468,80331,112476	CACNA1B,DLG4,GABBR1,GABRB1,GABRB2,GABRB3,GNB1,GRM3,GSK3B,MPP2,SEPTIN5,PTPRD,PTPRN2,RAB3A,SLC1A2,SLC6A1,SNAP25,SYT1,SYT5,SYNJ1,DLGAP1,SNAP29,NRXN1,NRXN2,AKAP5,GABBR2,SV2A,PARK7,RPH3A,RIMS1,ERC2,NPTN,SYNJ2BP,SLC12A5,DNAJC5,PRRT2
10_Member	GO Biological Processes	GO:0023061	signal release	-12.346	-10.2766	22/156	818,2281,5413,5799,5861,5864,6616,6857,6861,8867,9230,9342,9378,9379,9900,11069,11315,22895,22999,26059,80331,112476	CAMK2G,FKBP1B,SEPTIN5,PTPRN2,RAB1A,RAB3A,SNAP25,SYT1,SYT5,SYNJ1,RAB11B,SNAP29,NRXN1,NRXN2,SV2A,RAPGEF4,PARK7,RPH3A,RIMS1,ERC2,DNAJC5,PRRT2
10_Member	GO Biological Processes	GO:0099003	vesicle-mediated transport in synapse	-12.1924	-10.1321	20/127	163,1759,4218,5413,5864,5868,5874,6616,6855,6857,6861,8867,9342,9900,22883,22999,26059,29993,80331,112476	AP2B1,DNM1,RAB8A,SEPTIN5,RAB3A,RAB5A,RAB27B,SNAP25,SYP,SYT1,SYT5,SYNJ1,SNAP29,SV2A,CLSTN1,RIMS1,ERC2,PACSIN1,DNAJC5,PRRT2
10_Member	GO Biological Processes	GO:0007268	chemical synaptic transmission	-11.9299	-9.89141	33/384	774,1742,2550,2560,2561,2562,2913,2932,4355,5413,5799,5864,6506,6529,6616,6857,6861,8867,9229,9342,9378,9379,9495,9568,9900,11315,22895,22999,26059,55333,57468,80331,112476	CACNA1B,DLG4,GABBR1,GABRB1,GABRB2,GABRB3,GRM3,GSK3B,MPP2,SEPTIN5,PTPRN2,RAB3A,SLC1A2,SLC6A1,SNAP25,SYT1,SYT5,SYNJ1,DLGAP1,SNAP29,NRXN1,NRXN2,AKAP5,GABBR2,SV2A,PARK7,RPH3A,RIMS1,ERC2,SYNJ2BP,SLC12A5,DNAJC5,PRRT2
10_Member	GO Biological Processes	GO:0098916	anterograde trans-synaptic signaling	-11.9299	-9.89141	33/384	774,1742,2550,2560,2561,2562,2913,2932,4355,5413,5799,5864,6506,6529,6616,6857,6861,8867,9229,9342,9378,9379,9495,9568,9900,11315,22895,22999,26059,55333,57468,80331,112476	CACNA1B,DLG4,GABBR1,GABRB1,GABRB2,GABRB3,GRM3,GSK3B,MPP2,SEPTIN5,PTPRN2,RAB3A,SLC1A2,SLC6A1,SNAP25,SYT1,SYT5,SYNJ1,DLGAP1,SNAP29,NRXN1,NRXN2,AKAP5,GABBR2,SV2A,PARK7,RPH3A,RIMS1,ERC2,SYNJ2BP,SLC12A5,DNAJC5,PRRT2
10_Member	GO Biological Processes	GO:0007269	neurotransmitter secretion	-11.6079	-9.59432	16/79	5413,5799,5864,6616,6857,6861,8867,9342,9378,9379,9900,22895,22999,26059,80331,112476	SEPTIN5,PTPRN2,RAB3A,SNAP25,SYT1,SYT5,SYNJ1,SNAP29,NRXN1,NRXN2,SV2A,RPH3A,RIMS1,ERC2,DNAJC5,PRRT2
10_Member	GO Biological Processes	GO:0099643	signal release from synapse	-11.6079	-9.59432	16/79	5413,5799,5864,6616,6857,6861,8867,9342,9378,9379,9900,22895,22999,26059,80331,112476	SEPTIN5,PTPRN2,RAB3A,SNAP25,SYT1,SYT5,SYNJ1,SNAP29,NRXN1,NRXN2,SV2A,RPH3A,RIMS1,ERC2,DNAJC5,PRRT2
10_Member	GO Biological Processes	GO:0006836	neurotransmitter transport	-11.0789	-9.09823	19/129	5413,5799,5864,6506,6529,6616,6857,6861,8867,9342,9378,9379,9900,11315,22895,22999,26059,80331,112476	SEPTIN5,PTPRN2,RAB3A,SLC1A2,SLC6A1,SNAP25,SYT1,SYT5,SYNJ1,SNAP29,NRXN1,NRXN2,SV2A,PARK7,RPH3A,RIMS1,ERC2,DNAJC5,PRRT2
10_Member	GO Biological Processes	GO:0045055	regulated exocytosis	-10.2984	-8.37681	18/126	5413,5532,5864,6616,6857,6861,8867,9230,9342,9900,10890,10972,11031,11069,22999,26059,80331,112476	SEPTIN5,PPP3CB,RAB3A,SNAP25,SYT1,SYT5,SYNJ1,RAB11B,SNAP29,SV2A,RAB10,TMED10,RAB31,RAPGEF4,RIMS1,ERC2,DNAJC5,PRRT2
10_Member	GO Biological Processes	GO:0099504	synaptic vesicle cycle	-9.87729	-7.98101	17/117	1759,5413,5864,5868,5874,6616,6855,6857,6861,8867,9342,9900,22999,26059,29993,80331,112476	DNM1,SEPTIN5,RAB3A,RAB5A,RAB27B,SNAP25,SYP,SYT1,SYT5,SYNJ1,SNAP29,SV2A,RIMS1,ERC2,PACSIN1,DNAJC5,PRRT2
10_Member	GO Biological Processes	GO:0016079	synaptic vesicle exocytosis	-9.15152	-7.34253	12/56	5413,5864,6616,6857,6861,8867,9342,9900,22999,26059,80331,112476	SEPTIN5,RAB3A,SNAP25,SYT1,SYT5,SYNJ1,SNAP29,SV2A,RIMS1,ERC2,DNAJC5,PRRT2
10_Member	GO Biological Processes	GO:0016082	synaptic vesicle priming	-5.30767	-3.82113	5/14	6616,8867,9342,9900,26059	SNAP25,SYNJ1,SNAP29,SV2A,ERC2
10_Member	Reactome Gene Sets	R-HSA-168799	Neurotoxicity of clostridium toxins	-3.08917	-1.93838	3/10	6616,6857,9900	SNAP25,SYT1,SV2A
11_Summary	WikiPathways	WP4875	Disruption of postsynaptic signaling by CNV	-12.3607	-10.2868	12/32	815,816,817,818,6262,8831,9229,9369,9378,9379,22895,50944,481,488,2281,3709,6543,6546,6717,163,1742,4905,9495,59283,6323,6326,774,814,2782,2785,5577,5581,8536,10645,523,528,535,10396,23327,51382,51761,57130,5528,5532,673,3265,5245,5908,22866,8874,57118,2550,4301,6548,8310,9568,11069,2932,1264,6000,26575,5690,5692,5693,5718,153090,5864,6616,80142,1937,4869,7249,11140,23385,2913,31,5160,114787,6506…	CAMK2A,CAMK2B,CAMK2D,CAMK2G,RYR2,SYNGAP1,DLGAP1,NRXN3,NRXN1,NRXN2,RPH3A,SHANK1,ATP1B1,ATP2A2,FKBP1B,ITPR2,SLC8A2,SLC8A1,SRI,AP2B1,DLG4,NSF,AKAP5,CACNG8,SCN1A,SCN2A,CACNA1B,CAMK4,GNB1,GNG3,PRKAR2B,PRKCE,CAMK1,CAMKK2,ATP6V1A,ATP6V1C1,ATP6V0A1,ATP8A1,NEDD4L,ATP6V1D,ATP8A2,ATP13A1,PPP2R5D,PPP3CB,BRAF,HRAS,PHB1,RAP1B,CNKSR2,ARHGEF7,CAMK1D,GABBR1,AFDN,SLC9A1,ACOX3,GABBR2,RAPGEF4,GSK3B,CNN1,RGS7,RGS17,P…
11_Member	WikiPathways	WP4875	Disruption of postsynaptic signaling by CNV	-12.3607	-10.2868	12/32	815,816,817,818,6262,8831,9229,9369,9378,9379,22895,50944	CAMK2A,CAMK2B,CAMK2D,CAMK2G,RYR2,SYNGAP1,DLGAP1,NRXN3,NRXN1,NRXN2,RPH3A,SHANK1
11_Member	Reactome Gene Sets	R-HSA-5578775	Ion homeostasis	-9.2486	-7.42427	12/55	481,488,815,816,817,818,2281,3709,6262,6543,6546,6717	ATP1B1,ATP2A2,CAMK2A,CAMK2B,CAMK2D,CAMK2G,FKBP1B,ITPR2,RYR2,SLC8A2,SLC8A1,SRI
11_Member	Reactome Gene Sets	R-HSA-399719	Trafficking of AMPA receptors	-8.26552	-6.52383	9/31	163,815,816,817,818,1742,4905,9495,59283	AP2B1,CAMK2A,CAMK2B,CAMK2D,CAMK2G,DLG4,NSF,AKAP5,CACNG8
11_Member	Reactome Gene Sets	R-HSA-399721	Glutamate binding, activation of AMPA receptors and synaptic plasticity	-8.26552	-6.52383	9/31	163,815,816,817,818,1742,4905,9495,59283	AP2B1,CAMK2A,CAMK2B,CAMK2D,CAMK2G,DLG4,NSF,AKAP5,CACNG8
11_Member	Reactome Gene Sets	R-HSA-5576891	Cardiac conduction	-7.48063	-5.8138	15/128	481,488,815,816,817,818,2281,3709,6262,6323,6326,6543,6546,6717,59283	ATP1B1,ATP2A2,CAMK2A,CAMK2B,CAMK2D,CAMK2G,FKBP1B,ITPR2,RYR2,SCN1A,SCN2A,SLC8A2,SLC8A1,SRI,CACNG8
11_Member	WikiPathways	WP536	Calcium regulation in cardiac cells	-7.4366	-5.77516	16/148	481,488,774,814,815,816,817,818,2782,2785,3709,5577,5581,6262,6546,8536	ATP1B1,ATP2A2,CACNA1B,CAMK4,CAMK2A,CAMK2B,CAMK2D,CAMK2G,GNB1,GNG3,ITPR2,PRKAR2B,PRKCE,RYR2,SLC8A1,CAMK1
11_Member	Reactome Gene Sets	R-HSA-111932	CaMK IV-mediated phosphorylation of CREB	-7.3362	-5.68449	6/12	814,815,816,817,818,10645	CAMK4,CAMK2A,CAMK2B,CAMK2D,CAMK2G,CAMKK2
11_Member	Reactome Gene Sets	R-HSA-9617324	Negative regulation of NMDA receptor-mediated neuronal transmission	-7.0101	-5.38053	7/21	814,815,816,817,818,1742,8536	CAMK4,CAMK2A,CAMK2B,CAMK2D,CAMK2G,DLG4,CAMK1
11_Member	Reactome Gene Sets	R-HSA-1489509	DAG and IP3 signaling	-6.90909	-5.28775	9/43	814,815,816,817,818,3709,5577,5581,10645	CAMK4,CAMK2A,CAMK2B,CAMK2D,CAMK2G,ITPR2,PRKAR2B,PRKCE,CAMKK2
11_Member	Reactome Gene Sets	R-HSA-983712	Ion channel transport	-6.85346	-5.23617	17/184	481,488,523,528,535,815,816,817,818,2281,6262,6717,10396,23327,51382,51761,57130	ATP1B1,ATP2A2,ATP6V1A,ATP6V1C1,ATP6V0A1,CAMK2A,CAMK2B,CAMK2D,CAMK2G,FKBP1B,RYR2,SRI,ATP8A1,NEDD4L,ATP6V1D,ATP8A2,ATP13A1
11_Member	Reactome Gene Sets	R-HSA-936837	Ion transport by P-type ATPases	-6.84318	-5.23043	10/57	481,488,815,816,817,818,6717,10396,51761,57130	ATP1B1,ATP2A2,CAMK2A,CAMK2B,CAMK2D,CAMK2G,SRI,ATP8A1,ATP8A2,ATP13A1
11_Member	Reactome Gene Sets	R-HSA-111885	Opioid Signalling	-6.66725	-5.06347	12/91	814,815,816,817,818,2782,2785,3709,5528,5532,5577,10645	CAMK4,CAMK2A,CAMK2B,CAMK2D,CAMK2G,GNB1,GNG3,ITPR2,PPP2R5D,PPP3CB,PRKAR2B,CAMKK2
11_Member	Reactome Gene Sets	R-HSA-6802946	Signaling by moderate kinase activity BRAF mutants	-6.55599	-4.96532	9/47	673,815,816,817,818,3265,5245,5908,22866	BRAF,CAMK2A,CAMK2B,CAMK2D,CAMK2G,HRAS,PHB1,RAP1B,CNKSR2
11_Member	Reactome Gene Sets	R-HSA-6802949	Signaling by RAS mutants	-6.55599	-4.96532	9/47	673,815,816,817,818,3265,5245,5908,22866	BRAF,CAMK2A,CAMK2B,CAMK2D,CAMK2G,HRAS,PHB1,RAP1B,CNKSR2
11_Member	Reactome Gene Sets	R-HSA-6802955	Paradoxical activation of RAF signaling by kinase inactive BRAF	-6.55599	-4.96532	9/47	673,815,816,817,818,3265,5245,5908,22866	BRAF,CAMK2A,CAMK2B,CAMK2D,CAMK2G,HRAS,PHB1,RAP1B,CNKSR2
11_Member	Reactome Gene Sets	R-HSA-9649948	Signaling downstream of RAS mutants	-6.55599	-4.96532	9/47	673,815,816,817,818,3265,5245,5908,22866	BRAF,CAMK2A,CAMK2B,CAMK2D,CAMK2G,HRAS,PHB1,RAP1B,CNKSR2
11_Member	Reactome Gene Sets	R-HSA-438064	Post NMDA receptor activation events	-6.46097	-4.87782	11/78	814,815,816,817,818,1742,3265,5577,8536,8874,10645	CAMK4,CAMK2A,CAMK2B,CAMK2D,CAMK2G,DLG4,HRAS,PRKAR2B,CAMK1,ARHGEF7,CAMKK2
11_Member	Reactome Gene Sets	R-HSA-5673000	RAF activation	-6.4157	-4.83627	8/36	673,815,816,817,818,3265,5245,5528	BRAF,CAMK2A,CAMK2B,CAMK2D,CAMK2G,HRAS,PHB1,PPP2R5D
11_Member	KEGG Pathway	hsa04720	Long-term potentiation	-6.15971	-4.59839	10/67	673,814,815,816,817,818,3265,3709,5532,5908	BRAF,CAMK4,CAMK2A,CAMK2B,CAMK2D,CAMK2G,HRAS,ITPR2,PPP3CB,RAP1B
11_Member	Reactome Gene Sets	R-HSA-9656223	Signaling by RAF1 mutants	-5.78725	-4.25409	8/43	673,815,816,817,818,3265,5908,22866	BRAF,CAMK2A,CAMK2B,CAMK2D,CAMK2G,HRAS,RAP1B,CNKSR2
11_Member	WikiPathways	WP4756	Renin-angiotensin-aldosterone system (RAAS)	-5.78725	-4.25409	8/43	814,815,816,817,818,3709,8536,57118	CAMK4,CAMK2A,CAMK2B,CAMK2D,CAMK2G,ITPR2,CAMK1,CAMK1D
11_Member	Reactome Gene Sets	R-HSA-442755	Activation of NMDA receptors and postsynaptic events	-5.7756	-4.24311	11/91	814,815,816,817,818,1742,3265,5577,8536,8874,10645	CAMK4,CAMK2A,CAMK2B,CAMK2D,CAMK2G,DLG4,HRAS,PRKAR2B,CAMK1,ARHGEF7,CAMKK2
11_Member	Reactome Gene Sets	R-HSA-442982	Ras activation upon Ca2+ influx through NMDA receptor	-5.77133	-4.2395	6/20	815,816,817,818,1742,3265	CAMK2A,CAMK2B,CAMK2D,CAMK2G,DLG4,HRAS
11_Member	Reactome Gene Sets	R-HSA-5576892	Phase 0 - rapid depolarisation	-5.44039	-3.93866	7/34	815,816,817,818,6323,6326,59283	CAMK2A,CAMK2B,CAMK2D,CAMK2G,SCN1A,SCN2A,CACNG8
11_Member	Reactome Gene Sets	R-HSA-112043	PLC beta mediated events	-5.20409	-3.72525	8/51	814,815,816,817,818,3709,5577,10645	CAMK4,CAMK2A,CAMK2B,CAMK2D,CAMK2G,ITPR2,PRKAR2B,CAMKK2
11_Member	KEGG Pathway	hsa04024	cAMP signaling pathway	-5.19065	-3.71299	16/217	481,488,673,814,815,816,817,818,2550,4301,5908,6262,6548,8310,9568,11069	ATP1B1,ATP2A2,BRAF,CAMK4,CAMK2A,CAMK2B,CAMK2D,CAMK2G,GABBR1,AFDN,RAP1B,RYR2,SLC9A1,ACOX3,GABBR2,RAPGEF4
11_Member	Reactome Gene Sets	R-HSA-111933	Calmodulin induced events	-5.1805	-3.70575	7/37	814,815,816,817,818,5577,10645	CAMK4,CAMK2A,CAMK2B,CAMK2D,CAMK2G,PRKAR2B,CAMKK2
11_Member	Reactome Gene Sets	R-HSA-111997	CaM pathway	-5.1805	-3.70575	7/37	814,815,816,817,818,5577,10645	CAMK4,CAMK2A,CAMK2B,CAMK2D,CAMK2G,PRKAR2B,CAMKK2
11_Member	Reactome Gene Sets	R-HSA-397014	Muscle contraction	-5.15055	-3.67927	15/194	481,488,815,816,817,818,2281,3709,6262,6323,6326,6543,6546,6717,59283	ATP1B1,ATP2A2,CAMK2A,CAMK2B,CAMK2D,CAMK2G,FKBP1B,ITPR2,RYR2,SCN1A,SCN2A,SLC8A2,SLC8A1,SRI,CACNG8
11_Member	KEGG Pathway	hsa04261	Adrenergic signaling in cardiomyocytes	-5.13546	-3.66719	13/148	481,488,815,816,817,818,5528,6262,6543,6546,6548,11069,59283	ATP1B1,ATP2A2,CAMK2A,CAMK2B,CAMK2D,CAMK2G,PPP2R5D,RYR2,SLC8A2,SLC8A1,SLC9A1,RAPGEF4,CACNG8
11_Member	KEGG Pathway	hsa04921	Oxytocin signaling pathway	-5.04028	-3.58039	13/151	814,815,816,817,818,3265,3709,5532,6262,8536,10645,57118,59283	CAMK4,CAMK2A,CAMK2B,CAMK2D,CAMK2G,HRAS,ITPR2,PPP3CB,RYR2,CAMK1,CAMKK2,CAMK1D,CACNG8
11_Member	Reactome Gene Sets	R-HSA-111996	Ca-dependent events	-5.02082	-3.56484	7/39	814,815,816,817,818,5577,10645	CAMK4,CAMK2A,CAMK2B,CAMK2D,CAMK2G,PRKAR2B,CAMKK2
11_Member	Reactome Gene Sets	R-HSA-112040	G-protein mediated events	-4.95225	-3.50563	8/55	814,815,816,817,818,3709,5577,10645	CAMK4,CAMK2A,CAMK2B,CAMK2D,CAMK2G,ITPR2,PRKAR2B,CAMKK2
11_Member	KEGG Pathway	hsa04728	Dopaminergic synapse	-4.93621	-3.49123	12/132	774,815,816,817,818,2782,2785,2932,3709,5528,5532,6323	CACNA1B,CAMK2A,CAMK2B,CAMK2D,CAMK2G,GNB1,GNG3,GSK3B,ITPR2,PPP2R5D,PPP3CB,SCN1A
11_Member	Reactome Gene Sets	R-HSA-442742	CREB1 phosphorylation through NMDA receptor-mediated activation of RAS signaling	-4.84137	-3.40764	6/28	815,816,817,818,1742,3265	CAMK2A,CAMK2B,CAMK2D,CAMK2G,DLG4,HRAS
11_Member	KEGG Pathway	hsa05214	Glioma	-4.80133	-3.37338	9/75	673,814,815,816,817,818,3265,8536,57118	BRAF,CAMK4,CAMK2A,CAMK2B,CAMK2D,CAMK2G,HRAS,CAMK1,CAMK1D
11_Member	WikiPathways	WP289	Myometrial relaxation and contraction pathways	-4.80057	-3.37315	15/154	488,815,816,817,818,1264,2782,2785,3709,5577,5581,6000,6262,6546,26575	ATP2A2,CAMK2A,CAMK2B,CAMK2D,CAMK2G,CNN1,GNB1,GNG3,ITPR2,PRKAR2B,PRKCE,RGS7,RYR2,SLC8A1,RGS17
11_Member	KEGG Pathway	hsa04925	Aldosterone synthesis and secretion	-4.68098	-3.27442	10/97	481,814,815,816,817,818,3709,5581,8536,57118	ATP1B1,CAMK4,CAMK2A,CAMK2B,CAMK2D,CAMK2G,ITPR2,PRKCE,CAMK1,CAMK1D
11_Member	Reactome Gene Sets	R-HSA-442729	CREB1 phosphorylation through the activation of CaMKII/CaMKK/CaMKIV cascasde	-4.5526	-3.15766	4/10	814,816,818,10645	CAMK4,CAMK2B,CAMK2G,CAMKK2
11_Member	Reactome Gene Sets	R-HSA-5673001	RAF/MAP kinase cascade	-4.51738	-3.12548	17/273	673,815,816,817,818,1742,3265,5245,5528,5690,5692,5693,5718,5908,8831,22866,153090	BRAF,CAMK2A,CAMK2B,CAMK2D,CAMK2G,DLG4,HRAS,PHB1,PPP2R5D,PSMB2,PSMB4,PSMB5,PSMD12,RAP1B,SYNGAP1,CNKSR2,DAB2IP
11_Member	KEGG Pathway	hsa04911	Insulin secretion	-4.44332	-3.05881	9/83	481,815,816,817,818,5864,6262,6616,11069	ATP1B1,CAMK2A,CAMK2B,CAMK2D,CAMK2G,RAB3A,RYR2,SNAP25,RAPGEF4
11_Member	Reactome Gene Sets	R-HSA-6802957	Oncogenic MAPK signaling	-4.40157	-3.02198	9/84	673,815,816,817,818,3265,5245,5908,22866	BRAF,CAMK2A,CAMK2B,CAMK2D,CAMK2G,HRAS,PHB1,RAP1B,CNKSR2
11_Member	Reactome Gene Sets	R-HSA-5684996	MAPK1/MAPK3 signaling	-4.39827	-3.01914	17/279	673,815,816,817,818,1742,3265,5245,5528,5690,5692,5693,5718,5908,8831,22866,153090	BRAF,CAMK2A,CAMK2B,CAMK2D,CAMK2G,DLG4,HRAS,PHB1,PPP2R5D,PSMB2,PSMB4,PSMB5,PSMD12,RAP1B,SYNGAP1,CNKSR2,DAB2IP
11_Member	Reactome Gene Sets	R-HSA-438066	Unblocking of NMDA receptors, glutamate binding and activation	-4.34981	-2.97579	5/21	815,816,817,818,1742	CAMK2A,CAMK2B,CAMK2D,CAMK2G,DLG4
11_Member	Reactome Gene Sets	R-HSA-6802952	Signaling by BRAF and RAF1 fusions	-4.31222	-2.9446	8/67	673,815,816,817,818,3265,5908,22866	BRAF,CAMK2A,CAMK2B,CAMK2D,CAMK2G,HRAS,RAP1B,CNKSR2
11_Member	KEGG Pathway	hsa04725	Cholinergic synapse	-4.17373	-2.82522	10/111	774,814,815,816,817,818,2782,2785,3265,3709	CACNA1B,CAMK4,CAMK2A,CAMK2B,CAMK2D,CAMK2G,GNB1,GNG3,HRAS,ITPR2
11_Member	Reactome Gene Sets	R-HSA-9620244	Long-term potentiation	-4.14542	-2.80124	5/23	815,816,817,818,1742	CAMK2A,CAMK2B,CAMK2D,CAMK2G,DLG4
11_Member	Canonical Pathways	M161	PID IFNG PATHWAY	-3.91952	-2.61086	6/40	815,816,817,818,5908,80142	CAMK2A,CAMK2B,CAMK2D,CAMK2G,RAP1B,PTGES2
11_Member	Reactome Gene Sets	R-HSA-5683057	MAPK family signaling cascades	-3.70552	-2.43689	17/318	673,815,816,817,818,1742,3265,5245,5528,5690,5692,5693,5718,5908,8831,22866,153090	BRAF,CAMK2A,CAMK2B,CAMK2D,CAMK2G,DLG4,HRAS,PHB1,PPP2R5D,PSMB2,PSMB4,PSMB5,PSMD12,RAP1B,SYNGAP1,CNKSR2,DAB2IP
11_Member	Reactome Gene Sets	R-HSA-5663202	Diseases of signal transduction by growth factor receptors and second messengers	-3.45405	-2.23316	20/430	673,815,816,817,818,1937,2932,3265,4869,5245,5528,5690,5692,5693,5718,5908,7249,11140,22866,23385	BRAF,CAMK2A,CAMK2B,CAMK2D,CAMK2G,EEF1G,GSK3B,HRAS,NPM1,PHB1,PPP2R5D,PSMB2,PSMB4,PSMB5,PSMD12,RAP1B,TSC2,CDC37,CNKSR2,NCSTN
11_Member	Reactome Gene Sets	R-HSA-9022692	Regulation of MECP2 expression and activity	-3.36701	-2.16538	5/33	814,815,816,817,818	CAMK4,CAMK2A,CAMK2B,CAMK2D,CAMK2G
11_Member	KEGG Pathway	hsa04722	Neurotrophin signaling pathway	-3.24265	-2.06279	9/119	673,814,815,816,817,818,2932,3265,5908	BRAF,CAMK4,CAMK2A,CAMK2B,CAMK2D,CAMK2G,GSK3B,HRAS,RAP1B
11_Member	KEGG Pathway	hsa04971	Gastric acid secretion	-3.1379	-1.9771	7/76	481,815,816,817,818,3709,6548	ATP1B1,CAMK2A,CAMK2B,CAMK2D,CAMK2G,ITPR2,SLC9A1
11_Member	Reactome Gene Sets	R-HSA-418594	G alpha (i) signalling events	-3.11032	-1.95398	15/295	814,815,816,817,818,2550,2782,2785,2913,3709,5528,5532,5577,9568,10645	CAMK4,CAMK2A,CAMK2B,CAMK2D,CAMK2G,GABBR1,GNB1,GNG3,GRM3,ITPR2,PPP2R5D,PPP3CB,PRKAR2B,GABBR2,CAMKK2
11_Member	KEGG Pathway	hsa04922	Glucagon signaling pathway	-3.04349	-1.89927	8/102	31,815,816,817,818,3709,5160,5532	ACACA,CAMK2A,CAMK2B,CAMK2D,CAMK2G,ITPR2,PDHA1,PPP3CB
11_Member	Reactome Gene Sets	R-HSA-9609736	Assembly and cell surface presentation of NMDA receptors	-3.02397	-1.88417	5/39	815,816,817,818,1742	CAMK2A,CAMK2B,CAMK2D,CAMK2G,DLG4
11_Member	GO Biological Processes	GO:0014733	regulation of skeletal muscle adaptation	-2.95722	-1.82978	3/11	488,816,818	ATP2A2,CAMK2B,CAMK2G
11_Member	Reactome Gene Sets	R-HSA-3371571	HSF1-dependent transactivation	-2.94294	-1.81863	4/24	815,816,817,818	CAMK2A,CAMK2B,CAMK2D,CAMK2G
11_Member	KEGG Pathway	hsa04012	ErbB signaling pathway	-2.87951	-1.76368	7/84	673,815,816,817,818,2932,3265	BRAF,CAMK2A,CAMK2B,CAMK2D,CAMK2G,GSK3B,HRAS
11_Member	Reactome Gene Sets	R-HSA-8986944	Transcriptional Regulation by MECP2	-2.87216	-1.75784	6/62	814,815,816,817,818,114787	CAMK4,CAMK2A,CAMK2B,CAMK2D,CAMK2G,GPRIN1
11_Member	WikiPathways	WP4008	NO/cGMP/PKG mediated neuroprotection	-2.6959	-1.61617	5/46	815,816,817,818,1742	CAMK2A,CAMK2B,CAMK2D,CAMK2G,DLG4
11_Member	WikiPathways	WP5083	Neuroinflammation and glutamatergic signaling	-2.36913	-1.34203	10/140	814,815,816,817,818,5160,6506,6509,10645,57084	CAMK4,CAMK2A,CAMK2B,CAMK2D,CAMK2G,PDHA1,SLC1A2,SLC1A4,CAMKK2,SLC17A6
12_Summary	GO Biological Processes	GO:0048193	Golgi vesicle transport	-11.957	-9.91212	28/275	164,1315,1453,3916,4218,4644,4905,5861,5870,8724,8729,9522,10134,10640,10890,10972,11031,23256,23760,51014,51552,51560,51762,54732,55973,57410,81876,149371,5868,8218,8499,30849	AP1G1,COPB1,CSNK1D,LAMP1,RAB8A,MYO5A,NSF,RAB1A,RAB6A,SNX3,GBF1,SCAMP1,BCAP31,EXOC5,RAB10,TMED10,RAB31,SCFD1,PITPNB,TMED7,RAB14,RAB6B,RAB8B,TMED9,BCAP29,SCYL1,RAB1B,EXOC8,RAB5A,CLTCL1,PPFIA2,PIK3R4
12_Member	GO Biological Processes	GO:0048193	Golgi vesicle transport	-11.957	-9.91212	28/275	164,1315,1453,3916,4218,4644,4905,5861,5870,8724,8729,9522,10134,10640,10890,10972,11031,23256,23760,51014,51552,51560,51762,54732,55973,57410,81876,149371	AP1G1,COPB1,CSNK1D,LAMP1,RAB8A,MYO5A,NSF,RAB1A,RAB6A,SNX3,GBF1,SCAMP1,BCAP31,EXOC5,RAB10,TMED10,RAB31,SCFD1,PITPNB,TMED7,RAB14,RAB6B,RAB8B,TMED9,BCAP29,SCYL1,RAB1B,EXOC8
12_Member	GO Biological Processes	GO:0006892	post-Golgi vesicle-mediated transport	-6.45915	-4.8775	12/95	164,3916,4644,4905,8729,9522,10640,10890,11031,23256,51552,149371	AP1G1,LAMP1,MYO5A,NSF,GBF1,SCAMP1,EXOC5,RAB10,RAB31,SCFD1,RAB14,EXOC8
12_Member	GO Biological Processes	GO:0016482	cytosolic transport	-3.93553	-2.62528	11/142	164,3916,5868,5870,8218,8499,8724,8729,30849,51552,51560	AP1G1,LAMP1,RAB5A,RAB6A,CLTCL1,PPFIA2,SNX3,GBF1,PIK3R4,RAB14,RAB6B
13_Summary	Reactome Gene Sets	R-HSA-382551	Transport of small molecules	-11.2667	-9.27655	45/717	163,291,292,293,481,488,523,528,535,682,815,816,817,818,2281,2782,2785,5034,5245,5577,5690,5692,5693,5718,6262,6506,6529,6543,6546,6548,6717,7416,8671,8766,9194,9512,10396,23203,23327,30968,51382,51761,57130,57468,114134,774,1340,1537,2560,2561,2562,2823,3709,4513,4538,6323,6326,6616,8514,9167,29927,51449,59283,788,81855,18,1742,2550,2932,4355,9378,10935,11315,22999,50944,1657,7466,9900,10134,233…	AP2B1,SLC25A4,SLC25A5,SLC25A6,ATP1B1,ATP2A2,ATP6V1A,ATP6V1C1,ATP6V0A1,BSG,CAMK2A,CAMK2B,CAMK2D,CAMK2G,FKBP1B,GNB1,GNG3,P4HB,PHB1,PRKAR2B,PSMB2,PSMB4,PSMB5,PSMD12,RYR2,SLC1A2,SLC6A1,SLC8A2,SLC8A1,SLC9A1,SRI,VDAC1,SLC4A4,RAB11A,SLC16A7,PMPCB,ATP8A1,PMPCA,NEDD4L,STOML2,ATP6V1D,ATP8A2,ATP13A1,SLC12A5,SLC2A13,CACNA1B,COX6B1,CYC1,GABRB1,GABRB2,GABRB3,GPM6A,ITPR2,COX2,ND4,SCN1A,SCN2A,SNAP25,KCNAB2,COX7A…
13_Member	Reactome Gene Sets	R-HSA-382551	Transport of small molecules	-11.2667	-9.27655	45/717	163,291,292,293,481,488,523,528,535,682,815,816,817,818,2281,2782,2785,5034,5245,5577,5690,5692,5693,5718,6262,6506,6529,6543,6546,6548,6717,7416,8671,8766,9194,9512,10396,23203,23327,30968,51382,51761,57130,57468,114134	AP2B1,SLC25A4,SLC25A5,SLC25A6,ATP1B1,ATP2A2,ATP6V1A,ATP6V1C1,ATP6V0A1,BSG,CAMK2A,CAMK2B,CAMK2D,CAMK2G,FKBP1B,GNB1,GNG3,P4HB,PHB1,PRKAR2B,PSMB2,PSMB4,PSMB5,PSMD12,RYR2,SLC1A2,SLC6A1,SLC8A2,SLC8A1,SLC9A1,SRI,VDAC1,SLC4A4,RAB11A,SLC16A7,PMPCB,ATP8A1,PMPCA,NEDD4L,STOML2,ATP6V1D,ATP8A2,ATP13A1,SLC12A5,SLC2A13
13_Member	GO Biological Processes	GO:0098660	inorganic ion transmembrane transport	-8.74929	-6.97176	37/618	291,292,481,488,523,528,535,774,1340,1537,2281,2560,2561,2562,2823,3709,4513,4538,6262,6323,6326,6529,6543,6546,6548,6616,8514,8671,9167,9512,29927,30968,51382,51449,57130,57468,59283	SLC25A4,SLC25A5,ATP1B1,ATP2A2,ATP6V1A,ATP6V1C1,ATP6V0A1,CACNA1B,COX6B1,CYC1,FKBP1B,GABRB1,GABRB2,GABRB3,GPM6A,ITPR2,COX2,ND4,RYR2,SCN1A,SCN2A,SLC6A1,SLC8A2,SLC8A1,SLC9A1,SNAP25,KCNAB2,SLC4A4,COX7A2L,PMPCB,SEC61A1,STOML2,ATP6V1D,PCYOX1,ATP13A1,SLC12A5,CACNG8
13_Member	GO Biological Processes	GO:0098655	cation transmembrane transport	-8.67323	-6.9015	37/622	291,292,481,488,523,528,535,774,788,1340,1537,2281,2823,3709,4513,4538,6262,6323,6326,6506,6529,6543,6546,6548,6616,8514,8671,9167,9512,10396,29927,30968,51382,57130,57468,59283,81855	SLC25A4,SLC25A5,ATP1B1,ATP2A2,ATP6V1A,ATP6V1C1,ATP6V0A1,CACNA1B,SLC25A20,COX6B1,CYC1,FKBP1B,GPM6A,ITPR2,COX2,ND4,RYR2,SCN1A,SCN2A,SLC1A2,SLC6A1,SLC8A2,SLC8A1,SLC9A1,SNAP25,KCNAB2,SLC4A4,COX7A2L,PMPCB,ATP8A1,SEC61A1,STOML2,ATP6V1D,ATP13A1,SLC12A5,CACNG8,SFXN3
13_Member	GO Biological Processes	GO:0042391	regulation of membrane potential	-7.95881	-6.24522	28/409	18,481,488,817,1742,2281,2550,2560,2561,2562,2932,4355,6262,6323,6326,6543,6546,6548,6717,8514,8671,9378,10935,11315,22999,23327,30968,50944	ABAT,ATP1B1,ATP2A2,CAMK2D,DLG4,FKBP1B,GABBR1,GABRB1,GABRB2,GABRB3,GSK3B,MPP2,RYR2,SCN1A,SCN2A,SLC8A2,SLC8A1,SLC9A1,SRI,KCNAB2,SLC4A4,NRXN1,PRDX3,PARK7,RIMS1,NEDD4L,STOML2,SHANK1
13_Member	GO Biological Processes	GO:0098662	inorganic cation transmembrane transport	-7.77505	-6.08019	33/555	291,292,481,488,523,528,535,774,1340,1537,2281,2823,3709,4513,4538,6262,6323,6326,6529,6543,6546,6548,6616,8514,8671,9167,9512,29927,30968,51382,57130,57468,59283	SLC25A4,SLC25A5,ATP1B1,ATP2A2,ATP6V1A,ATP6V1C1,ATP6V0A1,CACNA1B,COX6B1,CYC1,FKBP1B,GPM6A,ITPR2,COX2,ND4,RYR2,SCN1A,SCN2A,SLC6A1,SLC8A2,SLC8A1,SLC9A1,SNAP25,KCNAB2,SLC4A4,COX7A2L,PMPCB,SEC61A1,STOML2,ATP6V1D,ATP13A1,SLC12A5,CACNG8
13_Member	GO Biological Processes	GO:0010882	regulation of cardiac muscle contraction by calcium ion signaling	-6.55847	-4.96532	7/24	481,488,817,2281,6262,6546,6548	ATP1B1,ATP2A2,CAMK2D,FKBP1B,RYR2,SLC8A1,SLC9A1
13_Member	GO Biological Processes	GO:0030003	cellular cation homeostasis	-5.68395	-4.15804	23/381	481,488,523,535,817,1657,2281,6262,6543,6546,6548,6717,7466,8671,9900,10134,23312,27020,30968,51382,54664,57130,57468	ATP1B1,ATP2A2,ATP6V1A,ATP6V0A1,CAMK2D,DMXL1,FKBP1B,RYR2,SLC8A2,SLC8A1,SLC9A1,SRI,WFS1,SLC4A4,SV2A,BCAP31,DMXL2,NPTN,STOML2,ATP6V1D,TMEM106B,ATP13A1,SLC12A5
13_Member	GO Biological Processes	GO:0006873	cellular ion homeostasis	-5.40318	-3.90453	23/396	481,488,523,535,817,1657,2281,6262,6543,6546,6548,6717,7466,8671,9900,10134,23312,27020,30968,51382,54664,57130,57468	ATP1B1,ATP2A2,ATP6V1A,ATP6V0A1,CAMK2D,DMXL1,FKBP1B,RYR2,SLC8A2,SLC8A1,SLC9A1,SRI,WFS1,SLC4A4,SV2A,BCAP31,DMXL2,NPTN,STOML2,ATP6V1D,TMEM106B,ATP13A1,SLC12A5
13_Member	GO Biological Processes	GO:0055082	cellular chemical homeostasis	-4.79787	-3.37148	25/493	481,488,523,535,817,1657,2281,5799,6262,6543,6546,6548,6717,7466,8671,9230,9900,10134,23312,27020,30968,51382,54664,57130,57468	ATP1B1,ATP2A2,ATP6V1A,ATP6V0A1,CAMK2D,DMXL1,FKBP1B,PTPRN2,RYR2,SLC8A2,SLC8A1,SLC9A1,SRI,WFS1,SLC4A4,RAB11B,SV2A,BCAP31,DMXL2,NPTN,STOML2,ATP6V1D,TMEM106B,ATP13A1,SLC12A5
13_Member	GO Biological Processes	GO:0019725	cellular homeostasis	-4.73849	-3.31841	28/593	226,481,488,523,535,817,1657,2281,5799,6262,6543,6546,6548,6717,7466,8671,9230,9900,10134,10935,23312,27020,30968,51382,54664,55288,57130,57468	ALDOA,ATP1B1,ATP2A2,ATP6V1A,ATP6V0A1,CAMK2D,DMXL1,FKBP1B,PTPRN2,RYR2,SLC8A2,SLC8A1,SLC9A1,SRI,WFS1,SLC4A4,RAB11B,SV2A,BCAP31,PRDX3,DMXL2,NPTN,STOML2,ATP6V1D,TMEM106B,RHOT1,ATP13A1,SLC12A5
13_Member	GO Biological Processes	GO:0006874	cellular calcium ion homeostasis	-4.25672	-2.89407	13/179	481,488,817,2281,6262,6543,6546,7466,9900,10134,27020,30968,57130	ATP1B1,ATP2A2,CAMK2D,FKBP1B,RYR2,SLC8A2,SLC8A1,WFS1,SV2A,BCAP31,NPTN,STOML2,ATP13A1
13_Member	GO Biological Processes	GO:0055080	cation homeostasis	-4.2063	-2.85298	23/471	481,488,523,535,817,1657,2281,6262,6543,6546,6548,6717,7466,8671,9900,10134,23312,27020,30968,51382,54664,57130,57468	ATP1B1,ATP2A2,ATP6V1A,ATP6V0A1,CAMK2D,DMXL1,FKBP1B,RYR2,SLC8A2,SLC8A1,SLC9A1,SRI,WFS1,SLC4A4,SV2A,BCAP31,DMXL2,NPTN,STOML2,ATP6V1D,TMEM106B,ATP13A1,SLC12A5
13_Member	GO Biological Processes	GO:0098735	positive regulation of the force of heart contraction	-4.13651	-2.79503	3/5	6262,6546,6548	RYR2,SLC8A1,SLC9A1
13_Member	GO Biological Processes	GO:0055117	regulation of cardiac muscle contraction	-4.12929	-2.7894	8/71	481,488,817,2281,6262,6546,6548,6717	ATP1B1,ATP2A2,CAMK2D,FKBP1B,RYR2,SLC8A1,SLC9A1,SRI
13_Member	GO Biological Processes	GO:0098771	inorganic ion homeostasis	-4.08245	-2.74848	23/480	481,488,523,535,817,1657,2281,6262,6543,6546,6548,6717,7466,8671,9900,10134,23312,27020,30968,51382,54664,57130,57468	ATP1B1,ATP2A2,ATP6V1A,ATP6V0A1,CAMK2D,DMXL1,FKBP1B,RYR2,SLC8A2,SLC8A1,SLC9A1,SRI,WFS1,SLC4A4,SV2A,BCAP31,DMXL2,NPTN,STOML2,ATP6V1D,TMEM106B,ATP13A1,SLC12A5
13_Member	GO Biological Processes	GO:0035637	multicellular organismal signaling	-3.98061	-2.66192	10/117	481,817,2281,6262,6323,6326,6546,6548,26047,59283	ATP1B1,CAMK2D,FKBP1B,RYR2,SCN1A,SCN2A,SLC8A1,SLC9A1,CNTNAP2,CACNG8
13_Member	GO Biological Processes	GO:0030001	metal ion transport	-3.91032	-2.60443	26/593	481,488,774,815,2281,2823,3709,4905,6262,6323,6326,6529,6543,6546,6548,6616,6717,8514,8671,9230,9512,29927,30968,57130,57468,59283	ATP1B1,ATP2A2,CACNA1B,CAMK2A,FKBP1B,GPM6A,ITPR2,NSF,RYR2,SCN1A,SCN2A,SLC6A1,SLC8A2,SLC8A1,SLC9A1,SNAP25,SRI,KCNAB2,SLC4A4,RAB11B,PMPCB,SEC61A1,STOML2,ATP13A1,SLC12A5,CACNG8
13_Member	GO Biological Processes	GO:0086064	cell communication by electrical coupling involved in cardiac conduction	-3.90147	-2.5999	4/14	481,2281,6262,6546	ATP1B1,FKBP1B,RYR2,SLC8A1
13_Member	GO Biological Processes	GO:0002026	regulation of the force of heart contraction	-3.87533	-2.57742	5/26	488,817,6262,6546,6548	ATP2A2,CAMK2D,RYR2,SLC8A1,SLC9A1
13_Member	GO Biological Processes	GO:0050801	ion homeostasis	-3.85842	-2.56168	23/497	481,488,523,535,817,1657,2281,6262,6543,6546,6548,6717,7466,8671,9900,10134,23312,27020,30968,51382,54664,57130,57468	ATP1B1,ATP2A2,ATP6V1A,ATP6V0A1,CAMK2D,DMXL1,FKBP1B,RYR2,SLC8A2,SLC8A1,SLC9A1,SRI,WFS1,SLC4A4,SV2A,BCAP31,DMXL2,NPTN,STOML2,ATP6V1D,TMEM106B,ATP13A1,SLC12A5
13_Member	GO Biological Processes	GO:0036376	sodium ion export across plasma membrane	-3.77353	-2.49513	4/15	481,6546,6548,8671	ATP1B1,SLC8A1,SLC9A1,SLC4A4
13_Member	GO Biological Processes	GO:0006816	calcium ion transport	-3.73646	-2.46284	14/229	488,774,815,2281,2823,3709,6262,6543,6546,6717,9512,29927,30968,59283	ATP2A2,CACNA1B,CAMK2A,FKBP1B,GPM6A,ITPR2,RYR2,SLC8A2,SLC8A1,SRI,PMPCB,SEC61A1,STOML2,CACNG8
13_Member	GO Biological Processes	GO:0055074	calcium ion homeostasis	-3.72694	-2.45551	13/202	481,488,817,2281,6262,6543,6546,7466,9900,10134,27020,30968,57130	ATP1B1,ATP2A2,CAMK2D,FKBP1B,RYR2,SLC8A2,SLC8A1,WFS1,SV2A,BCAP31,NPTN,STOML2,ATP13A1
13_Member	GO Biological Processes	GO:0010880	regulation of release of sequestered calcium ion into cytosol by sarcoplasmic reticulum	-3.71496	-2.44466	5/28	817,2281,6262,6546,6717	CAMK2D,FKBP1B,RYR2,SLC8A1,SRI
13_Member	GO Biological Processes	GO:0006941	striated muscle contraction	-3.67777	-2.41428	9/104	226,481,817,6262,6323,6546,6548,23327,51761	ALDOA,ATP1B1,CAMK2D,RYR2,SCN1A,SLC8A1,SLC9A1,NEDD4L,ATP8A2
13_Member	GO Biological Processes	GO:0070588	calcium ion transmembrane transport	-3.55733	-2.31272	12/183	488,774,2281,2823,3709,6262,6543,6546,9512,29927,30968,59283	ATP2A2,CACNA1B,FKBP1B,GPM6A,ITPR2,RYR2,SLC8A2,SLC8A1,PMPCB,SEC61A1,STOML2,CACNG8
13_Member	GO Biological Processes	GO:0072503	cellular divalent inorganic cation homeostasis	-3.52198	-2.28695	13/212	481,488,817,2281,6262,6543,6546,7466,9900,10134,27020,30968,57130	ATP1B1,ATP2A2,CAMK2D,FKBP1B,RYR2,SLC8A2,SLC8A1,WFS1,SV2A,BCAP31,NPTN,STOML2,ATP13A1
13_Member	GO Biological Processes	GO:0006942	regulation of striated muscle contraction	-3.47356	-2.24425	8/88	481,488,817,2281,6262,6546,6548,6717	ATP1B1,ATP2A2,CAMK2D,FKBP1B,RYR2,SLC8A1,SLC9A1,SRI
13_Member	GO Biological Processes	GO:0006875	cellular metal ion homeostasis	-3.46091	-2.23615	16/303	481,488,523,817,2281,6262,6543,6546,6548,6717,7466,9900,10134,27020,30968,57130	ATP1B1,ATP2A2,ATP6V1A,CAMK2D,FKBP1B,RYR2,SLC8A2,SLC8A1,SLC9A1,SRI,WFS1,SV2A,BCAP31,NPTN,STOML2,ATP13A1
13_Member	GO Biological Processes	GO:0019722	calcium-mediated signaling	-3.36943	-2.16624	10/139	481,488,817,2281,5532,6262,6546,6548,10134,10645	ATP1B1,ATP2A2,CAMK2D,FKBP1B,PPP3CB,RYR2,SLC8A1,SLC9A1,BCAP31,CAMKK2
13_Member	GO Biological Processes	GO:0010644	cell communication by electrical coupling	-3.34728	-2.14874	4/19	481,2281,6262,6546	ATP1B1,FKBP1B,RYR2,SLC8A1
13_Member	GO Biological Processes	GO:0010881	regulation of cardiac muscle contraction by regulation of the release of sequestered calcium ion	-3.25711	-2.07488	4/20	817,2281,6262,6546	CAMK2D,FKBP1B,RYR2,SLC8A1
13_Member	GO Biological Processes	GO:0001508	action potential	-3.21791	-2.04593	8/96	481,2281,6262,6323,6326,6546,6717,23327	ATP1B1,FKBP1B,RYR2,SCN1A,SCN2A,SLC8A1,SRI,NEDD4L
13_Member	GO Biological Processes	GO:0060048	cardiac muscle contraction	-3.17261	-2.0067	7/75	481,817,6262,6323,6546,6548,23327	ATP1B1,CAMK2D,RYR2,SCN1A,SLC8A1,SLC9A1,NEDD4L
13_Member	GO Biological Processes	GO:0072507	divalent inorganic cation homeostasis	-2.94945	-1.82253	13/244	481,488,817,2281,6262,6543,6546,7466,9900,10134,27020,30968,57130	ATP1B1,ATP2A2,CAMK2D,FKBP1B,RYR2,SLC8A2,SLC8A1,WFS1,SV2A,BCAP31,NPTN,STOML2,ATP13A1
13_Member	GO Biological Processes	GO:0086003	cardiac muscle cell contraction	-2.82858	-1.72504	5/43	817,6262,6323,6548,23327	CAMK2D,RYR2,SCN1A,SLC9A1,NEDD4L
13_Member	GO Biological Processes	GO:0090257	regulation of muscle system process	-2.78376	-1.68744	12/224	18,481,488,816,817,818,2281,6262,6546,6548,6717,9868	ABAT,ATP1B1,ATP2A2,CAMK2B,CAMK2D,CAMK2G,FKBP1B,RYR2,SLC8A1,SLC9A1,SRI,TOMM70
13_Member	GO Biological Processes	GO:0055065	metal ion homeostasis	-2.77484	-1.67986	17/385	481,488,523,817,2281,6262,6543,6546,6548,6717,7466,9900,10134,27020,30968,57130,57468	ATP1B1,ATP2A2,ATP6V1A,CAMK2D,FKBP1B,RYR2,SLC8A2,SLC8A1,SLC9A1,SRI,WFS1,SV2A,BCAP31,NPTN,STOML2,ATP13A1,SLC12A5
13_Member	GO Biological Processes	GO:0051284	positive regulation of sequestering of calcium ion	-2.73102	-1.64459	3/13	2281,6262,6717	FKBP1B,RYR2,SRI
13_Member	GO Biological Processes	GO:0010649	regulation of cell communication by electrical coupling	-2.63261	-1.56238	3/14	817,6546,6717	CAMK2D,SLC8A1,SRI
13_Member	GO Biological Processes	GO:0055119	relaxation of cardiac muscle	-2.63261	-1.56238	3/14	481,817,6546	ATP1B1,CAMK2D,SLC8A1
14_Summary	KEGG Pathway	hsa04721	Synaptic vesicle cycle	-10.5756	-8.63239	15/78	163,523,528,535,774,1759,4905,5864,6506,6529,6616,6857,8218,22999,51382,291,6855,11315,18,80331,8499,5532,6861,11069,112476	AP2B1,ATP6V1A,ATP6V1C1,ATP6V0A1,CACNA1B,DNM1,NSF,RAB3A,SLC1A2,SLC6A1,SNAP25,SYT1,CLTCL1,RIMS1,ATP6V1D,SLC25A4,SYP,PARK7,ABAT,DNAJC5,PPFIA2,PPP3CB,SYT5,RAPGEF4,PRRT2
14_Member	KEGG Pathway	hsa04721	Synaptic vesicle cycle	-10.5756	-8.63239	15/78	163,523,528,535,774,1759,4905,5864,6506,6529,6616,6857,8218,22999,51382	AP2B1,ATP6V1A,ATP6V1C1,ATP6V0A1,CACNA1B,DNM1,NSF,RAB3A,SLC1A2,SLC6A1,SNAP25,SYT1,CLTCL1,RIMS1,ATP6V1D
14_Member	WikiPathways	WP2267	Synaptic vesicle pathway	-9.65942	-7.78702	12/51	163,291,774,1759,4905,5864,6616,6855,6857,8218,11315,22999	AP2B1,SLC25A4,CACNA1B,DNM1,NSF,RAB3A,SNAP25,SYP,SYT1,CLTCL1,PARK7,RIMS1
14_Member	Reactome Gene Sets	R-HSA-888590	GABA synthesis, release, reuptake and degradation	-7.35856	-5.70333	7/19	18,5864,6529,6616,6857,22999,80331	ABAT,RAB3A,SLC6A1,SNAP25,SYT1,RIMS1,DNAJC5
14_Member	Reactome Gene Sets	R-HSA-112310	Neurotransmitter release cycle	-6.23722	-4.67166	9/51	18,5864,6506,6529,6616,6857,8499,22999,80331	ABAT,RAB3A,SLC1A2,SLC6A1,SNAP25,SYT1,PPFIA2,RIMS1,DNAJC5
14_Member	Reactome Gene Sets	R-HSA-210500	Glutamate Neurotransmitter Release Cycle	-5.25955	-3.77836	6/24	5864,6506,6616,6857,8499,22999	RAB3A,SLC1A2,SNAP25,SYT1,PPFIA2,RIMS1
14_Member	Reactome Gene Sets	R-HSA-264642	Acetylcholine Neurotransmitter Release Cycle	-4.83869	-3.40602	5/17	5864,6616,6857,8499,22999	RAB3A,SNAP25,SYT1,PPFIA2,RIMS1
14_Member	Reactome Gene Sets	R-HSA-181429	Serotonin Neurotransmitter Release Cycle	-4.7044	-3.29435	5/18	5864,6616,6857,8499,22999	RAB3A,SNAP25,SYT1,PPFIA2,RIMS1
14_Member	Reactome Gene Sets	R-HSA-181430	Norepinephrine Neurotransmitter Release Cycle	-4.7044	-3.29435	5/18	5864,6616,6857,8499,22999	RAB3A,SNAP25,SYT1,PPFIA2,RIMS1
14_Member	Reactome Gene Sets	R-HSA-212676	Dopamine Neurotransmitter Release Cycle	-4.14542	-2.80124	5/23	5864,6616,6857,8499,22999	RAB3A,SNAP25,SYT1,PPFIA2,RIMS1
14_Member	GO Biological Processes	GO:0017156	calcium-ion regulated exocytosis	-3.7982	-2.51571	6/42	5532,5864,6857,6861,11069,22999	PPP3CB,RAB3A,SYT1,SYT5,RAPGEF4,RIMS1
14_Member	GO Biological Processes	GO:0031630	regulation of synaptic vesicle fusion to presynaptic active zone membrane	-3.23772	-2.05991	3/9	5864,6857,112476	RAB3A,SYT1,PRRT2
14_Member	GO Biological Processes	GO:1901632	regulation of synaptic vesicle membrane organization	-3.23772	-2.05991	3/9	5864,6857,112476	RAB3A,SYT1,PRRT2
14_Member	GO Biological Processes	GO:0048791	calcium ion-regulated exocytosis of neurotransmitter	-2.63261	-1.56238	3/14	6857,6861,22999	SYT1,SYT5,RIMS1
15_Summary	GO Biological Processes	GO:0010975	regulation of neuron projection development	-10.2047	-8.28957	32/420	816,818,2043,2281,2932,3706,4139,5789,5792,5911,6616,8499,8536,8724,8766,8831,9024,9863,23129,23327,25791,26037,27020,29993,51761,54664,57118,57463,57520,57554,80725,153090,1742,2596,2823,3265,5868,8874,51762,9378,22883,22941,50944	CAMK2B,CAMK2G,EPHA4,FKBP1B,GSK3B,ITPKA,MARK1,PTPRD,PTPRF,RAP2A,SNAP25,PPFIA2,CAMK1,SNX3,RAB11A,SYNGAP1,BRSK2,MAGI2,PLXND1,NEDD4L,NGEF,SIPA1L1,NPTN,PACSIN1,ATP8A2,TMEM106B,CAMK1D,AMIGO1,HECW2,LRRC7,SRCIN1,DAB2IP,DLG4,GAP43,GPM6A,HRAS,RAB5A,ARHGEF7,RAB8B,NRXN1,CLSTN1,SHANK2,SHANK1
15_Member	GO Biological Processes	GO:0010975	regulation of neuron projection development	-10.2047	-8.28957	32/420	816,818,2043,2281,2932,3706,4139,5789,5792,5911,6616,8499,8536,8724,8766,8831,9024,9863,23129,23327,25791,26037,27020,29993,51761,54664,57118,57463,57520,57554,80725,153090	CAMK2B,CAMK2G,EPHA4,FKBP1B,GSK3B,ITPKA,MARK1,PTPRD,PTPRF,RAP2A,SNAP25,PPFIA2,CAMK1,SNX3,RAB11A,SYNGAP1,BRSK2,MAGI2,PLXND1,NEDD4L,NGEF,SIPA1L1,NPTN,PACSIN1,ATP8A2,TMEM106B,CAMK1D,AMIGO1,HECW2,LRRC7,SRCIN1,DAB2IP
15_Member	GO Biological Processes	GO:0031344	regulation of cell projection organization	-9.78479	-7.89611	39/622	816,818,1742,2043,2281,2596,2823,2932,3265,3706,4139,5789,5792,5868,5911,6616,8499,8536,8724,8766,8831,8874,9024,9863,23129,23327,25791,26037,27020,29993,51761,51762,54664,57118,57463,57520,57554,80725,153090	CAMK2B,CAMK2G,DLG4,EPHA4,FKBP1B,GAP43,GPM6A,GSK3B,HRAS,ITPKA,MARK1,PTPRD,PTPRF,RAB5A,RAP2A,SNAP25,PPFIA2,CAMK1,SNX3,RAB11A,SYNGAP1,ARHGEF7,BRSK2,MAGI2,PLXND1,NEDD4L,NGEF,SIPA1L1,NPTN,PACSIN1,ATP8A2,RAB8B,TMEM106B,CAMK1D,AMIGO1,HECW2,LRRC7,SRCIN1,DAB2IP
15_Member	GO Biological Processes	GO:0120035	regulation of plasma membrane bounded cell projection organization	-8.98181	-7.19004	37/606	816,818,2043,2281,2596,2823,2932,3265,3706,4139,5789,5792,5868,5911,6616,8499,8536,8724,8766,8831,8874,9024,9863,23129,23327,25791,26037,27020,29993,51761,54664,57118,57463,57520,57554,80725,153090	CAMK2B,CAMK2G,EPHA4,FKBP1B,GAP43,GPM6A,GSK3B,HRAS,ITPKA,MARK1,PTPRD,PTPRF,RAB5A,RAP2A,SNAP25,PPFIA2,CAMK1,SNX3,RAB11A,SYNGAP1,ARHGEF7,BRSK2,MAGI2,PLXND1,NEDD4L,NGEF,SIPA1L1,NPTN,PACSIN1,ATP8A2,TMEM106B,CAMK1D,AMIGO1,HECW2,LRRC7,SRCIN1,DAB2IP
15_Member	GO Biological Processes	GO:0050773	regulation of dendrite development	-8.19846	-6.46211	14/97	816,2043,2932,3706,4139,5789,5911,23327,26037,29993,54664,57118,57520,153090	CAMK2B,EPHA4,GSK3B,ITPKA,MARK1,PTPRD,RAP2A,NEDD4L,SIPA1L1,PACSIN1,TMEM106B,CAMK1D,HECW2,DAB2IP
15_Member	GO Biological Processes	GO:0031346	positive regulation of cell projection organization	-7.33964	-5.68705	24/332	816,1742,2043,2281,2823,2932,3265,3706,5789,8536,8724,8766,8874,9863,23129,27020,29993,51761,51762,54664,57118,57463,57554,153090	CAMK2B,DLG4,EPHA4,FKBP1B,GPM6A,GSK3B,HRAS,ITPKA,PTPRD,CAMK1,SNX3,RAB11A,ARHGEF7,MAGI2,PLXND1,NPTN,PACSIN1,ATP8A2,RAB8B,TMEM106B,CAMK1D,AMIGO1,LRRC7,DAB2IP
15_Member	GO Biological Processes	GO:0010976	positive regulation of neuron projection development	-5.97692	-4.42562	14/145	816,2281,3706,8536,8724,9863,27020,29993,51761,54664,57118,57463,57554,153090	CAMK2B,FKBP1B,ITPKA,CAMK1,SNX3,MAGI2,NPTN,PACSIN1,ATP8A2,TMEM106B,CAMK1D,AMIGO1,LRRC7,DAB2IP
15_Member	GO Biological Processes	GO:0048814	regulation of dendrite morphogenesis	-5.43629	-3.93518	9/63	816,2043,2932,3706,5789,5911,23327,26037,57520	CAMK2B,EPHA4,GSK3B,ITPKA,PTPRD,RAP2A,NEDD4L,SIPA1L1,HECW2
15_Member	GO Biological Processes	GO:0050803	regulation of synapse structure or activity	-5.3997	-3.90166	16/209	816,2043,2823,3706,5789,8499,8536,8831,9378,22883,22941,25791,26037,57463,80725,153090	CAMK2B,EPHA4,GPM6A,ITPKA,PTPRD,PPFIA2,CAMK1,SYNGAP1,NRXN1,CLSTN1,SHANK2,NGEF,SIPA1L1,AMIGO1,SRCIN1,DAB2IP
15_Member	GO Biological Processes	GO:0050807	regulation of synapse organization	-4.91335	-3.47053	15/203	816,2043,2823,3706,5789,8499,8536,9378,22883,22941,25791,26037,57463,80725,153090	CAMK2B,EPHA4,GPM6A,ITPKA,PTPRD,PPFIA2,CAMK1,NRXN1,CLSTN1,SHANK2,NGEF,SIPA1L1,AMIGO1,SRCIN1,DAB2IP
15_Member	GO Biological Processes	GO:0061001	regulation of dendritic spine morphogenesis	-4.72892	-3.312	7/43	816,2043,3706,8499,25791,26037,80725	CAMK2B,EPHA4,ITPKA,PPFIA2,NGEF,SIPA1L1,SRCIN1
15_Member	GO Biological Processes	GO:0099175	regulation of postsynapse organization	-3.61271	-2.36015	8/84	816,2043,3706,5789,8499,25791,26037,80725	CAMK2B,EPHA4,ITPKA,PTPRD,PPFIA2,NGEF,SIPA1L1,SRCIN1
15_Member	GO Biological Processes	GO:0060998	regulation of dendritic spine development	-3.23578	-2.05885	6/53	816,3706,8499,8536,25791,50944	CAMK2B,ITPKA,PPFIA2,CAMK1,NGEF,SHANK1
16_Summary	GO Biological Processes	GO:0050808	synapse organization	-9.43408	-7.58843	25/282	87,1742,2043,2561,2562,2823,3706,5789,5792,5864,6529,6543,8499,8831,8936,9378,9379,22866,22941,23129,26059,27020,50944,91137,116442,4301,8874,51762	ACTN1,DLG4,EPHA4,GABRB2,GABRB3,GPM6A,ITPKA,PTPRD,PTPRF,RAB3A,SLC6A1,SLC8A2,PPFIA2,SYNGAP1,WASF1,NRXN1,NRXN2,CNKSR2,SHANK2,PLXND1,ERC2,NPTN,SHANK1,SLC25A46,RAB39B,AFDN,ARHGEF7,RAB8B
16_Member	GO Biological Processes	GO:0050808	synapse organization	-9.43408	-7.58843	25/282	87,1742,2043,2561,2562,2823,3706,5789,5792,5864,6529,6543,8499,8831,8936,9378,9379,22866,22941,23129,26059,27020,50944,91137,116442	ACTN1,DLG4,EPHA4,GABRB2,GABRB3,GPM6A,ITPKA,PTPRD,PTPRF,RAB3A,SLC6A1,SLC8A2,PPFIA2,SYNGAP1,WASF1,NRXN1,NRXN2,CNKSR2,SHANK2,PLXND1,ERC2,NPTN,SHANK1,SLC25A46,RAB39B
16_Member	GO Biological Processes	GO:0034330	cell junction organization	-6.83951	-5.22784	28/462	87,1742,2043,2561,2562,2823,3706,4301,5789,5792,5864,6529,6543,8499,8831,8874,8936,9378,9379,22866,22941,23129,26059,27020,50944,51762,91137,116442	ACTN1,DLG4,EPHA4,GABRB2,GABRB3,GPM6A,ITPKA,AFDN,PTPRD,PTPRF,RAB3A,SLC6A1,SLC8A2,PPFIA2,SYNGAP1,ARHGEF7,WASF1,NRXN1,NRXN2,CNKSR2,SHANK2,PLXND1,ERC2,NPTN,SHANK1,RAB8B,SLC25A46,RAB39B
16_Member	GO Biological Processes	GO:0007416	synapse assembly	-4.68098	-3.27442	10/97	2561,2562,2823,5789,9378,9379,22941,23129,27020,91137	GABRB2,GABRB3,GPM6A,PTPRD,NRXN1,NRXN2,SHANK2,PLXND1,NPTN,SLC25A46
16_Member	GO Biological Processes	GO:0034329	cell junction assembly	-2.86992	-1.75586	13/249	87,2561,2562,2823,4301,5789,8874,9378,9379,22941,23129,27020,91137	ACTN1,GABRB2,GABRB3,GPM6A,AFDN,PTPRD,ARHGEF7,NRXN1,NRXN2,SHANK2,PLXND1,NPTN,SLC25A46
17_Summary	KEGG Pathway	hsa04144	Endocytosis	-9.07011	-7.27104	23/249	163,1759,3265,4218,5867,5868,5878,8218,8723,8724,8729,8766,9230,10890,11021,11031,23096,23327,23362,27243,55738,57403,128866,4905,6616,9784,10640,22883,51552,149371,4644,9371,5870,51560,4301	AP2B1,DNM1,HRAS,RAB8A,RAB4A,RAB5A,RAB5C,CLTCL1,SNX4,SNX3,GBF1,RAB11A,RAB11B,RAB10,RAB35,RAB31,IQSEC2,NEDD4L,PSD3,CHMP2A,ARFGAP1,RAB22A,CHMP4B,NSF,SNAP25,SNX17,EXOC5,CLSTN1,RAB14,EXOC8,MYO5A,KIF3B,RAB6A,RAB6B,AFDN
17_Member	KEGG Pathway	hsa04144	Endocytosis	-9.07011	-7.27104	23/249	163,1759,3265,4218,5867,5868,5878,8218,8723,8724,8729,8766,9230,10890,11021,11031,23096,23327,23362,27243,55738,57403,128866	AP2B1,DNM1,HRAS,RAB8A,RAB4A,RAB5A,RAB5C,CLTCL1,SNX4,SNX3,GBF1,RAB11A,RAB11B,RAB10,RAB35,RAB31,IQSEC2,NEDD4L,PSD3,CHMP2A,ARFGAP1,RAB22A,CHMP4B
17_Member	GO Biological Processes	GO:0098876	vesicle-mediated transport to the plasma membrane	-8.28253	-6.53869	15/112	4218,4905,6616,8723,8724,8766,9230,9784,10640,10890,11021,11031,22883,51552,149371	RAB8A,NSF,SNAP25,SNX4,SNX3,RAB11A,RAB11B,SNX17,EXOC5,RAB10,RAB35,RAB31,CLSTN1,RAB14,EXOC8
17_Member	Reactome Gene Sets	R-HSA-1445148	Translocation of SLC2A4 (GLUT4) to the plasma membrane	-4.99837	-3.54627	9/71	4218,4644,5867,8766,9371,10640,10890,51552,149371	RAB8A,MYO5A,RAB4A,RAB11A,KIF3B,EXOC5,RAB10,RAB14,EXOC8
17_Member	GO Biological Processes	GO:0016197	endosomal transport	-4.73842	-3.31841	15/210	4218,5870,8218,8723,8724,8729,8766,9230,9784,10890,11021,27243,51552,51560,128866	RAB8A,RAB6A,CLTCL1,SNX4,SNX3,GBF1,RAB11A,RAB11B,SNX17,RAB10,RAB35,CHMP2A,RAB14,RAB6B,CHMP4B
17_Member	GO Biological Processes	GO:0032456	endocytic recycling	-4.66679	-3.26123	8/60	4218,8723,8724,8766,9230,9784,11021,51552	RAB8A,SNX4,SNX3,RAB11A,RAB11B,SNX17,RAB35,RAB14
17_Member	Reactome Gene Sets	R-HSA-5620916	VxPx cargo-targeting to cilium	-4.34981	-2.97579	5/21	4218,8729,8766,10640,149371	RAB8A,GBF1,RAB11A,EXOC5,EXOC8
17_Member	GO Biological Processes	GO:0061951	establishment of protein localization to plasma membrane	-3.47207	-2.24425	6/48	4218,4301,4905,8766,10890,11031	RAB8A,AFDN,NSF,RAB11A,RAB10,RAB31
18_Summary	GO Biological Processes	GO:0097120	receptor localization to synapse	-8.42146	-6.66557	10/40	1742,4218,6616,8766,9371,22883,55333,56899,57554,59283,5874,9378,9379,50944,163,3692,4869,5813	DLG4,RAB8A,SNAP25,RAB11A,KIF3B,CLSTN1,SYNJ2BP,ANKS1B,LRRC7,CACNG8,RAB27B,NRXN1,NRXN2,SHANK1,AP2B1,EIF6,NPM1,PURA
18_Member	GO Biological Processes	GO:0097120	receptor localization to synapse	-8.42146	-6.66557	10/40	1742,4218,6616,8766,9371,22883,55333,56899,57554,59283	DLG4,RAB8A,SNAP25,RAB11A,KIF3B,CLSTN1,SYNJ2BP,ANKS1B,LRRC7,CACNG8
18_Member	GO Biological Processes	GO:0035418	protein localization to synapse	-6.23722	-4.67166	9/51	1742,4218,5874,6616,8766,9378,9379,22883,50944	DLG4,RAB8A,RAB27B,SNAP25,RAB11A,NRXN1,NRXN2,CLSTN1,SHANK1
18_Member	GO Biological Processes	GO:0031503	protein-containing complex localization	-6.20034	-4.63688	14/139	163,1742,3692,4218,4869,5813,6616,8766,9371,22883,55333,56899,57554,59283	AP2B1,DLG4,EIF6,RAB8A,NPM1,PURA,SNAP25,RAB11A,KIF3B,CLSTN1,SYNJ2BP,ANKS1B,LRRC7,CACNG8
18_Member	GO Biological Processes	GO:0099072	regulation of postsynaptic membrane neurotransmitter receptor levels	-4.72892	-3.312	7/43	163,1742,4218,6616,8766,22883,59283	AP2B1,DLG4,RAB8A,SNAP25,RAB11A,CLSTN1,CACNG8
18_Member	GO Biological Processes	GO:1902414	protein localization to cell junction	-4.70757	-3.29551	9/77	1742,4218,5874,6616,8766,9378,9379,22883,50944	DLG4,RAB8A,RAB27B,SNAP25,RAB11A,NRXN1,NRXN2,CLSTN1,SHANK1
18_Member	GO Biological Processes	GO:0099637	neurotransmitter receptor transport	-4.14542	-2.80124	5/23	4218,6616,8766,22883,59283	RAB8A,SNAP25,RAB11A,CLSTN1,CACNG8
18_Member	GO Biological Processes	GO:1903539	protein localization to postsynaptic membrane	-3.96107	-2.64655	5/25	1742,4218,6616,8766,22883	DLG4,RAB8A,SNAP25,RAB11A,CLSTN1
18_Member	GO Biological Processes	GO:0098969	neurotransmitter receptor transport to postsynaptic membrane	-3.90147	-2.5999	4/14	4218,6616,8766,22883	RAB8A,SNAP25,RAB11A,CLSTN1
18_Member	GO Biological Processes	GO:0062237	protein localization to postsynapse	-3.87533	-2.57742	5/26	1742,4218,6616,8766,22883	DLG4,RAB8A,SNAP25,RAB11A,CLSTN1
18_Member	GO Biological Processes	GO:0098877	neurotransmitter receptor transport to plasma membrane	-3.77353	-2.49513	4/15	4218,6616,8766,22883	RAB8A,SNAP25,RAB11A,CLSTN1
18_Member	GO Biological Processes	GO:1903540	establishment of protein localization to postsynaptic membrane	-3.77353	-2.49513	4/15	4218,6616,8766,22883	RAB8A,SNAP25,RAB11A,CLSTN1
19_Summary	GO Biological Processes	GO:0006099	tricarboxylic acid cycle	-8.40693	-6.65325	9/30	50,1743,3421,4967,5160,6389,8803,55753,92259,682,7416,79944,81889,226,1892,8310,26275,443,8604,197322,31,2180,3295,23597,64087	ACO2,DLST,IDH3G,OGDH,PDHA1,SDHA,SUCLA2,OGDHL,MRPS36,BSG,VDAC1,L2HGDH,FAHD1,ALDOA,ECHS1,ACOX3,HIBCH,ASPA,SLC25A12,ACSF3,ACACA,ACSL1,HSD17B4,ACOT9,MCCC2
19_Member	GO Biological Processes	GO:0006099	tricarboxylic acid cycle	-8.40693	-6.65325	9/30	50,1743,3421,4967,5160,6389,8803,55753,92259	ACO2,DLST,IDH3G,OGDH,PDHA1,SDHA,SUCLA2,OGDHL,MRPS36
19_Member	Reactome Gene Sets	R-HSA-71406	Pyruvate metabolism and Citric Acid (TCA) cycle	-8.1881	-6.45598	11/54	50,682,1743,3421,4967,5160,6389,7416,8803,79944,81889	ACO2,BSG,DLST,IDH3G,OGDH,PDHA1,SDHA,VDAC1,SUCLA2,L2HGDH,FAHD1
19_Member	KEGG Pathway	hsa00020	Citrate cycle (TCA cycle)	-7.21176	-5.56698	8/29	50,1743,3421,4967,5160,6389,8803,55753	ACO2,DLST,IDH3G,OGDH,PDHA1,SDHA,SUCLA2,OGDHL
19_Member	Reactome Gene Sets	R-HSA-71403	Citric acid cycle (TCA cycle)	-6.85113	-5.23545	7/22	50,1743,3421,4967,6389,8803,81889	ACO2,DLST,IDH3G,OGDH,SDHA,SUCLA2,FAHD1
19_Member	WikiPathways	WP78	TCA cycle (aka Krebs or citric acid cycle)	-6.0766	-4.52092	6/18	50,1743,3421,4967,6389,8803	ACO2,DLST,IDH3G,OGDH,SDHA,SUCLA2
19_Member	KEGG Pathway	hsa01200	Carbon metabolism	-5.68147	-4.15673	12/112	50,226,1743,1892,3421,4967,5160,6389,8310,8803,26275,55753	ACO2,ALDOA,DLST,ECHS1,IDH3G,OGDH,PDHA1,SDHA,ACOX3,SUCLA2,HIBCH,OGDHL
19_Member	GO Biological Processes	GO:0043648	dicarboxylic acid metabolic process	-5.05819	-3.59548	10/88	443,1743,4967,6389,8604,8803,55753,79944,92259,197322	ASPA,DLST,OGDH,SDHA,SLC25A12,SUCLA2,OGDHL,L2HGDH,MRPS36,ACSF3
19_Member	GO Biological Processes	GO:0006103	2-oxoglutarate metabolic process	-4.83869	-3.40602	5/17	1743,4967,55753,79944,92259	DLST,OGDH,OGDHL,L2HGDH,MRPS36
19_Member	GO Biological Processes	GO:0006637	acyl-CoA metabolic process	-4.3199	-2.95046	9/86	31,1743,2180,3295,4967,5160,8803,23597,197322	ACACA,DLST,ACSL1,HSD17B4,OGDH,PDHA1,SUCLA2,ACOT9,ACSF3
19_Member	GO Biological Processes	GO:0035383	thioester metabolic process	-4.3199	-2.95046	9/86	31,1743,2180,3295,4967,5160,8803,23597,197322	ACACA,DLST,ACSL1,HSD17B4,OGDH,PDHA1,SUCLA2,ACOT9,ACSF3
19_Member	GO Biological Processes	GO:0033865	nucleoside bisphosphate metabolic process	-3.98061	-2.66192	10/117	31,1743,2180,3295,4967,5160,8803,23597,64087,197322	ACACA,DLST,ACSL1,HSD17B4,OGDH,PDHA1,SUCLA2,ACOT9,MCCC2,ACSF3
19_Member	GO Biological Processes	GO:0033875	ribonucleoside bisphosphate metabolic process	-3.98061	-2.66192	10/117	31,1743,2180,3295,4967,5160,8803,23597,64087,197322	ACACA,DLST,ACSL1,HSD17B4,OGDH,PDHA1,SUCLA2,ACOT9,MCCC2,ACSF3
19_Member	GO Biological Processes	GO:0034032	purine nucleoside bisphosphate metabolic process	-3.98061	-2.66192	10/117	31,1743,2180,3295,4967,5160,8803,23597,64087,197322	ACACA,DLST,ACSL1,HSD17B4,OGDH,PDHA1,SUCLA2,ACOT9,MCCC2,ACSF3
19_Member	WikiPathways	WP2453	TCA cycle and deficiency of pyruvate dehydrogenase complex (PDHc)	-3.65535	-2.39754	4/16	1743,4967,5160,6389	DLST,OGDH,PDHA1,SDHA
19_Member	GO Biological Processes	GO:0006104	succinyl-CoA metabolic process	-3.23772	-2.05991	3/9	1743,4967,8803	DLST,OGDH,SUCLA2
20_Summary	GO Biological Processes	GO:0007612	learning	-8.35718	-6.6079	17/146	1742,5532,5577,6529,6543,6616,8831,8867,9369,9378,9379,10396,22941,26047,27020,50944,57468,5789,5792,6857,8499,9229,26037,18,814,2043,5413,5581,6323,6326,6506,7466,11315,23385,27429,51761,91137,4685,2734,3897,4684,83692,257194	DLG4,PPP3CB,PRKAR2B,SLC6A1,SLC8A2,SNAP25,SYNGAP1,SYNJ1,NRXN3,NRXN1,NRXN2,ATP8A1,SHANK2,CNTNAP2,NPTN,SHANK1,SLC12A5,PTPRD,PTPRF,SYT1,PPFIA2,DLGAP1,SIPA1L1,ABAT,CAMK4,EPHA4,SEPTIN5,PRKCE,SCN1A,SCN2A,SLC1A2,WFS1,PARK7,NCSTN,HTRA2,ATP8A2,SLC25A46,NCAM2,GLG1,L1CAM,NCAM1,CD99L2,NEGR1
20_Member	GO Biological Processes	GO:0007612	learning	-8.35718	-6.6079	17/146	1742,5532,5577,6529,6543,6616,8831,8867,9369,9378,9379,10396,22941,26047,27020,50944,57468	DLG4,PPP3CB,PRKAR2B,SLC6A1,SLC8A2,SNAP25,SYNGAP1,SYNJ1,NRXN3,NRXN1,NRXN2,ATP8A1,SHANK2,CNTNAP2,NPTN,SHANK1,SLC12A5
20_Member	GO Biological Processes	GO:0071625	vocalization behavior	-7.55076	-5.87663	7/18	1742,9369,9378,9379,22941,26047,50944	DLG4,NRXN3,NRXN1,NRXN2,SHANK2,CNTNAP2,SHANK1
20_Member	Reactome Gene Sets	R-HSA-6794362	Protein-protein interactions at synapses	-6.94362	-5.32065	12/86	1742,5789,5792,6857,8499,9229,9369,9378,9379,22941,26037,50944	DLG4,PTPRD,PTPRF,SYT1,PPFIA2,DLGAP1,NRXN3,NRXN1,NRXN2,SHANK2,SIPA1L1,SHANK1
20_Member	GO Biological Processes	GO:0007610	behavior	-6.64017	-5.03891	31/560	18,814,1742,2043,5413,5532,5577,5581,6323,6326,6506,6529,6543,6616,7466,8831,8867,9369,9378,9379,10396,11315,22941,23385,26047,27020,27429,50944,51761,57468,91137	ABAT,CAMK4,DLG4,EPHA4,SEPTIN5,PPP3CB,PRKAR2B,PRKCE,SCN1A,SCN2A,SLC1A2,SLC6A1,SLC8A2,SNAP25,WFS1,SYNGAP1,SYNJ1,NRXN3,NRXN1,NRXN2,ATP8A1,PARK7,SHANK2,NCSTN,CNTNAP2,NPTN,HTRA2,SHANK1,ATP8A2,SLC12A5,SLC25A46
20_Member	GO Biological Processes	GO:0007611	learning or memory	-6.63957	-5.03891	20/260	814,1742,5532,5577,6326,6529,6543,6616,8831,8867,9369,9378,9379,10396,22941,23385,26047,27020,50944,57468	CAMK4,DLG4,PPP3CB,PRKAR2B,SCN2A,SLC6A1,SLC8A2,SNAP25,SYNGAP1,SYNJ1,NRXN3,NRXN1,NRXN2,ATP8A1,SHANK2,NCSTN,CNTNAP2,NPTN,SHANK1,SLC12A5
20_Member	GO Biological Processes	GO:0030534	adult behavior	-6.35616	-4.78333	14/135	18,2043,5413,6323,6506,9369,9378,9379,11315,22941,23385,26047,27429,50944	ABAT,EPHA4,SEPTIN5,SCN1A,SLC1A2,NRXN3,NRXN1,NRXN2,PARK7,SHANK2,NCSTN,CNTNAP2,HTRA2,SHANK1
20_Member	Reactome Gene Sets	R-HSA-6794361	Neurexins and neuroligins	-5.9471	-4.39975	9/55	1742,6857,9229,9369,9378,9379,22941,26037,50944	DLG4,SYT1,DLGAP1,NRXN3,NRXN1,NRXN2,SHANK2,SIPA1L1,SHANK1
20_Member	GO Biological Processes	GO:0050890	cognition	-5.66204	-4.14004	20/300	814,1742,5532,5577,6326,6529,6543,6616,8831,8867,9369,9378,9379,10396,22941,23385,26047,27020,50944,57468	CAMK4,DLG4,PPP3CB,PRKAR2B,SCN2A,SLC6A1,SLC8A2,SNAP25,SYNGAP1,SYNJ1,NRXN3,NRXN1,NRXN2,ATP8A1,SHANK2,NCSTN,CNTNAP2,NPTN,SHANK1,SLC12A5
20_Member	GO Biological Processes	GO:0035176	social behavior	-5.13896	-3.66998	8/52	1742,5413,9369,9378,9379,22941,26047,50944	DLG4,SEPTIN5,NRXN3,NRXN1,NRXN2,SHANK2,CNTNAP2,SHANK1
20_Member	GO Biological Processes	GO:0051703	biological process involved in intraspecies interaction between organisms	-5.13896	-3.66998	8/52	1742,5413,9369,9378,9379,22941,26047,50944	DLG4,SEPTIN5,NRXN3,NRXN1,NRXN2,SHANK2,CNTNAP2,SHANK1
20_Member	GO Biological Processes	GO:0042297	vocal learning	-3.84186	-2.55335	3/6	9378,9379,26047	NRXN1,NRXN2,CNTNAP2
20_Member	GO Biological Processes	GO:0098596	imitative learning	-3.84186	-2.55335	3/6	9378,9379,26047	NRXN1,NRXN2,CNTNAP2
20_Member	GO Biological Processes	GO:0098597	observational learning	-3.6052	-2.35438	3/7	9378,9379,26047	NRXN1,NRXN2,CNTNAP2
20_Member	GO Biological Processes	GO:0007158	neuron cell-cell adhesion	-3.5456	-2.30304	4/17	4685,9369,9378,9379	NCAM2,NRXN3,NRXN1,NRXN2
20_Member	GO Biological Processes	GO:0098598	learned vocalization behavior or vocal learning	-3.40745	-2.1997	3/8	9378,9379,26047	NRXN1,NRXN2,CNTNAP2
20_Member	GO Biological Processes	GO:0031223	auditory behavior	-2.95722	-1.82978	3/11	9378,9379,26047	NRXN1,NRXN2,CNTNAP2
20_Member	KEGG Pathway	hsa04514	Cell adhesion molecules	-2.8572	-1.74549	11/141	2734,3897,4684,4685,5792,9369,9378,9379,26047,83692,257194	GLG1,L1CAM,NCAM1,NCAM2,PTPRF,NRXN3,NRXN1,NRXN2,CNTNAP2,CD99L2,NEGR1
20_Member	GO Biological Processes	GO:0010996	response to auditory stimulus	-2.74517	-1.65454	4/27	9378,9379,26047,51761	NRXN1,NRXN2,CNTNAP2,ATP8A2
20_Member	GO Biological Processes	GO:0007638	mechanosensory behavior	-2.73102	-1.64459	3/13	9378,9379,26047	NRXN1,NRXN2,CNTNAP2
20_Member	GO Biological Processes	GO:1904861	excitatory synapse assembly	-2.63261	-1.56238	3/14	9378,9379,27020	NRXN1,NRXN2,NPTN
