# Supplementary material for: Functional excitatory to inhibitory synaptic imbalance and loss of cognitive performance in people with Alzheimer’s disease neuropathologic change
Source: Acta Neuropathol. Author manuscript; Available in PMC 2023 Mar 8. (PMC9925531; doi:10.1007/s00401-022-02526-0)
Supplement: 1870575_Sup_file_9 [file NIHMS1870575-supplement-1870575_Sup_file_9.xlsx]

## Sheet: Sheet1
MMSE(+)	MMSE(-)	Tangles(+)	Tangles(-)	CERAD(+)	CERAD(-)	e_AMPA(+)	e_AMPA(-)	e_GABA(+)	e_GABA(-)	e_E/I ratio(+)	e_E/I ratio(-)
SLC25A4	EDC4	PSPC1	SYN2	YWHAB	SEMA3G	SIPA1L1	NEFL	PLXND1	HIST1H2AB 3	CFH	AASDHPPT
SLC25A5	SKIV2L	RFTN2	ATP5J2	YWHAH	COL6A3	HECTD4	PGAM1	PIK3R4	HIST1H2AB 2	MTMR12	AP3M1
SLC25A6	ARHGEF12	ANKRD29	SEPT7	HSPB1	ARHGAP35	ACOX3	HSP90AB1	FRMD4A	HIST1H1E	SPTA1	CDC42BPB
ATP5C1	SRPR	BTN3A3	MGST3	EEF1A1P5	GPR37	LMO7	HSP90AA1	SRP72	YWHAH	FKBP15	COQ9
UQCRC2	ARHGAP23	RRBP1	THY1	YWHAG	IMPDH2	PPP1R12C	MBP	ITPR2	HIST2H2AC	CCDC136	COX6C
AP2S1	DHX30	DFNA5	COX6C	YWHAZ	KIAA1549	THSD7A	CKB	PITPNM2	CKB	SRPR	CPNE5
CADM3	DFNA5	SPIRE1	CISD1	YWHAE	KALRN	CNNM1	MOG	CNNM2	HIST1H2AB	FAM21A	SLC7A5
GDI1	USP9X	SFXN4	GLUD1	EEF1A2	TBC1D9B	TTC37	CBR1	AARS2	PPIA	C2CD2	SRPRB
SEPT5	PLAA	FKBP15	TUBAL3	PRDX1	AGRN	GBF1	CNP	GLG1	HIST2H2AA3	PRUNE2	STMN2
SNAP91	RLTPR	RPL18	SHANK3	HNRNPH3	SYN1	TMX2	PHPT1	ELAVL3	IPO7	AARS
NDUFA11	SFXN4	CTSD	HIGD2A	MPP6	CAMKV	SEC24C	MAG	ASPA	DNM1L	ADCYAP1R1
NDUFS2	ANKRD29	KIF5B	TTYH1	ANXA5	APOL2	NUDT9	HSPA6	EIF6	PROSC	AIDA
CNTN1	AIDA	CMBL	KIAA1045	RAB4A	COL1A2	TRAPPC9	FAM63A	EPHA5	PDPK1	AIFM3
HSPA9	PSPC1	H2AFZ	MAP2	IQGAP1	PTPRS	ATP13A1	PDPK1	DHRS7B	GSTM3	AMPD2
GDI2	TMEM245	YWHAE	PSMD2	RFTN2	AP2S1	VPS45	PSAT1	ACP1	CBR1	APP
MRPS36	VCL	MPP6	NCKIPSD	CFL1	SLC25A22	AKAP5	GSTM3	PCCA	PFKFB2	ARL2
ALDH5A1	MX1	ASNA1	ACOT7	COPS4	RBX1	AIFM3	NAGK	TMED7	DTNA	ARMCX3
NDRG4	ICAM1	COPS4	RAB2B	PAK1	COL6A1	FRMD4A	WDR1	NOMO3	CCDC6	ASPSCR1
GDAP1	BTN3A3	MAP4	MFN2	OLA1	MAP2	SLC16A7	LLGL1	GCA	HIST1H1C	ATG3
HIGD1A	TJP1	SLC9A3R1	UQCRB	PSMD11	CUL1	LRRC7	RNH1	AMIGO1	PAK2	ATG9A
GBAS	CMBL	VCL	RPL21	RAB39B	CASKIN1	KIAA1549L	PROSC	CCDC177	PLEC	C1orf198
ADD2	MPP6	F8A1	SLC25A10	RAB14	UQCRFS1	FAM98B	NEFM	DDX1	PHYHIPL	C1QC
PACSIN1	SQRDL	TRAP1	SAMM50	OSBPL1A	SNPH	TIMM21	AGL	C11orf54	CMPK1	CDC42EP1
SYN3	TOMM40L	NDRG1	EFR3B	SRC	CADM3	EPRS	AQP1	HIGD2A	TPPP	CDC42EP4
CDIP1	MATR3	YWHAH	NDUFA10	CIT	ATAD1	RLBP1	RPS23	PCLO	PGAM1	CHN1
NDUFA10	NOVA2	PSMD11	CKMT1A	HPCA	SYT3	RGS12	EIF4A1	TMEM55A	AARS	CLIP1
RPS25	CD82	CRKL	SCAMP3	FHL1	SLC7A5	AP1S1	CLIC4	COA6	PAK1	CMAS
SAMM50	SMS	YWHAQ	CNTFR	BTN3A3	NDUFB10	FBXL16		SCP2	NUDC	CNN3
CPNE5	ASS1	RPL6	WDR47	M6PR	ELN	IAH1		GK	PADI2	COPS8
ANXA7	HNRNPH3	ICAM1	ARHGEF2	DPYSL3	HSPA4	GET4		STX12	PEA15	CRMP1
SYT7	GAD2	CAPG	PDE2A	YARS	PICK1	MTMR1		CUL3	FASN	CSNK1E
ME3	SQSTM1	KIF5C	FAM171A2	PAK2	UBE2O	ACADSB		RPS12	PAK3	CTSD
HAGH	STUB1	KLC1	NDUFB10	PPIB	UQCRFS1P1	KIF3B		TBCC	AGL	CUL4A
COMT	CRKL	CSNK1E	AMPH	MAP2K1	SYN2	ARHGAP21		GRM5	HSP90AA1	CUL4B
PDK3	SERPINA3	ARL8A	SNPH	NUDC	SCCPDH	ARHGAP26		KIF21A	ATG4B	DAAM2
AAK1	TMPO	TJP1	PTPRS	YWHAQ	TOMM70A	NGEF		RAB22A	TRIM2	DCXR
GDAP1L1	LMNA	HSPB1	NUMBL	VCL	DMWD	SCYL1		GGT7	GCLC	DDB1
HIGD2A	NUDC	IGHA1	TACO1	PAK3	NCK2	CRYZL1		DLGAP1	UBA1	DDX17
NRBP1	CNN3	RPL31	BDH1	CSNK1E	SIK3	ATG9A		SHANK2	TKT	DFNA5
ME2	TMPO 2	MARCKS	EPB41L3	PTPN11	SNAP91	DMXL1		RLBP1	GSTM2	DHX9
SNPH	PSMD11	YWHAZ	AP2S1	SNAP23	TTYH1	CAD		SHANK1	OLA1	DLGAP4
PCDH1	C1QC	NOVA2	CACNB2	GSN	LPCAT1	HIP1R		BSN	HIST1H1D	DNM2
CTNNA1	ARL2	AARS	LRRC8A	SNX2	COL4A1	SCFD1		CHMP2A	PPME1	DPYSL3
ATAD1	CCT4	YWHAB	BCS1L	TJP1	COQ9	THNSL1		GRIA1	WDR1	DYNC1H1
CHL1	AARS	STUB1	SLC4A10	CNDP2	AGAP1	PTPRN		RUVBL1	TJP1	EHD4
ZADH2	TMEM33	PRDX1	CAPN1	DFNA5	ATP5I	HARS2		RAB3GAP2	PHPT1	EIF2S1
STK39	ASNA1	H3F3A	UQCRC2	WDR44	SRPRB	PTPRT		LPPR4	CHN1	EIF2S2
PMPCB	DCLK2	AIP	PICALM	RAB7A	EXOC4	VCPIP1		ARFIP2	KIAA0513	EIF3A
FDPS	PPP2R1A	H2AFV	HSPA12A	MARCKS	PSMD2	RABGAP1		TIMM21	TAF15	EIF3B
PRKAA1	RPL31	PTPN11	RPS25		FDPS	PPP1R9A		PTRH2	NAGK	EIF3E
PICK1	FTL		ACAT2		FECH	TECPR1		STK32C	GPI	ELMO2
SRPRB	PPP2R4		HIGD1A		DNAJB4	SUOX		TBK1	CAPG	ENTPD3
FARP1	HSPB1		SOD1		PICALM	ADCY9		MAGI2	CRKL	EPB42
IMPDH2	HIST1H1C		MT-CO1		RANBP9	GRM5		FXR2	FAM63A	EPRS
UBE2O	HIST1H1D		NDUFS2		AAK1	PPP1R21		LRPAP1	FN1	EXOC8
NTRK3	HIST1H1E		PTPLAD1		HMGCL	ENTPD3		HNRNPF	MVD	FAM98B
RIC8A	YWHAQ		TSFM		RTN1	C8orf82		ETFDH	HSP90AB4P	FGA
SPG7	YWHAB		FRRS1L		NPTX1	PSPC1		KCTD12	HP1BP3	FLOT1
PDP1	YWHAH		CHL1		ME3	SNAP29		ACSL6	OPTN	FLOT2
TPBG	YWHAE		NIPSNAP3B		UQCRC2	PCLO		PI4KA	PCYT2	FUS
VAMP7	YWHAZ		GDI1		TACO1	GTPBP1		GPSM1	ACSS3	GGA1
RFTN1	H2AFX		AKAP10		MROH1	CRTAC1		CDC37	HSP90AB1	H2AFX
TFRC	H3F3A		ADAM11		DHRS1	SCN1A		BSCL2	CORO1B	H2AFZ
IGSF9B	YWHAG		IMPDH2		LAMC1	CUL3		ETFA	HSPA6	H2AFV
CCDC132	H2AFZ		BCL2L13		PACSIN1	MARK1		PRKCSH		H3F3A
SIK3	H2AFV		SCAMP1		TLN2	PCDH7		HTRA2		HARS
TBC1D9B	HIST1H2AB		PACSIN1		CDIP1	KIF3C		ITPR1		HARS2
KIAA1549	HIST3H2A		TAMM41		EVL	SLC30A9		NFS1		HBB
	HIST1H2AC		DLGAP3		SCG3	KHDRBS1		GRIA3		HBG1
	HIST2H2AC		GDAP1L1		RPL5	NCSTN		ERO1L		HDGFRP3
	HIST2H2AA3		PICK1		SYT7	BCAP29		LAMP1		HIST1H2AB
	GFAP		C16orf70		DCTN1	PITPNB		PCCB		HIST1H2AB 2
			PPP6C		CHL1	CLSTN1		RPL4		HIST1H2AB 3
			ADRBK1		TMEM35	HDHD3		RPL15		HIST2H2AC
			ENAH		LAMA5	RARS		PURB		HIST2H2AA3
			EPT1		SYN3	FMN2		SLC9A1		HNRNPDL
			HOMER1		STXBP5	SSB		EMC2		HNRNPH3
			CLASP2		COL4A2	PTPRF		IARS2		HNRNPK
			NPTX1		RAB9A	CNN1		PTPRN		INPP4A
			HSPA9		PABPC1	AARS2		CLYBL		KIAA1217
			PDHA1		SCAMP3	TMEM63B		NRXN2		KIF3B
			SEPT5		ZADH2	MTMR12		IGSF9B		KIF3C
			PIP4K2C		STX1A	PTPMT1		NPM1		KIF5C
			AAK1		ATP5C1	TSC2		SRCIN1		LAMP5
			SLC25A27		SLC32A1	AMPD2		SYNJ2BP		LMNA
			CDIP1		BAIAP2	HECW2		VTI1B		LRRC40
			ATP5C1		CPNE5	CACNA1B		LSS		LUC7L2
			RPS24		NRCAM	D2HGDH		CKAP4		M6PR
			FAM49B		PRPS1	GPR158		ACAD8		MAPK8IP3
			MGLL		TSFM	PKP4		DNAJC11		MAPT
			CPNE9		SLC3A2	L2HGDH		ACADSB		MATR3
			CAMKV		WARS	KIAA1217		ABHD6		MECP2
			CACNA2D1		LGI1	RAPGEF4		SPCS2		MPP6
			SNAP91		SLC25A6	NEDD4L		ECSIT		MPRIP
			NT5DC3		DGKZ	VTI1B		WASF3		MYH9
			RPL5		SLC25A5	EGLN1		AGPAT5		NIPA1
			SYT7		ENAH	SNX17		TMED9		NOVA2
			NDRG4		ATP6V1B2	C9orf172		PGP		NPC1
			HSPA4		PPP2R5B	EIF2B4		LRRC73		NUDCD3
			NRCAM		LAMB2	FAM120A		SEC61A1		NUDT21
			AP2A2		NDUFA10	CSNK1G3		D2HGDH		OCRL
			PCDH1		SAMM50	ILF3		DHRS7		PAK1
			CAMKK2		TPRG1L	KIAA1211L		OGT		PAK3
			CPNE5		PACS1	DAB2IP		PLXNA2		PFDN2
			ARL6IP1		PPP2R5E	EXOC8		NIT2		PMPCA
			SYNGAP1		BDH1	IARS		PLXNA1		PPM1A
			TWF2		GAPVD1	LRP1		IQSEC2		PRKAG1
			ME3		PPFIA3	MICAL3		RTN4RL2		PRKCD
			GGCT		FAM131B	CCDC177		CD99L2		PRRT2
			ACTR2		CNTN1	RYR2		CEP170B		PSIP1
			STXBP5		PCDH1	LRPAP1		PLXNA4		PSMD9
			SLC8A2		AP2A2	OSBPL2		DPM1		PSPC1
			PABPC1		ABLIM2	GFER		PPFIA3		PTPN11
			NMRAL1		ATP5O	VAC14		CAPNS1		RAB10
			STK24		PIP5K1C	LRRC73		GSR		RAB12
			SRPRB		HSPG2	ERC2		IVD		RAB14
			DMWD		GDAP1L1	MTFR1L		P4HB		RAB1A
			EVL		PSD	CEP170B		DPP10		RAB1B
			AASDHPPT		CPNE9	PMPCA		IQSEC1		RAB30
			PMPCB		RPS27	PPFIA2		AK3		RAB37
			DOC2A			CAPN5		RAB31		RAB39B
			PTPRN			PTPRD		RPL7		RAB3D
			MAP7D1			GPRIN1		GPD1L		RAB4A
			PRRT3			AARSD1		TMED10		RAB4B
			ASRGL1			IGBP1		MECR		RAB5A
			VPS51			GABBR1		RPL5		RAB8A
			HSPA13			XRCC5		DNAJB6		RAB8B
			CADM3			CNNM2		ADCY9		RABGAP1
			FDPS			EFR3A		ELAVL4		RAP1GDS1
			RTN1			ACACA		PNPT1		RIMBP2
			STK39			ADCK3		TIMM50		RPL31
			ZADH2			TMEM43		APOOL		RPS6
			ATP6V1H			UBR4		PTPRN2		SCYL1
			NIPSNAP3A			TBK1		AGPAT1		SDR39U1
			IDH1			DPM1		NLGN2		SFPQ
			FAM49A			OCRL		CLPTM1		SLC16A1
			PACS1			STS		NADK2		SLC2A13
			AGK			PITPNM3		PMPCB		SMS
			SLC4A4			COPB1		ITGAV		SNAP23
			ME2			ACSL1		MLEC		SNX6
			NDUFA4			SORL1		GFRA2		SPIRE1
			ADD2			SLC22A23		SEC24C		SPR
			ARPC5L			RIMS1		CCDC127		SQRDL
			WARS			PSIP1		LARS2		SRC
			SLC30A3			GPSM1		GFER		SSB
			PGBD5			EXOC5		SARS2		STUB1
			OCIAD1			PCDH9		TTC9		TAF15
			LINGO1			ITGAV		ELAVL2		TAGLN
			COMT			EPHA5		MARCH5		TARDBP
			NDUFA11			LPPR4		TRAPPC9		TMEM63B
			SLC3A2			NOMO3		PITRM1		TMX2
			NDUFB9			MLLT4		UBR4		U2AF2
			BAIAP2			ITPR1		CAMKK2		VARS
			TMEM35			CNKSR2		HDHD3		XRCC6
			GYS1			PCCA		SEPT5
			GPR56			ANKMY2		ACAT1
			SPG7			SLC25A24		AFG3L2
			VPS13A			AGPAT5		ALDH1B1
			C6orf136			SARS2		ALDH5A1
			CACNA2D3			NIT2		APMAP
			DNAJC13			ACSF3		APOO
			VAMP7			KCTD12		ATP1A1
			SIK3			OGT		ATP1A2
			STRN			IARS2		ATP1A3
			SHC3			SLC25A46		ATP2B1
			SLC25A40			PPM1H		ATP2B2
			KIAA1107			NRXN1		ATP2B3
			SEZ6L2			ADAM22		ATP2B4
			TPBG			MT-ND4		ATP5A1
			STT3A			CNTNAP2		ATP5C1
			TFRC			HIBCH		ATP5D
			VPS18			FAM126B		ATP5I
			GGH			KIF21A		ATP6V1E1
			PTPRN2			PPAP2A		AUH
			TRIM36			KHSRP		CA4
			TNPO3			EMC2		CACNA2D1
			UPF1			CIRBP		CADM2
			ARFIP2			APOOL		CD47
			TBC1D9B			PRKCE		CD59
			PCSK1			SNX4		CHMP4B
			GRIN2B			ELAVL2		CS
			ECM29			GSK3B		DLAT
			RPTOR			PPFIA3		DPP6
			ERI3			GRM3		ECH1
			PNPLA6			HNRNPH3		ECHS1
			TIAM2			WDR48		ETFB
			PSD			STK32C		GDAP1
			PFAS			ELAVL4		GNAO1
			TMEM55A			ATXN10		GNAZ
			MFSD6			PI4KA		GNB5
			MLYCD			MECR		GOT2
			RFTN1			ERO1L		GPD2
			IGSF9B			ACAD8		GRIA2
			GUCY1B3			ACP1		HK1
			XPNPEP1			GK		HSPA5
			RIMS2			NLGN2		HSPA9
			SCG3			GABBR2		HSPD1
			DGKZ			SCN2A		HSPE1
			UBE2O			ARHGEF7		IDH3A
			GAPVD1			COA6		IDH3G
			CNTN4			CSNK1D		IMMT
			CCDC132			PLXNA2		LETM1
						PLXNA4		LSAMP
						NPTXR		LY6H
						ETFDH		MDH2
						SLC2A13		MRPS36
						CTSB		NCAM1
						WFS1		NDUFA5
						TTC7B		NDUFA7
						CSNK1E		NDUFA8
						EPHA4		NDUFB3
						SCAI		NDUFB7
						BRAF		NDUFS1
						TP53I11		NDUFS3
						PEX11B		NDUFS6
						OLFM3		NDUFS8
						SLC8A1		NDUFV2
						CAMK4		NNT
						ATAD3B		OGDH
						PEX14		OGDHL
						DDB1		OPA1
						KCTD8		OXCT1
						LAMP5		PACSIN1
						AP1G1		PDHA1
						DMXL2		PDHB
						NRXN3		PDIA3
						MCCC2		PHB2
						GGT7		PRAF2
						C2CD2L		PURA
						DDX17		RAB6A
						APOA1BP		RAB6B
						NADK2		RAP1B
						PPA1		RPL11
						TMX3		RPL27A
						SLC41A3		RPL7A
						MARCH5		RPS17
						ANKS1B		SAMM50
						M6PR		SFXN1
						BRSK2		SFXN5
						PTGES2		SLC25A5
						SACM1L		SLC25A6
						ARFGAP1		SNAP25
						PPP2R5D		STX1B
						TMEM106B		SV2B
						PITPNA		SYNGR1
						ATP8A2		SYT2
						WASF3		TAGLN3
						PSMD12		TMEM30A
						PLXNA1		TMOD2
						NOVA2		TOMM20
						DGKB		TOMM40
						MFSD4		TOMM70A
						TMEM163		TPD52
						RGS17		UQCRQ
						PCYOX1L		VDAC2
						LRPPRC		VSNL1
						MARCH2
						SEPT3
						SEPT4
						SEPT6
						ABAT
						ABHD10
						ACAT1
						ACO2
						ACOT9
						ACSL6
						ACTN1
						ACTR3B
						AFG3L2
						AIFM1
						AK3
						ALDH1B1
						ALDH5A1
						ALDOA
						ANXA11
						AP1B1
						AP2B1
						APMAP
						APOO
						ARMC10
						ATP1A1
						ATP1A2
						ATP1A3
						ATP1B1
						ATP2A2
						ATP2B1
						ATP2B2
						ATP2B3
						ATP2B4
						ATP5A1
						ATP5H
						ATP5I
						ATP5L
						ATP6V0A1
						ATP6V1A
						ATP6V1C1
						ATP6V1D
						ATP6V1E1
						ATP8A1
						AUH
						BASP1
						BCAP31
						BSG
						BSN
						CA4
						CACNA2D1
						CACNG8
						CADM2
						CAMK1
						CAMK1D
						CAMK2A
						CAMK2B
						CAMK2D
						CAMK2G
						CD47
						CDC42EP4
						CHCHD3
						CLTCL1
						COX6B1
						COX7A2L
						CRAT
						CS
						CYBRD1
						CYC1
						DLAT
						DLG4
						DLST
						DNAJB6
						DNAJC11
						DNAJC19
						DNAJC5
						DNM1
						DPP6
						DYNLRB1
						ECH1
						EEF1G
						ELAVL3
						ETFB
						FAHD1
						FKBP1B
						GABRB1
						GABRB2
						GABRB3
						GAP43
						GAS7
						GNAO1
						GNAZ
						GNB1
						GNB5
						GNG3
						GOT2
						GPD1L
						GPD2
						GPM6A
						GPM6B
						GRIA1
						GRIA2
						GRIA3
						GSR
						HIBADH
						HK1
						HNRNPD
						HNRNPH1
						HNRNPH2
						HRAS
						HSD17B4
						HSPA5
						HSPD1
						HSPE1
						ICAM5
						IDH3A
						IGHA1
						IMMT
						IQSEC1
						ITPKA
						IVD
						KCNAB2
						KCTD16
						L1CAM
						LETM1
						LONP1
						LY6H
						MDH2
						MLF2
						MPP2
						MTCH1
						MTCH2
						MT-CO2
						MT-ND1
						MYL6B
						MYO5A
						NCAM2
						NCEH1
						NDUFA5
						NDUFA7
						NDUFA8
						NDUFB3
						NDUFB4
						NDUFB6
						NDUFB8
						NDUFC2
						NDUFS1
						NDUFS3
						NDUFS6
						NDUFS8
						NDUFV1
						NDUFV2
						NEGR1
						NFS1
						NIPSNAP1
						NNT
						NPTN
						NSF
						OPA1
						OPCML
						OXCT1
						PARK7
						PCCB
						PCYOX1
						PDHB
						PDXP
						PGD
						PHB
						PHB2
						PLD3
						PPP3CB
						PRDX3
						PRKAR2B
						PRRT2
						PSD3
						PSMB2
						PSMB4
						PSMB5
						RAB10
						RAB11A
						RAB11B
						RAB12
						RAB14
						RAB1A
						RAB1B
						RAB27B
						RAB30
						RAB35
						RAB37
						RAB39B
						RAB3A
						RAB3B
						RAB3C
						RAB3D
						RAB4A
						RAB4B
						RAB5A
						RAB5C
						RAB8A
						RAB8B
						RAP2A
						RAP2B
						REEP5
						RGS7
						RHOT1
						RPH3A
						RPL11
						RPL12
						RPL13
						RPL13A
						RPL17
						RPL18
						RPL22
						RPL24
						RPL28
						RPL36
						RPL6
						RPL7
						RPL7A
						RPL9
						RPLP0
						RPS11
						RPS15A
						RPS17
						RPS18
						RPS3A
						RPS5
						RPS8
						RPSA
						SCAMP1
						SCAMP5
						SDHA
						SFXN1
						SFXN3
						SLC12A5
						SLC17A6
						SLC1A2
						SLC1A4
						SLC25A12
						SLC25A20
						SLC25A4
						SLC4A4
						SLC6A1
						SLC8A2
						SNX3
						SRI
						SSBP1
						STOML2
						STX1B
						SUCLA2
						SV2A
						SV2B
						SYNGAP1
						SYNGR1
						SYNJ1
						SYP
						SYT1
						SYT2
						SYT5
						TAGLN
						TMEM30A
						TMOD2
						TOMM40
						TUFM
						USP5
						VDAC1
						VDAC2
						WASF1
