# Supplementary material for: Functional excitatory to inhibitory synaptic imbalance and loss of cognitive performance in people with Alzheimer’s disease neuropathologic change
Source: Acta Neuropathol. Author manuscript; Available in PMC 2023 Mar 8. (PMC9925531; doi:10.1007/s00401-022-02526-0)
Supplement: 1870575_Sup_file_8 [file NIHMS1870575-supplement-1870575_Sup_file_8.xlsx]

## Sheet: Annotation
Gene	original_id	Dx_differential	M87 PID LKB1 PATHWAY	WP2267 Synaptic vesicle pathway	R-HSA-71291 Metabolism of amino acids and	R-HSA-8953854 Metabolism of RNA	R-HSA-8856825 Cargo recognition for clathrin	R-HSA-187037 Signaling by NTRK1 (TRKA)	R-HSA-76002 Platelet activation, signaling	GO:0043254 regulation of protein-containi	TotalEvidenceCount
3615	IMPDH2	1	1	0	0	0	0	0	0	0	0
548596	CKMT1A	1	0	0	1	0	0	0	0	0	0
8224	SYN3	1	0	1	0	0	0	0	0	0	0
7529	YWHAB	1	1	0	0	1	0	1	0	0	0
4133	MAP2	1	1	0	0	0	0	0	0	1	0
1175	AP2S1	1	1	1	0	0	1	1	0	0	0
78997	GDAP1L1	1	0	0	0	0	0	0	0	0	0
3181	HNRNPA2B1	1	0	0	0	1	0	0	0	0	0
6229	RPS24	1	1	0	1	1	0	0	0	0	0
7018	TF	1	1	0	0	0	1	0	1	0	0
6804	STX1A	1	1	1	0	1	0	0	0	1	0
10971	YWHAQ	1	1	0	0	0	0	0	0	0	0
6854	SYN2	1	0	1	0	0	0	0	0	0	0
6160	RPL31	1	0	0	1	1	0	0	0	0	0
989	SEPT7;SEPTIN7	1	0	0	0	0	0	0	0	0	0
2670	GFAP	1	1	1	0	0	0	0	0	1	0
23387	SIK3	1	1	0	0	0	0	0	0	0	0
7385	UQCRC2	1	0	0	0	0	0	0	0	0	0
645	BLVRB	1	0	0	0	0	0	0	0	0	0
59353	TMEM35A;TMEM35	1	0	0	0	0	0	0	0	0	0
25994	HIGD1A	1	0	0	0	0	0	0	0	0	0
7534	YWHAZ	1	1	0	0	1	0	0	1	0	0
6252	RTN1	1	0	0	0	0	0	0	0	0	0
4915	NTRK2	1	1	1	0	0	0	1	0	1	0
2805	GOT1	1	0	0	1	0	0	0	0	0	0
51571	CYRIB;FAM49B	1	0	0	0	0	0	0	1	1	0
10920	COPS8	1	0	0	0	0	1	0	0	0	0

## Sheet: Enrichment
GroupID	Category	Term	Description	LogP	Log(q-value)	InTerm_InList	Genes	Symbols
1_Summary	Canonical Pathways	M87	PID LKB1 PATHWAY	-8.61838	-4.27136	5/25	4133,7529,7534,10971,23387,4915,7018,1175,3615,6229,2670,6804	MAP2,YWHAB,YWHAZ,YWHAQ,SIK3,NTRK2,TF,AP2S1,IMPDH2,RPS24,GFAP,STX1A
1_Member	Canonical Pathways	M87	PID LKB1 PATHWAY	-8.61838	-4.27136	5/25	4133,7529,7534,10971,23387	MAP2,YWHAB,YWHAZ,YWHAQ,SIK3
1_Member	WikiPathways	WP706	Sudden infant death syndrome (SIDS) susceptibility pathways	-7.01892	-3.27396	6/65	4133,4915,7018,7529,7534,10971	MAP2,NTRK2,TF,YWHAB,YWHAZ,YWHAQ
1_Member	Reactome Gene Sets	R-HSA-75035	Chk1/Chk2(Cds1) mediated inactivation of Cyclin B:Cdk1 complex	-6.6053	-3.03643	3/6	7529,7534,10971	YWHAB,YWHAZ,YWHAQ
1_Member	Reactome Gene Sets	R-HSA-9614399	Regulation of localization of FOXO transcription factors	-6.15945	-2.71552	3/8	7529,7534,10971	YWHAB,YWHAZ,YWHAQ
1_Member	Reactome Gene Sets	R-HSA-9755779	SARS-CoV-2 targets host intracellular signalling and regulatory pathways	-5.98402	-2.637	3/9	7529,7534,10971	YWHAB,YWHAZ,YWHAQ
1_Member	Canonical Pathways	M199	PID P38 MK2 PATHWAY	-5.82977	-2.56193	3/10	7529,7534,10971	YWHAB,YWHAZ,YWHAQ
1_Member	Canonical Pathways	M247	PID INSULIN GLUCOSE PATHWAY	-5.69212	-2.5212	3/11	7529,7534,10971	YWHAB,YWHAZ,YWHAQ
1_Member	Reactome Gene Sets	R-HSA-111447	Activation of BAD and translocation to mitochondria	-5.69212	-2.5212	3/11	7529,7534,10971	YWHAB,YWHAZ,YWHAQ
1_Member	Reactome Gene Sets	R-HSA-9679506	SARS-CoV Infections	-5.56117	-2.4446	6/114	1175,3615,6229,7529,7534,10971	AP2S1,IMPDH2,RPS24,YWHAB,YWHAZ,YWHAQ
1_Member	CORUM	CORUM:5199	Kinase maturation complex 1	-5.35048	-2.32568	3/14	7529,7534,10971	YWHAB,YWHAZ,YWHAQ
1_Member	Canonical Pathways	M239	PID A6B1 A6B4 INTEGRIN PATHWAY	-5.35048	-2.32568	3/14	7529,7534,10971	YWHAB,YWHAZ,YWHAQ
1_Member	Reactome Gene Sets	R-HSA-5625740	RHO GTPases activate PKNs	-5.1647	-2.25271	3/16	7529,7534,10971	YWHAB,YWHAZ,YWHAQ
1_Member	Reactome Gene Sets	R-HSA-9705683	SARS-CoV-2-host interactions	-5.06916	-2.21351	4/56	6229,7529,7534,10971	RPS24,YWHAB,YWHAZ,YWHAQ
1_Member	Reactome Gene Sets	R-HSA-114452	Activation of BH3-only proteins	-4.92854	-2.12559	3/19	7529,7534,10971	YWHAB,YWHAZ,YWHAQ
1_Member	Canonical Pathways	M271	PID PI3K PLC TRK PATHWAY	-4.85861	-2.0679	3/20	7529,7534,10971	YWHAB,YWHAZ,YWHAQ
1_Member	Canonical Pathways	M7955	SIG INSULIN RECEPTOR PATHWAY IN CARDIAC MYOCYTES	-4.72931	-1.99507	3/22	7529,7534,10971	YWHAB,YWHAZ,YWHAQ
1_Member	Reactome Gene Sets	R-HSA-9614085	FOXO-mediated transcription	-4.66927	-1.9455	3/23	7529,7534,10971	YWHAB,YWHAZ,YWHAQ
1_Member	Canonical Pathways	M249	PID PI3KCI AKT PATHWAY	-4.61193	-1.93701	3/24	7529,7534,10971	YWHAB,YWHAZ,YWHAQ
1_Member	Canonical Pathways	M136	PID FOXO PATHWAY	-4.50448	-1.84766	3/26	7529,7534,10971	YWHAB,YWHAZ,YWHAQ
1_Member	Reactome Gene Sets	R-HSA-109606	Intrinsic Pathway for Apoptosis	-4.50448	-1.84766	3/26	7529,7534,10971	YWHAB,YWHAZ,YWHAQ
1_Member	Reactome Gene Sets	R-HSA-9694516	SARS-CoV-2 Infection	-4.38744	-1.75642	4/83	6229,7529,7534,10971	RPS24,YWHAB,YWHAZ,YWHAQ
1_Member	GO Biological Processes	GO:0006886	intracellular protein transport	-4.27248	-1.69384	6/302	1175,2670,6804,7529,7534,10971	AP2S1,GFAP,STX1A,YWHAB,YWHAZ,YWHAQ
1_Member	Canonical Pathways	M113	PID NFAT 3PATHWAY	-4.27001	-1.69384	3/31	7529,7534,10971	YWHAB,YWHAZ,YWHAQ
1_Member	Canonical Pathways	M223	PID BETA CATENIN NUC PATHWAY	-4.27001	-1.69384	3/31	7529,7534,10971	YWHAB,YWHAZ,YWHAQ
1_Member	Reactome Gene Sets	R-HSA-69473	G2/M DNA damage checkpoint	-4.22791	-1.67329	3/32	7529,7534,10971	YWHAB,YWHAZ,YWHAQ
1_Member	Canonical Pathways	M295	SIG PIP3 SIGNALING IN CARDIAC MYOCTES	-4.18718	-1.64634	3/33	7529,7534,10971	YWHAB,YWHAZ,YWHAQ
1_Member	Reactome Gene Sets	R-HSA-1445148	Translocation of SLC2A4 (GLUT4) to the plasma membrane	-4.07232	-1.5704	3/36	7529,7534,10971	YWHAB,YWHAZ,YWHAQ
1_Member	Reactome Gene Sets	R-HSA-5628897	TP53 Regulates Metabolic Genes	-4.0012	-1.52341	3/38	7529,7534,10971	YWHAB,YWHAZ,YWHAQ
1_Member	KEGG Pathway	hsa05160	Hepatitis C	-3.96709	-1.50082	3/39	7529,7534,10971	YWHAB,YWHAZ,YWHAQ
1_Member	Canonical Pathways	M121	PID MTOR 4PATHWAY	-3.93389	-1.4845	3/40	7529,7534,10971	YWHAB,YWHAZ,YWHAQ
1_Member	WikiPathways	WP179	Cell cycle	-3.77995	-1.35201	3/45	7529,7534,10971	YWHAB,YWHAZ,YWHAQ
1_Member	WikiPathways	WP4666	Hepatitis B infection	-3.75132	-1.32858	3/46	7529,7534,10971	YWHAB,YWHAZ,YWHAQ
1_Member	KEGG Pathway	hsa04110	Cell cycle	-3.72333	-1.31578	3/47	7529,7534,10971	YWHAB,YWHAZ,YWHAQ
1_Member	KEGG Pathway	hsa05161	Hepatitis B	-3.69595	-1.29342	3/48	7529,7534,10971	YWHAB,YWHAZ,YWHAQ
1_Member	Reactome Gene Sets	R-HSA-69481	G2/M Checkpoints	-3.64296	-1.25803	3/50	7529,7534,10971	YWHAB,YWHAZ,YWHAQ
1_Member	Canonical Pathways	M164	PID ERBB1 DOWNSTREAM PATHWAY	-3.59214	-1.21825	3/52	7529,7534,10971	YWHAB,YWHAZ,YWHAQ
1_Member	Canonical Pathways	M186	PID PDGFRB PATHWAY	-3.56749	-1.20724	3/53	7529,7534,10971	YWHAB,YWHAZ,YWHAQ
1_Member	Reactome Gene Sets	R-HSA-109581	Apoptosis	-3.51962	-1.18113	3/55	7529,7534,10971	YWHAB,YWHAZ,YWHAQ
1_Member	KEGG Pathway	hsa05203	Viral carcinogenesis	-3.51962	-1.18113	3/55	7529,7534,10971	YWHAB,YWHAZ,YWHAQ
1_Member	KEGG Pathway	hsa04151	PI3K-Akt signaling pathway	-3.44706	-1.13747	4/94	4915,7529,7534,10971	NTRK2,YWHAB,YWHAZ,YWHAQ
1_Member	Reactome Gene Sets	R-HSA-5357801	Programmed Cell Death	-3.42912	-1.13132	3/59	7529,7534,10971	YWHAB,YWHAZ,YWHAQ
1_Member	WikiPathways	WP289	Myometrial relaxation and contraction pathways	-3.42912	-1.13132	3/59	7529,7534,10971	YWHAB,YWHAZ,YWHAQ
1_Member	KEGG Pathway	hsa04114	Oocyte meiosis	-3.42912	-1.13132	3/59	7529,7534,10971	YWHAB,YWHAZ,YWHAQ
1_Member	KEGG Pathway	hsa04390	Hippo signaling pathway	-3.34484	-1.06601	3/63	7529,7534,10971	YWHAB,YWHAZ,YWHAQ
1_Member	Reactome Gene Sets	R-HSA-199991	Membrane Trafficking	-3.23733	-0.993248	5/298	1175,7018,7529,7534,10971	AP2S1,TF,YWHAB,YWHAZ,YWHAQ
1_Member	Reactome Gene Sets	R-HSA-5653656	Vesicle-mediated transport	-3.21734	-0.979177	5/301	1175,7018,7529,7534,10971	AP2S1,TF,YWHAB,YWHAZ,YWHAQ
1_Member	WikiPathways	WP536	Calcium regulation in cardiac cells	-3.15656	-0.942589	3/73	7529,7534,10971	YWHAB,YWHAZ,YWHAQ
1_Member	Reactome Gene Sets	R-HSA-69620	Cell Cycle Checkpoints	-2.75936	-0.642792	3/100	7529,7534,10971	YWHAB,YWHAZ,YWHAQ
2_Summary	WikiPathways	WP2267	Synaptic vesicle pathway	-5.70801	-2.5212	4/39	1175,6804,6854,8224,2670,4915	AP2S1,STX1A,SYN2,SYN3,GFAP,NTRK2
2_Member	WikiPathways	WP2267	Synaptic vesicle pathway	-5.70801	-2.5212	4/39	1175,6804,6854,8224	AP2S1,STX1A,SYN2,SYN3
2_Member	Reactome Gene Sets	R-HSA-181429	Serotonin Neurotransmitter Release Cycle	-5.1647	-2.25271	3/16	6804,6854,8224	STX1A,SYN2,SYN3
2_Member	Reactome Gene Sets	R-HSA-212676	Dopamine Neurotransmitter Release Cycle	-4.79232	-2.03637	3/21	6804,6854,8224	STX1A,SYN2,SYN3
2_Member	GO Biological Processes	GO:0099003	vesicle-mediated transport in synapse	-4.24882	-1.67995	4/90	1175,6804,6854,8224	AP2S1,STX1A,SYN2,SYN3
2_Member	Reactome Gene Sets	R-HSA-112310	Neurotransmitter release cycle	-4.03626	-1.54657	3/37	6804,6854,8224	STX1A,SYN2,SYN3
2_Member	GO Biological Processes	GO:0001505	regulation of neurotransmitter levels	-3.4914	-1.16142	4/141	2670,6804,6854,8224	GFAP,STX1A,SYN2,SYN3
2_Member	GO Biological Processes	GO:0007269	neurotransmitter secretion	-3.32465	-1.05681	3/64	6804,6854,8224	STX1A,SYN2,SYN3
2_Member	GO Biological Processes	GO:0099643	signal release from synapse	-3.32465	-1.05681	3/64	6804,6854,8224	STX1A,SYN2,SYN3
2_Member	Reactome Gene Sets	R-HSA-112315	Transmission across Chemical Synapses	-3.18221	-0.962294	4/170	1175,6804,6854,8224	AP2S1,STX1A,SYN2,SYN3
2_Member	GO Biological Processes	GO:0099504	synaptic vesicle cycle	-3.009	-0.820346	3/82	6804,6854,8224	STX1A,SYN2,SYN3
2_Member	GO Biological Processes	GO:0023061	signal release	-2.9056	-0.745913	3/89	6804,6854,8224	STX1A,SYN2,SYN3
2_Member	GO Biological Processes	GO:0006836	neurotransmitter transport	-2.89153	-0.745913	3/90	6804,6854,8224	STX1A,SYN2,SYN3
2_Member	GO Biological Processes	GO:0032940	secretion by cell	-2.47803	-0.404454	4/171	4915,6804,6854,8224	NTRK2,STX1A,SYN2,SYN3
2_Member	GO Biological Processes	GO:0140352	export from cell	-2.27391	-0.230091	4/195	4915,6804,6854,8224	NTRK2,STX1A,SYN2,SYN3
2_Member	GO Biological Processes	GO:0046903	secretion	-2.26604	-0.224373	4/196	4915,6804,6854,8224	NTRK2,STX1A,SYN2,SYN3
3_Summary	Reactome Gene Sets	R-HSA-71291	Metabolism of amino acids and derivatives	-4.34661	-1.73199	4/85	2805,6160,6229,548596	GOT1,RPL31,RPS24,CKMT1A
3_Member	Reactome Gene Sets	R-HSA-71291	Metabolism of amino acids and derivatives	-4.34661	-1.73199	4/85	2805,6160,6229,548596	GOT1,RPL31,RPS24,CKMT1A
4_Summary	Reactome Gene Sets	R-HSA-8953854	Metabolism of RNA	-3.48078	-1.15907	5/264	3181,6160,6229,7529,7534,6804	HNRNPA2B1,RPL31,RPS24,YWHAB,YWHAZ,STX1A
4_Member	Reactome Gene Sets	R-HSA-8953854	Metabolism of RNA	-3.48078	-1.15907	5/264	3181,6160,6229,7529,7534	HNRNPA2B1,RPL31,RPS24,YWHAB,YWHAZ
4_Member	Reactome Gene Sets	R-HSA-449147	Signaling by Interleukins	-2.8236	-0.691427	3/95	3181,6804,7534	HNRNPA2B1,STX1A,YWHAZ
5_Summary	Reactome Gene Sets	R-HSA-8856825	Cargo recognition for clathrin-mediated endocytosis	-3.10387	-0.896735	3/50	1175,7018,10920	AP2S1,TF,COPS8
5_Member	Reactome Gene Sets	R-HSA-8856825	Cargo recognition for clathrin-mediated endocytosis	-3.10387	-0.896735	3/50	1175,7018,10920	AP2S1,TF,COPS8
5_Member	Reactome Gene Sets	R-HSA-8856828	Clathrin-mediated endocytosis	-2.6267	-0.532532	3/73	1175,7018,10920	AP2S1,TF,COPS8
6_Summary	Reactome Gene Sets	R-HSA-187037	Signaling by NTRK1 (TRKA)	-2.91526	-0.747215	3/58	1175,4915,7529	AP2S1,NTRK2,YWHAB
6_Member	Reactome Gene Sets	R-HSA-187037	Signaling by NTRK1 (TRKA)	-2.91526	-0.747215	3/58	1175,4915,7529	AP2S1,NTRK2,YWHAB
6_Member	Reactome Gene Sets	R-HSA-166520	Signaling by NTRKs	-2.66129	-0.556118	3/71	1175,4915,7529	AP2S1,NTRK2,YWHAB
7_Summary	Reactome Gene Sets	R-HSA-76002	Platelet activation, signaling and aggregation	-2.59311	-0.503769	3/75	7018,7534,51571	TF,YWHAZ,CYRIB
7_Member	Reactome Gene Sets	R-HSA-76002	Platelet activation, signaling and aggregation	-2.59311	-0.503769	3/75	7018,7534,51571	TF,YWHAZ,CYRIB
8_Summary	GO Biological Processes	GO:0043254	regulation of protein-containing complex assembly	-2.46889	-0.399538	4/172	2670,4133,6804,51571,4915	GFAP,MAP2,STX1A,CYRIB,NTRK2
8_Member	GO Biological Processes	GO:0043254	regulation of protein-containing complex assembly	-2.46889	-0.399538	4/172	2670,4133,6804,51571	GFAP,MAP2,STX1A,CYRIB
8_Member	GO Biological Processes	GO:0050806	positive regulation of synaptic transmission	-2.4678	-0.399538	3/83	2670,4915,6804	GFAP,NTRK2,STX1A
