# Supplementary material for: Functional excitatory to inhibitory synaptic imbalance and loss of cognitive performance in people with Alzheimer’s disease neuropathologic change
Source: Acta Neuropathol. Author manuscript; Available in PMC 2023 Mar 8. (PMC9925531; doi:10.1007/s00401-022-02526-0)
Supplement: 1870575_Sup_file_7 [file NIHMS1870575-supplement-1870575_Sup_file_7.xlsx]

## Sheet: Response screening
Variable 1	Variable 2 (proteins)	Count	PValue	LogWorth	FDR PValue	FDR LogWorth	Effect Size	Rank Fraction
Diagnosis	SIK3	15	2.33083e-05	4.63249	0.0217306	1.66293	1.19257	0.000345901
Diagnosis	RPS24	15	2.36079e-05	4.62694	0.0217306	1.66293	1.19186	0.000691802
Diagnosis	YWHAZ	15	2.72166e-05	4.56517	0.0217306	1.66293	1.18387	0.0010377
Diagnosis	GOT1	15	4.11824e-05	4.38529	0.0217306	1.66293	1.16032	0.0013836
Diagnosis	RPL31	15	4.21648e-05	4.37505	0.0217306	1.66293	1.15896	0.00172951
Diagnosis	NTRK2	15	4.97401e-05	4.30329	0.0217306	1.66293	1.14942	0.00207541
Diagnosis	GFAP	15	7.33032e-05	4.13488	0.0217306	1.66293	1.1267	0.00242131
Diagnosis	SYN2	15	7.75111e-05	4.11064	0.0217306	1.66293	1.12339	0.00276721
Diagnosis	AP2S1	15	8.53762e-05	4.06866	0.0217306	1.66293	1.11764	0.00311311
Diagnosis	YWHAB	15	8.55405e-05	4.06783	0.0217306	1.66293	1.11753	0.00345901
Diagnosis	SEPT7	15	9.9776e-05	4.00097	0.0217306	1.66293	1.10831	0.00380491
Diagnosis	YWHAQ	15	0.000117489	3.93	0.0217306	1.66293	1.09843	0.00415081
Diagnosis	IMPDH2	15	0.000123464	3.90846	0.0217306	1.66293	1.09542	0.00449671
Diagnosis	CKMT1A	15	0.000132659	3.87726	0.0217306	1.66293	1.09104	0.00484261
Diagnosis	SYN3	15	0.000145066	3.83843	0.0217306	1.66293	1.08556	0.00518852
Diagnosis	UQCRC2	15	0.000153365	3.81427	0.0217306	1.66293	1.08214	0.00553442
Diagnosis	TMEM35	15	0.000158963	3.7987	0.0217306	1.66293	1.07993	0.00588032
Diagnosis	MAP2	15	0.000159452	3.79737	0.0217306	1.66293	1.07974	0.00622622
Diagnosis	BLVRB	15	0.000161563	3.79166	0.0217306	1.66293	1.07893	0.00657212
Diagnosis	RTN1	15	0.000162216	3.78991	0.0217306	1.66293	1.07868	0.00691802
Diagnosis	STX1A	15	0.000163744	3.78583	0.0217306	1.66293	1.0781	0.00726392
Diagnosis	GDAP1L1	15	0.000165366	3.78155	0.0217306	1.66293	1.07749	0.00760982
Diagnosis	TF	15	0.000259822	3.58532	0.0320071	1.49475	1.04916	0.00795572
Diagnosis	HNRNPA2B1	15	0.000270936	3.56713	0.0320071	1.49475	1.04649	0.00830163
Diagnosis	FAM49B	15	0.000276782	3.55786	0.0320071	1.49475	1.04513	0.00864753
Diagnosis	COPS8	15	0.000333037	3.47751	0.0370312	1.43143	1.03326	0.00899343
Diagnosis	HIGD1A	15	0.000437427	3.35909	0.0468371	1.32941	1.01552	0.00933933
Diagnosis	CPNE5	15	0.00056587	3.24728	0.0584261	1.23339	0.998475	0.00968523
Diagnosis	AAK1	15	0.000597281	3.22382	0.0595427	1.22517	0.994862	0.0100311
Diagnosis	CCDC22	15	0.000651138	3.18633	0.062748	1.2024	0.989059	0.010377
Diagnosis	SLC12A5	15	0.000707653	3.15018	0.0659944	1.18049	0.983433	0.0107229
Diagnosis	EFR3B	15	0.000737705	3.13212	0.0663286	1.1783	0.98061	0.0110688
Diagnosis	NDUFS2	15	0.000782818	3.10634	0.0663286	1.1783	0.976566	0.0114147
Diagnosis	AIP	15	0.000786432	3.10434	0.0663286	1.1783	0.976252	0.0117606
Diagnosis	SYN1	15	0.000810007	3.09151	0.0663286	1.1783	0.974233	0.0121065
Diagnosis	SYT7	15	0.000850378	3.07039	0.0663286	1.1783	0.970899	0.0124524
Diagnosis	C6orf136	15	0.000857214	3.06691	0.0663286	1.1783	0.970349	0.0127983
Diagnosis	CSNK1E	15	0.000892739	3.04928	0.0663286	1.1783	0.967555	0.0131442
Diagnosis	BROX	15	0.000894783	3.04828	0.0663286	1.1783	0.967397	0.0134901
Diagnosis	VCL	15	0.00101866	2.99197	0.0736234	1.13298	0.95842	0.013836
Diagnosis	RFTN1	15	0.0010825	2.96557	0.0757076	1.12086	0.954183	0.0141819
Diagnosis	BAG5	15	0.00111759	2.95172	0.0757076	1.12086	0.951951	0.0145278
Diagnosis	ICAM1	15	0.00114995	2.93932	0.0757076	1.12086	0.94995	0.0148737
Diagnosis	CNTN1	15	0.00115224	2.93846	0.0757076	1.12086	0.94981	0.0152196
Diagnosis	SNAP91	15	0.00125431	2.9016	0.0773587	1.11149	0.943834	0.0155655
Diagnosis	HSPB1	15	0.00129852	2.88655	0.0773587	1.11149	0.941384	0.0159114
Diagnosis	PACS1	15	0.00130328	2.88496	0.0773587	1.11149	0.941125	0.0162574
Diagnosis	CALML5	15	0.00130639	2.88393	0.0773587	1.11149	0.940956	0.0166033
Diagnosis	EPRS	15	0.00131116	2.88234	0.0773587	1.11149	0.940698	0.0169492
Diagnosis	BDH1	15	0.0015737	2.80308	0.090106	1.04525	0.927673	0.0172951
Diagnosis	HNRNPK	15	0.00158956	2.79872	0.090106	1.04525	0.926952	0.017641
Diagnosis	ATP5B	15	0.00174787	2.75749	0.0969904	1.01327	0.920098	0.0179869
Diagnosis	CADM3	15	0.0017781	2.75004	0.0969904	1.01327	0.918855	0.0183328
Diagnosis	AGK	15	0.00186043	2.73039	0.0996019	1.00173	0.915565	0.0186787
Diagnosis	AIMP2	15	0.00191359	2.71815	0.0999098	1.00039	0.913512	0.0190246
Diagnosis	PSMD11	15	0.0019353	2.71325	0.0999098	1.00039	0.912688	0.0193705
Diagnosis	MACROD1	15	0.00212422	2.6728	0.107739	0.967627	0.905859	0.0197164
Diagnosis	AP2A2	15	0.00226273	2.64537	0.112785	0.947747	0.901198	0.0200623
Diagnosis	CDIP1	15	0.00231586	2.63529	0.113477	0.945091	0.899479	0.0204082
Diagnosis	NDUFB10	15	0.00236878	2.62547	0.114136	0.942578	0.897803	0.0207541
Diagnosis	RPS16	15	0.0024353	2.61345	0.115417	0.937729	0.895744	0.0211
Diagnosis	PIP4K2C	15	0.0025183	2.59889	0.117426	0.930237	0.893247	0.0214459
Diagnosis	PSMD5	15	0.00263465	2.57928	0.11923	0.923616	0.889869	0.0217918
Diagnosis	DFNA5	15	0.00263946	2.57848	0.11923	0.923616	0.889732	0.0221377
Diagnosis	TTYH1	15	0.0027484	2.56092	0.119473	0.92273	0.886697	0.0224836
Diagnosis	YWHAH	15	0.00275668	2.55961	0.119473	0.92273	0.886471	0.0228295
Diagnosis	PICK1	15	0.00276884	2.5577	0.119473	0.92273	0.88614	0.0231754
Diagnosis	H2AFZ	15	0.00286291	2.54319	0.119952	0.920993	0.883622	0.0235213
Diagnosis	H2AFZ 2	15	0.00286291	2.54319	0.119952	0.920993	0.883622	0.0238672
Diagnosis	HIP1R	15	0.00316603	2.49949	0.130757	0.883535	0.875997	0.0242131
Diagnosis	MPP6	15	0.0032863	2.48329	0.132509	0.877755	0.873155	0.024559
Diagnosis	PACSIN1	15	0.00334373	2.47577	0.132509	0.877755	0.871831	0.0249049
Diagnosis	NDUFA4	15	0.00334596	2.47548	0.132509	0.877755	0.87178	0.0252508
Diagnosis	PGBD5	15	0.00347161	2.45947	0.13299	0.876183	0.868956	0.0255967
Diagnosis	VAMP7	15	0.00349137	2.457	0.13299	0.876183	0.868521	0.0259426
Diagnosis	SLC30A3	15	0.00351748	2.45377	0.13299	0.876183	0.867949	0.0262885
Diagnosis	SLC2A13	15	0.00354209	2.45074	0.13299	0.876183	0.867413	0.0266344
Diagnosis	TFRC	15	0.0036472	2.43804	0.134546	0.87113	0.865163	0.0269803
Diagnosis	EXOC4	15	0.00367662	2.43455	0.134546	0.87113	0.864543	0.0273262
Diagnosis	FAM49A	15	0.00403241	2.39444	0.144931	0.838839	0.857391	0.0276721
Diagnosis	NDUFA10	15	0.00408272	2.38905	0.144931	0.838839	0.856426	0.028018
Diagnosis	TARDBP	15	0.004171	2.37976	0.144931	0.838839	0.854759	0.0283639
Diagnosis	BAIAP2	15	0.00420076	2.37667	0.144931	0.838839	0.854204	0.0287098
Diagnosis	CMBL	15	0.00425129	2.37148	0.144931	0.838839	0.853271	0.0290557
Diagnosis	UQCRFS1	15	0.00426119	2.37047	0.144931	0.838839	0.853089	0.0294016
Diagnosis	MACF1	15	0.00431167	2.36535	0.144942	0.838805	0.852168	0.0297475
Diagnosis	SDHA	15	0.00439329	2.35721	0.145989	0.835681	0.8507	0.0300934
Diagnosis	CFL2	15	0.00455706	2.34132	0.14971	0.82475	0.847827	0.0304393
Diagnosis	SNPH	15	0.00465571	2.33201	0.151232	0.820356	0.846141	0.0307852
Diagnosis	YWHAE	15	0.0047654	2.3219	0.151662	0.819123	0.844304	0.0311311
Diagnosis	TOMM70A	15	0.00480574	2.31824	0.151662	0.819123	0.843639	0.031477
Diagnosis	SQRDL	15	0.00482633	2.31638	0.151662	0.819123	0.843301	0.0318229
Diagnosis	PIP4K2A	15	0.00519734	2.28422	0.161177	0.792697	0.837425	0.0321688
Diagnosis	RPL18A	15	0.00528741	2.27676	0.161177	0.792697	0.836056	0.0325147
Diagnosis	PRDX1	15	0.00531441	2.27455	0.161177	0.792697	0.83565	0.0328606
Diagnosis	IMPA1	15	0.00537059	2.26998	0.161177	0.792697	0.834811	0.0332065
Diagnosis	TPRG1L	15	0.00540788	2.26697	0.161177	0.792697	0.834258	0.0335524
Diagnosis	CACNB1	15	0.00594826	2.22561	0.174565	0.758043	0.826612	0.0338983
Diagnosis	STUB1	15	0.0060401	2.21896	0.174565	0.758043	0.825375	0.0342442
Diagnosis	FH	15	0.00614192	2.2117	0.174565	0.758043	0.824024	0.0345901
Diagnosis	PSMD1	15	0.00615197	2.21099	0.174565	0.758043	0.823892	0.034936
Diagnosis	RPL3	15	0.00618497	2.20866	0.174565	0.758043	0.823459	0.0352819
Diagnosis	MT-CO2	15	0.00621936	2.20625	0.174565	0.758043	0.82301	0.0356278
Diagnosis	PMPCA	15	0.00632069	2.19924	0.175703	0.755221	0.8217	0.0359737
Diagnosis	SFXN3	15	0.00646343	2.18954	0.17796	0.749678	0.819886	0.0363196
Diagnosis	ADH5	15	0.0066026	2.18029	0.179111	0.746878	0.818152	0.0366655
Diagnosis	VPS45	15	0.00662915	2.17854	0.179111	0.746878	0.817825	0.0370114
Diagnosis	ATP5C1	15	0.00695944	2.15743	0.186294	0.729801	0.813851	0.0373573
Diagnosis	PTPN11	15	0.00711994	2.14752	0.187146	0.727819	0.811982	0.0377032
Diagnosis	GDI1	15	0.00712076	2.14747	0.187146	0.727819	0.811972	0.0380491
Diagnosis	UBE2O	15	0.00721854	2.14155	0.188007	0.725826	0.810852	0.038395
Diagnosis	MAPT	15	0.00731237	2.13594	0.18875	0.724112	0.809789	0.0387409
Diagnosis	SPTB	15	0.00750335	2.12474	0.188766	0.724076	0.807664	0.0390868
Diagnosis	SPIRE1	15	0.00750777	2.12449	0.188766	0.724076	0.807615	0.0394327
Diagnosis	SLC25A11	15	0.00751428	2.12411	0.188766	0.724076	0.807544	0.0397786
Diagnosis	RPS8	15	0.00757415	2.12067	0.188766	0.724076	0.806888	0.0401245
Diagnosis	RINT1	15	0.00765036	2.11632	0.189036	0.723456	0.806061	0.0404704
Diagnosis	GDI2	15	0.00772976	2.11183	0.18926	0.722941	0.805206	0.0408163
Diagnosis	GSN	15	0.00779037	2.10844	0.18926	0.722941	0.804559	0.0411622
Diagnosis	KLC1	15	0.00792765	2.10086	0.189461	0.722481	0.803111	0.0415081
Diagnosis	SMS	15	0.0079297	2.10074	0.189461	0.722481	0.803089	0.041854
Diagnosis	MGST3	15	0.00802151	2.09574	0.189533	0.722314	0.802133	0.0421999
Diagnosis	C4A	15	0.00811478	2.09072	0.189533	0.722314	0.801172	0.0425458
Diagnosis	SUCLG1	15	0.00813523	2.08963	0.189533	0.722314	0.800962	0.0428917
Diagnosis	ANLN	15	0.00819498	2.08645	0.189533	0.722314	0.800353	0.0432376
Diagnosis	GABRA1	15	0.00835226	2.0782	0.191344	0.718185	0.798768	0.0435835
Diagnosis	AHNAK	15	0.00853338	2.06888	0.191344	0.718185	0.796975	0.0439294
Diagnosis	UQCRC1	15	0.00854072	2.06851	0.191344	0.718185	0.796903	0.0442753
Diagnosis	MRPS34	15	0.00855492	2.06778	0.191344	0.718185	0.796764	0.0446212
Diagnosis	RAB37	15	0.00866333	2.06232	0.191344	0.718185	0.79571	0.0449671
Diagnosis	TMX2	15	0.00873425	2.05877	0.191344	0.718185	0.795026	0.045313
Diagnosis	ARHGAP5	15	0.00873656	2.05866	0.191344	0.718185	0.795004	0.0456589
Diagnosis	HMGCL	15	0.00887577	2.05179	0.192931	0.714598	0.793678	0.0460048
Diagnosis	PTPLAD1	15	0.00906726	2.04252	0.194948	0.710082	0.791883	0.0463507
Diagnosis	ATP6V1B2	15	0.00912122	2.03995	0.194948	0.710082	0.791383	0.0466966
Diagnosis	PPP6C	15	0.00925875	2.03345	0.194948	0.710082	0.790121	0.0470425
Diagnosis	ACTR2	15	0.00934583	2.02938	0.194948	0.710082	0.789331	0.0473884
Diagnosis	TAMM41	15	0.00938361	2.02763	0.194948	0.710082	0.78899	0.0477343
Diagnosis	CDSN	15	0.00947784	2.02329	0.194948	0.710082	0.788145	0.0480802
Diagnosis	PCDH1	15	0.00949539	2.02249	0.194948	0.710082	0.787989	0.0484262
Diagnosis	CACNB3	15	0.0095364	2.02062	0.194948	0.710082	0.787624	0.0487721
Diagnosis	MAOA	15	0.00957544	2.01884	0.194948	0.710082	0.787278	0.049118
Diagnosis	TALDO1	15	0.00966769	2.01468	0.19545	0.708965	0.786466	0.0494639
Diagnosis	TBCD	15	0.0100399	1.99827	0.201566	0.695583	0.783257	0.0498098
Diagnosis	PUF60	15	0.0101108	1.99522	0.201588	0.695535	0.782658	0.0501557
Diagnosis	WDR82	15	0.0102579	1.98894	0.203005	0.692494	0.781426	0.0505016
Diagnosis	ASS1	15	0.0103223	1.98623	0.203005	0.692494	0.780893	0.0508475
Diagnosis	MT-CO1	15	0.0105626	1.97623	0.205902	0.686339	0.778925	0.0511934
Diagnosis	CACNB4	15	0.0106478	1.97274	0.205902	0.686339	0.778238	0.0515393
Diagnosis	SCCPDH	15	0.0106833	1.9713	0.205902	0.686339	0.777952	0.0518852
Diagnosis	HNRNPH3	15	0.0109334	1.96125	0.209226	0.679384	0.775967	0.0522311
Diagnosis	CHL1	15	0.0110005	1.95859	0.209226	0.679384	0.775441	0.052577
Diagnosis	ABCB8	15	0.0115718	1.9366	0.218655	0.660241	0.771075	0.0529229
Diagnosis	ACLY	15	0.0117889	1.92853	0.219033	0.65949	0.769467	0.0532688
Diagnosis	SVOP	15	0.0118005	1.9281	0.219033	0.65949	0.769382	0.0536147
Diagnosis	STXBP1	15	0.0118192	1.92741	0.219033	0.65949	0.769245	0.0539606
Diagnosis	FBXL18	15	0.0120061	1.9206	0.22029	0.657005	0.767884	0.0543065
Diagnosis	RMDN3	15	0.0121569	1.91518	0.22029	0.657005	0.766799	0.0546524
Diagnosis	SNX2	15	0.0122221	1.91285	0.22029	0.657005	0.766334	0.0549983
Diagnosis	HIBADH	15	0.012309	1.90978	0.22029	0.657005	0.765717	0.0553442
Diagnosis	DLD	15	0.0123427	1.90859	0.22029	0.657005	0.76548	0.0556901
Diagnosis	ADD2	15	0.0123442	1.90854	0.22029	0.657005	0.765469	0.056036
Diagnosis	SLC1A3	15	0.0125635	1.90089	0.222829	0.652028	0.763933	0.0563819
Diagnosis	NIPSNAP3A	15	0.0128415	1.89138	0.225857	0.646166	0.762021	0.0567278
Diagnosis	PSPC1	15	0.0128905	1.88973	0.225857	0.646166	0.761688	0.0570737
Diagnosis	SYNGAP1	15	0.0132641	1.87732	0.231004	0.636381	0.759183	0.0574196
Diagnosis	DSCR3	15	0.0133634	1.87408	0.231339	0.635751	0.758528	0.0577655
Diagnosis	IFIT3	15	0.0137437	1.8619	0.234358	0.63012	0.756058	0.0581114
Diagnosis	PFAS	15	0.013785	1.86059	0.234358	0.63012	0.755793	0.0584573
Diagnosis	SORBS1	15	0.0139953	1.85402	0.234358	0.63012	0.754456	0.0588032
Diagnosis	OCRL	15	0.013996	1.854	0.234358	0.63012	0.754452	0.0591491
Diagnosis	SEC61A1	15	0.0141825	1.84825	0.234358	0.63012	0.753281	0.059495
Diagnosis	BCL2L13	15	0.0141902	1.84801	0.234358	0.63012	0.753234	0.0598409
Diagnosis	44621	15	0.0142154	1.84724	0.234358	0.63012	0.753076	0.0601868
Diagnosis	CISD1	15	0.0143374	1.84353	0.234358	0.63012	0.752319	0.0605327
Diagnosis	CAPZB	15	0.0144634	1.83973	0.234358	0.63012	0.751544	0.0608786
Diagnosis	PMP2	15	0.0145019	1.83857	0.234358	0.63012	0.751308	0.0612245
Diagnosis	ASNA1	15	0.0145424	1.83737	0.234358	0.63012	0.751061	0.0615704
Diagnosis	PHYHD1	15	0.01458	1.83624	0.234358	0.63012	0.750831	0.0619163
Diagnosis	TACO1	15	0.0146581	1.83392	0.234358	0.63012	0.750356	0.0622622
Diagnosis	CAMKV	15	0.0146727	1.83349	0.234358	0.63012	0.750268	0.0626081
Diagnosis	HOMER1	15	0.0147551	1.83106	0.234379	0.630081	0.74977	0.062954
Diagnosis	SLC25A4	15	0.0149607	1.82505	0.235126	0.6287	0.748539	0.0632999
Diagnosis	IDH1	15	0.0149661	1.82489	0.235126	0.6287	0.748507	0.0636458
Diagnosis	FAM213B	15	0.0150461	1.82258	0.235126	0.6287	0.748032	0.0639917
Diagnosis	IGSF9B	15	0.015141	1.81985	0.235337	0.62831	0.747471	0.0643376
Diagnosis	DMTN	15	0.0156984	1.80415	0.239351	0.620965	0.74424	0.0646835
Diagnosis	KIAA1109	15	0.0159073	1.7984	0.239351	0.620965	0.743055	0.0650294
Diagnosis	ANKRD29	15	0.0159121	1.79827	0.239351	0.620965	0.743028	0.0653753
Diagnosis	EVL	15	0.0159197	1.79807	0.239351	0.620965	0.742985	0.0657212
Diagnosis	RPS25	15	0.015951	1.79721	0.239351	0.620965	0.742808	0.0660671
Diagnosis	CADM2	15	0.0159531	1.79716	0.239351	0.620965	0.742797	0.066413
Diagnosis	GABRG2	15	0.0159788	1.79646	0.239351	0.620965	0.742652	0.0667589
Diagnosis	SCAMP1	15	0.0161304	1.79236	0.240376	0.619109	0.741804	0.0671048
Diagnosis	AQP1	15	0.0162249	1.78982	0.240544	0.618805	0.741279	0.0674507
Diagnosis	SLC25A27	15	0.0163429	1.78667	0.241059	0.617878	0.740627	0.0677966
Diagnosis	PPM1E	15	0.0164764	1.78314	0.241371	0.617316	0.739894	0.0681425
Diagnosis	EIF2S2	15	0.0165311	1.7817	0.241371	0.617316	0.739596	0.0684884
Diagnosis	RPS4X	15	0.016673	1.77798	0.24222	0.61579	0.738824	0.0688343
Diagnosis	FAM63A	15	0.0168358	1.77377	0.243361	0.613749	0.737947	0.0691802
Diagnosis	ATP6V1H	15	0.0170931	1.76718	0.245809	0.609402	0.736576	0.0695261
Diagnosis	NTRK3	15	0.0172153	1.76409	0.245809	0.609402	0.735931	0.069872
Diagnosis	PRDX6	15	0.0172602	1.76295	0.245809	0.609402	0.735695	0.0702179
Diagnosis	IDH3B	15	0.0175079	1.75677	0.246461	0.608252	0.734403	0.0705638
Diagnosis	FAHD1	15	0.0175205	1.75645	0.246461	0.608252	0.734337	0.0709097
Diagnosis	NDUFA11	15	0.0175617	1.75543	0.246461	0.608252	0.734124	0.0712556
Diagnosis	NUMB	15	0.0177864	1.74991	0.247283	0.606806	0.732968	0.0716015
Diagnosis	CAPG	15	0.0177914	1.74979	0.247283	0.606806	0.732943	0.0719474
Diagnosis	CPNE9	15	0.0180156	1.74435	0.249175	0.603495	0.731803	0.0722933
Diagnosis	PDPR	15	0.0182693	1.73828	0.249175	0.603495	0.730528	0.0726392
Diagnosis	BTN3A3	15	0.0183755	1.73576	0.249175	0.603495	0.729999	0.0729851
Diagnosis	AGAP1	15	0.0184277	1.73453	0.249175	0.603495	0.72974	0.073331
Diagnosis	SNTB1	15	0.0187624	1.72671	0.249175	0.603495	0.728093	0.0736769
Diagnosis	DNM1	15	0.0188373	1.72498	0.249175	0.603495	0.727728	0.0740228
Diagnosis	PCYT2	15	0.0188849	1.72389	0.249175	0.603495	0.727497	0.0743687
Diagnosis	CRAT	15	0.0189607	1.72214	0.249175	0.603495	0.72713	0.0747146
Diagnosis	CLCN6	15	0.0189793	1.72172	0.249175	0.603495	0.72704	0.0750605
Diagnosis	ARG1	15	0.01904	1.72033	0.249175	0.603495	0.726747	0.0754064
Diagnosis	KIAA1598	15	0.0190603	1.71987	0.249175	0.603495	0.72665	0.0757523
Diagnosis	COMT	15	0.0190739	1.71956	0.249175	0.603495	0.726584	0.0760982
Diagnosis	ENAH	15	0.0191073	1.7188	0.249175	0.603495	0.726424	0.0764441
Diagnosis	EPT1	15	0.0192337	1.71594	0.249175	0.603495	0.725819	0.07679
Diagnosis	ADD3	15	0.0194545	1.71098	0.249175	0.603495	0.724769	0.0771359
Diagnosis	CYLD	15	0.0194556	1.71096	0.249175	0.603495	0.724764	0.0774818
Diagnosis	FRRS1L	15	0.019472	1.71059	0.249175	0.603495	0.724686	0.0778277
Diagnosis	NACA	15	0.0195044	1.70987	0.249175	0.603495	0.724533	0.0781736
Diagnosis	H2AFX	15	0.0195651	1.70852	0.249175	0.603495	0.724247	0.0785195
Diagnosis	C16orf70	15	0.019781	1.70375	0.250581	0.601052	0.723237	0.0788654
Diagnosis	RANGAP1	15	0.0198488	1.70227	0.250581	0.601052	0.722921	0.0792113
Diagnosis	SLC25A6	15	0.020494	1.68837	0.257331	0.589508	0.719965	0.0795572
Diagnosis	AP1G1	15	0.0206208	1.68569	0.257331	0.589508	0.719394	0.0799031
Diagnosis	LAMP5	15	0.0207318	1.68336	0.257331	0.589508	0.718896	0.080249
Diagnosis	SPG7	15	0.0207396	1.6832	0.257331	0.589508	0.718861	0.0805949
Diagnosis	SLC25A40	15	0.0208351	1.6812	0.257412	0.589372	0.718435	0.0809409
Diagnosis	VAT1	15	0.0211837	1.674	0.258557	0.587444	0.716894	0.0812868
Diagnosis	MAPRE3	15	0.0212849	1.67193	0.258557	0.587444	0.71645	0.0816327
Diagnosis	BIN1	15	0.0213318	1.67097	0.258557	0.587444	0.716245	0.0819786
Diagnosis	ATP5J2	15	0.0213674	1.67025	0.258557	0.587444	0.71609	0.0823245
Diagnosis	MOGS	15	0.021375	1.67009	0.258557	0.587444	0.716057	0.0826704
Diagnosis	GGCT	15	0.0218437	1.66067	0.263126	0.579836	0.714035	0.0830163
Diagnosis	LMAN1	15	0.0219479	1.65861	0.263283	0.579576	0.71359	0.0833622
Diagnosis	PLEKHB1	15	0.0224119	1.64952	0.264607	0.577398	0.711633	0.0837081
Diagnosis	HNRNPH2	15	0.02244	1.64898	0.264607	0.577398	0.711516	0.084054
Diagnosis	BAG6	15	0.0224756	1.64829	0.264607	0.577398	0.711367	0.0843999
Diagnosis	AIDA	15	0.0224965	1.64789	0.264607	0.577398	0.71128	0.0847458
Diagnosis	TTC7B	15	0.0225371	1.6471	0.264607	0.577398	0.711111	0.0850917
Diagnosis	PSMD2	15	0.0226074	1.64575	0.264607	0.577398	0.710819	0.0854376
Diagnosis	RPS10	15	0.0228856	1.64044	0.266783	0.573841	0.709671	0.0857835
Diagnosis	CACNA2D1	15	0.0232302	1.63395	0.268503	0.571051	0.708266	0.0861294
Diagnosis	RMND1	15	0.0233037	1.63258	0.268503	0.571051	0.707968	0.0864753
Diagnosis	44809	15	0.0233117	1.63243	0.268503	0.571051	0.707936	0.0868212
Diagnosis	FBXO41	15	0.0235493	1.62802	0.270163	0.568375	0.70698	0.0871671
Diagnosis	C1orf95	15	0.0238167	1.62312	0.271639	0.566007	0.705915	0.087513
Diagnosis	DLG1	15	0.0238659	1.62222	0.271639	0.566007	0.70572	0.0878589
Diagnosis	ITGA2	15	0.0240507	1.61887	0.272008	0.565418	0.704991	0.0882048
Diagnosis	RANBP6	15	0.0241318	1.61741	0.272008	0.565418	0.704672	0.0885507
Diagnosis	DNAJC5	15	0.0242415	1.61544	0.272008	0.565418	0.704243	0.0888966
Diagnosis	TAGLN3	15	0.0242747	1.61485	0.272008	0.565418	0.704114	0.0892425
Diagnosis	MDH2	15	0.0245898	1.60924	0.273775	0.562606	0.702891	0.0895884
Diagnosis	ARFIP2	15	0.0246263	1.6086	0.273775	0.562606	0.702751	0.0899343
Diagnosis	COPS2	15	0.0247165	1.60701	0.273775	0.562606	0.702404	0.0902802
Diagnosis	HSPA9	15	0.0248527	1.60463	0.274233	0.56188	0.701882	0.0906261
Diagnosis	RASGRF2	15	0.0251831	1.59889	0.27501	0.560651	0.700627	0.090972
Diagnosis	CNDP2	15	0.02529	1.59705	0.27501	0.560651	0.700223	0.0913179
Diagnosis	HIST1H2AB	15	0.0254749	1.59389	0.27501	0.560651	0.699529	0.0920097
Diagnosis	HIST1H2AB 2	15	0.0254749	1.59389	0.27501	0.560651	0.699529	0.0923556
Diagnosis	HIST1H2AB 3	15	0.0254749	1.59389	0.27501	0.560651	0.699529	0.0916638
Diagnosis	CCDC127	15	0.0256393	1.59109	0.27501	0.560651	0.698916	0.0927015
Diagnosis	CSTA	15	0.0256662	1.59064	0.27501	0.560651	0.698816	0.0930474
Diagnosis	C4B	15	0.0256841	1.59034	0.27501	0.560651	0.69875	0.0933933
Diagnosis	DGKB	15	0.0258946	1.58679	0.275178	0.560386	0.69797	0.0937392
Diagnosis	HP1BP3	15	0.0260591	1.58404	0.275178	0.560386	0.697366	0.0940851
Diagnosis	HNRNPC	15	0.0260969	1.58341	0.275178	0.560386	0.697227	0.094431
Diagnosis	ATG4B	15	0.026103	1.58331	0.275178	0.560386	0.697205	0.0947769
Diagnosis	CRKL	15	0.0261757	1.5821	0.275178	0.560386	0.696938	0.0951228
Diagnosis	SLC3A2	15	0.0263288	1.57957	0.275785	0.55943	0.69638	0.0954687
Diagnosis	SRPRB	15	0.0269976	1.56867	0.28096	0.551355	0.693975	0.0958146
Diagnosis	UQCRFS1P1	15	0.0271561	1.56613	0.28096	0.551355	0.693412	0.0961605
Diagnosis	HIST2H2AC	15	0.0272116	1.56525	0.28096	0.551355	0.693216	0.0965064
Diagnosis	HIST2H2AC 2	15	0.0272116	1.56525	0.28096	0.551355	0.693216	0.0968523
Diagnosis	PACS2	15	0.0274471	1.5615	0.281181	0.551013	0.692387	0.0971982
Diagnosis	SAMM50	15	0.0275101	1.56051	0.281181	0.551013	0.692166	0.0975441
Diagnosis	CFL1	15	0.0275249	1.56027	0.281181	0.551013	0.692114	0.09789
Diagnosis	AASDHPPT	15	0.0278544	1.55511	0.283546	0.547376	0.690967	0.0982359
Diagnosis	KALRN	15	0.0281483	1.55055	0.284706	0.545603	0.689954	0.0985818
Diagnosis	RAC1	15	0.0281654	1.55028	0.284706	0.545603	0.689895	0.0989277
Diagnosis	RBX1	15	0.0287645	1.54114	0.289749	0.537978	0.687858	0.0992736
Diagnosis	ME3	15	0.0292995	1.53314	0.293714	0.532076	0.686069	0.0996195
Diagnosis	ACOT7	15	0.0293612	1.53223	0.293714	0.532076	0.685865	0.0999654
Diagnosis	CYB5B	15	0.0297071	1.52714	0.295951	0.52878	0.684726	0.100311
Diagnosis	STK39	15	0.0300581	1.52204	0.295951	0.52878	0.683581	0.100657
Diagnosis	SERPINB3	15	0.0301007	1.52142	0.295951	0.52878	0.683443	0.101003
Diagnosis	PPFIA1	15	0.030161	1.52055	0.295951	0.52878	0.683248	0.101349
Diagnosis	FAM3C	15	0.0303464	1.51789	0.295951	0.52878	0.682649	0.101695
Diagnosis	BCKDK	15	0.030348	1.51787	0.295951	0.52878	0.682644	0.102041
Diagnosis	HINT3	15	0.0303562	1.51775	0.295951	0.52878	0.682618	0.102387
Diagnosis	RBMX	15	0.0304762	1.51604	0.295951	0.52878	0.682233	0.102733
Diagnosis	SH3KBP1	15	0.0305062	1.51561	0.295951	0.52878	0.682136	0.103079
Diagnosis	H3F3A	15	0.0310436	1.50803	0.299998	0.522881	0.680428	0.103424
Diagnosis	SLC25A5	15	0.0313593	1.50363	0.299998	0.522881	0.679436	0.10377
Diagnosis	NSDHL	15	0.0315968	1.50036	0.299998	0.522881	0.678695	0.104116
Diagnosis	HEBP1	15	0.0316086	1.5002	0.299998	0.522881	0.678658	0.104462
Diagnosis	ADAM22	15	0.031959	1.49541	0.299998	0.522881	0.677574	0.104808
Diagnosis	SPCS2	15	0.0320272	1.49448	0.299998	0.522881	0.677365	0.105154
Diagnosis	H1F0	15	0.0320863	1.49368	0.299998	0.522881	0.677183	0.1055
Diagnosis	CA2	15	0.0321037	1.49344	0.299998	0.522881	0.67713	0.105846
Diagnosis	AMPH	15	0.032107	1.4934	0.299998	0.522881	0.677119	0.106192
Diagnosis	IDH3G	15	0.0321285	1.49311	0.299998	0.522881	0.677054	0.106538
Diagnosis	PPP1R9B	15	0.0322096	1.49201	0.299998	0.522881	0.676805	0.106883
Diagnosis	ECM29	15	0.0322111	1.492	0.299998	0.522881	0.676801	0.107229
Diagnosis	EXOG	15	0.0322724	1.49117	0.299998	0.522881	0.676613	0.107575
Diagnosis	SRSF2	15	0.0324977	1.48815	0.301124	0.521254	0.675928	0.107921
Diagnosis	TXNRD2	15	0.032602	1.48676	0.301126	0.521251	0.675611	0.108267
Diagnosis	FKBP15	15	0.0330549	1.48076	0.303736	0.517504	0.674249	0.108613
Diagnosis	SLC4A10	15	0.0332252	1.47853	0.303736	0.517504	0.67374	0.108959
Diagnosis	FABP5	15	0.0332552	1.47814	0.303736	0.517504	0.673651	0.109305
Diagnosis	CASKIN1	15	0.0333625	1.47674	0.303736	0.517504	0.673332	0.109651
Diagnosis	MAP1B	15	0.0334099	1.47612	0.303736	0.517504	0.673192	0.109997
Diagnosis	GRIA4	15	0.0337645	1.47154	0.305997	0.514282	0.672145	0.110342
Diagnosis	ERI3	15	0.0340361	1.46806	0.307495	0.512163	0.67135	0.110688
Diagnosis	DMXL2	15	0.0342357	1.46552	0.308249	0.511098	0.670769	0.111034
Diagnosis	ENPP6	15	0.0345238	1.46188	0.308249	0.511098	0.669936	0.11138
Diagnosis	SQSTM1	15	0.0345332	1.46176	0.308249	0.511098	0.669909	0.111726
Diagnosis	SLC17A7	15	0.0345951	1.46098	0.308249	0.511098	0.669731	0.112072
Diagnosis	DSC3	15	0.0347945	1.45849	0.308249	0.511098	0.669158	0.112418
Diagnosis	ATP5F1	15	0.0349475	1.45658	0.308249	0.511098	0.668721	0.112764
Diagnosis	KIAA1549	15	0.0350579	1.45521	0.308249	0.511098	0.668407	0.11311
Diagnosis	SEMA3G	15	0.0351844	1.45365	0.308249	0.511098	0.668047	0.113456
Diagnosis	EDC4	15	0.0351844	1.45365	0.308249	0.511098	0.668047	0.113801
Diagnosis	SERPINB4	15	0.0351899	1.45358	0.308249	0.511098	0.668032	0.114147
Diagnosis	SLC7A5	15	0.0352925	1.45232	0.308249	0.511098	0.667741	0.114493
Diagnosis	GDAP1	15	0.0354978	1.4498	0.309051	0.50997	0.667162	0.114839
Diagnosis	TPBG	15	0.0355981	1.44857	0.309051	0.50997	0.66688	0.115185
Diagnosis	GFM1	15	0.0358339	1.44571	0.309204	0.509754	0.666219	0.115531
Diagnosis	AARS	15	0.0359519	1.44428	0.309204	0.509754	0.66589	0.115877
Diagnosis	FAM131B	15	0.0359588	1.44419	0.309204	0.509754	0.665871	0.116223
Diagnosis	HIGD2A	15	0.0360435	1.44317	0.309204	0.509754	0.665635	0.116569
Diagnosis	IDH3A	15	0.0361976	1.44132	0.309607	0.509189	0.665208	0.116915
Diagnosis	SPTAN1	15	0.0363133	1.43993	0.309681	0.509086	0.664888	0.11726
Diagnosis	SPTBN2	15	0.036555	1.43705	0.310825	0.507484	0.664223	0.117606
Diagnosis	CLU	15	0.0369137	1.43281	0.312069	0.50575	0.663242	0.117952
Diagnosis	AP2B1	15	0.0369194	1.43275	0.312069	0.50575	0.663226	0.118298
Diagnosis	CNTFR	15	0.0370251	1.4315	0.312069	0.50575	0.662939	0.118644
Diagnosis	ACTBL2	15	0.0373983	1.42715	0.313459	0.50382	0.661929	0.11899
Diagnosis	FDPS	15	0.0374881	1.42611	0.313459	0.50382	0.661688	0.119336
Diagnosis	HIST1H1E	15	0.0375153	1.42579	0.313459	0.50382	0.661615	0.119682
Diagnosis	NECAB2	15	0.0377755	1.42279	0.314723	0.502071	0.660918	0.120028
Diagnosis	TMEM63B	15	0.0378975	1.42139	0.314758	0.502023	0.660593	0.120374
Diagnosis	PSMC1	15	0.0380982	1.4191	0.314758	0.502023	0.660059	0.120719
Diagnosis	QDPR	15	0.0381063	1.419	0.314758	0.502023	0.660038	0.121065
Diagnosis	C11orf54	15	0.0388348	1.41078	0.319148	0.496008	0.658123	0.121411
Diagnosis	MRPS36	15	0.0388585	1.41051	0.319148	0.496008	0.658061	0.121757
Diagnosis	ITFG1	15	0.0391502	1.40727	0.320633	0.493992	0.657302	0.122103
Diagnosis	LRRC8A	15	0.0394698	1.40374	0.322337	0.49169	0.656477	0.122449
Diagnosis	TJP2	15	0.0396902	1.40132	0.323223	0.490497	0.655912	0.122795
Diagnosis	PDHA1	15	0.0399111	1.39891	0.324109	0.489309	0.655347	0.123141
Diagnosis	RIN1	15	0.0402819	1.39489	0.324863	0.488299	0.654406	0.123487
Diagnosis	COQ9	15	0.0403135	1.39455	0.324863	0.488299	0.654326	0.123833
Diagnosis	ACTN4	15	0.0404054	1.39356	0.324863	0.488299	0.654094	0.124178
Diagnosis	VPS13A	15	0.0404588	1.39299	0.324863	0.488299	0.653959	0.124524
Diagnosis	44622	15	0.0405658	1.39184	0.324863	0.488299	0.65369	0.12487
Diagnosis	PBXIP1	15	0.0409689	1.38755	0.327062	0.48537	0.652681	0.125216
Diagnosis	PNPLA8	15	0.0410666	1.38651	0.327062	0.48537	0.652438	0.125562
Diagnosis	OGDHL	15	0.0412479	1.3846	0.327603	0.484652	0.651987	0.125908
Diagnosis	PHGDH	15	0.0414756	1.38221	0.32851	0.483452	0.651424	0.126254
Diagnosis	ZADH2	15	0.0418307	1.3785	0.330417	0.480938	0.650551	0.1266
Diagnosis	GLOD4	15	0.0420341	1.3764	0.331119	0.480016	0.650054	0.126946
Diagnosis	HSPA12A	15	0.0425266	1.37134	0.33154	0.479465	0.648858	0.127292
Diagnosis	LPHN3	15	0.0426485	1.3701	0.33154	0.479465	0.648564	0.127637
Diagnosis	CCNY	15	0.0426973	1.3696	0.33154	0.479465	0.648446	0.127983
Diagnosis	LPCAT1	15	0.0428369	1.36818	0.33154	0.479465	0.648111	0.128329
Diagnosis	TNPO3	15	0.0428511	1.36804	0.33154	0.479465	0.648077	0.128675
Diagnosis	STT3A	15	0.043417	1.36234	0.33154	0.479465	0.646726	0.129021
Diagnosis	MOBP	15	0.0434659	1.36185	0.33154	0.479465	0.64661	0.129367
Diagnosis	YIF1B	15	0.0436379	1.36014	0.33154	0.479465	0.646202	0.129713
Diagnosis	SEZ6L2	15	0.0438966	1.35757	0.33154	0.479465	0.645592	0.130059
Diagnosis	GSS	15	0.0439109	1.35743	0.33154	0.479465	0.645559	0.130405
Diagnosis	DHRS1	15	0.0440612	1.35594	0.33154	0.479465	0.645206	0.130751
Diagnosis	NCDN	15	0.0441068	1.35549	0.33154	0.479465	0.645099	0.131097
Diagnosis	BCAS1	15	0.044158	1.35499	0.33154	0.479465	0.644979	0.131442
Diagnosis	COQ5	15	0.0442345	1.35424	0.33154	0.479465	0.6448	0.131788
Diagnosis	CACNB2	15	0.0442664	1.35393	0.33154	0.479465	0.644725	0.132134
Diagnosis	COL1A2	15	0.0442664	1.35393	0.33154	0.479465	0.644725	0.13248
Diagnosis	COL4A1	15	0.0442664	1.35393	0.33154	0.479465	0.644725	0.132826
Diagnosis	RIMS2	15	0.0442664	1.35393	0.33154	0.479465	0.644725	0.133172
Diagnosis	MAST3	15	0.0442664	1.35393	0.33154	0.479465	0.644725	0.133518
Diagnosis	CYC1	15	0.0446292	1.35038	0.333393	0.477044	0.643881	0.133864
Diagnosis	C1QB	15	0.0451359	1.34548	0.334562	0.475524	0.642711	0.13421
Diagnosis	HAGH	15	0.0453098	1.34381	0.334562	0.475524	0.642312	0.134556
Diagnosis	DAAM2	15	0.0453214	1.3437	0.334562	0.475524	0.642285	0.134901
Diagnosis	PDK3	15	0.0453661	1.34327	0.334562	0.475524	0.642183	0.135247
Diagnosis	CNTN4	15	0.0453926	1.34301	0.334562	0.475524	0.642122	0.135593
Diagnosis	CPNE8	15	0.04548	1.34218	0.334562	0.475524	0.641922	0.135939
Diagnosis	EXOC3	15	0.0461153	1.33615	0.337602	0.471595	0.64048	0.136285
Diagnosis	TBC1D9B	15	0.0464143	1.33335	0.337602	0.471595	0.639807	0.136631
Diagnosis	SFXN4	15	0.0467792	1.32995	0.337602	0.471595	0.63899	0.136977
Diagnosis	PTPRT	15	0.0472156	1.32591	0.337602	0.471595	0.638021	0.137323
Diagnosis	GPR158	15	0.0472241	1.32584	0.337602	0.471595	0.638002	0.137669
Diagnosis	AHCYL1	15	0.0473282	1.32488	0.337602	0.471595	0.637772	0.138015
Diagnosis	VCAN	15	0.0475238	1.32309	0.337602	0.471595	0.637341	0.13836
Diagnosis	LRRC57	15	0.04767	1.32175	0.337602	0.471595	0.637019	0.138706
Diagnosis	TSPAN7	15	0.0477024	1.32146	0.337602	0.471595	0.636948	0.139052
Diagnosis	GBAS	15	0.0477714	1.32083	0.337602	0.471595	0.636797	0.139398
Diagnosis	MAP4	15	0.0477897	1.32067	0.337602	0.471595	0.636757	0.139744
Diagnosis	PTEN	15	0.047807	1.32051	0.337602	0.471595	0.636719	0.14009
Diagnosis	NDUFA9	15	0.0479996	1.31876	0.337602	0.471595	0.636298	0.140436
Diagnosis	MGLL	15	0.0480414	1.31838	0.337602	0.471595	0.636207	0.140782
Diagnosis	ATAD1	15	0.0480673	1.31815	0.337602	0.471595	0.63615	0.141128
Diagnosis	KIAA1217	15	0.048069	1.31813	0.337602	0.471595	0.636147	0.141474
Diagnosis	CCDC132	15	0.0481643	1.31727	0.337602	0.471595	0.635939	0.141819
Diagnosis	RAB30	15	0.0481918	1.31703	0.337602	0.471595	0.635879	0.142165
Diagnosis	WIPF2	15	0.048428	1.3149	0.337602	0.471595	0.635366	0.142511
Diagnosis	TPD52	15	0.0484794	1.31444	0.337602	0.471595	0.635255	0.142857
Diagnosis	ATP6V0A1	15	0.048494	1.31431	0.337602	0.471595	0.635223	0.143203
Diagnosis	METTL7A	15	0.0485364	1.31393	0.337602	0.471595	0.635132	0.143549
Diagnosis	RPL21	15	0.0485792	1.31355	0.337602	0.471595	0.635039	0.143895
Diagnosis	BCS1L	15	0.048809	1.3115	0.337682	0.471492	0.634544	0.144241
Diagnosis	ADCYAP1R1	15	0.0488243	1.31136	0.337682	0.471492	0.634511	0.144587
Diagnosis	CD9	15	0.0492107	1.30794	0.339542	0.469107	0.633682	0.144933
Diagnosis	RTN4IP1	15	0.0493804	1.30645	0.339902	0.468647	0.633319	0.145278
Diagnosis	YWHAG	15	0.0496813	1.30381	0.34116	0.467041	0.63268	0.145624

## Sheet: Wilcoxon's each pair passed FDR
Protein	pvalue CTRLvsMCI	pvalue CTRLvsAD	pvalue MCIvsAD			Underlined group increase or decrease compare the other group
SIK3	0.241	0.02	0.081			Increase
RPS24	0.0142	0.1779	0.0137			decrease
YWHAZ	0.0142	0.02	0.0996
GOT1	0.7491	0.02	0.0081
RPL31	0.5895	0.0195	0.0081
NTRK2	0.0142	0.02	0.2353
GFAP	0.0139	0.02	0.7138
SYN2	0.0142	0.02	0.4092
AP2S1	0.0142	0.02	0.4113
YWHAB	0.0142	0.02	0.4113
SEPT7	0.0142	0.02	0.4113
YWHAQ	0.0142	0.02	0.6481
IMPDH2	0.0139	0.0189	0.3959
CKMT1A	0.0142	0.02	0.6481
SYN3	0.0142	0.02	0.9273
UQCRC2	0.0142	0.02	1
TMEM35	0.0139	0.02	0.7823
MAP2	0.0142	0.02	1
BLVRB	0.0142	0.02	0.6481
RTN1	0.0142	0.02	0.7842
STX1A	0.0139	0.02	1
GDAP1L1	0.0142	0.02	0.7144
TF	0.4555	0.0373	0.0081
HNRNPA2B1	0.0252	0.9025	0.0081
FAM49B	0.0142	0.0373	0.1207
COPS8	0.053	0.2703	0.0067
HIGD1A	0.0428	0.02	0.2353

## Sheet: Wilcoxon's differential express
Associated with:	Protein	pvalue CTRLvsMCI	pvalue CTRLvsAD	pvalue MCIvsAD
GABAAR aux	ACTR2	0.0142	0.1113	0.5228
GABAAR aux	AP2B1	0.0428	0.1779	0.7842
GABAAR aux	CADM2	0.0252	0.1113	0.4113
GABAAR aux	CADM3	0.0142	0.1113	1
GABAAR aux	HOMER1	0.0252	0.0662	1
Mitoc proteins	MDH2	0.0142	0.1779	0.3153
AMPAR aux	PPFIA1	0.0247	0.7133	0.167
GABAAR aux	SLC1A3	0.0142	0.3913	0.1207
Mitoc proteins	SLC25A4	0.0142	0.14	0.6481
Mitoc proteins	SLC25A5	0.0428	0.0662	1
Mitoc proteins	TOMM70A	0.0252	0.0662	0.3153
AMPAR aux	AAK1	0.0142	0.0373	0.9273
AMPAR aux	AP2A2	0.0142	0.0373	0.7842
GABAAR aux	AP2S1	0.0142	0.02	0.4113
GABAAR aux	CNTN1	0.0142	0.0373	0.3153
AMPAR aux	EXOC4	0.0252	0.0373	0.7842
AMPAR aux	FRRS1L	0.0243	0.0297	0.6177
AMPAR aux	PICK1	0.0131	0.0365	0.6321
Mitoc proteins	SLC25A6	0.0252	0.0373	1
AMPAR aux	SYT7	0.0142	0.0373	0.6481
Mitoc proteins	ARFIP2	0.0142	0.02	0.4113
AMPAR aux	ATAD1	0.0666	0.0373	0.9254
Mitoc proteins	ATP5C1	0.0691	0.02	0.0988
GABAAR aux	ENAH	0.1087	0.0373	0.7837
Mitoc proteins	HIGD2A	0.07	0.0365	0.9266
GABAAR aux	RMDN3	0.1098	0.0373	0.4113
Mitoc proteins	SAMM50	0.3374	0.0373	0.3153
GABAAR aux	CSNK1E	1	0.0373	0.0137
GABAAR aux	GFAP	0.0139	0.02	0.7138
Mitoc proteins	MT-CO2	0.1658	0.3913	0.0081
Proteins in red are shown in figure 3a
