# Supplementary material for: Functional excitatory to inhibitory synaptic imbalance and loss of cognitive performance in people with Alzheimer’s disease neuropathologic change
Source: Acta Neuropathol. Author manuscript; Available in PMC 2023 Mar 8. (PMC9925531; doi:10.1007/s00401-022-02526-0)
Supplement: 1870575_Sup_file_5 [file NIHMS1870575-supplement-1870575_Sup_file_5.xlsx]

## Sheet: Sheet1
											Kainate affinity
					HIPPOCAMPUS												TEMPORAL CORTEX
		CTRL			MCI			AD					CTRL			MCI			AD
	Log dose	Average	st.deviation	N oocytes	Average	st.deviation	N oocytes	Average	st.deviation	N oocytes		Log dose	Average	st.deviation	N oocytes	Average	st.deviation	N oocytes	Average	st.deviation	N oocytes
	-7	0	0	5	0	0	5	0	0	5		-7	0	0	5	0	0	5	0	0	5
	-5	0.042125	0.035085	5	0.02325	0.030857	5	0.052856	0.03965	5		-5	0.055671	0.006831	5	0.039747	0.053294	5	0.054323	0.025702	5
	-4.52	0.127168	0.031075	5	0.112597	0.049993	5	0.107713	0.024111	5		-4.52	0.151803	0.031304	5	0.182381	0.056657	5	0.181731	0.019314	5
	-4	0.448617	0.028823	5	0.48239	0.024579	5	0.449312	0.019745	5		-4	0.648036	0.070155	5	0.579288	0.056632	5	0.614497	0.024215	5
	-3.52	0.743464	0.022799	5	0.720457	0.020317	5	0.710227	0.066149	5		-3.52	0.81019	0.016888	5	0.803115	0.053027	5	0.808342	0.022515	5
	-3	0.914531	0.051795	5	0.91247	0.031221	5	0.90563	0.025047	5		-3	0.946084	0.021821	5	0.902308	0.025917	5	0.944932	0.021843	5
	-2.52	1	0	5	1	0	5	1	0	5		-2.52	1	0	5	1	0	5	1	0	5
											GABA affinity
					HIPPOCAMPUS												TEMPORAL CORTEX
		CTRL			MCI			AD					CTRL			MCI			AD
	Log dose	Average	st.deviation	N oocytes	Average	st.deviation	N oocytes	Average	st.deviation	N oocytes		Log dose	Average	st.deviation	N oocytes	Average	st.deviation	N oocytes	Average	st.deviation	N oocytes
	-7	0	0	4	0	0	4	0	0	4		-7	0	0	4	0	0	4	0	0	4
	-5	0.072173	0.046068	4	0.056714	0.049444	4	0.056714	0.063992	4		-5	0.039773	0.043075	4	0.062815	0.020279	4	0.033118	0.025609	4
	-4.52	0.276753	0.083969	4	0.174847	0.107584	4	0.174847	0.06843	4		-4.52	0.15586	0.085459	4	0.237213	0.063111	4	0.247301	0.061121	4
	-4	0.540277	0.058311	4	0.57137	0.061733	4	0.57137	0.061468	4		-4	0.451819	0.107261	4	0.505963	0.078868	4	0.577387	0.094883	4
	-3.52	0.792361	0.056308	4	0.78252	0.05257	4	0.78252	0.036044	4		-3.52	0.77216	0.033826	4	0.848545	0.031994	4	0.758817	0.072385	4
	-3	0.956548	0.034915	4	0.947467	0.03484	4	0.947467	0.049595	4		-3	0.971495	0.038921	4	0.985017	0.014985	4	0.925261	0.05712	4
	-2.52	0.977545	0.038893	4	0.972222	0.048113	4	0.972222	0.005698	4		-2.52	0.947504	0.054334	4	0.989444	0.010558	4	0.992424	0.013122	4
