# Supplementary material for: Functional excitatory to inhibitory synaptic imbalance and loss of cognitive performance in people with Alzheimer’s disease neuropathologic change
Source: Acta Neuropathol. Author manuscript; Available in PMC 2023 Mar 8. (PMC9925531; doi:10.1007/s00401-022-02526-0)
Supplement: 1870575_Sup_file_4 [file NIHMS1870575-supplement-1870575_Sup_file_4.xlsx]

## Sheet: Raw Data
				Temporal Cortex										Hippocampus
sample	number oocytes (Vrm)	Vrm	number oocytes (gaba)	gaba current	number oocytes (kainate)	kainate current	number oocytes (E/I ratio)	kainate/gaba ratio		sample	number oocytes (Vrm)	Vrm	number oocytes (gaba)	gaba current	number oocytes (kainate)	kainate current	number oocytes (E/I ratio)	kainate/gaba ratio
4	4	-25	5	7.72142	5	2.07563	5	0.270009		4	13	-37.2308	11	6.69091	11	51.7364	11	0.13217
5	4	-22.75	7	19.0145	7	3.03796	7	0.165537		5	5	-29.2	4	0.805	4	4.9625	3	0.339886
8	5	-20.8	6	3.8765	6	2.01863	6	0.572044		12	4	-31	4	2.1425	5	17.564	4	0.145316
9	4	-27	11	24.3236	11	2.83472	11	0.117427		14	4	-27.75	3	1.13333	5	13.422	3	0.0668873
10	5	-20.4	3	1.2164	3	0.356667	3	0.355343		23	5	-29.2	3	0.71	5	1.448	3	0.569643
12	3	-28.3333	3	8.50333	3	2.29667	3	0.227099		24	4	-32.5	3	0.45	4	1.4	3	0.30779
13	4	-29.5	5	22.9125	5	3.37154	5	0.143977		27	8	-28	8	8.285	8	55.2575	8	0.142035
15	3	-22.6667	6	15.2589	6	8.50912	6	0.609956		28	4	-27	4	3.645	4	44.53	4	0.0813155
16	4	-23.5	5	11.0068	5	1.18176	5	0.0984895		1	5	-28	4	1.08	5	5.38	4	0.2372
19	3	-24.6667	3	1.8099	3	0.408163	3	0.195233		9	5	-35.4	3	0.696667	5	10.568	3	0.0745179
20	4	-22.5	4	3.0038	4	2.84108	4	0.936045		13	9	-34.2222	10	4.02	10	53.8	10	0.0749393
21	3	-21.3333	3	1.61333	3	0.91	3	0.573632		17	6	-36	8	1.58875	8	15.67	8	0.11334
22	4	-27.25	4	6.06557	4	0.61647	4	0.103388		21	3	-26.3333	3	0.763333	3	13.5033	3	0.0670572
25	3	-24.6667	3	5.77	3	0.766667	3	0.314154		22	4	-36	4	2.65125	4	23.2725	4	0.125812
26	4	-26.75	3	3.34	3	0.39	3	0.122409		26	3	-35.6667	3	1.13	3	16.766	3	0.0631376
27	3	-29.3333	4	3.51735	4	0.670347	4	0.262778		29	4	-31.75	3	1.46667	4	23.1625	3	0.169425
28	3	-24.6667	7	4.2257	7	0.678334	7	0.158472		2	6	-31.5	3	0.8	5	2.4832	3	0.531969
29	7	-26.7143	3	1.38132	3	0.348047	3	0.269897		3	6	-25	3	2.15	5	2.568	3	0.531492
										6	11	-29	12	1.60417	12	20.3283	11	0.0821522
										7	6	-33.3333	6	1.77833	6	17.9733	6	0.118588
										8	3	-30.6667	3	0.71	4	5.255	3	0.127494
										10	6	-21.5	5	1.23	6	12.225	5	0.133434
										11	5	-23.8	4	1.7025	6	8.17167	4	0.194179
		indipendent experiments								15	4	-29.25	3	1.485	4	11.2007	3	0.132888
	Temporal Cortex	5	Each experiment we attempt to record 2/3 times each subject (we included only the ones with clear currents*)							18	13	-33.3077	12	2.75417	12	36.3	11	0.0718811
	Hippocampus	6	Each experiment we attempt to record 2/3 times each subject (we included only the ones with clear currents*)							19	3	-25.3333	3	1.03	3	12.65	3	0.0896346
										20	3	-27.3333	3	1.432	3	24.1	3	0.0601482
	Subjects that didn't produce a clear current or a minimum of 3 technical replicates were excluded from the analysis
	*We only included oocytes where GABA and kainate currents had clear activation and deactivation phases, a signal-to-noise ratio of at least 3:1 and were consistently activated by multiple applications in the same oocyte

## Sheet: Averages
Temporal Cortex
	CTRL	MCI	AD
RMP	-25.597	-26.425	-22.617
AMPA	1.65678	1.4118	2.48339
GABA	8.99818	9.93939	5.15592
eE/I ratio	0.197064	0.221725	0.497277
Hippocampus
	CTRL	MCI	AD
RMP	-30.235	-32.922	-28.184
AMPA	2.98272	1.67458	1.51602
GABA	23.79	20.2653	13.9323
eE/I ratio	0.22313	0.115679	0.188533
