# Supplementary material for: Functional excitatory to inhibitory synaptic imbalance and loss of cognitive performance in people with Alzheimer’s disease neuropathologic change
Source: Acta Neuropathol. Author manuscript; Available in PMC 2023 Mar 8. (PMC9925531; doi:10.1007/s00401-022-02526-0)
Supplement: 1870575_Sup_file_6 [file NIHMS1870575-supplement-1870575_Sup_file_6.xlsx]

## Sheet: Sheet2
Protein (gene name)	S4	S5	S8	S9	S10	S12	S13	S15	S16	S19	S20	S21	S22	S25	S26	S27	S28	S29
MARCH1	486580	212890	239830	66172	357250	22848	363790	370230		265570	0	278500	0	0		212140	0	39198
MARCH2	1101100	414240	452560	184160	998720	367430	820610	652980		508690	254810	335640	144130	226810		310740	322470	135100
MARCH5	129280	105270	86646	0	180710	115010	132060	102350		67143	-1	-1	-1	80054		-1	57560	139780
SEPT2	4587100	4572500	4044200	7206700	3886100	3213100	6694500	4215300		4241400	2501100	3973100	2754500	2542900		4917800	5734700	5700500
SEPT3	8728000	6591900	5428300	4867500	7491600	5657800	12000000	6868800		3349300	4851800	6680400	4555100	6757100		6370100	3231900	6277000
SEPT4	506200	464360	1922800	383810	591830	2411200	3552200	1977700		2732800	2152600	1679800	2688300	548040		545600	394040	295680
SEPT5	10700000	7386400	8183700	4565600	9760100	9419100	7434300	7025700		4752800	5003500	4741100	3314000	7783400		8413700	8627400	11300000
SEPT6	15900000	11500000	11900000	4353000	6966900	12500000	17000000	13400000		9763400	7293400	9063300	13400000	5518100		4177000	14100000	4840300
SEPT7	17700000	7728700	12700000	10100000	18000000	7834300	11200000	16300000		15700000	13000000	7232000	11000000	6881200		18200000	9560300	20000000
SEPT8	17200000	14300000	13700000	5959600	7940500	11900000	16600000	14300000		11600000	9984400	11600000	14100000	8596500		9078000	17100000	5410600
SEPT9	3028400	2419400	2309300	3442100	2382000	2438200	4037200	2839300		3144600	2445200	2352100	2535800	1822900		1212100	2945800	1444600
SEPT10	317840	798580	642980	226160	523240	39726	83294	273090		460900	0	384020	188500	394730		571930	741390	231720
SEPT11	22400000	17400000	19200000	9448600	13800000	18100000	23500000	20800000		14600000	11600000	12700000	20400000	9317300		8917300	21600000	8319800
A2M	71441	49494	122070	42583	139180	61937	0	15908		93638	66946	34014	5582.7	99873		7103	106110	24589
AAK1	684270	531680	435600	370080	631200	514440	633080	826460		549330	456490	611530	161610	506510		794810	512920	741740
AARS	371180	1428400	478470	1546100	865960	499900	993410	742510		1382300	1225700	1369600	1137800	1115400		1002200	1284800	468480
AARS2	18635	7982	5308.2	0	6514.7	19837	16556	13455		10915	8850.9	3458	0	7976.3		8424.1	0	12938
AARSD1	57037	76015	-1	23314	70840	106080	120920	87707		96528	55912	0	-1	31461		18623	46818	0
AASDHPPT	78333	0	59405	0	131040	0	0	-1		0	0	102050	-1	119230		61907	0	72207
ABAT	1796300	2441300	1977100	1994800	3746500	2592800	4298900	3493400		1896600	1132000	1268200	844510	1215000		1728200	1297100	2559100
ABCA2	4369.8	0	0	7360.3	0	0	0	0		2524.8	0	0	0	3551.4		5493.8	4711.2	0
ABCB7	22491	21235	18006	27333	44766	4608.8	0	0		40178	0	10127	0	16313		23942	0	40906
ABCB8	21567	9137.4	-1	0	15930	0	18899	0		30353	-1	4590.4	580000	0		0	0	48887
ABCD3	0	16474	0	0	23318	0	16621	21064		29876	18955	0	-1	0		24118	0	35951
ABCE1	72679	3255.1	4692.4	0	14679	48420	36485	34610		85399	-1	39117	29850	44838		0	30217	25173
ABCF1	-1	7818.5	0	0	4201	8291.3	0	0		0	10644	0	0	0		0	-1	8028
ABHD10	1498400	523760	574050	153190	1078500	457700	1214300	717320		714970	394360	399780	143550	273780		549030	457450	1217700
ABHD11	-1	-1	-1	86085	77179	0	-1	0		0	0	0	0	-1		-1	-1	45519
ABHD12	0	46919	14655	0	125780	0	8142.1	35738		43963	-1	26599	-1	19202		15170	32486	62818
ABHD14B	-1	-1	-1	286030	0	-1	-1	-1		0	0	0	0	0		-1	-1	-1
ABHD16A	146580	40777	67156	0	198950	117260	87310	0		170890	17490	42243	0	92411		83945	33880	0
ABHD6	76065	0	0	0	10571	31935	0	-1		0	0	-1	-1	-1		0	0	0
ABI1	716000	602490	500630	317380	345940	371390	515280	457740		608300	447150	547660	170300	518350		335680	559080	330370
ABI2	1108800	926270	1151100	508180	535820	872720	906210	1135000		938060	921290	1074800	224370	1105900		311720	1214200	228820
ABLIM1	186030	137290	45497	232910	110190	112230	142100	65105		117260	126520	175760	56380	136200		145430	132340	186610
ABLIM2	538200	366000	255850	116830	206500	218330	446860	378330		360400	135200	425370	150750	298550		463800	251220	497360
ABR	375850	501450	315730	261710	491190	595230	460480	400530		208720	274410	367470	186710	282300		87404	250190	186970
ACAA1	423530	180900	231550	231960	458200	220960	227880	172000		196880	202020	258450	19499	162650		99396	239430	180050
ACAA2	435100	312010	743820	1378700	448590	873220	388580	503800		448280	193100	305140	34735	519690		202260	622960	139170
ACACA	18661	19713	12422	9734.6	32021	17048	24554	8023.7		15422	1612.3	9066.5	1251.5	12455		7043	12554	7321.1
ACAD8	218160	20040	30628	0	66805	51961	135540	41335		60357	0	53360	45986	0		55778	-1	78441
ACAD9	33527	56571	83422	39981	170080	333790	155680	38350		156790	28614	0	0	120870		107740	54668	0
ACADM	0	0	26378	93925	113610	181780	62906	40558		64590	0	79775	0	-1		0	0	60433
ACADS	4097.7	28304	23147	86407	11116	69981	0	32310		37823	44289	0	0	29204		0	120700	0
ACADSB	16658	52988	152200	35829	22693	73014	192000	17001		38117	34945	17037	50511	33858		33108	0	48459
ACADVL	1141000	470540	557330	1049800	1018400	903690	828070	679060		707790	298340	669670	281360	541880		534390	343170	830800
ACAN	17409	22979	2071.4	41490	12340	39448	17342	0		38344	7683.7	0	6518.2	0		87656	85022	0
ACAT1	5088300	4186900	4986400	3704100	4964700	5688700	5729900	5716900		4707800	4359100	4165900	3021200	2737000		3620900	3548800	3343000
ACAT2	65367	68316	133540	6338.7	193550	16202	88007	15210		24116	0	229760	19872	5128.3		399010	150760	267240
ACBD3	0	0	0	0	0	27808	0	10660		10277	18505	0	0	11306		-1	9538.8	-1
ACBD5	0	-1	0	0	0	35381	0	-1		22598	0	-1	0	0		0	0	0
ACLY	504370	395080	669750	365670	371520	409010	412580	528980		281450	707970	373820	169420	859770		380480	393430	223460
ACO1	1276.1	0	-1	89720	104320	643.25	100050	0		0	0	1615.3	0	10338		18731	61546	0
ACO2	14400000	12100000	13100000	8350000	23700000	13700000	17900000	17800000		11100000	10100000	10600000	5850000	9020000		11900000	8470000	17200000
ACOT1	50775	56659	104050	149120	97004	164530	167260	155020		112290	77147	96062	0	13599		73014	130320	12828
ACOT13	5154500	3107500	2497400	1936600	4911100	3111300	3963500	5484500		2915600	2464700	3483000	2574000	2780000		1730100	3410900	2913100
ACOT7	2641300	2249600	908630	1819800	2988200	1750000	782350	1713300		1616000	1411500	1871400	1272500	2547200		2969100	2260200	2223600
ACOT9	1219600	289150	383180	199150	392900	262860	911400	247810		619170	299050	348100	476160	281520		128100	225670	321880
ACOX1	14167	0	0	0	83489	51727	19431	36403		39110	-1	0	0	10347		0	8718.6	0
ACOX3	0	0	0	0	3288.4	4756.4	9244.7	0		2087.1	0	1800.9	5796.9	0		0	0	0
ACP1	377060	-1	276460	0	185510	18558	241320	-1		180350	0	0	0	0		-1	-1	250070
ACSF2	0	20777	0	81369	40248	67956	21561	0		10614	21403	33514	0	32772		0	17848	0
ACSF3	59462	24658	70211	9444.8	206630	80767	167160	116500		38932	45874	58172	0	82716		-1	0	0
ACSL1	51551	43294	0	67415	31465	41574	108910	29109		0	20680	9946	0	10717		-1	14027	2131.3
ACSL3	148700	55407	39060	33647	128010	202970	116260	56183		86366	36168	71787	57574	74494		99258	20311	300320
ACSL4	64854	12452	19870	0	12501	73563	28019	3174.6		109640	0	8609.8	0	13599		15240	0	21845
ACSL6	402270	417870	341410	161680	511760	315570	425780	230600		156350	37597	240070	13120	237590		294400	191860	474190
ACSS1	69226	67010	51187	228340	364070	109580	37477	66417		44801	42350	137430	-1	50512		0	309950	30982
ACSS3	-1	0	3869	46317	2441.8	0	0	0		38884	4832.1	14541	0	13364		0	20487	0
ACTA1	150000000	166000000	155000000	212000000	133000000	172000000	200000000	242000000		162000000	134000000	158000000	206000000	150000000		164000000	168000000	158000000
ACTB	380000000	379000000	361000000	459000000	361000000	396000000	443000000	462000000		371000000	325000000	379000000	462000000	387000000		464000000	414000000	438000000
ACTBL2	82800000	78900000	74800000	107000000	76000000	106000000	113000000	92300000		98700000	70500000	95200000	117000000	72400000		73500000	77500000	68300000
ACTC1	150000000	166000000	155000000	212000000	133000000	172000000	200000000	242000000		162000000	135000000	158000000	206000000	150000000		164000000	168000000	158000000
ACTG1	375000000	373000000	351000000	455000000	357000000	389000000	435000000	455000000		365000000	315000000	372000000	451000000	384000000		456000000	407000000	431000000
ACTN1	3304100	3714100	2615800	2249300	3554300	2225100	5268000	3223500		2518700	2043600	2685900	2173500	3151000		4216100	2345400	3075400
ACTN2	1153500	1138100	1123000	533410	1410500	667890	1573200	1114200		1003800	1220500	953380	1388500	1347100		1281700	664600	883780
ACTN4	1895300	2030300	1736000	1622700	1979400	1659700	2869100	2448600		1764200	1846000	1532700	1803300	1844400		2641300	1798700	1607300
ACTR10	170220	97898	102500	104230	91270	184910	234570	178600		252140	100100	238480	142690	100010		157610	223350	130960
ACTR1A	3357200	3188400	2482400	1383800	4294700	2848400	3486400	2728000		3430500	2434300	3380500	2885100	3038400		2651200	1911300	1960100
ACTR1B	2462700	2220000	1935300	372390	2603200	2053500	2774400	2455100		2390500	2051800	2359000	2936100	2156300		1886300	977190	1330200
ACTR2	1848700	1163300	573950	709730	2052900	855940	1861100	1361200		916350	324240	1279100	533050	925700		1417200	548700	1540600
ACTR3	1939000	1030600	1103700	1275400	865680	921240	2161300	1800500		1790800	1185300	1639500	982640	795370		1043500	1406400	1082000
ACTR3B	456380	159680	277350	113970	300780	99651	958380	645360		501560	434050	206590	125250	76629		367310	114440	282700
ACYP1	374070	0	23447	38210	313230	136530	51202	210990		690090	541660	183800	43603	324020		-1	24504	286970
ACYP2	1733900	3586000	2951200	3217900	3116900	2272100	2284400	1133300		2236000	2189000	2742500	876560	1648300		-1	2719000	135720
ADAM10	72686	85661	93194	106440	28657	218750	0	17981		247600	66658	66102	201490	173690		56388	85165	75932
ADAM11	29964	0	-1	27672	31797	0	0	0		28157	0	55248	-1	32640		66319	-1	76574
ADAM22	368120	306890	264910	179390	380280	177900	428270	349340		360150	129960	227430	164740	194870		300080	285360	397970
ADAM23	110970	321990	186820	148500	284340	119570	116350	178700		155510	50953	265780	0	119040		61183	244790	89042
ADAP1	22166	0	-1	86939	109990	7635.9	-1	-1		105020	0	60833	-1	0		207020	0	170740
ADCK3	89762	33214	26254	17469	39683	58753	163010	0		0	0	37489	-1	32442		0	65589	0
ADCY1	0	0	0	0	29409	18357	0	0		0	0	0	0	0		0	0	0
ADCY2	5859.6	6012.7	0	12380	13517	8300.8	0	0		-1	0	0	-1	0		0	0	0
ADCY9	25039	0	0	0	-1	11320	24804	0		6220.3	0	0	-1	0		0	0	0
ADCYAP1R1	90647	-1	-1	0	0	-1	101500	0		524900	0	0	0	-1		-1	-1	114940
ADD1	6883000	4855600	5477700	6362800	6758200	5513200	6765700	5512900		7219700	4524300	4695800	3630800	6740200		7135400	6817400	7158500
ADD2	4174400	907470	1762700	1628600	3524900	2010100	1850600	1581200		2525900	1778400	2644100	1311200	2060600		3335300	2275100	3479800
ADD3	1607700	1848900	1128500	4526200	1315800	1695300	1478100	1411600		2418400	1126900	920550	1956200	1340400		1581200	2062900	2377300
ADH5	99921	9323.4	447750	137240	352930	459460	144810	133080		180990	376460	320220	97862	215360		40277	208330	22015
ADRBK1	43704	0	-1	0	27726	0	59732	0		0	0	22558	0	16534		54740	0	51772
ADRM1	-1	178310	186080	105570	93943	139430	148940	264210		111790	144390	-1	-1	0		36324	126670	-1
ADSS	11466	46302	0	41539	4508.8	27902	4937.6	-1		37085	0	47002	13999	39534		-1	93574	0
AFG3L2	1840800	718630	1198300	1025300	1192000	1509100	1866100	1501000		1075600	711500	1230300	354520	1034300		562180	888860	970030
AGAP1	95616	127220	114610	39951	96256	180810	51211	252610		67651	108840	85839	3220.3	188480		102970	92839	102320
AGAP2	109020	67973	117470	2116.4	90851	92900	69182	66752		115420	5659.3	90999	0	115540		103680	74099	66714
AGAP3	93621	213280	142400	280930	308900	283270	401570	330950		222320	122350	341280	89626	198080		150530	82041	206170
AGFG1	161880	268110	234620	172580	192930	132670	84306	255650		151450	149330	71396	47466	185380		176470	217100	167780
AGK	1031000	756710	423390	286650	1295900	545020	678730	884250		800450	203860	459680	-1	540280		752820	355890	1208300
AGL	11887	1693.1	4287.9	20798	18981	0	1293.5	19486		14319	26320	17661	0	22706		30647	40856	0
AGPAT1	139900	11413	16254	27577	31192	124880	62181	37499		69754	-1	0	41201	36724		0	18356	-1
AGPAT3	20934	38116	7413.5	0	233240	114730	89849	0		33113	0	19635	-1	0		0	0	0
AGPAT4	46241	-1	-1	0	0	-1	0	0		-1	0	0	-1	140370		0	-1	-1
AGPAT5	285320	183180	249380	188140	235460	311180	294390	303150		206410	259280	183460	167910	201790		138300	189580	195820
AGPS	12688	245180	10743	15195	22712	37427	16170	0		17225	0	0	-1	18818		0	0	0
AGRN	0	0	0	0	0	0	0	0		0	0	0	0	0		10096	0	0
AHCY	393790	154220	1178500	392020	976070	589910	606470	262860		555310	909970	371730	155470	369570		820880	510020	267180
AHCYL1	2507500	2065000	2919600	1136200	3717700	2629300	2744400	3820000		1432300	3091400	1750500	578660	2538000		1357400	4040600	985970
AHCYL2	2037000	1674200	1474100	856230	2645200	1193300	2180500	2153500		943980	1218900	1777100	133450	1006000		689570	1703200	937040
AHNAK	15710	18528	6642.4	293250	27104	21268	72909	4793.5		136650	43059	20945	34388	38904		18205	22436	0
AHNAK2	8137.7	4298.4	14574	4222.4	19381	36058	3465.4	598.36		25019	22386	4081.1	0	24183		4580.2	22840	0
AHSA1	106830	129510	107230	162690	245780	188250	30660	224710		287220	168510	324120	48029	339550		188420	80228	154500
AIDA	12474	17781	0	43799	18485	0	27698	0		90393	-1	43016	75605	33292		0	44778	0
AIFM1	637970	886470	628700	611130	664790	856150	1137500	963620		519950	301680	158390	128540	474810		297560	389440	134370
AIFM3	-1	19527	0	0	0	0	57246	0		21215	0	25540	0	0		0	-1	0
AIMP2	926630	0	86133	0	50439	0	0	103790		0	-1	14645	-1	0		70769	102650	82724
AIP	0	98694	88599	111860	69803	195240	97452	86808		179910	91575	107020	340320	83290		51691	92038	54836
AK1	1445000	1957700	1251700	9682200	1426000	1011900	1002400	1210000		2431900	1244700	3067100	740730	2774500		1708800	3580200	2346100
AK3	153360	6363.2	472390	337680	226100	429000	317440	0		347780	19157	146120	0	0		17932	11323	-1
AK4	1345600	1606400	1282000	2620900	2664400	1243500	1974900	1212500		2232600	605890	1852700	0	1573700		419390	2113800	825320
AK5	1197600	1620800	716180	1769500	1121900	765280	863800	844260		663690	492500	929830	334230	1343400		342080	1362300	1331100
AKAP10	77737	0	0	0	53047	33462	0	-1		31204	0	0	0	30165		-1	0	28819
AKAP12	228350	109930	217350	122130	243100	224730	121930	192340		403800	184910	154830	89293	169490		79835	108510	132250
AKAP5	2401.5	35493	0	0	2419.3	3016.9	172540	0		4652.8	0	16481	0	0		0	0	0
AKR1A1	357840	671600	647000	1199400	342250	214330	489990	472990		537620	629810	596070	229720	693530		374240	246770	494140
AKR1B1	322660	569580	1179100	1291300	575350	965890	1219300	328680		7570.9	316890	358500	556330	982300		530060	1493300	203660
AKR1C2	80185	0	115880	448470	0	112250	95424	0		157680	122150	258020	-1	0		-1	295910	0
AKR1C3	80185	124250	115880	655400	131910	107570	95424	83774		154820	122150	372690	0	194280		0	290600	0
AKR7A2	544670	249910	335560	309160	701310	396190	291910	174830		413270	140020	316560	0	240600		300540	159000	160080
ALAD	339370	414600	695590	490590	412860	364970	0	141300		605370	554790	272950	106990	378030		671600	538340	0
ALB	2220000	5590000	4860000	6710000	11100000	3310000	3420000	5090000		2750000	6600000	3820000	1780000	5300000		4920000	5390000	3220000
ALCAM	454440	137910	568630	403030	291940	259670	173780	225090		694970	155340	128280	244810	346870		472180	238760	318290
ALDH1A1	785260	1563000	1091400	1839500	956270	1500100	1395300	1302900		969770	1477900	737140	82217	1339200		0	999170	0
ALDH1B1	723390	0	1020200	0	805050	1569700	1395600	1236500		870280	0	679580	0	0		0	0	0
ALDH1L1	111380	314890	156910	883350	132650	255040	841580	327280		591210	272320	363490	186070	238280		433850	521760	82309
ALDH1L2	0	0	45785	208050	0	-1	69337	9205.8		36530	114660	0	0	49969		27273	169650	0
ALDH2	7060000	6120000	8170000	7990000	10200000	10300000	10700000	10600000		6860000	7640000	5240000	204000	6740000		6090000	6230000	8840000
ALDH3A2	110410	149400	77636	10177	114380	166620	13657	94606		206150	87471	130100	0	91265		5168.5	277840	-1
ALDH4A1	765450	378810	788390	1478700	562830	469450	804440	590520		722950	392130	832210	113810	677890		1026300	1004700	571260
ALDH5A1	4957200	2545800	3394900	2527700	3825100	4857400	4861200	5299900		2910000	2801800	1819200	2820500	2319000		3779100	2214600	4289100
ALDH6A1	5460000	2850000	5410000	6690000	5850000	6190000	4460000	3630000		4000000	5530000	5590000	3640000	5080000		1850000	10100000	4530000
ALDH7A1	1610000	1640800	3206400	3935500	3081500	2395000	2618500	2594700		2926400	3750100	2114700	1626700	3078000		1644200	3627900	1346300
ALDH9A1	585670	1342900	1559200	2000200	1582700	1331800	1240300	1850300		1709000	1171600	1018600	593910	1702900		1207300	1803900	760940
ALDOA	82600000	64100000	65200000	48900000	65600000	60700000	83900000	64000000		59800000	63500000	65900000	54500000	42800000		76100000	55900000	80100000
ALDOC	30100000	22100000	29700000	26000000	24200000	28100000	33700000	32700000		25900000	36600000	26600000	22200000	18600000		31000000	23900000	29700000
ALYREF	0	68526	0	0	109820	-1	0	0		136260	0	0	0	46951		154760	0	156450
AMER2	27144	105730	158470	32974	108380	61764	0	120560		228810	243250	0	223440	102260		186570	124970	136000
AMIGO1	27935	0	-1	0	0	16911	0	0		0	0	-1	-1	-1		-1	-1	-1
AMPD2	0	0	0	34016	9891.6	0	76153	0		50677	22621	21021	0	0		0	29026	0
AMPH	9342000	6105400	5114200	4215300	8688200	4199200	4826300	5569000		4602800	5312400	5394700	2593700	4149300		4755800	6187100	6411900
AMY1A	0	0	0	0	0	0	-1	0		0	0	0	0	211450		0	0	0
ANK1	175290	296510	201380	176790	216140	131000	188240	10063		166450	4554.7	219390	0	120180		81821	98994	53117
ANK2	2653700	2328400	1769600	2244800	2052500	1666200	2651700	1965100		1923100	1261500	2331900	1774400	2346800		2584000	1859400	2479400
ANK3	391270	493320	378220	431030	396820	385750	352700	303850		354710	250250	416130	328310	449370		401150	499140	333820
ANKFY1	72363	111820	74818	179670	143730	108040	52083	5130.6		51759	60781	75277	31472	95400		158550	144550	154590
ANKMY2	146240	149820	114260	68725	168070	217530	182990	129410		173150	0	85542	0	98909		134140	84695	30989
ANKRD29	-1	86202	0	99155	0	0	-1	-1		42135	0	-1	-1	-1		0	0	0
ANKS1B	140420	247070	111270	48790	214730	128130	256080	114590		209130	54216	115330	153600	124110		167770	105440	163810
ANLN	4773.5	33593	107940	121190	28298	169190	0	0		234480	295660	137720	73177	151510		22682	34585	15240
ANO6	0	0	0	40106	13788	0	-1	0		0	-1	0	-1	0		0	0	19009
ANP32A	72078	0	10041	45768	140820	-1	0	0		0	66649	150000	-1	0		-1	-1	-1
ANXA1	843590	569450	391090	8399500	347400	515120	890700	249460		1653900	492220	1375000	346500	735210		554390	1166100	599070
ANXA11	1100000	661220	831890	941440	596170	993490	1556100	629730		625150	559480	505530	186770	707240		897500	852870	771260
ANXA2	2570000	2570000	1480000	11800000	3550000	2750000	2340000	2050000		4390000	3640000	4130000	2670000	3290000		1130000	4630000	2620000
ANXA3	56874	84057	44498	98412	232440	89601	111240	78988		284060	59771	97081	-1	38904		185310	57399	115770
ANXA4	372750	158850	157900	865630	285080	296700	204150	99227		211220	249090	419110	-1	228740		156610	157670	49877
ANXA5	3588900	5487200	4653200	9155300	5391900	3569700	5320800	2258400		3076100	5231000	4901500	4866100	5003000		2986900	5184200	3763200
ANXA6	8164300	7452300	4838800	6788600	7741500	6826300	6311100	5691000		8510800	3710300	6625900	4512000	4723500		6959500	7349600	8375400
ANXA7	2103600	751780	1407800	1997300	1824700	1685600	1955600	1602100		1690700	1592000	1382200	910230	1393800		2223100	1282100	1775400
AP1B1	4686300	2498500	3558800	3010400	3928200	2246000	4877500	3030200		4142400	1479600	2306800	3413700	3272100		2582000	1814000	2594900
AP1G1	339600	221390	125310	169570	190700	135540	284050	121290		201270	10930	114960	190880	128890		150310	193280	153050
AP1M1	248850	255180	289130	289840	326730	287000	289430	326030		404970	365680	359360	378950	319520		129840	384140	207360
AP1S1	18947	22591	14657	0	33245	26771	87901	0		38625	15369	20591	0	50811		-1	25577	-1
AP2A1	5995800	4808300	4222800	2745300	4755300	4019000	5908300	5674500		3918400	1971400	3722300	3113800	4972600		4459300	4599000	5082100
AP2A2	3303800	2532100	2376200	1978000	3699100	1880100	3658900	3847800		2181000	1502100	2424600	2207600	2340800		3736900	2824400	4213000
AP2B1	9798200	4868400	6627100	5736000	8953100	5575000	9436200	8127900		5006000	5244600	6015300	7425800	6225300		6077700	3383400	6247600
AP2M1	7938300	5318200	4188400	4221500	5615600	7101900	7655600	8669400		6053300	3425500	6968800	5311400	5247100		4482200	4314700	5916800
AP2S1	5240000	3330000	1900000	1670000	12000000	1020000	98000	6860000		798000	40900	4450000	120000	3200000		5240000	2420000	9070000
AP3B1	10649	22227	0	37488	49163	0	107900	14144		23478	40816	70052	0	85871		63064	6163.5	66377
AP3B2	321950	322290	333720	216260	511130	155520	576140	419130		369130	244760	431080	200590	432820		431280	279290	390480
AP3D1	373370	406410	365090	365900	559770	302730	339950	230100		356860	211380	349580	195890	504020		465540	572560	170390
AP3M1	0	0	351870	0	115220	0	20206	0		0	0	417050	-1	538530		351810	0	318400
AP3M2	557360	528790	489090	434630	583660	497020	331070	482620		616410	43642	1095700	22372	646610		680000	696110	521870
AP3S1	162430	129990	110460	109160	193420	126420	146830	134490		144440	-1	168840	-1	147230		112830	114750	106090
APBA2	82818	41270	58708	9325.3	245170	69103	150690	109510		54154	31578	393950	34626	48413		19468	23355	0
APBB1	32051	24983	14575	10864	0	28730	34046	24333		29382	19140	6234	24978	0		31166	10018	0
APEH	16840	99127	205620	91048	114820	58652	179360	137560		115750	128430	211130	0	28167		78844	111820	69179
APEX1	11786	9850.5	0	0	31471	13261	15859	0		57125	151880	42420	0	37858		0	12063	0
APMAP	1450400	1311600	1107500	611950	710140	1718200	1885800	1036300		1310400	683750	1124000	11208	940180		833460	461140	1327700
APOA1BP	149010	74895	238160	82069	242520	50721	235710	269750		133310	0	0	74240	0		32778	26572	0
APOD	5509900	4085700	5284600	3793100	2997500	5487500	3037600	3546200		5850000	6927500	2262900	2007100	1998700		585970	4187100	661360
APOE	1328800	1380100	1245400	2210600	1437500	1865500	1769400	1776200		2909000	1912500	3589600	2663200	1102000		1258300	1638800	1196700
APOH	-1	-1	0	-1	53509	0	-1	-1		-1	0	-1	-1	-1		-1	75686	0
APOL2	244910	52573	2809.5	33398	21061	161800	181950	357060		35368	97630	205560	4609.4	110200		-1	38797	57234
APOO	1954400	2029300	1849300	1333300	2443400	2768800	2514900	1442200		2082700	1357200	833430	432640	1947000		1215300	409500	2008500
APOOL	376520	75154	198620	0	242570	244190	472150	278110		33720	0	119090	153570	58053		77979	252480	83747
APP	155140	894970	18764	555410	67744	318600	439920	85844		478850	279700	261730	34940	148770		524860	41947	429520
APPL1	161370	132220	137450	123480	185070	88244	68177	66074		335620	156780	124480	183200	188810		204470	187660	97405
APPL2	0	6666.8	0	0	4177	0	0	0		4951	60152	0	0	0		0	158330	0
APRT	0	0	0	202010	34725	90573	-1	-1		0	85964	174720	-1	0		0	57372	-1
AQP1	209170	624800	1381300	2501700	820220	2339400	126150	371570		2339000	2395200	3796700	2499600	2048900		1173500	2124000	1224400
AQP4	4341400	3556300	1427800	6899200	6237100	4927900	1509300	3362000		4575300	2934600	6567000	2624800	2734400		4042100	2358800	8863200
ARCN1	103270	91204	115530	72822	69155	56379	51964	0		117740	65319	58935	0	0		0	86716	0
ARF3	10500000	9770000	8720000	8340000	14100000	3800000	5670000	5840000		7840000	8430000	8210000	5340000	9310000		5950000	6970000	2390000
ARF1	10500000	9770000	8720000	8340000	14100000	3800000	5670000	5840000		7840000	8430000	8210000	5340000	9310000		5950000	6970000	2390000
ARF4	7659600	6209300	6639000	6972200	9308300	4211600	4494300	4973200		6612400	6385600	6870600	2733500	7496300		4413900	6037200	1500000
ARF5	6467200	5661400	5563400	5299400	8304500	2214100	2943800	4362100		5951900	5869700	5560000	2769700	5856800		3823800	4727500	840730
ARF6	683000	431460	446690	342890	745460	198880	772870	0		489870	215410	668770	669090	181300		214580	116240	2262700
ARFGAP1	206030	177300	143420	168820	359350	388590	314000	199050		332540	29068	140800	22817	23210		168450	113900	0
ARFGAP2	27411	56089	13955	19958	18290	65420	42819	9914.2		36718	0	17639	25471	52089		0	18502	47874
ARFGEF1	0	15824	13215	0	11251	28854	13145	18109		30112	0	9969.4	12400	0		20139	20775	18848
ARFGEF2	36734	30201	19410	0	21479	56503	25661	16600		43145	3518.9	33232	11366	6399.4		26895	23412	27052
ARFGEF3	32624	30224	10660	12107	24796	41260	41080	6488.5		37558	9361.3	21364	26466	25995		67860	17602	27602
ARFIP2	68839	0	38469	0	30723	0	-1	16542		-1	-1	14492	-1	0		0	0	0
ARG1	-1	0	39487	0	58170	0	0	177440		-1	277910	1225400	0	88886		0	0	0
ARHGAP1	1366200	819570	1070400	1311400	1823300	1020700	786760	536060		2000900	776420	1170900	1033100	1559200		1375100	1277500	1319700
ARHGAP21	21269	7099.5	1429.3	4308.8	4977.1	5687.2	32478	6666.5		12819	3312.6	6149	11738	7227.1		12818	11988	4223.9
ARHGAP23	3932.1	25026	18825	5796.2	14663	3520.6	13871	0		13428	0	7992.8	10557	8222.4		9523.1	0	0
ARHGAP26	95669	0	12286	10145	38997	23859	106520	50067		22831	15399	25355	-1	19809		0	0	75175
ARHGAP32	29250	18759	11720	0	0	0	15277	12971		17202	17886	18532	6361	61388		0	13414	0
ARHGAP35	25314	2392.5	6303.6	0	7514.5	4441.4	23191	14575		5365.1	2661.7	13067	0	0		18305	11288	2799.6
ARHGAP44	37089	89037	2253.8	3604.7	131860	112990	233230	181840		2798.7	0	102420	230410	5006.4		94841	115070	34292
ARHGAP5	3342.6	1317.6	0	0	1894.8	0	-1	1883.3		0	0	0	-1	0		0	0	0
ARHGDIA	1681500	1611000	3412200	4761100	2929700	2169300	3737400	1819700		2364800	2641600	4447900	2971100	4585500		4988700	5809600	3409700
ARHGEF12	0	10234	0	0	3827.2	0	3004.5	0		4143.8	0	4205	0	3087.7		0	2940.2	0
ARHGEF2	126270	22655	27219	17975	84225	24607	103490	50479		51954	12065	79669	0	33837		58319	45920	76661
ARHGEF6	75500	0	0	37528	39638	0	0	0		99978	0	0	-1	0		0	0	0
ARHGEF7	99540	73218	21355	71624	131030	122300	612920	32844		174830	45198	50623	0	113880		103810	34686	13049
ARL15	320880	271780	236660	0	275920	173280	47459	258780		201820	164560	255990	-1	240000		0	36066	0
ARL2	11316	417060	120970	383720	278240	371800	159000	-1		1162300	0	209210	152100	188870		182510	406870	146590
ARL3	278150	109480	0	32645	582760	23111	82767	0		137250	518840	454420	0	59179		395200	1167600	-1
ARL6IP1	7658.8	88855	266810	-1	741180	-1	-1	0		207120	-1	291560	-1	-1		832140	179090	414600
ARL6IP5	3332000	1060600	613120	904090	2273600	5550000	3539200	2963400		4412300	2938200	2786900	4738300	851140		981830	495750	624040
ARL8A	2046100	3018800	1884200	2502900	1331500	1888300	2025100	2109300		2175600	1535200	1111900	1564500	2375300		893630	3307000	1148100
ARL8B	5083500	2999400	3927100	3556700	2970000	4235000	4407600	3514600		3998100	3800300	2475700	3397000	3616700		1566800	2922700	1381700
ARMC1	0	46258	52558	-1	208400	915120	0	54349		83011	63556	0	0	0		103380	0	0
ARMC10	507530	177450	39140	48649	333310	827780	915020	485270		519720	257580	387310	48152	65307		43982	28719	46168
ARMCX3	44104	0	0	21761	23154	24569	44928	30739		100590	34624	55200	-1	23666		-1	21147	0
ARPC1A	1206300	589700	789930	599260	1234500	419350	805140	1420300		972070	398040	1183500	-1	653210		411210	1227600	341540
ARPC2	1067800	231840	553440	798400	640170	562500	1081400	340360		565550	184260	812390	45796	828020		450100	402200	219620
ARPC3	961570	1783500	1236400	658910	1032100	837480	1917300	1103900		1181700	628310	1773800	538740	935020		65043	1632800	129650
ARPC4	2242200	2830000	2938400	2250800	3362100	1968500	4270600	2561000		2642300	2979100	2113600	1296300	3461600		2546700	3054700	2007200
ARPC5	613110	0	36340	0	33096	397450	0	0		478910	523610	390550	-1	-1		391450	627790	324300
ARPC5L	1131500	993830	844620	215500	1196300	415310	1165600	787490		346710	202160	907940	0	176400		850290	1081700	683080
ARPIN	0	72288	38516	84492	19083	0	-1	0		0	68930	56206	0	0		0	63804	0
ARRB1	209350	123660	419390	303060	304320	344870	238800	193530		363540	285010	94089	-1	119220		90193	402120	131380
ARVCF	0	0	-1	20004	2052.2	0	0	0		0	0	0	-1	0		0	0	0
ASAH1	2102900	872660	1762100	1569500	1622700	1602000	409840	641970		1543300	1552300	1068000	488030	1184100		330070	726030	1292200
ASAP1	4143.7	30256	16373	15247	14749	0	0	18204		28883	0	17227	3364	19149		0	14745	0
ASAP2	-1	0	9360000	0	127000	0	-1	0		10600000	0	21100	2240000	27000		0	2060000	0
ASMTL	30411	0	2755.7	35791	29216	1838.6	3154.9	0		39335	2208.9	44568	0	142120		11597	157270	15627
ASNA1	640510	1513100	1262500	999210	883840	1338700	1500000	1298600		1482300	947920	1484800	1372700	1829900		422590	1991600	349790
ASPA	-1	0	316550	0	71078	0	0	0		-1	0	-1	-1	0		57446	0	20023
ASPH	13901	0	5012.3	1593.4	20265	18044	0	6445.2		9846.3	0	4198.2	0	0		-1	2374.9	0
ASPSCR1	0	0	3218.9	0	12595	10487	0	0		31121	0	-1	0	0		-1	0	0
ASRGL1	97070	42394	104530	-1	205320	68744	51403	0		39677	30027	233620	0	53309		140630	42013	81323
ASS1	0	29164	0	1006700	0	0	21755	-1		171000	92197	95201	173930	0		9892	-1	17760
ASTN1	5983.6	40708	6293.2	2287.3	17889	5550	0	0		0	0	0	10434	10437		57359	84862	6671.6
ATAD1	134730	0	0	20476	62601	162650	9701.8	187390		65501	0	-1	-1	27023		70611	0	177840
ATAD3A	353570	163710	167270	52135	217390	192450	262360	150780		170090	0	225650	-1	208990		126780	99225	62381
ATAD3B	205720	97766	0	0	114610	114510	215560	0		148270	0	91897	-1	0		132680	79014	65282
ATAT1	279680	172530	129100	63745	150030	286150	249820	279360		235050	278770	284360	238960	305290		97172	164940	108040
ATCAY	1226900	341610	255480	0	370330	260240	847520	494130		20749	310470	588280	418500	171800		42297	283880	53830
ATG13	3005	0	0	0	8708.3	3500.5	2706.2	0		2445.4	0	-1	0	0		0	0	0
ATG2B	4628.5	0	3551.8	0	3456.2	1980.8	0	0		3695.6	0	0	0	4118.9		0	0	0
ATG3	-1	203800	158880	134060	200250	150800	240810	0		269700	133450	198220	0	212390		78063	109210	50816
ATG4B	-1	51606	9748.8	30105	8983.5	0	9366.3	0		22923	20989	32533	0	90627		0	55743	-1
ATG7	14608	13509	9020.8	58661	29877	7944.9	26588	18207		39497	0	15360	-1	39038		27219	29573	0
ATG9A	15124	6734.9	-1	0	2616.2	-1	18520	0		22785	-1	3734.1	0	0		0	0	2647.4
ATIC	320890	309990	216270	234580	637940	371450	353310	208340		444890	534340	642920	283370	918580		124970	633120	274840
ATL1	2033300	1209200	1160900	738520	1468700	1544100	2147100	1725600		2069000	1029800	2329900	1616800	1811900		1633600	1463600	1154200
ATL2	179770	56524	0	10244	127070	715420	24630	6392.8		545560	351260	598840	-1	621680		611480	564090	0
ATL3	29835	15654	19850	14989	76602	83637	-1	11563		17089	11757	63968	0	21087		26100	0	0
ATP13A1	12351	0	0	0	0	27348	53839	9066.7		0	-1	0	0	12958		0	0	19324
ATP1A1	80800000	60000000	51700000	47800000	61700000	78500000	85300000	85300000		57100000	54200000	50800000	68100000	54700000		53900000	58600000	73500000
ATP1A2	55200000	41400000	35500000	35100000	42800000	57000000	55200000	59400000		38200000	36000000	35000000	45900000	37600000		35600000	42800000	48300000
ATP1A3	87200000	64600000	54400000	51400000	69400000	86600000	87000000	89300000		58300000	56100000	55500000	71900000	58300000		60900000	59900000	81200000
ATP1B1	86900000	56800000	48800000	45500000	67400000	71500000	80800000	71900000		55100000	47700000	32500000	66300000	54700000		48100000	57600000	88400000
ATP1B2	10600000	8930000	5450000	7250000	8830000	5400000	8460000	7440000		5250000	2820000	7690000	825000	4880000		5900000	9030000	11500000
ATP1B3	161680	349690	751920	620080	1032400	502420	844850	538770		751520	164980	898010	0	730470		446140	435860	360580
ATP2A2	4286400	2618000	2779900	1472700	3743100	5013200	7853600	3140100		3884000	1493900	2961400	2293400	5755800		2513400	4983100	3240600
ATP2B1	10500000	7100000	7240000	5030000	8500000	7100000	12900000	9920000		6620000	5680000	6090000	5550000	4840000		4830000	5040000	6460000
ATP2B2	7780000	5130000	5750000	4160000	6580000	5790000	10600000	8760000		5220000	4470000	4520000	5090000	3260000		2400000	3930000	5050000
ATP2B3	6735500	4433800	5205000	3508600	5547600	4900700	9739500	7851400		5262900	4045600	4221200	5028700	3010700		2398200	3478800	4072300
ATP2B4	9830000	7590000	7300000	5810000	8520000	7990000	13700000	9510000		7010000	5550000	6420000	6310000	6100000		5180000	5100000	6170000
ATP2C1	92415	35092	11571	19292	34122	36986	55161	44222		26753	17758	31771	28172	1517.1		0	8492.2	0
ATP4A	0	7970000	6060000	7570000	9300000	12400000	12700000	9960000		11100000	6370000	4510000	6820000	0		7110000	7980000	10200000
ATP5A1	70100000	58500000	55800000	43300000	78800000	73500000	101000000	76800000		58300000	43300000	42200000	51200000	51800000		42600000	52100000	56800000
ATP5B	111000000	89200000	71500000	58400000	114000000	98900000	110000000	114000000		85900000	61200000	65900000	86800000	70500000		101000000	68400000	123000000
ATP5C1	24100000	15000000	16400000	11500000	20100000	20600000	15100000	17500000		12700000	9620000	15000000	5600000	16400000		17000000	15300000	22400000
ATP5D	3918600	2367400	3796400	369230	5510700	3913400	-1	3659000		654060	392850	1762100	1835800	707320		-1	249840	1112200
ATP5E	24100000	16800000	15600000	13600000	15900000	21900000	22500000	23700000		16400000	14100000	14400000	20400000	14000000		8710000	16700000	10600000
ATP5F1	9900000	8480000	5730000	4910000	12900000	4190000	6190000	9360000		5060000	1370000	4600000	96100	4770000		3830000	5050000	2180000
ATP5H	2371700	2103000	2091900	977440	4853800	2402800	2728400	665940		1589600	443890	1033600	1255400	492190		220830	854400	144950
ATP5I	2390600	0	0	0	599110	1329500	2612300	2867800		0	0	514210	-1	-1		826210	0	391720
ATP5J2	19100000	10000000	7540000	3620000	17100000	11700000	18300000	11900000		15700000	5740000	11600000	4430000	2670000		23200000	11100000	24500000
ATP5L	26600000	23500000	14300000	11600000	20900000	21000000	28500000	28700000		15700000	15500000	15900000	21200000	8700000		15300000	12900000	9750000
ATP5O	38800000	35600000	31600000	29000000	37500000	40800000	39800000	55400000		27200000	26000000	30800000	32600000	30900000		33700000	26700000	42200000
ATP6AP1	2257100	1784600	1515400	1632600	1804300	1781500	2914700	2793000		764800	1216600	2987600	3503000	1843000		1334100	1349800	0
ATP6AP2	0	-1	-1	-1	26885	101260	0	155410		186650	0	642700	0	0		-1	0	-1
ATP6V0A1	14400000	10600000	6510000	6920000	13000000	6620000	16000000	8270000		8100000	3610000	10900000	9980000	7660000		9020000	7560000	9700000
ATP6V0C	13600000	387000	3860000	3520000	15800000	4310000	10600000	7030000		271000	215000	10100000	12200000	6190000		0	3230000	19000000
ATP6V0D1	5158800	3810500	3296000	1813100	6458500	3243300	5993800	4136800		3755600	766770	4618300	3481800	3224300		638130	2641500	692200
ATP6V1A	15900000	13400000	11200000	11200000	19200000	9700000	17800000	13800000		14900000	10100000	16000000	8580000	10500000		12400000	10900000	14500000
ATP6V1B2	18200000	13000000	12800000	8840000	14600000	10100000	19600000	19600000		14900000	6820000	14100000	10600000	11400000		18800000	10000000	19100000
ATP6V1C1	3685300	3660900	3108300	2131500	3080700	2776600	4450200	4472700		4404800	2414200	3525000	2029900	1901600		2430000	3401100	3537900
ATP6V1D	4960000	4443000	4222700	2669100	4968400	3010700	6206700	3823500		2762600	2837500	4204400	3460000	4496400		5473400	3282400	5188300
ATP6V1E1	16000000	11200000	10800000	9010000	14300000	11800000	17500000	13400000		10400000	8000000	9730000	9190000	8970000		9220000	10700000	12300000
ATP6V1G1	10700000	8440000	8930000	6920000	7910000	7920000	11500000	11400000		8360000	9130000	9610000	16600000	6970000		6590000	8740000	8220000
ATP6V1G2	13400000	12300000	13000000	8020000	13000000	9740000	14500000	15900000		11100000	10200000	14600000	16900000	8460000		6850000	12900000	8810000
ATP6V1H	4397700	3641200	3670100	2470100	4947900	3767400	4263300	4541600		2825200	3102200	3477200	4163600	3461700		3743600	3552400	3876400
ATP8A1	2014600	1561600	1300300	1518000	1486000	1104600	2260900	1261000		1475500	727390	1131800	583910	1519800		1208700	1163400	1430900
ATP8A2	275990	188610	0	0	203550	225420	333050	0		193560	0	0	0	221450		0	0	0
ATP9A	73525	100710	71271	0	137880	94028	93806	89787		74238	29480	94564	19608	100930		80557	89567	88678
ATPAF1	114770	-1	-1	0	23135	0	102680	0		63168	-1	60755	-1	-1		105850	-1	110530
ATXN10	144030	127140	106760	159530	141180	97058	208270	89507		168090	90717	38585	9284	165460		88331	48952	46266
AUH	1567100	885110	456730	532160	1405300	1994800	1711800	909860		482830	820170	700460	191210	487430		1352200	308520	1627500
AVL9	18357	211600	77059	85472	220650	130570	76047	73220		54954	89116	70265	-1	328510		0	55821	87670
AZGP1	0	89979	94216	0	44383	-1	0	104770		104370	209870	243800	-1	117680		0	93639	0
BAG5	44859	27639	0	0	48015	-1	28844	34983		-1	0	0	-1	-1		15632	0	0
BAG6	97437	85362	44996	34959	129410	41335	66899	19132		74256	5668	18138	0	32295		111780	9162.3	26909
BAIAP2	1153100	589840	333720	368030	762100	245810	195100	645330		526050	372720	782020	0	667020		823960	620420	692950
BASP1	23700000	18500000	28200000	9780000	22200000	27100000	83300000	44100000		46000000	19400000	14600000	27600000	11600000		7890000	19900000	12400000
BCAN	3064100	3461500	1249000	2793700	2265400	3275600	2214200	2250400		2592000	1001700	1774500	3327200	1767500		2601400	3374800	2745000
BCAP29	0	0	-1	-1	41742	-1	123660	125210		-1	-1	-1	-1	0		0	0	-1
BCAP31	1031100	552230	270540	663790	1130900	1467000	1263400	906250		978370	585330	245990	157410	430220		78695	523450	0
BCAS1	288870	490370	1583700	658100	790020	1431600	107060	483600		1589900	2425200	1002700	1606800	1187400		1529000	2484000	858610
BCAS3	112450	94514	0	36735	94866	45018	91926	118620		121870	112580	149720	77853	64762		57626	34887	16159
BCKDHA	184280	148450	108020	268670	387520	202200	258760	220050		114320	15624	101410	0	103240		24264	146130	92870
BCKDHB	5006	107000	0	-1	28664	117350	116810	126160		90553	73398	2134.6	-1	0		62672	124770	172010
BCKDK	26500	0	0	0	36325	-1	-1	29257		-1	-1	19305	0	0		44820	409310	44410
BCL2L13	56100	0	0	0	95859	-1	-1	0		0	0	-1	-1	-1		0	0	0
BCR	87391	147370	89849	112540	78523	90861	79714	100570		2215.5	0	57536	63631	87583		0	53869	74555
BCS1L	135760	23134	28665	1686	166250	0	51750	-1		66838	0	25845	-1	0		25695	0	66733
BDH1	3411700	963330	530300	98051	1481000	422370	1098900	764430		612950	93956	524080	312460	270090		7073100	249150	1221000
BDH2	-1	-1	171840	34210	93008	-1	11225	0		-1	145970	113720	0	-1		0	12445	0
BIN1	3145100	3509900	4009300	2531300	6238900	3896600	3010700	5539900		3894400	5152100	3240600	2228000	4832900		3626000	6763500	3094500
BLMH	0	35946	0	0	0	0	0	33193		45338	0	107950	0	48788		76306	31920	65608
BLVRA	273330	95186	193440	271530	25061	127000	265060	140930		162090	0	143340	280490	185520		157990	136190	0
BLVRB	895310	2286900	1080700	4909300	708950	1016100	1010300	347570		998940	1147100	3188000	1741800	2556100		0	3046000	109200
BMPR2	15894	0	0	0	27031	0	9444	0		0	0	0	0	10566		0	7304.9	0
BPHL	0	-1	0	0	67959	0	0	0		0	0	0	0	-1		0	49649	0
BPNT1	0	37645	62324	81562	47538	52383	38909	0		-1	0	0	113500	72666		65619	-1	66232
BRAF	77146	11418	89472	44376	39285	166390	278270	0		202430	0	135250	62133	137040		195040	121870	122910
BRE	19768	-1	-1	0	8666	23300	0	0		13389	-1	0	0	6651.3		14047	0	0
BRI3BP	0	126760	68740	18953	253940	526550	199400	28586		246830	57853	21586	135770	71317		185800	17958	144700
BROX	12731	-1	20752	0	0	6244	-1	0		6123.7	17768	20380	0	39415		-1	33194	0
BRSK1	193910	127030	129660	33833	290140	185160	188960	165550		155570	55682	54933	105500	283850		234710	107320	222150
BRSK2	112880	95517	99881	0	155170	110950	201670	68571		160660	69182	2318.9	170530	141500		70509	135580	91088
BSCL2	944310	541220	395260	208060	503350	641060	519410	-1		182600	0	299910	-1	499080		563500	162960	776780
BSG	5438800	4157100	3742700	4702200	4069400	4646100	5211400	3559800		4012800	2787400	3626400	1180600	4034200		2555500	4181700	4226800
BSN	787990	586590	469970	234010	737020	740070	846970	735440		518030	273130	532910	322950	356140		472090	376320	561570
BTF3	161100	162450	130130	155450	118480	0	106310	-1		138240	105070	136470	-1	146840		80840	209250	0
BTN3A3	23410	101010	0	98305	11072	42343	70903	14035		32716	3277.7	-1	49305	67297		28814	57162	28152
BUB3	0	29376	0	63380	79199	59390	55703	65035		83376	26266	-1	40079	36744		-1	48069	18093
BZW1	5509	0	0	91706	-1	31784	0	-1		0	79443	24226	-1	42897		0	51230	0
C11orf54	8486.5	0	74105	0	0	67779	0	0		28502	47512	-1	-1	-1		-1	22489	0
C12orf10	-1	0	0	0	0	0	0	0		0	16586	0	-1	0		0	0	0
C14orf159	315470	122050	77503	412520	587520	355880	-1	109140		80682	195040	282110	-1	163230		40474	478560	13446
C14orf166	23986	19880	24468	24865	32484	-1	-1	0		-1	0	-1	25227	20070		0	13387	-1
C16orf58	165380	152300	105940	0	38598	204570	229780	205740		175870	133060	82511	209530	166970		95896	0	0
C16orf70	40544	0	0	-1	97967	16320	-1	5633.4		0	0	-1	-1	0		-1	0	0
C19orf10	854360	1152700	542630	220170	836390	711870	842250	1422100		1132300	547290	-1	-1	625620		484930	1273700	718860
C19orf52	0	147420	-1	-1	-1	-1	34745	0		167590	0	-1	-1	0		109810	57844	264930
C1orf198	32039	103700	-1	9180.2	18375	60441	0	0		106700	56077	11160	-1	0		0	0	0
C1orf95	1383900	2682000	574620	2120400	829310	682000	3168100	-1		2408900	0	3434800	2953500	842330		2437200	819240	0
C1QB	0	-1	0	41253	18729	46632	266780	32128		113860	50175	40333	272250	-1		84265	8870.8	0
C1QBP	3757700	3379100	2721400	3015600	4329700	2992500	4442800	3684500		2979200	1726800	2812000	1966000	1266500		1565200	3359100	195170
C1QC	0	570720	35276	88795	77531	302420	119510	-1		1057600	-1	0	-1	109280		107620	130200	105440
C1QL3	177870	47781	53623	-1	73586	0	56039	-1		60818	0	60304	-1	91629		0	0	0
C2CD2	4831.8	5930.1	0	-1	-1	925.34	0	0		23153	3578.2	7630	-1	1621.5		-1	0	0
C2CD2L	120610	194590	107720	20210	144700	214110	309110	133270		238640	40975	193330	104640	136080		154770	34741	58806
C2CD4C	103950	94418	97732	2774.4	17268	0	99237	9013.3		62035	67313	173280	105950	150970		27623	120100	0
C2CD5	71564	24556	3837.7	11864	40863	69389	58107	5376.5		7476	17720	37739	11418	75681		84251	23523	0
C3	2495.6	39781	12804	126130	30723	10965	20097	0		35350	10227	2813.2	0	7202.1		0	46321	0
C4A	38731	80154	23461	680030	9644	119990	28361	16696		182950	107040	71485	31142	64526		26457	52608	0
C4B	32487	54168	20474	688620	14907	108040	28042	16509		163560	85581	70682	11680	63801		26160	41426	0
C6orf136	4407.5	8555.8	-1	0	62870	0	0	15951		-1	0	-1	-1	-1		17681	-1	-1
C8orf82	0	31072	29008	0	65182	15269	85361	31819		-1	-1	18780	-1	0		0	22723	0
C9orf172	0	0	0	0	23674	22746	48287	0		0	0	0	-1	5880.2		0	4581.7	13852
CA1	57868	351140	291890	-1	788560	59425	235800	-1		332270	184520	1664100	201690	461420		418230	1448000	95629
CA2	1150600	2226900	4688800	3800200	3915700	4914100	2041800	2212500		5993500	4464400	5372200	2459900	4055500		2926500	3824300	1751400
CA4	2525600	1094700	1897700	815320	1901100	1691900	3514700	1811900		206960	1474400	1229100	833400	961120		1260000	1703800	2305100
CAB39	46806	45302	166360	21354	134870	0	138390	0		0	67806	0	-1	106960		117190	74249	115380
CAB39L	19983	53389	42058	60616	30235	20542	-1	-1		59371	0	-1	0	24995		0	55577	-1
CABP1	154320	25250	-1	0	27626	0	0	0		0	0	0	-1	0		0	0	-1
CACNA1A	3526.9	4199.5	514.94	0	9234	1320.7	2472.7	1106.4		0	0	657.02	0	566.42		0	633.33	0
CACNA1B	11518	4686	0	0	4099.1	6362.7	10517	0		3383.8	0	0	0	5103.9		2183.9	0	2509.1
CACNA1E	3825	0	0	0	9712	483	3948.7	0		636.52	0	0	0	461.65		0	0	0
CACNA2D1	1416500	524820	605800	226400	890690	512840	1089400	778620		529240	273310	611620	496590	544360		809680	455760	1088000
CACNA2D2	979.93	35890	23225	24702	71377	26156	39917	0		0	0	17591	25947	19543		53103	0	0
CACNA2D3	25983	11387	0	0	30276	0	0	0		0	0	24333	0	11880		7267.3	0	9024.7
CACNB1	233810	100610	-1	13701	106320	-1	20662	135200		149560	5128.2	46014	-1	42453		84876	9578.8	7899.7
CACNB2	166800	0	0	0	62633	0	0	0		0	0	0	0	0		0	0	0
CACNB3	126790	99038	6932.9	0	185640	14893	32462	137790		77244	9234.5	0	0	0		0	9047.4	0
CACNB4	302320	90689	0	0	94355	33177	0	132100		139080	0	4225	42370	87573		85932	0	81006
CACNG2	-1	-1	162470	0	48106	248820	-1	255350		-1	216140	-1	86030	0		0	-1	-1
CACNG8	287290	205780	209240	0	248490	442790	521620	400290		217180	349320	136210	278370	225390		394680	165880	451220
CACYBP	889380	383700	550550	1329300	1912400	393580	590550	47822		1008400	283720	855510	86187	918150		1443000	958230	717850
CAD	0	5125.3	3842.8	4189.6	2446.3	9870.1	9253.3	0		4410.4	0	0	8673.3	0		4260.3	3618.9	5854.9
CADM1	542540	644250	370870	378400	689160	110990	517100	0		126960	179970	610180	0	527080		618750	132120	114760
CADM2	12800000	7180000	6510000	5480000	8900000	8810000	11700000	8690000		8460000	3780000	6290000	6120000	5440000		10500000	6260000	10400000
CADM3	9271600	5027000	4534300	2946400	9069400	4641800	9344000	8654400		3449400	1517400	4290500	3635400	4285200		9715800	3933400	8097000
CADM4	2739000	3079100	3468900	2340800	3020900	2423000	1591600	1551600		4060900	3219100	2921100	1463200	3137700		2463800	2754200	2661700
CADPS	553650	683960	382550	505920	782450	358820	669010	312580		742030	527770	883260	376420	769110		449280	624480	308870
CADPS2	150440	235750	57945	95706	103380	64343	72313	150220		172200	121780	209630	0	120770		90279	102020	79954
CALB2	96804	68843	106240	132050	195510	0	0	-1		0	0	51761	0	0		0	27232	0
CALCOCO1	0	0	-1	0	0	0	0	4201		0	0	10814	46027	10759		0	1630.8	0
CALML5	-1	27882	26346	0	-1	34100	0	0		52525	0	252550	0	63327		0	95065	0
CALR	1172200	1376500	914090	1997900	2120300	947070	1920600	838680		745690	268030	1062900	1058500	590560		828270	1574000	587240
CAMK1	1417600	464750	78251	515640	217390	964390	1471100	598850		630450	0	678960	0	714260		0	255300	0
CAMK1D	2015300	869850	571850	631160	713230	1378500	2106600	734910		982640	0	780690	232710	1334300		300320	560770	510490
CAMK2A	75300000	75700000	55300000	41100000	64900000	91200000	111000000	79600000		59100000	51500000	60700000	110000000	61500000		64700000	55600000	67400000
CAMK2B	35700000	30600000	23700000	12900000	29000000	28900000	41200000	30300000		25300000	18000000	27600000	37100000	30200000		27700000	26200000	31300000
CAMK2D	38300000	32300000	24500000	14600000	31200000	30900000	42800000	33400000		26100000	19600000	31200000	40200000	31300000		30000000	27600000	32600000
CAMK2G	29000000	23900000	19700000	9610000	23200000	24100000	35000000	23900000		22300000	14700000	22900000	28400000	24000000		20000000	19200000	24800000
CAMK4	216690	193970	86845	45230	201400	226340	369190	164820		164320	114030	18971	0	115890		197520	223820	91308
CAMKK1	345510	60047	160060	156640	264110	141310	89778	108830		316320	0	348840	8655.1	30695		152630	98355	60123
CAMKK2	204210	6121.2	23559	0	77736	160730	7782	87968		34103	13223	70596	81402	22345		26001	0	53735
CAMKV	4334900	3204100	2825000	1739400	3386100	3269400	3071500	2860200		2596600	811870	2652700	2171000	2833900		3906800	2553500	3943900
CAMLG	0	-1	-1	21902	0	38844	21277	0		18892	-1	9305.7	-1	11827		8240.4	12214	16733
CAMSAP2	15033	10909	3797.8	15807	10324	15813	5515.8	6384.8		14104	5647.4	8798.3	9817.1	5918.1		0	4600.9	0
CAMSAP3	28742	56878	0	48987	62490	82819	74583	50689		56122	16049	61875	18342	40037		13072	49156	75979
CAND1	1354100	885630	1064300	1143500	1490700	716910	1543000	991830		1894600	1143200	781120	873280	1172700		1657400	1066100	1190300
CAND2	0	0	0	0	128590	105800	173790	39980		202490	29508	70319	-1	67915		103810	104950	71109
CANX	2163300	1417200	1253600	1548000	3067100	2142800	1464600	1171600		2756400	503340	1406500	1168600	1966600		1433400	2006000	1155800
CAP1	3101300	3333100	3618500	2880700	3166700	4033500	3945600	2760900		3545900	3818000	2675900	1700800	3477900		3002500	3521500	2831700
CAP2	3347300	4000700	3610800	2266300	4029900	4319800	4243900	3737400		4570900	3834900	3010900	1667100	3423300		4586000	2986700	3433800
CAPG	159730	760000	297590	1712500	407230	789620	564480	400210		1130000	589950	758770	442180	798470		530090	941880	99868
CAPN1	594660	432520	368220	442070	673510	258250	332170	227950		351620	104840	434060	0	500250		557990	449120	541410
CAPN2	12719	298810	135110	844480	169590	68296	409450	68359		139010	44474	138170	3717.5	246160		169270	275670	88028
CAPN5	57460	76805	37352	99677	44454	117780	144470	93290		56731	56010	62121	106400	35717		35706	31149	34340
CAPNS1	773210	407260	528280	329330	527530	538300	407950	247870		485700	0	307030	-1	167390		42114	109320	0
CAPRIN1	158740	-1	-1	0	0	129580	60903	0		101350	0	0	69816	59881		0	0	0
CAPS	0	60065	-1	1024300	0	133470	0	45179		185250	-1	0	0	-1		0	0	-1
CAPZA1	2029900	2659400	2483300	849500	2641100	2237000	1475300	740140		1038300	2789700	2078500	1577200	903600		1765900	2660100	2201700
CAPZA2	3398600	3892000	3995700	2373200	3599500	2862800	3013000	2616300		2024800	4223100	4976400	4271900	2352100		5023300	3321800	5118700
CAPZB	2310600	2633500	2744400	2518100	2807800	2920100	2470100	3348500		2268000	3304000	3319200	489610	3065400		2151600	2736500	1533400
CARHSP1	-1	-1	97904	71092	147680	0	0	-1		246190	0	0	110090	-1		418190	0	0
CARKD	291640	86664	0	127020	171360	236700	216260	122880		195800	157270	213630	0	0		189510	4044.7	29921
CARM1	16702	15319	19303	11551	8957.5	46810	11073	19217		19571	8896.3	59076	56568	58188		83297	70981	64353
CARNS1	0	45350	70842	166650	0	97774	0	34218		111770	75630	0	0	77183		130570	64223	3812.7
CARS	0	0	46977	62139	93200	0	69630	3998.6		100920	53075	30774	0	56419		53163	0	34401
CASK	133020	21811	9218.5	40706	89291	35012	57345	26849		101330	12024	46412	12596	50011		58049	62405	0
CASKIN1	268410	268460	167000	104490	288620	280830	321650	428830		323590	162870	267770	126130	159950		373140	218850	480750
CAST	0	0	-1	0	28399	0	0	37448		0	0	0	0	13955		0	0	0
CAT	93545	48957	108440	80637	245850	139540	109820	159130		160090	101730	401230	0	143630		27600	206010	75635
CBL	0	0	5501.9	0	16407	0	0	0		0	0	-1	-1	0		0	0	0
CBR1	3730000	11100000	14600000	22000000	7800000	7650000	3050000	2490000		8720000	12300000	16000000	12200000	13800000		14400000	23800000	5730000
CC2D1A	6995.4	0	0	0	0	582.28	0	0		10974	0	10054	5132.2	0		7272.7	0	6686.7
CCBL1	93656	113600	241550	0	22126	102240	92814	264130		110120	220470	0	0	231230		59355	196480	-1
CCBL2	164060	467670	137100	121630	120100	200200	824690	116110		269520	226790	430120	38132	623050		213550	323370	80045
CCDC127	48905	-1	87235	0	0	58709	-1	-1		-1	0	-1	-1	7012.3		40643	78146	42516
CCDC132	22480	0	-1	0	27010	18647	16499	14553		0	10819	18836	20537	0		16821	0	31627
CCDC136	0	0	0	0	0	0	0	0		7660.3	0	0	0	0		0	0	0
CCDC177	110290	0	0	0	6203.1	96935	137320	0		-1	0	0	0	0		0	6415.2	53836
CCDC22	124600	9097.9	-1	0	18237	0	9925.4	13054		8464	0	0	1894.3	0		0	0	0
CCDC47	14423	0	10808	0	31166	0	0	0		24462	0	0	35302	12560		0	9329.3	0
CCDC6	106020	210040	-1	133280	118010	114470	174410	48559		168820	73724	243300	98978	261430		322980	294900	190810
CCDC88A	8538.2	0	0	0	0	3207.1	0	0		0	0	0	0	1982.5		0	0	0
CCDC92	90849	4518.8	-1	-1	51773	0	0	-1		57800	21973	69697	-1	14011		0	0	-1
CCNY	109000	116630	97046	67225	140650	73656	136690	98672		88433	83896	81407	0	81298		169930	46365	189830
CCT2	1950200	1776200	2410000	2294500	3262700	2717900	3122900	2191000		1920000	2767800	2649300	1799800	3141300		1638100	2290100	1113500
CCT3	2043800	2154900	1810800	1704700	1744500	1415600	1885500	1491100		1836700	1389300	2762900	1752700	2169100		3127300	2395200	2368000
CCT4	1790300	2827900	2243900	2045200	2621400	2353200	2374800	2123500		2540500	2226700	2456000	2325800	2753100		1692800	1865800	1713200
CCT5	952630	963800	1435900	1230600	2011500	1226900	1369800	1265500		1059500	944680	1639600	1950600	703960		1305600	1401800	1321500
CCT6A	1870000	1533100	2405200	2075600	2364400	2255200	2410100	1529500		2599200	2209000	2252900	1033400	2728000		1880000	2379800	2382000
CCT6B	344750	621610	0	1006700	641720	901050	0	425160		0	0	264880	652730	627110		0	0	0
CCT7	1765500	1778700	1162600	1098500	2090300	2249400	2129800	1838300		1566600	2030900	1933300	1377500	2582400		1366000	1561300	1081000
CCT8	2834100	2170300	3172100	2616000	3282100	3403300	3097900	2799900		3612000	3062300	3126800	3290000	3297400		2507900	2823700	2892800
CD109	0	0	0	32289	0	0	0	0		991.53	0	797.62	-1	-1		0	0	0
CD200	1461900	2404100	1467500	742970	1766600	1017200	1507300	769740		1168300	140420	1615800	2232000	867640		1091400	1223700	2868200
CD38	0	0	-1	0	24212	-1	0	0		0	0	81828	52910	0		0	0	-1
CD44	0	208130	164910	390640	81103	103640	0	0		151090	0	484460	0	158950		248310	15944	302360
CD47	22500000	9360000	9210000	7350000	10100000	23600000	19500000	11500000		6310000	2460000	6840000	20800000	3720000		12700000	2960000	14200000
CD59	8878200	1730200	2543200	489240	1630700	1133300	1174600	660370		118000	0	120010	-1	256400		273240	1239500	2201700
CD81	11500000	15500000	7340000	10400000	11300000	15700000	19600000	7910000		11200000	10400000	11300000	20700000	12500000		12100000	5120000	10400000
CD82	37090	73885	96392	0	80306	0	0	-1		186560	-1	80665	108450	135030		-1	43916	-1
CD9	13800000	22000000	30800000	22200000	14600000	39100000	4860000	11100000		20600000	24900000	18900000	34000000	32700000		25200000	25500000	19600000
CD99L2	877810	248770	543730	163340	660320	670530	289780	537430		377570	187040	197710	289380	161920		215100	337550	383460
CDC37	518130	111920	1363400	146590	559570	1258700	446330	384250		179040	209500	111980	407310	0		133910	195430	96019
CDC42	21300000	18200000	20100000	9790000	13400000	16900000	18400000	18800000		13400000	15200000	14700000	17200000	11800000		8610000	21300000	7410000
CDC42BPA	21525	17381	16585	17688	10523	41618	0	0		14691	0	32785	0	13359		26519	20482	46085
CDC42BPB	49264	40909	57231	58327	58311	87513	48740	59945		14847	26019	52871	29785	87976		42409	30505	48646
CDC42EP1	0	23872	51942	17386	13512	32860	0	0		72786	88019	0	0	0		0	0	0
CDC42EP4	498260	266060	211230	411260	37140	23208	767910	121940		408800	166510	269610	58264	71418		21133	0	131400
CDC42SE2	642020	0	262430	0	478010	166180	-1	-1		265440	0	0	0	249030		0	-1	-1
CDH10	3043.8	18663	0	0	23195	25924	29177	32642		-1	13828	1257	23491	18988		24933	0	27711
CDH13	849790	689960	662250	519460	440360	529590	904590	586620		495380	581530	728190	900430	676150		456820	391420	899310
CDH2	251470	253780	239100	810520	376220	458860	263220	165670		477990	200940	212300	193880	197620		175260	169080	376110
CDH20	-1	6487.4	5890.4	96350	6796.4	27615	0	0		0	0	2269.4	11941	6951.5		0	11724	0
CDIP1	3228000	176660	1403800	0	2531200	2154400	2575300	2185200		791590	1315200	1116400	610990	1134600		3731500	573740	376270
CDK14	418400	0	0	0	24151	-1	27034	0		409180	0	0	0	542660		0	0	0
CDK18	405790	0	639360	0	21171	23176	54198	0		566760	0	42043	-1	0		22453	421270	8501.5
CDK5	1047100	1623300	2357300	1495700	1746600	1510100	2086500	1669000		1980600	839560	1540000	608430	2101700		1506300	1578700	1404600
CDS2	113460	76540	111390	157460	203940	153720	91949	170870		97753	121900	167740	165700	247410		0	35244	0
CDSN	0	0	180990	0	395740	0	0	151140		-1	14197	1079100	-1	325120		-1	57886	148370
CDV3	34909	62598	26432	0	24046	0	0	76993		0	213800	0	-1	0		0	206260	0
CEND1	22100000	7360000	12700000	4370000	14100000	11300000	12200000	26800000		10300000	9110000	5580000	13700000	7700000		22200	12100000	1460000
CEP170	21211	10430	64101	13666	58928	20411	25643	121260		9286.4	76230	11527	5375.9	19635		7395.8	9761.2	0
CEP170B	121640	40988	81618	32940	88407	172350	108290	85539		71078	44440	36979	23555	69958		41965	54883	24968
CEP41	0	10666	11585	6165.4	10687	8245.1	12481	68626		10383	27195	0	22633	8338.6		15375	12735	16377
CERS1	24974	0	30598	34793	122180	161050	0	34314		55271	-1	-1	0	83851		0	46938	-1
CETN2	37563	49209	32381	0	53136	117760	-1	72060		151350	0	20461	-1	24824		-1	-1	0
CFH	0	0	0	0	0	2982.3	2756.4	0		7812.4	17835	0	0	0		0	4883.1	0
CFL1	21800000	19500000	28800000	30500000	24000000	21500000	28700000	15900000		22100000	31700000	25100000	32400000	29400000		19900000	38400000	22500000
CFL2	6970000	7390000	10900000	11800000	8810000	9640000	9660000	3340000		7970000	13000000	10000000	6290000	11500000		8600000	12500000	7390000
CHCHD3	987780	1758200	1785000	1301400	1615800	2554500	3159100	1610000		1719400	539680	1502400	1171600	1517200		1252000	1160100	776480
CHCHD6	1019700	903830	86687	261460	238090	597040	808360	1656600		396020	98338	565550	865990	355330		436800	161800	911380
CHDH	60296	151310	35370	172820	249140	274210	189870	50597		171580	47339	52961	63799	13882		0	8601.6	22224
CHL1	271350	58837	146140	94965	199090	134900	163000	127890		67315	166260	242310	141130	110400		319660	119770	177870
CHMP1A	191050	37517	-1	0	38571	170030	0	-1		-1	0	220750	0	0		-1	-1	-1
CHMP2A	362510	0	346600	0	0	472790	328090	342140		315460	467900	-1	306160	0		119030	0	0
CHMP3	471090	405020	0	342440	0	464330	304380	344680		418580	245930	219280	257610	227490		163500	358040	219020
CHMP4B	1547900	543490	809690	259020	1099600	997770	1455500	1590400		535050	635360	746900	1594900	469590		350430	427280	860570
CHMP5	27214	104250	72270	90585	115670	693900	223900	327490		261830	100130	82637	130710	158930		0	0	0
CHMP6	428900	244740	269230	482630	203980	-1	380480	174120		-1	339810	460810	273220	-1		202010	298410	203510
CHN1	8803.8	29143	12997	20756	22913	11362	23874	16405		74528	71809	18599	14943	54867		61459	10158	0
CHORDC1	-1	11725	164050	0	44675	0	7442.9	0		0	229420	0	311240	0		0	225370	0
CHP1	-1	0	-1	0	25390	0	-1	0		0	0	-1	-1	-1		0	0	-1
CIAPIN1	-1	28587	44810	22420	39721	117190	92714	61903		109300	325760	27402	90744	190100		25663	50306	0
CIRBP	102560	28222	46453	25310	137070	297670	190000	26200		253650	186510	19813	-1	23664		0	0	0
CISD1	30000000	19300000	16000000	12600000	30800000	22300000	19300000	24200000		25800000	12500000	16200000	11200000	14900000		19500000	12900000	22600000
CISD2	97061	306920	581900	282660	234330	0	-1	246470		348780	0	306770	0	66265		304140	112820	336790
CIT	25013	62608	3888.1	47847	29102	44759	100170	1278.4		31029	4261.6	24371	4049.8	26861		2063.2	85830	0
CKAP4	187030	39576	11160	0	45573	216550	14811	36097		19720	10081	17470	19168	33163		0	22594	0
CKAP5	221180	140890	143560	112040	146100	249710	110740	94192		248850	152340	101500	145250	216460		108180	180210	152920
CKB	43100000	115000000	58400000	102000000	77800000	55400000	63600000	56900000		83600000	72400000	96100000	120000000	89800000		119000000	104000000	78300000
CKMT1A	15400000	12700000	10300000	5340000	15100000	12300000	14200000	14400000		9910000	6700000	8680000	10100000	7910000		17000000	10700000	19500000
CLASP1	95699	53381	18166	3674.7	55884	50006	47628	33895		87131	21522	22998	10760	44279		36947	36158	42069
CLASP2	398860	337220	261530	185570	349260	382440	282010	293130		307690	331360	314760	166490	229690		345870	291260	246600
CLCN6	32811	14255	6143.2	23156	46075	4868.6	6903.4	17894		5325.9	3938.4	3217.5	8201.3	5824.8		0	5442.9	0
CLDN10	72137	20536	0	0	-1	19409	0	33278		15583	-1	30914	25354	-1		-1	-1	-1
CLDND1	-1	0	70756	0	42132	0	-1	0		114930	0	13344	-1	12554		0	-1	-1
CLIC1	-1	0	16286	203200	0	0	-1	0		0	15570	51535	-1	0		0	56250	49036
CLIC4	202960	172820	681630	1591700	350280	728410	52532	149750		456790	931270	915570	380520	562290		498680	1408900	253610
CLIP1	3886.9	0	0	0	14599	0	5049.4	0		14587	13150	6948.8	0	0		2448.7	0	0
CLIP2	148920	70672	119740	134640	61629	139410	181180	138620		187980	136450	136370	44983	189170		75640	123920	72550
CLIP3	21013	11702	12354	8847.3	0	80888	30083	0		22711	15207	0	20793	12780		0	11611	0
CLPB	14333	31352	34702	31384	23465	88248	52943	50160		0	34808	4612.9	49845	34211		22406	11600	0
CLPTM1	221620	60915	83877	45612	152910	217400	118830	202240		107330	95428	103430	68545	107660		56895	31787	33482
CLSTN1	98101	47262	67863	47692	20422	128370	209860	77728		117260	101240	25172	4347.5	80100		40110	138980	44900
CLTA	-1	278410	564530	518020	388930	0	657020	595590		-1	0	-1	-1	391960		-1	94708	-1
CLTB	856430	359120	985860	334890	1681700	305430	1068900	740370		291260	102880	233250	671820	37207		38771	597920	-1
CLTC	17900000	13600000	12900000	16200000	16700000	8160000	19000000	18400000		17600000	15700000	13900000	7590000	22300000		14100000	15800000	17100000
CLTCL1	3698800	2851900	2424600	3159500	2818900	1765900	4376100	3662200		2515000	2193700	3012800	1983700	2647700		2539000	2518300	3157000
CLU	2542900	2930900	2519400	5792200	2864400	3792500	3818600	2279700		5029700	1995400	2423500	3171900	2393900		3591600	3532300	2980400
CLVS2	156510	236750	355640	171780	239030	209230	200080	42579		-1	284750	173270	281900	49108		224090	217960	301670
CLYBL	22745	0	0	0	10611	30599	-1	-1		0	0	0	0	0		-1	0	30084
CMAS	83391	85342	0	5426.6	165010	102560	109650	104120		272090	174480	59238	138830	68284		159590	0	105270
CMBL	-1	76488	14606	173190	0	15665	84108	0		65669	-1	-1	-1	100230		0	35059	0
CMPK1	185480	1268700	529340	2279900	1002200	801960	759030	944670		1100600	883590	1487400	888270	963840		739950	627650	103740
CNDP2	1174700	1773900	2633900	3349300	2148800	2191700	1418700	1019900		2489300	2611700	2176700	3383600	2656600		1720600	3480900	1039300
CNKSR2	58635	47091	48892	27312	62245	33647	71718	22001		26260	34338	53934	-1	12719		2998.5	23086	16051
CNN1	0	0	-1	0	0	0	79149	-1		-1	0	0	0	0		0	-1	0
CNN3	262290	365190	169950	187820	59113	32787	382850	65024		442550	158540	265080	0	332480		166790	172440	0
CNNM1	0	0	0	0	2146.3	0	6825.5	0		-1	0	1543.9	0	0		0	-1	0
CNNM2	7218	5401.6	3829.8	0	0	14441	11393	5803.6		-1	4696.9	-1	0	2692.2		0	0	0
CNP	68400000	106000000	172000000	111000000	86100000	152000000	20700000	82700000		136000000	192000000	101000000	148000000	119000000		174000000	145000000	98700000
CNPY2	113020	104940	107210	-1	226080	146590	111810	0		100450	-1	117670	0	0		-1	122640	0
CNRIP1	1800000	1836100	806580	2243600	2729000	1676000	2873800	2606700		1109300	986940	2314400	899430	2628000		1903200	4474600	1112600
CNTFR	337860	23569	0	0	137610	0	0	52686		0	-1	92815	-1	0		-1	0	230090
CNTN1	11600000	9550000	8710000	9150000	11100000	10800000	11000000	13200000		8720000	8470000	7700000	9450000	9140000		10900000	9610000	11200000
CNTN2	340520	229660	157220	85418	172870	418080	104270	75158		301970	269110	155120	128240	133280		180710	230150	78309
CNTN4	2575.5	0	0	0	9083.4	946.01	0	0		0	0	0	0	0		0	0	0
CNTNAP1	2292900	2183700	1807600	2063300	2203800	2507400	1764600	1304100		2491200	2257700	1453800	1616800	1693700		3009400	2802500	2518400
CNTNAP2	532240	381980	213290	132620	319340	284890	660960	343400		324160	170020	196430	82628	304260		350520	265080	258360
COA6	221950	0	0	-1	76568	100490	93594	-1		0	-1	-1	-1	0		0	0	-1
COASY	247080	288260	15603	216200	133490	173390	104070	23922		327840	149570	262540	68711	151870		77844	33305	112340
COL1A2	13886	0	0	0	0	0	0	0		0	0	0	0	0		216790	0	0
COL4A1	0	0	0	0	2468.9	0	0	0		0	0	0	0	0		212690	0	0
COL4A2	0	15172	0	0	0	15501	0	0		0	20190	0	0	7698.5		678170	0	0
COL6A1	0	0	0	0	0	0	0	0		0	0	0	0	0		61991	0	0
COL6A3	0	0	0	0	0	0	0	0		0	0	0	0	0		28091	0	0
COMT	491330	277990	108030	324270	745190	102580	137710	550440		74738	179050	393750	215090	156750		247480	436220	278440
COMTD1	0	-1	-1	0	27138	-1	11133	-1		-1	0	-1	-1	0		-1	0	-1
COPA	66775	74747	14788	71837	55517	26158	0	20575		125630	9921.9	347840	48061	52545		44699	0	0
COPB1	28785	20385	0	2650.2	18481	28399	42911	0		21400	0	5086.6	0	36034		0	0	0
COPB2	42177	84766	149520	90515	69467	100970	19229	56935		96738	73486	51845	0	83548		70167	107280	24510
COPG1	21550	35408	9185	3761.9	28051	2662.3	3872.4	2013.8		11397	0	10816	0	25858		35818	7088	21881
COPS2	163970	171850	104270	0	306860	50155	32288	112570		176000	34446	58283	142100	51003		203760	135680	73736
COPS3	129580	154380	127350	146220	147410	68300	223170	268990		41093	148680	139040	158700	163150		158720	114530	29537
COPS4	265230	175980	383770	375890	312070	237600	464340	275630		454920	244850	125870	304750	292520		21955	431530	0
COPS5	357030	302510	461130	487940	370160	357170	371530	373440		577730	9998	932420	439240	266720		184040	387360	91049
COPS6	145200	308120	68486	315540	423210	0	0	-1		0	0	202410	0	155990		-1	140510	0
COPS7A	-1	64468	158410	72112	76843	-1	-1	128020		151950	107920	4867	-1	87079		0	91558	0
COPS7B	0	52783	70635	-1	0	56417	75739	170830		90197	0	61674	76218	0		0	73825	0
COPS8	114540	346600	0	242280	314250	0	187460	0		287450	26324	0	159440	0		162570	-1	0
COQ3	0	52280	37279	0	59355	34304	50447	55679		39191	-1	-1	-1	36139		-1	-1	116720
COQ5	34176	0	0	0	159640	0	0	-1		-1	0	0	0	0		0	0	0
COQ6	329900	34505	121160	46345	198410	75970	146510	244960		91753	88359	94827	0	64373		0	102960	217810
COQ9	41026	26319	31698	0	64405	70121	0	99957		0	0	48719	0	30551		0	0	0
CORO1A	4265900	1835300	2166800	1109800	2246500	2450400	2568400	3351000		3159800	2460000	1751400	1353900	2770700		1328500	2125100	1129200
CORO1B	30162	58523	0	257730	49061	0	35830	11514		131150	24888	118400	23400	32817		48409	54811	21752
CORO1C	182180	359960	489930	643500	609670	254700	487270	834410		255390	148060	361330	143040	330810		377500	431190	166990
CORO2B	131130	153860	291070	393680	569770	568230	589860	600220		542470	442050	411540	118200	392610		385750	63603	236300
CORO7	2135.3	24892	0	0	13007	57074	28600	16139		14607	0	6108.5	44867	24354		0	0	-1
COTL1	0	62390	625840	892620	211920	450120	760100	-1		239060	403290	525560	-1	0		123790	288380	216840
COX20	0	111350	-1	-1	81478	231290	213560	165290		0	-1	-1	75925	-1		239000	0	170140
COX4I1	34700000	27400000	14400000	20300000	36300000	37900000	18500000	25200000		16000000	17000000	17500000	15300000	18800000		12200000	18100000	19600000
COX5A	394840	277660	567300	589330	3508000	0	1691500	1174100		1022300	543750	1242400	617570	515840		179440	669430	157350
COX5B	636170	160740	153600	220620	2784900	233040	707280	317160		636320	-1	542960	-1	134250		243450	0	179160
COX6B1	515050	510030	10419	0	88190	162870	929160	88779		0	-1	245510	-1	0		447920	0	0
COX6C	16400000	1540000	21800000	9090000	15400000	-1	0	11200000		588000	0	9990000	-1	1200000		8540000	21100000	20400000
COX7A2	1374800	1120500	1042400	-1	840100	0	-1	-1		1097100	-1	592530	-1	748960		618300	1206400	-1
COX7A2L	3880000	2360000	2120000	1150000	8740000	3910000	11000000	4060000		2500000	1310000	1870000	1940000	1420000		1200000	4870000	1620000
CP	-1	0	-1	99198	0	11503	0	0		0	9019.6	0	0	0		0	0	0
CPE	273660	330520	224380	520210	235200	467670	508880	162900		525900	109530	713490	8548.6	390440		215270	34779	314150
CPEB3	74235	50994	24044	0	0	0	0	0		0	0	0	-1	0		0	25530	55585
CPLX2	61736	569160	1002600	319850	1873100	439170	704160	902950		1013400	302130	591500	539130	581590		0	1043700	0
CPM	24894	0	97756	63719	9425	107170	-1	23436		132690	0	73429	38600	114080		39748	0	0
CPNE1	164580	308700	153620	63307	2650300	0	150720	15338		322940	0	205560	27088	113610		78609	119310	392830
CPNE2	421400	0	341600	452760	383530	0	0	0		576840	0	207690	0	0		0	219060	428350
CPNE3	537200	315570	563470	897790	498290	807030	268260	349600		594620	407330	477660	0	442310		525050	379390	555080
CPNE4	392070	24636	308150	0	327260	487380	0	291000		492460	262730	253560	387910	238290		455040	210950	460330
CPNE5	1382600	720580	1025100	829800	1490400	835070	555470	1098100		901530	501670	1120800	694650	1049900		1871600	725240	1492100
CPNE6	1025100	472150	784230	1122600	962930	1055500	1104300	909390		931100	231250	340510	558170	741850		1029200	309260	786670
CPNE7	426480	0	291570	323400	329090	429560	58937	201160		459410	0	196080	0	223980		0	184750	0
CPNE8	651090	213890	558480	584380	543340	0	86625	380620		543150	0	438650	323360	300040		803510	334980	594340
CPNE9	649620	228140	526950	0	508270	0	0	525530		675100	302680	455620	0	0		781830	0	568890
CPS1	0	0	0	0	0	0	0	0		0	0	0	-1	0		0	0	23282
CPT1A	284710	171630	165190	327980	370770	494840	210500	226380		267490	0	38897	298980	173240		29142	341590	227470
CPT2	77431	16650	0	74624	48106	48190	1297.6	87697		9299.5	0	18243	16781	10371		-1	0	52470
CRAT	915890	306020	348690	545460	1112700	507870	1112000	800620		502880	422540	321590	617130	596260		495570	117270	331430
CRELD1	27225	0	0	0	0	0	0	0		-1	0	-1	-1	0		-1	-1	0
CRIP2	3554800	3897000	3851000	2730300	3940000	3943400	5768000	4710000		3114200	3521800	5574400	5130100	3746800		5344700	5110600	6456800
CRK	23585	45882	53563	170860	52260	107680	0	31804		114190	57240	58123	0	158750		0	97305	-1
CRKL	258960	478530	107940	461540	254480	210600	231540	254690		323540	308300	295870	405770	358820		175380	258730	103480
CRMP1	16700000	13000000	17500000	19700000	18700000	17000000	19000000	15500000		24100000	23000000	16900000	18300000	19900000		15400000	19300000	11400000
CRTAC1	85739	42916	50777	52572	87982	38017	96199	46197		149040	0	0	0	29112		0	47278	90218
CRTC1	300100	208120	0	-1	129190	-1	0	0		13864	131720	153630	-1	194810		102290	249310	102940
CRYAB	15200000	27200000	49100000	31600000	38700000	27400000	4420000	14000000		36500000	20600000	27700000	13500000	24400000		19000000	37500000	10300000
CRYL1	1262.9	109250	631120	362090	154060	136600	113230	30789		126000	132060	0	-1	162550		247410	397420	94596
CRYM	4677900	3473000	4521700	4280100	5850000	1177200	4880000	2985800		2961200	2445600	4892800	3753500	7078500		3225500	6614600	3536700
CRYZ	579650	689050	1543800	542540	1201400	1296600	1307700	1065600		936520	358280	3777400	495380	2059200		522050	851560	972450
CRYZL1	32258	37225	0	15899	52285	42000	65535	-1		68045	0	39071	-1	30812		-1	-1	0
CS	21000000	13400000	15100000	5880000	17100000	20300000	28200000	28300000		16700000	14300000	5370000	15600000	12400000		13100000	8680000	18300000
CSDE1	80568	79867	94506	116980	160670	179450	111050	154790		186150	98038	47149	85022	133430		54993	57863	0
CSE1L	141750	21789	16490	77017	183130	96241	114330	45780		229020	85797	62616	48182	108450		152290	73864	119070
CSK	0	0	8693.5	45730	0	15200	17935	-1		-1	0	0	0	13245		0	-1	0
CSNK1D	101430	0	0	100310	113730	84667	210840	0		166840	-1	29199	0	125060		-1	108990	96398
CSNK1E	101430	164220	0	145020	130080	111860	297350	41900		177710	43343	32006	124100	125060		0	108990	96398
CSNK1G3	18600	27006	0	0	0	20541	24585	-1		0	0	0	-1	0		0	0	24507
CSNK2A1	293660	298290	117760	140500	402210	91982	213800	0		427700	138770	77897	105210	83304		354180	213920	358540
CSNK2A2	114980	113260	92542	0	98671	120930	0	0		114190	0	0	0	132030		0	40078	0
CSNK2B	254340	-1	156160	0	257220	137580	104060	223430		188140	36104	-1	0	164380		-1	80034	-1
CSRP1	8810000	9790000	10800000	10500000	7500000	8080000	8190000	4880000		5920000	9260000	6210000	3680000	2400000		10100000	11000000	8440000
CST3	580440	296200	603210	1529000	828970	398150	-1	418590		49025	-1	-1	-1	0		9561.2	1397500	0
CSTA	0	353270	448920	-1	176970	-1	-1	525150		18226	1045400	1853500	-1	848900		-1	227060	-1
CSTB	-1	79170	889590	2176400	1551600	0	0	677110		0	738490	1124200	-1	863570		692130	1062900	0
CTBP1	173920	242510	317860	371740	222740	260450	402610	641790		420650	426050	276130	324550	318760		205750	235080	131870
CTNNA1	294800	0	110090	375140	106660	88956	201040	138920		0	69596	61423	0	115630		152150	94943	152660
CTNNA2	1342800	632150	580140	1055000	1005000	570560	952140	696400		510530	498030	591930	370280	696980		693450	551490	1006100
CTNNB1	2069100	2109900	1312900	2586700	1251800	1605200	1795600	1681400		1527900	764800	2414500	472210	1842000		1765900	1592400	1366500
CTNND1	95048	106880	75044	97538	77328	89353	73263	107770		26767	19630	40969	30554	21308		29098	61569	45847
CTNND2	437700	418120	348950	546800	400010	393470	495840	463580		318820	280820	231920	107620	348440		117760	291180	318670
CTPS1	0	11128	-1	0	6833.2	76546	-1	18885		15413	29830	37107	-1	0		0	0	0
CTSB	167870	214520	135700	246080	227110	302050	311310	129470		57017	60707	-1	-1	136990		66659	73323	334960
CTSD	9460000	13300000	8480000	11300000	8370000	10100000	9030000	10800000		13300000	12900000	8030000	7250000	9860000		5190000	4500000	7440000
CTTN	12485	247850	755030	114040	302240	282500	217800	128030		378910	205100	159550	139770	219990		201000	242150	92391
CUL1	16466	18981	0	3830.2	6988	5618.6	6600.8	6755.7		12979	0	23971	0	5852.8		39735	0	0
CUL2	5225.5	0	0	16660	12606	0	-1	14184		14001	0	0	0	9651.6		-1	0	-1
CUL3	120120	18301	181230	50794	79307	119740	230610	78204		144240	89582	97277	37827	59243		71832	59217	5540.4
CUL4A	-1	20213	17410	0	28686	16740	21558	16221		23811	46094	0	0	0		0	0	0
CUL4B	-1	17687	15234	19906	21279	14648	18864	14194		30932	47242	0	-1	19826		0	0	0
CUL5	25772	0	-1	8707.6	35403	27502	0	0		34612	0	0	0	0		0	0	0
CXADR	138850	0	4291.5	0	233940	55643	0	50480		86003	0	-1	-1	0		0	0	0
CYB5B	979690	100250	101320	56332	1282500	92798	227020	165730		234930	68514	37383	-1	19233		0	46629	0
CYB5R1	1114500	479300	324940	400520	1230400	1762700	463080	500800		816300	677590	358700	226630	829220		396390	411750	834580
CYB5R3	2020700	2180000	1729000	2190800	2190300	3162700	2409000	903990		2294300	1908400	1830500	1414400	1833100		1811500	1849300	2385600
CYBRD1	170040	76510	-1	66978	272930	103920	730480	-1		447920	0	339000	0	-1		401090	0	267380
CYC1	6708100	6323300	4565400	6009400	8945200	6371700	8915100	8733400		3780500	3855000	4746200	4510600	4987300		5210300	4259700	6653700
CYCS	27600000	16500000	15000000	9030000	18200000	10100000	14100000	24600000		12600000	6800000	13800000	4030000	9980000		4860000	17300000	7070000
CYFIP1	351450	561560	505410	579870	552160	657520	858750	534800		628410	365180	631370	696420	621710		682420	565430	548070
CYFIP2	771220	719940	622730	683760	973790	846720	1255400	638460		764460	481380	790660	1023500	927760		1144400	707400	672360
CYLD	13975	0	0	0	2663.6	0	0	0		0	0	-1	0	0		0	0	0
D2HGDH	41098	5091.4	3584.6	0	55113	40641	36185	-1		0	0	-1	-1	3573.6		0	-1	0
DAAM2	0	19061	36446	65752	9705.4	0	0	0		926880	39926	0	0	51415		0	41277	0
DAB2IP	41907	0	32157	0	0	0	36397	0		25797	4522.4	31079	0	0		0	6930.8	23855
DAK	18255	11828	21111	161370	13207	27453	18949	16829		14178	24864	28055	32181	23100		46551	30241	0
DARS	448670	421240	287230	546050	277570	342540	191030	196910		432480	158070	449810	190240	555220		382180	379430	287930
DARS2	0	23891	-1	0	16711	0	21396	34119		0	0	-1	-1	11265		15214	0	55245
DBN1	202600	306310	225500	378530	438430	241070	408740	299800		595380	125640	414740	263970	400950		318130	361970	304650
DBNL	738640	833090	602510	690990	628030	619680	645470	599800		824380	708370	1007800	670600	729410		317650	806880	433410
DBT	233100	151110	131260	62685	532040	124150	400630	182670		162510	248960	117000	260970	285090		285140	146980	215310
DCAKD	-1	36497	0	24254	27945	160790	-1	-1		-1	-1	-1	0	2922.6		0	0	0
DCD	-1	-1	-1	-1	0	-1	-1	445940		645540	-1	264660	-1	-1		-1	0	0
DCLK1	1450100	1384000	927600	1030200	1286400	1545100	1429400	1117700		1538300	1099100	1413300	880890	1194900		1795800	1313500	1435800
DCLK2	190980	1774300	301960	305400	363390	283620	495440	378640		388700	154160	378550	202560	351890		166350	365750	113770
DCTN1	736200	489940	889720	464720	816480	643240	550540	851440		963520	444690	565580	381690	626570		974700	536460	854180
DCTN2	887590	1774700	2323100	922120	2550800	1169500	2049600	854380		1884400	1286500	1564900	1827800	1274800		193480	1421400	212240
DCTN4	462330	242850	157620	202990	295230	255800	308860	145120		411100	287800	248290	76271	162880		322400	161360	428890
DCTN5	97931	0	223770	146860	150700	30261	0	252820		79546	236300	66880	-1	221940		0	47974	133490
DCXR	663680	607810	658450	863100	832180	968840	819280	1060800		1414400	1226300	308820	387860	850280		191490	564710	401540
DDAH1	5350000	3310000	6700000	13200000	5690000	4570000	8490000	2170000		6130000	5020000	7310000	452000	6630000		5240000	4230000	4980000
DDAH2	674070	32906	1210900	1331300	768710	183050	1210700	877960		838620	29317	197230	76174	1021600		703660	1171000	631350
DDB1	152010	100570	88128	15887	206310	145560	252720	80873		228990	154340	123890	15106	44592		69913	44515	92451
DDOST	151100	220930	108270	50105	219990	73940	9790.8	73048		45984	-1	85912	9822.5	286300		0	148660	39096
DDRGK1	84384	50432	75698	113340	12725	54673	95892	72559		107530	89295	0	27039	71459		65082	66436	-1
DDT	-1	0	936910	437850	500330	0	0	-1		0	0	162690	0	-1		90235	92656	-1
DDX1	479750	173630	270500	67974	194420	368500	184050	114060		275430	117580	341530	108380	38397		58150	154550	154540
DDX17	293510	297690	210690	95088	119910	168480	293240	105770		427960	72973	80249	65874	147870		192150	9767.2	249230
DDX19A	20540	0	66776	15136	16047	10325	8570.9	98308		111450	9279	173380	0	7262.1		-1	4094.2	48280
DDX39B	172250	1440900	115380	394110	157230	84246	29460	2314700		441540	22366	231880	322640	338160		131740	111960	350720
DDX3X	102800	111490	69899	101890	127930	125610	75387	45111		111500	0	86312	58393	15977		84175	67223	117700
DDX5	268890	220610	168050	52789	0	108980	195970	61559		283730	0	0	71520	105730		181550	0	196850
DDX6	491140	338860	183590	335990	377010	66204	329240	117210		248640	18992	128610	31355	225920		146440	260780	199050
DECR1	2118100	1712100	1422100	1887500	2060300	2111600	1854000	2418300		1966100	1252600	545930	321020	1476800		1494200	1384900	1547300
DENR	155310	92897	124670	0	173440	102990	142890	159410		244950	238640	148820	208340	136240		127950	601630	0
DFFA	0	0	-1	54209	-1	-1	-1	-1		0	-1	-1	-1	0		-1	68703	0
DFNA5	-1	18747	16620	32403	22830	24091	33568	13061		37328	24176	3659.3	38182	15103		-1	-1	-1
DGKB	81837	74579	5444.7	0	150550	0	154090	2517.3		31643	0	22889	0	0		88424	0	0
DGKE	29457	21699	15442	23906	26854	0	0	0		12489	0	20272	34940	0		0	-1	0
DGKI	10874	9718.7	0	0	15994	13818	10601	0		2070.6	0	10836	0	10670		0	0	0
DGKQ	0	7067.4	0	0	6026.8	-1	1033.2	8022.1		8799.6	0	0	0	10010		6445.5	0	10956
DGKZ	46005	19313	2933.1	5958.9	10614	11727	20693	8976.6		12866	0	35505	-1	9602.7		44780	7863.5	14374
DHCR7	38150	61249	47723	0	28106	35057	-1	-1		23126	29913	37285	34535	8866.6		70524	0	0
DHRS1	60812	0	0	0	0	0	0	45126		0	0	-1	-1	0		0	0	0
DHRS7	438820	151730	154210	97066	437000	625560	353980	290300		206700	49754	143480	114110	135440		267170	108030	115780
DHRS7B	35141	23231	-1	-1	29711	70758	17608	33756		-1	0	-1	0	-1		-1	19640	0
DHX30	0	28276	18118	0	13841	16203	13931	0		14666	-1	0	16848	13805		0	0	15493
DHX9	26982	9009.2	0	1251	2668.2	12469	7046.1	0		57525	7315.9	0	27952	8252.5		0	0	4547.7
DIAPH1	3191.2	0	0	0	11111	0	6670	0		0	0	0	0	9024.1		0	0	0
DIP2B	67317	80555	180530	10262	36680	137140	44203	84486		172910	114410	65077	16156	41049		51292	25635	19883
DIP2C	26984	22533	0	0	14323	22267	14939	25356		23968	0	16472	28484	50649		10634	0	0
DIRAS1	336480	102540	167910	243550	268930	279990	438110	385360		357220	97813	0	117890	415420		190940	135770	42334
DIRAS2	787090	519630	399260	788680	575530	610310	576050	842110		629980	859300	523110	1090300	667900		852080	498140	486460
DKK3	44695	76953	85496	68404	115510	127140	100390	70954		212050	83593	101460	-1	59507		114480	139600	119540
DLAT	5966700	4434100	4015600	2560600	5089400	7936100	8708200	6576600		4616700	2567000	3154600	5492900	4096900		3163100	2750600	3815600
DLD	5831000	4269500	4142000	2990500	9731100	4349700	7023100	6994400		3187000	3073800	3368000	4177500	2670200		4257900	3236300	6751400
DLG1	404410	486390	203750	34420	675360	433320	586320	614760		429410	288340	85856	0	455940		693430	464780	711880
DLG2	710130	677580	341200	313950	825060	379840	826400	603740		669160	406860	356320	175470	551650		690430	642280	747790
DLG3	94740	28148	-1	32627	17951	43932	72053	0		28103	0	0	-1	63816		57028	0	0
DLG4	3420300	3395200	1671500	978690	3228400	1943000	3557200	2438400		2865400	1328000	2297600	1172700	2498300		2043400	2204300	2658000
DLGAP1	87518	130380	156220	74045	234890	264090	253020	205680		30746	90648	139570	212160	28891		93851	52157	34897
DLGAP2	24131	-1	0	0	5364.4	9754.4	5445.4	993.92		14376	0	6732.9	0	0		2921.8	6597.5	0
DLGAP3	74433	38722	26332	0	71752	83092	122630	29940		36189	21107	45692	35574	52031		155570	46219	120470
DLGAP4	0	0	0	0	0	0	0	0		25909	0	9827.4	0	0		0	0	0
DLST	5124800	3918400	3229200	2590100	5606800	5091200	5874800	7088000		3977100	4026300	2536700	4284600	2892300		3383300	2628700	4519300
DMD	0	2478.9	0	8102.9	2667.8	1175.4	0	4060.2		1451.2	4662.1	0	2942.6	0		0	2840.9	0
DMTN	378460	598500	2884200	556320	1618400	3954500	1082100	2121700		627520	4412200	1118900	1050200	3621900		307900	692890	207100
DMWD	81968	18438	0	0	0	66180	35092	62567		26996	14880	38690	0	69217		91882	26967	59334
DMXL1	0	2990.3	0	0	0	515.12	38201	0		-1	0	0	0	338.82		0	0	23877
DMXL2	508670	431980	225380	192190	513630	417180	600690	475360		365740	244330	336910	343370	354130		410530	225160	369920
DNAJA1	628280	733780	480490	579580	431740	405230	613040	74164		623700	202740	670940	51226	240400		399120	569710	761600
DNAJA2	889160	991170	543380	163480	418970	913470	115600	493630		328730	430240	664560	698600	153060		48185	71364	145710
DNAJA3	0	201980	117210	209140	12926	253250	170050	216830		178270	0	125160	0	0		158950	210190	164310
DNAJA4	192550	117610	69041	0	75052	208820	163490	0		185580	0	147420	0	198150		119410	0	24487
DNAJB1	252810	189600	58248	107350	72775	369500	408410	148020		544060	135180	196980	500440	120070		170260	457360	57236
DNAJB2	1114200	573080	676780	636340	623530	1067300	1324300	1348400		1035200	900950	886230	335880	904180		917780	765950	937040
DNAJB4	212690	226610	83879	0	117100	244950	173570	133900		418780	27811	110500	0	80725		2489900	196650	109120
DNAJB6	683980	489380	556770	652940	388870	960260	1049300	581190		611660	575720	554260	65866	413590		434090	388380	536300
DNAJC11	718640	295500	488990	58826	533090	636590	801640	468000		448690	75481	464640	27488	203280		390140	36481	370690
DNAJC13	2227.1	0	837.03	1045.8	8322.7	4356.9	2464.9	0		2134.6	0	1759.2	0	0		1933.2	0	3825.4
DNAJC19	713790	468340	501780	191860	345070	397170	929930	1150700		630230	278320	558600	0	296800		336990	472400	620380
DNAJC5	17300000	5750000	4190000	4980000	10800000	9750000	10900000	8290000		11800000	3610000	4700000	1560000	4580000		10200000	3300000	10800000
DNAJC6	1222100	1005600	953600	578440	1300100	578150	1132800	874630		1225500	885240	978720	739690	1028300		977180	505640	1139700
DNASE1L1	0	0	-1	0	-1	0	-1	-1		-1	-1	-1	-1	0		0	0	-1
DNM1	23700000	19700000	14900000	17300000	20900000	21400000	24100000	19800000		23100000	13000000	18600000	18500000	18100000		22400000	13100000	19800000
DNM1L	1268500	1024700	907590	1070800	1359500	549570	826620	1168700		1248000	1250200	1542400	985830	1316500		1244200	1203500	1329000
DNM2	5310000	4280000	5230000	7690000	4550000	7820000	8260000	6620000		11500000	5360000	6190000	8410000	4560000		5900000	3330000	4540000
DNM3	7350000	3880000	2320000	5100000	6970000	4050000	5350000	5230000		10200000	3060000	4290000	3950000	6110000		7790000	4970000	6270000
DOC2A	115570	34352	30217	14045	146570	22267	30922	0		47472	0	103310	0	110260		81004	67289	101320
DOCK3	-1	0	0	0	5348	3820	5071.7	0		0	0	2985.1	0	0		3955.7	0	0
DOCK4	1616.3	2431.5	2693	1455.6	2710.7	6054.3	0	8879.4		3291.9	3681.1	2772.6	2759.7	3330.9		0	0	0
DPM1	43090	45158	41208	0	43285	93470	74965	18978		45863	0	25113	-1	10758		-1	-1	-1
DPP10	1379400	744100	654150	524210	1067800	1064400	815570	775090		779870	430330	674540	529680	593910		422050	561570	631860
DPP6	3236000	1962900	1619400	1165000	3173100	2631400	2993700	2472200		2004700	1529500	2216500	2142100	1805500		1396400	1309900	2048600
DPYSL2	87800000	76300000	107000000	105000000	101000000	73900000	86600000	91500000		111000000	108000000	100000000	92500000	92300000		102000000	96100000	91100000
DPYSL3	12200000	9650000	12900000	16200000	13300000	12400000	12800000	10900000		19100000	17200000	11400000	11100000	13300000		6960000	13600000	8280000
DPYSL4	947690	737400	944010	300540	1257600	131150	618850	922670		754150	631250	1383700	499280	1081400		918220	741900	599380
DPYSL5	697880	677100	1490600	749140	1117100	591730	482030	1234000		1060400	1693300	833270	565020	475540		453050	772140	934910
DRG2	0	68060	-1	59187	43115	40759	0	-1		3219.2	0	12026	-1	68135		0	51002	0
DSC1	-1	23890	54666	0	132910	0	-1	0		99916	14418	128470	0	51257		0	0	0
DSC3	0	0	0	0	0	0	0	0		0	8751.9	36934	-1	7726.4		0	0	0
DSCR3	28149	0	0	0	7170	9593.8	0	7195.6		9850.1	-1	0	0	-1		12408	-1	133640
DSG1	0	79478	83675	0	650500	11339	29549	108480		98648	63746	531770	0	166830		0	53423	274320
DSP	0	68549	96836	0	113190	3393.7	16331	95822		106340	45295	972790	0	216140		0	31807	30882
DST	14596	9182.9	6933.4	19744	16776	17468	13667	14418		19089	10555	15732	1702.3	12437		3980.2	9059	6639.1
DSTN	3010000	6223400	4067600	5028200	1629100	3536700	4161200	4535000		3765900	925570	6273700	2042500	5819000		3111500	6412600	5359800
DTD1	176390	480810	550300	258030	477460	437380	963790	658140		752430	1110500	579900	531820	603940		611200	1388100	4433500
DTNA	57895	64862	36319	292770	21222	0	31769	29605		112140	243530	14817	0	76785		61527	104870	9212.6
DTX3	84803	55538	17473	0	41040	39526	29406	0		19716	18427	0	-1	0		25291	0	29780
DUSP3	764320	1353700	332220	666210	344540	244530	223440	458170		1282600	1037400	2234700	339980	2376000		242880	1169900	130400
DUT	-1	116740	127180	121980	56916	56832	225700	201040		19823	-1	32893	-1	92123		0	110840	146820
DYNC1H1	2353200	2062600	2041800	2157200	2200200	2690600	2247900	1725400		4270500	1836900	2487400	1714000	2500300		2168200	2186700	2021100
DYNC1I1	1225600	1456300	1507600	1014000	1269300	1557600	1670300	1504800		1226400	1125600	1404900	500120	1538300		1462900	1551600	1586100
DYNC1I2	139230	316300	562470	492670	367420	237770	146530	266620		574250	618560	204520	356830	313200		307340	474110	155150
DYNC1LI1	196820	211470	300600	47151	189110	602270	413970	160110		433580	265210	378420	182320	367320		203030	220450	258880
DYNC1LI2	571250	583150	361450	593930	490960	353780	607560	493710		799500	190650	310790	394570	676690		160150	522260	303920
DYNLL1	3202100	2759300	1444500	1824000	1887100	1033100	1941300	1476800		1577900	127170	2276600	676580	1746500		-1	2016900	-1
DYNLL2	3645500	2615900	1240200	1453600	2987600	768120	2752200	2225000		1645800	84270	2252500	258100	1354200		-1	1645700	0
DYNLRB1	165780	645290	700320	145120	580550	679670	788490	0		630990	-1	323360	0	432000		430260	326840	462090
DYNLT3	292050	1200800	240990	-1	347000	1098600	177480	970350		149850	-1	129530	-1	0		382970	0	934660
EARS2	0	45304	23079	0	15849	26958	7808.7	-1		76364	0	12813	-1	18743		44634	0	27154
ECH1	1266300	417460	782860	355730	1234400	1520400	1735400	1769900		1259400	938050	553650	729660	955070		453240	798590	1340000
ECHDC1	122290	35860	38931	129350	16030	68783	0	0		166800	-1	18655	-1	0		0	-1	-1
ECHS1	3177200	2138300	3130400	1513900	4714400	3418800	3357800	3556800		1410600	1986100	2089800	2005200	1723500		1564800	1920800	2529000
ECI1	0	0	0	0	148840	40063	73138	67934		0	0	0	38762	0		-1	0	0
ECI2	114080	121710	59486	46601	140030	71517	95689	118450		60203	39134	36528	53393	84206		0	132420	47460
ECM29	0	0	0	0	7309.1	0	1039.2	0		0	0	0	0	0		5329.1	0	0
ECSIT	28413	19440	23820	0	37069	29106	17158	-1		0	-1	14303	-1	0		-1	16810	0
EDC4	0	4806.4	0	0	0	-1	0	0		2754.3	0	0	0	0		0	0	50966
EDIL3	-1	4754.7	107390	0	0	22375	34081	11556		23877	33496	0	12176	32921		141380	26077	20681
EEA1	64465	2514.4	59618	9485	63966	27816	40133	48834		26931	71280	10933	0	43559		5427.3	12186	4778.4
EEF1A1P5	26800000	32300000	27200000	44200000	28900000	21500000	32100000	21900000		21800000	23400000	25800000	28800000	31300000		16300000	37400000	22100000
EEF1A2	24800000	29100000	24600000	37700000	25500000	18100000	28300000	19400000		16900000	20400000	22200000	23200000	28200000		12600000	33000000	18000000
EEF1B2	1459700	840530	505870	1027900	1182300	1226700	1416500	387550		1513400	1236700	405320	-1	1216200		0	1162800	0
EEF1D	321700	67234	323360	1154400	1066100	72196	1291100	225330		523160	211850	193480	25204	1352900		128780	303190	283200
EEF1G	2166000	1840200	1850900	1284800	2849000	1919600	3242500	2011700		1654700	1056600	1277900	473820	1570600		1933800	2000600	1860400
EEF2	704250	952750	689310	1350300	777050	599030	624910	504140		714240	411660	1097600	546040	1088300		446280	911050	767200
EEFSEC	11423	25416	16818	18667	13300	0	19956	22213		0	16669	0	0	22763		0	26056	0
EFHD2	2988400	1085100	2074800	1330400	2375500	1658700	1361100	2580600		2071900	2672100	1317100	1174200	1318700		771040	3999200	1012700
EFR3A	68611	49216	0	0	0	48930	79990	60292		0	0	19487	0	48710		0	0	68988
EFR3B	236320	79645	35844	36108	124870	51330	154230	126900		40622	-1	20393	40287	41174		118950	31851	146500
EGFR	4738	0	10880	5352.7	13386	0	0	0		0	0	0	0	0		0	-1	0
EGLN1	14701	8080.2	0	20290	0	0	53998	0		16184	0	24367	0	19125		0	0	29199
EHD1	1403600	1253400	568920	1236300	1956400	738300	1036400	735320		1379300	392940	1326400	835220	1279600		885810	1066700	1182800
EHD3	3131400	2737200	1933100	2884900	3849200	2164800	3180600	2601000		3511000	1952500	4078000	3060400	3470300		2887300	2429500	2400200
EHD4	77887	424440	69772	279860	541860	81081	425700	170840		438020	76088	0	0	182010		0	0	0
EIF1AX	0	0	-1	0	23310	0	0	-1		-1	148530	-1	-1	-1		0	-1	0
EIF2A	0	0	0	241190	29317	23171	9844	0		6099	0	191700	0	18605		-1	0	0
EIF2AK2	17366	55036	0	29402	9911.1	-1	0	0		29503	0	0	5189.5	0		23975	22851	45637
EIF2B4	0	32986	23727	0	10476	29320	29016	0		0	27208	0	0	0		0	0	0
EIF2S1	248960	214710	96468	237650	235560	262270	368150	155450		432100	256700	271960	175770	284760		117170	218120	99783
EIF2S2	-1	0	0	0	0	0	0	-1		31496	3758.5	0	0	0		0	0	0
EIF2S3	105640	208110	120750	147040	61413	204230	380640	190870		207060	441660	100150	16210	155890		132220	502380	285190
EIF3A	25159	19285	2468.9	34921	48449	7915.9	45815	7106.8		46176	16414	6968.9	0	19353		34563	27887	18400
EIF3B	26738	21776	0	29931	21511	0	22776	0		58149	0	9185	0	0		0	31346	19542
EIF3CL	35055	25941	61303	66046	41580	38563	24382	24294		52938	12140	9327.2	0	34796		16654	32100	0
EIF3D	23619	4980.1	18090	23747	50054	23962	31946	0		20832	20403	11859	-1	15723		10648	18738	0
EIF3E	-1	0	-1	0	4869.5	34469	48154	34534		70409	46452	25970	-1	34923		0	0	0
EIF3F	0	72375	42720	79389	108280	0	0	0		82454	-1	-1	0	60566		0	0	0
EIF3I	17229	59250	34346	55626	24108	26091	38678	57809		3768.8	34030	28246	0	0		0	0	-1
EIF3J	121190	75825	166910	0	47068	40198	102760	217790		178080	75472	40754	60757	60279		88187	25954	0
EIF3L	67865	18993	51108	34839	35444	26644	35729	54224		60111	23598	37947	0	44900		17108	33439	29942
EIF3M	11812	18248	7766.9	11403	15228	14692	0	7573.2		18170	10401	8275.7	16045	11939		25246	6873.7	0
EIF4A1	2082300	2314100	1855600	2449000	1661500	1293700	1091600	1705700		2079900	1397900	1761700	2033700	2483800		1762500	2165700	1690400
EIF4A2	3130900	2460500	2056600	3117400	2076500	1430700	1430500	1853300		2383500	1390800	2539300	2142400	2364800		2285700	2566400	2468500
EIF4A3	0	518030	0	0	0	0	0	0		0	86924	0	0	0		481960	0	521430
EIF4B	176990	37880	189180	4966.9	63262	35546	159780	9951.8		106780	263530	91247	0	116820		78922	586990	0
EIF4E	0	0	0	-1	232730	55545	57842	0		-1	0	115220	0	221690		131930	-1	0
EIF4G1	31212	15125	0	88019	12416	6969.3	14127	7569.6		0	8629	0	-1	18934		12712	0	0
EIF4G2	29059	34392	5466.2	38629	26715	7529.8	6954	6913.7		58791	0	21873	0	37033		33693	21860	22632
EIF4H	109820	506240	104870	483240	414710	277620	164830	20562		163880	16349	451670	0	544710		360530	286840	183100
EIF5	69111	274040	256190	349650	174880	65664	96107	209530		253500	89257	223500	104300	403100		50562	479150	35444
EIF5A	404550	1530500	645030	1110100	2180500	1199500	280820	333630		614690	259320	1669200	401250	2530000		940840	3326200	889900
EIF5A2	376290	1063800	509770	969750	1715300	0	0	0		0	0	1187000	0	1989600		803490	2653200	0
EIF6	149930	0	143900	-1	7334.4	0	49374	0		26156	30225	8240.4	-1	-1		0	0	35826
ELAVL1	131900	-1	0	0	123860	222170	177400	0		326290	146490	93967	180550	140330		106720	0	127210
ELAVL2	480380	184980	277320	19916	170180	177500	371590	209130		348020	0	86647	-1	188450		141340	0	242090
ELAVL3	650690	199750	371730	129620	243990	380280	403560	251300		446750	247510	195040	-1	0		84195	129090	364310
ELAVL4	640500	225350	292350	134350	244740	344060	508730	241810		390460	223940	176460	-1	0		121150	116800	379990
ELMO1	45792	78259	96105	39624	37249	52272	11093	0		59036	8080	9678.4	49261	33567		59390	62209	22320
ELMO2	-1	46923	42719	10241	14331	5932.5	0	0		632560	0	0	50407	2156.1		38417	29779	22839
ELN	-1	-1	-1	-1	-1	-1	-1	-1		0	0	0	0	-1		3983200	-1	-1
EMC1	69572	61494	29100	8983.8	104060	46007	66256	9130.3		32063	33532	0	40441	25526		25979	45732	0
EMC2	173310	55420	51012	91073	58037	163020	163920	63066		119650	54082	67797	97748	59560		-1	53869	166080
EMD	0	373900	143770	126380	136910	210770	198730	183090		16147	121070	155590	256170	109410		45925	33852	71499
ENAH	102010	5431.9	17907	6526.9	20716	0	6036.8	8605.4		14769	0	21501	-1	4430.6		48643	12150	0
ENDOD1	732370	837670	928040	897980	724620	1084300	471610	409300		635400	1022400	675270	1091400	875880		1232400	1355400	858880
ENO1	13700000	22000000	19300000	27200000	21600000	14400000	25200000	15200000		18100000	21800000	21800000	16100000	18300000		26400000	17300000	15900000
ENO2	10800000	8360000	16900000	11000000	20200000	6000000	16500000	11100000		9340000	13700000	13600000	8670000	13400000		11700000	16700000	7180000
ENO3	1385000	0	6034800	4330600	2862800	3725300	0	3882400		3515000	0	1924000	3273200	4685700		2948500	6614900	0
ENOPH1	222270	198520	103390	644390	376350	347080	50067	-1		97211	39914	251700	193380	139760		161360	720700	80808
ENPP6	80611	195430	552520	280140	119360	484860	0	73421		139890	359660	155180	284690	232410		176560	139900	459170
ENSA	241980	179760	306420	168540	341100	117370	266340	520520		295360	532350	314250	0	252140		159650	336560	0
ENTPD2	3913.6	156380	-1	670830	141310	0	4666.5	-1		9465.6	0	44376	-1	33680		54805	32905	94316
ENTPD3	25921	8614.8	8319.7	12834	0	22926	33851	19694		46045	9177.8	0	18081	16736		0	0	0
EPB41	0	-1	0	0	0	220620	291500	166300		21691	0	156460	0	0		282620	0	0
EPB41L1	2558000	2623300	2261800	2065800	3157000	1956500	2619800	2201900		2139700	888350	2715900	1703600	2183700		2653700	2011900	2473400
EPB41L2	573940	334410	327850	1512700	1423200	1041000	1062300	592960		1398700	1004600	1163000	909520	1262500		795530	1114200	1305800
EPB41L3	4771000	4933300	4395500	4068500	6872700	4961200	5214200	4433600		6582000	3329500	5740400	3267600	5518200		6764500	6367500	6593600
EPB42	-1	11929	0	-1	10914	0	0	0		51818	21805	7228.1	0	0		25199	18113	15652
EPDR1	1512100	1199000	1213600	812210	1249400	904660	1365200	1247300		129850	904010	862400	-1	921710		-1	928420	125220
EPHA4	369900	297130	227180	117140	325500	191820	463690	202200		242700	177180	416170	127210	188670		168960	329360	255880
EPHA5	66039	0	43708	0	0	47897	79415	0		0	0	0	0	0		0	0	0
EPHB2	2897	0	82729	34065	0	30275	111060	0		70450	0	131290	975.24	45585		88714	0	95790
EPHB6	0	0	0	0	4100.7	0	4488.9	10857		0	0	0	0	0		-1	-1	0
EPHX1	1318000	637340	922300	2465400	1928200	1931800	1137600	353710		1208900	343290	926870	231270	928040		1592400	1157500	751310
EPN1	824950	334110	455240	426360	1042900	551350	50425	186470		1027400	153280	416810	317130	385670		0	521670	52783
EPN2	14258	12387	32174	28430	32139	16727	0	0		0	0	13730	0	0		25285	0	0
EPRS	75235	86643	16639	44091	55564	48466	95886	44706		114560	36610	31378	40796	31332		69252	18771	72546
EPS15	11043	7086.6	30344	27004	11853	0	0	5240		19528	14999	15790	17453	27912		6614.1	14073	0
EPS15L1	192750	151810	59781	162700	342280	249600	256820	153010		232560	64772	103550	36339	210320		0	62565	0
EPT1	582610	329430	320860	71065	551040	303110	330090	343440		31089	198380	258530	469070	183540		384970	199120	597180
ERC2	116390	112720	0	0	30597	47012	144110	5894.6		57558	0	20674	0	59430		0	30612	-1
ERI3	60015	0	45271	0	23379	-1	-1	0		-1	-1	-1	-1	0		42509	0	-1
ERLIN2	0	166890	153050	222520	242850	357160	143690	33411		264980	0	0	0	37118		56760	428470	140190
ERMN	137250	175740	346780	153220	238750	473870	-1	81770		619470	304710	20520	215150	135570		0	0	-1
ERO1L	150350	9710.6	32151	0	161790	169110	332070	62649		54129	45091	47082	65585	44723		-1	41227	41121
ERP29	773810	918950	1202400	573680	914770	499210	911560	1085400		888210	250450	1305900	192860	793140		829940	859810	1247600
ERP44	70054	-1	366960	-1	0	-1	322680	-1		-1	0	0	321770	-1		-1	561910	235030
ESD	251970	656900	966110	1197400	888130	490940	867620	380520		319180	95378	855740	211320	609950		669580	858610	332000
ESYT1	149800	109250	244780	167640	251080	183070	173900	171810		100340	132670	193310	40331	239420		164500	90648	94351
ESYT2	312920	145530	2517.6	108830	138150	212340	146230	89786		264880	0	7387.4	0	157450		45988	18592	-1
ETF1	112990	20837	-1	27497	28045	36429	1702.7	45287		130220	40716	51247	71290	8604.8		123630	8541.2	68766
ETFA	1153600	535240	978100	465070	1347000	1085700	870530	1155500		997350	327720	455290	374660	397960		525600	281350	1226800
ETFB	2066000	1350300	2680700	2327700	1521300	1822000	2689600	1633600		2259500	597450	853890	959120	1282700		1189400	1347100	1190500
ETFDH	354210	177500	318420	139480	249100	505350	308560	342050		177970	147570	145360	179520	211930		20588	157770	179820
EVL	113290	8759.2	0	0	41591	14926	0	0		36859	0	3247	0	3466.9		97555	0	0
EWSR1	125690	80353	66471	89204	84813	163830	129230	124770		175430	114100	43226	144510	113940		15673	72112	15731
EXOC1	46294	63634	44807	36227	49372	79348	51843	55212		37815	61724	70185	70850	93218		19795	41108	0
EXOC2	0	0	38007	19557	30299	40861	23132	13290		38537	51871	24753	13840	0		42423	0	0
EXOC3	66782	11361	0	0	50403	490070	16229	0		15797	189960	0	0	429430		49249	0	0
EXOC4	67187	56469	54810	32170	65021	10373	13270	100780		19719	64088	46240	62310	41635		61095	44773	66178
EXOC5	21120	4994.6	19812	22024	18099	75335	87579	29789		42043	0	2907.6	70344	12466		4895	12773	47988
EXOC6B	2402.2	30538	24792	26272	28092	52099	60085	45612		22350	0	26817	41460	20419		45538	16023	35180
EXOC7	8063	16093	0	23875	86844	45798	87904	0		19564	0	46276	20532	55572		25755	44430	0
EXOC8	59501	45942	37409	34355	32129	40059	48766	41976		62587	37137	7493.7	12633	17152		21383	38212	32302
EXOG	46037	83052	94879	60144	151890	91979	93163	168050		136950	57579	40553	86038	66065		137900	0	149550
EZR	1014200	1139900	1154500	2760200	1183000	796610	1275600	695070		1302600	1758800	1447100	980050	1101600		1034100	1370200	871810
F3	5994.9	158250	0	428030	220730	0	0	-1		0	-1	138790	-1	-1		0	114160	-1
F8A1	71572	33427	49298	94317	31700	25825	60499	118660		76182	80497	0	126720	57610		0	67060	0
FAAH	10606	59920	13731	0	12592	35441	24624	25756		20442	0	28999	96854	18390		39350	12157	38825
FABP3	971740	780330	2751900	472830	1557900	1226300	1877100	842280		325430	1375000	1319800	175110	642440		462250	2194400	329420
FABP5	308930	1003100	495670	1750700	116230	242430	815820	0		473400	508360	1239400	61125	763350		342000	1542100	360800
FABP7	9970000	8320000	14800	6930000	10100000	-1	12300000	0		6890000	601000	7100000	87100	7520000		0	122000	241000
FAF2	147940	145000	39689	52840	171950	94049	109030	147680		50214	33675	84743	92204	65127		25789	63141	60603
FAHD1	833860	281960	434870	213160	641530	213680	1033800	1293200		255490	226870	197280	433510	87204		281130	178120	543550
FAHD2A	77752	215690	118380	289320	598080	467080	431690	145310		225440	0	71799	99462	197170		47499	160270	101190
FAHD2B	0	230070	112150	308610	362230	480400	447810	136020		106840	0	0	106090	197290		50665	170960	-1
FAIM2	1458200	384560	499850	328920	838960	1078300	1454800	1687200		683750	1055300	665370	1138700	930120		763780	1212400	1645400
FAM120A	47507	30738	0	16778	22164	19767	59326	10253		38464	5393.4	1918.8	3782.4	24939		0	1232.7	7747
FAM126B	209630	51675	38156	44890	107260	0	218450	86964		55894	43322	44100	-1	119280		125890	91588	67255
FAM131B	200310	0	0	-1	69340	0	25092	441280		20264	-1	52382	100600	0		0	32269	65737
FAM134A	0	-1	0	0	180040	0	0	-1		15865	0	0	-1	0		0	22883	0
FAM162A	2731300	2752700	994260	1379200	3835400	1472600	1837800	1607800		1903000	399910	1393500	0	247520		0	1512500	0
FAM171A1	20242	27704	0	35059	0	35464	32689	4197.9		25501	38023	50802	0	33871		30223	45591	0
FAM171A2	102170	46126	29292	0	101630	120220	76505	44296		33393	16126	75035	19603	31363		61282	136260	31240
FAM171B	84479	55129	50487	55161	79430	58077	51917	49433		12842	23719	76307	0	107340		36497	51719	18847
FAM210B	28458	10055	12003	17403	50262	35215	33205	31483		19045	0	85730	-1	12021		0	0	0
FAM213A	1036200	619980	19801	1079100	2428600	2985400	1461900	83395		847880	457740	154670	842050	605190		1086100	480110	640520
FAM213B	64603	130010	151410	0	148430	132380	189360	0		-1	133970	227660	-1	202020		0	171090	-1
FAM21A	0	4250.5	5840	0	9653.5	0	5486.1	0		7137.3	8020	0	0	0		0	2450.9	0
FAM3C	2922000	0	-1	0	0	0	71998	84097		-1	-1	-1	-1	-1		0	0	0
FAM45B	0	0	-1	0	0	0	0	0		63862	37490	30213	0	75325		0	0	0
FAM49A	624440	429240	165270	345750	708650	198810	124390	513040		555620	286140	414680	405510	357280		463320	323460	627210
FAM49B	598230	253460	224500	202560	554600	136020	284010	493790		460770	192630	196500	215730	287060		411900	101220	704610
FAM63A	0	-1	0	54876	0	0	0	-1		0	80691	48929	0	61476		-1	68738	0
FAM81A	33151	0	-1	0	0	0	-1	0		-1	0	0	-1	0		-1	-1	0
FAM98A	18726	31877	20306	22217	12243	16147	14889	0		21731	13832	0	-1	60454		0	50786	0
FAM98B	56196	58434	71177	0	59992	58967	137500	51109		85633	80956	0	45176	30465		26344	0	0
FARP1	96219	8004.2	6570.7	106240	126820	48455	61562	61399		20795	21554	35003	61287	39891		53401	84788	84710
FARSA	2021300	1245900	325340	97631	711410	1174500	1010400	888830		699470	418920	382120	522190	1110300		387130	515470	823860
FARSB	1233500	1032400	993540	229490	530190	812520	1087500	1123200		802330	889500	953350	901870	913460		534670	570270	787990
FASN	241850	625710	440200	755140	371750	184910	312970	145360		552690	564950	864050	375820	840590		610610	531370	352590
FBXL16	80122	41978	22328	0	37578	0	68339	-1		0	0	13656	10630	38020		0	-1	48509
FBXL18	0	0	243250	2153.4	0	1311.9	0	0		2792	0	-1	-1	13329		0	420080	16959
FBXO2	1598300	1846800	2255600	3105200	1484200	1878200	2362800	1643900		2639600	2055200	3597300	1093400	2803400		3295500	3989800	1370200
FBXO41	32850	22117	28747	0	35214	0	15322	13499		0	0	0	24238	15033		46688	13866	81807
FDPS	132120	-1	55746	69843	71296	88539	59096	54986		-1	113430	146880	-1	67958		136460	-1	0
FDXR	137170	15286	-1	48035	-1	10557	37554	3878.7		43639	0	5214.8	-1	0		33183	16053	38181
FECH	388760	308860	236340	0	91933	286520	220650	565760		223710	137270	247310	115610	146270		134070	42942	157470
FERMT2	98177	49377	33021	96349	148900	57104	41367	7720.4		85478	26148	39777	0	39979		6352.1	103260	27535
FGA	0	96897	18347	129690	62539	242740	52855	135280		225910	164000	8981.7	55374	0		23972	63588	0
FGB	4942	47051	80090	122860	313020	331090	135570	191690		222860	127110	46976	26378	9548.1		39203	270480	66012
FGF1	-1	0	0	230040	-1	-1	0	-1		33127	317260	50349	-1	0		62550	-1	-1
FGF12	240460	0	240130	0	281150	16563	69358	280130		24190	469700	355280	527670	17358		-1	94091	-1
FGG	64450	78200	63497	217030	344440	483510	108330	185870		164100	41840	96873	-1	34552		39654	94388	20731
FH	2558500	1582800	1337600	1061500	2486700	1953600	2734600	1991000		1783200	1386200	1448000	2370000	1027500		2891100	854170	2192300
FHL1	1552500	1033700	1051300	2331300	1204600	1329400	1892700	812950		1541300	1369600	1027400	1361300	1190600		975630	1376500	839520
FIBP	2540.8	84693	0	42250	78696	33003	36354	-1		34964	0	100710	52175	-1		-1	24262	66531
FIS1	2454900	133830	539700	795630	1119900	1830500	1800400	0		1580300	112040	1636800	1303400	1055300		-1	11394	-1
FKBP15	5280.4	9205.3	0	10502	0	3197.1	14767	13228		11237	9550.5	9493.6	9283.7	6451.2		0	1283	0
FKBP1A	8040000	5650000	9540000	9160000	3030000	952000	9950000	2150000		1250000	6390000	8360000	8260000	7410000		2730000	10300000	3380000
FKBP1B	-1	-1	-1	0	67127	177760	1195000	0		169690	0	0	-1	0		-1	-1	0
FKBP2	1200400	931240	0	997300	930940	1144200	1199000	1028700		1185800	167380	926320	1382200	0		866930	1442800	1301200
FKBP3	235940	0	44929	0	123950	-1	61157	-1		66847	218390	0	145410	97866		211000	91683	178170
FKBP4	306980	379820	410720	458290	434190	167240	325820	494870		331790	7986.3	405400	0	3327.6		537120	570230	177470
FKBP8	661550	603340	325550	301350	219370	448570	264240	391720		114980	250580	307530	466620	460750		397090	224380	300530
FLG2	637.04	54187	46637	2959.7	63321	8272.5	1048.3	74390		7960.9	52353	97517	0	35491		14922	11566	44602
FLII	0	18759	13506	9561.4	19365	28250	17661	16906		14707	0	3011.6	0	11457		16643	-1	7559
FLNA	52882	57971	46495	233810	32519	64938	152970	17927		110790	61698	38863	9562.8	58257		488480	127110	33853
FLNB	485.83	0	2462.6	15416	1161.2	13715	0	836.67		1670.3	5206.6	8589.4	0	0		0	0	13005
FLNC	443.32	6398.5	0	24908	0	23337	0	0		2731.6	3644.1	18327	0	18224		77934	6688.9	10398
FLOT1	2394100	2512700	2215700	2062300	3563000	2735600	5295800	3845500		9431800	1334300	3017600	3433000	2651800		2735000	3064100	2450700
FLOT2	1592700	1265900	880680	822140	1758400	2610300	2134900	1387000		5570000	675180	1063200	1169700	1681000		1094700	1525000	976570
FMN2	100350	42330	41812	46714	38460	29477	110970	54113		64641	33319	47273	16545	37643		26923	38971	33346
FMNL2	55063	44263	206320	113940	60244	107580	1341.1	21471		121740	82429	32884	30430	112420		78559	79184	25821
FN1	4135.1	13582	0	4574.9	9405.2	3118	1949.7	4136.3		3299.9	12625	3926.4	6472.1	10715		0	6262.6	0
FN3K	283210	728060	747830	702390	839210	226870	886850	659010		844780	467910	668470	443520	496470		1284400	826950	534870
FNTA	-1	0	0	47244	0	0	0	-1		0	-1	-1	-1	0		-1	-1	-1
FOLH1	0	7079.1	7376.5	31350	15196	10093	0	0		36130	26901	3048.2	20500	5516.5		78837	0	0
FRMD4A	17403	3389.4	0	0	4935.5	6922.8	16737	8881.3		-1	0	3290.1	0	2056.6		4197.9	4492.1	6938.3
FRRS1L	97648	84398	0	0	157600	2688.6	0	14707		0	-1	0	0	-1		121950	62218	141340
FRY	6703.4	0	0	0	0	0	0	0		0	0	0	0	0		0	0	0
FSCN1	1659300	2210000	3360900	4118100	2358700	1384000	1424500	1577400		2612100	2731100	2669000	1603200	3270400		1922200	6473600	1088200
FSD1	89795	27776	9493.5	5622.5	116770	22225	64515	103360		173610	103890	82346	46198	136690		73522	9320.9	73924
FSD1L	31738	33834	38870	36664	80649	97257	83113	85205		64908	37908	56826	58816	102250		120300	103100	67399
FTH1	7400000	7620000	10500000	18100000	3810000	2960000	3400000	2240000		3340000	8620000	7020000	1130000	6740000		1380000	1960000	380000
FTL	1760000	3320000	2760000	12500000	2770000	1990000	1350000	985000		5560000	836000	2390000	1220000	2120000		1110000	2550000	814000
FUNDC2	471700	269870	353890	126520	671310	265410	412810	213970		0	184790	155660	209140	381540		0	0	264150
FUS	272800	235780	211990	274790	208260	194390	188410	19909		469540	334640	157710	0	175750		124260	170270	166520
FXR2	32265	33093	96178	9616.6	25689	66468	13724	58762		21471	21396	0	0	14762		0	8040.1	0
FXYD6	5978200	2510700	3417500	613470	3024200	2275500	4207300	3028900		2289400	2170400	4047300	6526600	2335700		6256500	1735900	7801600
FXYD7	2482200	882150	1058100	403540	747340	2017400	3848500	3678600		1838100	1560400	1917100	3187800	638980		203450	2564200	0
FYN	452940	1310300	829460	599440	1247400	1097300	1190000	935050		619470	634130	858930	826600	904110		692990	525810	408010
G3BP2	134600	119390	77444	60745	212080	71284	134930	89969		114350	76313	83278	83810	82160		27126	53384	95917
G6PD	24426	33663	33129	53710	54111	147110	98751	43149		23882	260930	22437	25709	44318		117180	45598	29041
GABARAPL2	3472300	1773600	1768700	1948300	3164700	1761500	2620800	2754900		3679500	302020	1981100	2075900	1941100		1147500	3201800	2213000
GABBR1	116400	16557	0	5236.5	129180	92826	140570	0		54046	0	72385	0	17836		32585	0	76467
GABBR2	413360	228610	95199	132950	254970	223170	517310	425500		236690	105410	223570	164040	146570		80442	211010	117690
GABRA1	357520	172040	156730	99278	275930	258010	230980	328370		161340	63035	87407	269670	172180		204390	100720	103380
GABRA3	87376	21076	39940	10107	78579	64903	94330	29284		88753	21105	67692	81260	106860		0	52832	-1
GABRA5	0	0	0	-1	66731	10822	0	2863.5		9614.8	0	0	0	51352		0	0	-1
GABRB1	309340	373650	220390	165800	376730	261660	821730	360770		180160	89217	474870	147800	398280		0	0	0
GABRB2	233710	411850	220390	157700	413140	474090	971290	434800		277740	231060	536010	283010	467260		133060	173120	256210
GABRB3	506990	455260	351970	304330	428190	259610	924870	388420		216070	0	553650	0	584300		194630	61206	330890
GABRG2	152450	111030	12502	0	294000	44266	112130	46930		37111	0	29027	0	9527.7		81862	33914	0
GAD1	0	0	-1	57516	11087	54322	71626	8927.9		0	0	1078.5	35071	36167		0	0	-1
GAD2	35671	197550	72637	168780	179410	153640	81844	75243		183890	32800	146190	150540	214130		0	117330	64272
GAK	17011	6484.3	0	0	15440	4610.9	8534.8	6601.7		6139.2	0	4376.7	3675.3	6876.5		0	0	0
GALC	0	0	46763	11431	-1	0	0	-1		0	0	0	-1	0		0	21505	0
GANAB	681620	896530	818580	415940	1184500	771540	703610	495430		451700	368200	634590	221090	611860		539780	995630	457420
GAP43	11200000	4220000	5730000	2060000	9020000	7380000	20000000	15200000		15200000	10000000	4150000	2830000	6550000		10800000	6220000	7000000
GAPDH	265000000	201000000	228000000	272000000	206000000	260000000	221000000	187000000		206000000	234000000	192000000	262000000	151000000		175000000	247000000	193000000
GAPVD1	44175	10301	8831.4	0	2581.8	0	22985	0		7790.7	0	22329	0	13646		75426	0	31658
GARS	114890	126420	187500	174820	205460	73740	63282	31539		226290	24161	124510	117800	186110		74138	80218	30972
GART	4241.3	29355	7067.3	73503	10179	14049	9207.4	60614		6254.3	47455	63670	10241	21156		15577	11737	0
GAS7	848920	170030	77970	73219	747080	565390	697200	320370		393430	140520	194080	157920	453460		282260	109950	481140
GATM	132130	0	0	35590	8130.8	48808	76777	46330		0	0	1810.7	0	0		0	31467	0
GBAS	3828300	2387400	1834900	1954600	2885500	2950200	3340600	4769900		2329800	2927000	2385000	1422600	2948300		2433300	2646700	4625900
GBE1	0	0	0	0	0	0	0	15141		39886	0	17841	-1	16217		4729.5	24142	0
GBF1	0	0	869.93	0	1617.1	0	973.53	0		804.87	0	0	0	0		0	0	0
GCA	161880	105980	-1	113060	82056	239920	84496	112180		0	0	0	-1	-1		0	-1	-1
GCDH	64649	3512.1	98329	0	87216	0	0	5366.7		40923	0	0	0	0		-1	68842	0
GCLC	0	97936	25875	152820	16175	21116	0	0		76304	56581	55121	0	87047		72359	172920	11292
GDA	960220	1096200	1652600	175570	1413500	532420	1395600	1057200		1148000	1187300	1080900	101270	1326400		1280100	1554400	352900
GDAP1	3622300	2077900	2080400	1250800	3878800	3113100	2500600	3194600		685620	1514900	1867400	1014100	2339900		1252200	1835900	1595400
GDAP1L1	235000	24518	2163.2	24569	305990	9375.8	83091	206340		149820	-1	171040	0	190150		319420	0	194310
GDI1	9950000	6330000	13100000	7210000	12000000	9260000	9570000	8520000		7330000	12100000	10800000	5860000	7610000		13400000	11100000	7970000
GDI2	5401800	3193400	6811400	3788800	6643900	4244400	4642700	4253600		3765300	6611800	4955900	2297800	4261900		5547000	4078700	3544700
GDPD1	64863	56430	0	50605	27124	108550	23092	65646		17823	5584.4	0	65293	6632.5		77120	8328.5	-1
GET4	64907	66673	49430	41801	129770	52762	157220	45935		120390	74436	47779	-1	117100		89115	35286	83519
GFAP	83500000	206000000	106000000	1050000000	75200000	134000000	220000000	72300000		122000000	122000000	209000000	120000000	261000000		50900000	134000000	83200000
GFER	38554	16764	40712	0	37220	42642	80435	0		0	49185	0	0	0		33125	0	0
GFM1	0	0	0	14011	28136	0	0	0		0	0	0	0	-1		15662	0	0
GFRA2	9359.5	0	4868.8	-1	19099	49034	12785	6595.2		-1	0	0	-1	0		0	-1	0
GGA1	0	0	0	0	0	-1	-1	7080.2		29995	0	2729.6	0	0		0	5845.2	0
GGA3	0	0	-1	38358	0	23698	33969	30491		52826	12854	43588	24517	68176		0	0	-1
GGCT	31516	32575	59376	-1	189900	47343	-1	47842		54797	99054	179510	36508	63389		93083	32066	115980
GGH	-1	0	-1	0	32445	0	0	-1		0	0	44390	0	23074		21974	-1	0
GGT7	261660	94617	72573	-1	156680	98601	150070	3976.6		75496	0	9538.5	8363.2	0		11134	0	0
GHITM	119120	190760	129680	-1	637370	698560	227130	287350		243640	189590	103410	386650	268670		119710	76745	231730
GIT1	194020	429270	144110	345770	337370	287540	338270	186100		305340	2785.3	122620	35005	132900		445020	225480	509060
GJA1	4981300	2724800	2455300	7835200	4494900	7362800	3645800	4063500		6165400	2385000	3834700	1958500	3828000		2054100	2190500	2456700
GK	283290	33300	28552	95929	122500	210660	204840	85768		130750	0	-1	-1	36578		143730	-1	107820
GLG1	13585	2764.1	3108.4	0	0	6489	0	0		1424.4	0	0	0	0		0	0	0
GLIPR2	1508600	638650	2467300	2690800	1234000	2222900	707990	1606400		1876700	3404700	1486200	4656200	2583700		3455600	1201700	2237200
GLO1	22398	439320	481940	87799	453930	174440	575320	0		219960	0	75634	0	370080		0	534300	0
GLOD4	207390	96881	186700	247200	27238	271350	191980	0		129460	153820	121360	-1	243050		40093	259270	-1
GLRX3	8084.1	0	0	23824	50903	70630	7813.9	29547		59769	31917	25385	41215	117610		42472	28749	203480
GLRX5	0	68762	0	130430	120120	0	109370	134280		-1	0	48345	-1	0		0	-1	0
GLS	4712300	6049900	4580600	4223700	6535300	5627900	6120000	4430900		5432600	2289700	4219300	4425100	5173400		4640000	4475900	3276900
GLS2	0	0	0	0	0	153060	0	0		102120	0	0	-1	-1		302520	0	275710
GLTP	124250	522140	1070500	505020	513540	429190	146150	-1		467740	964720	-1	23389	390660		222020	650550	0
GLUD1	34000000	26200000	21200000	23300000	37500000	31900000	28400000	25600000		25600000	20500000	27600000	19200000	23300000		22200000	27400000	35300000
GLUL	3660800	2374800	7430500	1576100	3103700	2560000	5196500	3914300		2573300	3361000	6515700	3921000	1089600		5297100	4848500	3562400
GMFB	502890	94349	888790	211000	941230	87086	345950	228240		1009800	568500	713540	84795	444890		118470	146400	51921
GMPS	9834.4	0	3208.8	-1	1830.6	0	7589.1	0		5477.3	2880.3	0	-1	-1		0	7509.9	0
GNA11	2040000	1553400	1822800	2258200	1745900	2845300	2300200	1775700		2588800	1465900	1534000	569710	1877800		1297500	1852400	2394200
GNA13	258000	688000	26700000	29100000	25000000	30400000	41900000	352000		29700000	297000	457000	24200000	519000		22400000	27100000	31900000
GNA14	1323200	1130800	1035100	1664600	1245200	0	0	0		0	0	1157100	0	0		0	1370500	1687400
GNAI1	106000000	67700000	31600000	26000000	36600000	66500000	91800000	65900000		26600000	51700000	66300000	39900000	67700000		64500000	16300000	46300000
GNAI2	88000000	59100000	25600000	25300000	30800000	56600000	77000000	54300000		23000000	43200000	57800000	32900000	58100000		55400000	14200000	41100000
GNAI3	98500000	64000000	25300000	23400000	30200000	61300000	85200000	60400000		21100000	46600000	62900000	33500000	62800000		60400000	11400000	40300000
GNAO1	255000000	124000000	111000000	119000000	129000000	152000000	216000000	147000000		109000000	102000000	135000000	93800000	153000000		134000000	99100000	166000000
GNAQ	3006100	2361700	2553900	3254000	2331300	3870500	3423900	2634100		3974800	2113400	2373800	1094700	2838900		2459500	2628100	3722100
GNAS	31000000	21400000	2370000	2660000	2040000	23500000	31300000	20500000		1840000	19900000	22100000	10100000	22100000		19200000	1710000	4350000
GNAZ	1716500	1422100	1644800	1217000	2332700	2703100	2603400	2217800		1328500	762680	985110	1129500	736420		1925900	1306300	2584700
GNB1	224000000	136000000	142000000	106000000	145000000	73400000	208000000	151000000		87200000	54500000	119000000	160000000	83200000		106000000	114000000	129000000
GNB2	140000000	75800000	82600000	78300000	93900000	23700000	120000000	91700000		37500000	16800000	80000000	107000000	53600000		40900000	61300000	36700000
GNB2L1	1393400	1929800	1350200	816350	1617700	1132100	714140	753560		657790	485820	572480	169770	1276200		997900	934190	1349300
GNB4	95700000	52800000	57600000	61700000	62000000	14700000	90000000	58300000		15700000	8480000	56200000	85600000	37400000		21500000	45000000	17900000
GNB5	1856400	806050	961650	317810	1530200	576120	1719800	885720		740870	110290	712100	111930	631890		467220	677410	631770
GNG2	0	384020	-1	684390	498740	260660	546030	271930		340730	304020	617100	930030	691040		-1	370350	161540
GNG3	109640	98153	0	33679	375920	99754	1993400	982080		516100	0	39226	-1	62585		-1	0	0
GNG7	-1	211630	174060	275760	206800	-1	-1	293530		0	229240	199910	697600	233190		-1	167290	-1
GNL1	172850	318290	282440	113480	217480	184280	226160	175960		298320	246570	298880	88981	409100		167930	306240	143190
GNPDA1	463360	44431	197630	112220	252390	0	326540	382690		247140	512020	452630	41323	322830		0	200750	-1
GNPDA2	0	44431	0	0	56652	-1	-1	0		0	0	0	41323	0		0	122570	0
GOLGA3	3446.9	0	3563.8	1206.8	4045.5	1376.6	2968.8	2660.5		0	4027.8	0	0	0		0	0	0
GOLGA7	66715	0	0	0	30668	151540	0	0		42054	392450	34621	208460	37584		-1	0	-1
GORASP2	74480	40729	13386	-1	0	33293	47422	0		44344	0	37891	54296	32838		-1	-1	28244
GOT1	4363500	3279900	7725000	3040500	5440200	3879300	3704000	5056900		3413500	5372400	6026400	2947700	3882200		4073000	5329200	3890200
GOT2	19700000	12500000	18500000	6790000	22200000	20500000	22600000	18600000		12900000	10600000	11800000	12800000	7150000		14900000	10100000	18500000
GPC1	14685	78587	717700	0	353390	46713	44395	45103		40521	0	68423	0	826010		135980	92874	81651
GPD1L	472940	530980	663820	345360	678630	626330	699030	337030		279990	390340	350470	383060	140130		202490	102810	52076
GPD2	2438300	1539200	1267500	879560	2359200	2145400	2628700	1424300		1583800	842350	1625000	1037800	1394400		1431000	1075000	2153300
GPHN	166350	98804	170160	36921	170160	90454	215350	406170		277250	175960	41800	73992	97926		38926	127890	72748
GPI	4370000	6340000	4320000	16100000	7310000	2240000	5090000	4310000		4230000	5150000	12000000	4500000	9690000		4110000	13300000	5000000
GPM6A	56800000	37300000	34000000	31400000	36300000	30000000	58100000	27800000		37800000	19000000	32200000	34400000	33300000		23500000	28400000	33700000
GPM6B	5295000	5383800	4515900	4012700	6108700	4838900	7067200	4312600		5663900	2875600	3301000	3877100	3679600		3194500	3327400	3468600
GPNMB	0	259390	0	363840	126310	-1	262410	110660		178250	-1	168940	0	329170		0	-1	0
GPR158	69057	36988	17463	0	44353	14650	81361	45057		36682	0	23347	18005	8783		13323	13595	25572
GPR37	0	0	0	0	0	0	0	0		0	0	0	0	0		32525	-1	-1
GPR37L1	276200	1265400	485150	1316500	732260	388880	545500	1414500		125940	0	1632100	0	1138000		745150	1739100	1715100
GPR56	28226	0	0	-1	39518	48326	0	0		0	0	73800	-1	0		0	24219	21450
GPRC5B	346390	301520	370160	617270	134360	122120	140150	198580		571340	362440	500820	0	555670		761660	71738	560550
GPRIN1	60447	48587	27506	18995	41327	31429	94385	133840		52394	3966.1	37379	11068	7273.9		19767	14023	36795
GPS1	202100	194590	278630	283080	262400	213500	180590	326570		374450	407970	248820	384030	419250		178360	257370	0
GPSM1	37115	0	19618	0	16468	29832	31771	0		0	0	16554	0	0		0	0	20385
GPX1	730120	672450	0	282320	552490	1719200	234660	178520		69156	0	0	112270	240020		392270	83923	-1
GPX4	1869900	953800	1629800	1564200	1444100	299340	2209100	826040		1856800	574040	1041400	408770	967160		1044000	2250300	1858500
GRB2	305850	293390	390940	223150	232130	-1	353520	100870		383430	110190	216460	0	262160		86087	183260	85741
GRHPR	659650	555220	806740	580170	740540	1194800	718820	375080		547560	1108100	994070	982340	760240		1202300	598030	1103200
GRIA1	670990	496700	387670	173150	257120	739240	647860	378350		344220	437590	380570	433080	196330		116680	228970	260820
GRIA2	1276600	972480	457320	166210	912730	1157500	1936400	791310		558540	314960	654970	791990	641020		469480	319610	576720
GRIA3	583430	467160	115540	145730	324990	605600	577120	309960		344870	91720	269590	249750	167700		206770	131560	464780
GRIA4	242040	139710	0	52012	83339	0	303760	167300		128890	0	210490	186920	0		125510	44807	85935
GRIN1	357040	290220	29329	135510	225330	177400	260730	78728		144740	17030	153200	29944	166550		147910	70539	145930
GRIN2B	81719	24723	0	0	32762	21274	9556.1	20638		7816.4	0	17047	0	27270		7723.1	3419.2	18418
GRIPAP1	268350	199960	58196	35026	128620	252590	198730	212670		126960	42110	80642	96452	134320		133540	71916	61796
GRM2	103090	9753.6	0	51796	131050	189810	92393	67783		24919	15207	35491	33656	0		0	97928	0
GRM3	119330	16450	31172	58148	179280	131260	168340	76256		44071	0	1967.5	0	52494		1505.7	85393	30824
GRM5	35405	10742	33917	11855	41256	51894	63891	39628		36025	20620	32661	12248	21125		23247	22561	31131
GRPEL1	26192	16212	-1	0	43283	33628	-1	0		33833	-1	-1	-1	0		0	-1	0
GSK3A	345870	380930	208630	128530	208180	245410	470650	205430		431750	150380	285370	118900	198820		647090	401890	550260
GSK3B	226030	163920	225280	204840	171650	357650	435700	122280		255630	227120	113010	148750	134610		323710	176140	375350
GSN	1880000	4440000	5980000	11400000	3950000	8500000	3320000	2950000		5650000	10100000	4530000	5410000	4690000		4110000	8330000	1770000
GSPT1	0	39914	-1	69622	149000	0	0	0		-1	23747	131140	0	174860		31511	173490	-1
GSPT2	0	0	0	0	133550	3417.8	0	0		0	0	115250	-1	80421		0	0	0
GSR	769360	400520	426780	139580	397330	1099900	757760	581940		476500	197380	458460	436330	636010		494030	434600	521700
GSS	24571	24173	204960	38756	133460	115000	78665	20283		15718	109650	10206	0	104600		53939	98018	76867
GSTK1	299620	176370	337900	206410	724170	319980	285230	287470		274050	206390	78374	0	239740		0	-1	-1
GSTM2	101690	1619600	1186700	5592000	1304300	917490	1676900	293300		1143300	2495500	2936700	0	2728800		737020	3208700	187670
GSTM3	401000	4160000	2340000	10100000	3380000	1270000	1730000	457000		1950000	4160000	8890000	4810000	6910000		2290000	7600000	471000
GSTM5	-1	1409300	1071200	4797200	1017000	0	1580800	0		1040900	0	2897500	0	2741100		0	2810900	5600.9
GSTO1	434150	780560	1523200	1362200	1304300	949660	546240	737750		727160	452640	537990	928560	1495000		1299500	2348800	447040
GSTP1	1521700	3169100	7222800	6423600	4798300	3709800	5057100	2962500		2980500	1876000	4081100	3512700	2734800		4156300	3823700	2054800
GSTZ1	-1	-1	-1	0	213060	-1	-1	-1		0	0	0	0	0		-1	-1	-1
GTPBP1	15945	0	0	0	0	0	14659	0		0	0	0	0	0		0	0	0
GUCY1A2	23341	26064	39837	49512	50323	31804	28786	22107		21278	22802	31548	-1	19484		0	0	0
GUCY1B3	31373	3677.5	0	24595	32465	3802.1	0	14478		0	0	54665	0	26843		11567	3722.9	11513
GUK1	672240	1345600	937580	1481500	1415600	652510	1084300	1744100		869540	480430	809860	1144300	1206800		900530	1350500	535430
GYG1	68492	90459	256450	332970	180840	173440	-1	182420		387770	151670	78386	208370	72695		-1	68887	-1
GYS1	10531	0	0	0	9331.2	0	-1	0		0	0	18447	0	8553.5		0	5303.7	19152
H1F0	175870	1700700	-1	9045000	-1	1358200	2036300	0		2547400	-1	497920	0	2135100		1005800	289020	868290
H1FX	24505	11766	0	12417	0	11790	12371	0		14035	12976	174220	26569	17905		0	0	-1
H2AFX	11900000	33900000	2540000	30500000	2910000	8180000	2790000	0		30800000	14800000	3930000	24200000	18000000		15500000	0	17400000
H2AFY	105820	155600	-1	50751	3224.1	46129	-1	0		172780	120160	26662	150640	113040		111630	0	195680
H2AFZ	17700000	47000000	3810000	44100000	3830000	12300000	4190000	0		47200000	0	0	36200000	0		0	0	25900000
H2AFV	17700000	47000000	3810000	44100000	3830000	12300000	4190000	0		47200000	0	0	36200000	0		0	0	25900000
H3F3A	13500000	31900000	2360000	19800000	310000	9040000	3160000	7250000		31300000	19700000	3480000	34400000	23700000		3500000	4140000	17300000
HADH	704430	36775	171620	498430	865070	366980	1044000	323270		989970	216370	546140	802490	393450		735780	37826	899350
HADHA	2870900	2828000	3481000	4420600	3564000	5791100	2589200	3489200		3556200	2684500	2064600	2313000	2445000		1762700	2754200	2415900
HADHB	2819000	2665700	3425100	4745800	3476900	6743400	2472100	2028400		4305600	2397100	1967700	2114400	2208000		2204400	3277000	2636600
HAGH	640820	0	615460	326150	602640	333020	661820	386070		412360	256690	216630	76991	430530		924570	371060	138280
HAPLN1	2025500	1170700	616890	1091500	1103700	2185400	1648600	1702000		1534800	1258900	922140	1062200	1011000		1701800	1135800	2148300
HAPLN2	2990000	3420000	7730000	9200000	4200000	18600000	1050000	6840000		23300000	21800000	9090000	10200000	11700000		4960000	5490000	6440000
HAPLN4	41257	312270	149190	-1	429430	32639	61678	0		278300	15021	8061.4	-1	252970		245920	265910	121760
HARS	17833	0	61374	0	48444	61973	67362	37257		128280	63787	0	-1	0		28379	29615	0
HARS2	0	-1	-1	0	8447.5	12301	37991	19938		65901	0	-1	-1	0		0	0	0
HBA1	16300000	18200000	25300000	28400000	46500000	16900000	32900000	24600000		55300000	21200000	27600000	17600000	28600000		17200000	39100000	16700000
HBB	26900000	27600000	37500000	42700000	82700000	33500000	61700000	37000000		103000000	51500000	44200000	41600000	48800000		16600000	61900000	20100000
HBD	8910000	9850000	12800000	16700000	38300000	9580000	22900000	11300000		37400000	11100000	17200000	8340000	16300000		4420000	20200000	6790000
HBG1	0	0	0	0	0	0	0	0		11800000	0	0	0	0		0	0	0
HBS1L	44782	12282	0	0	13578	0	0	0		0	0	0	0	0		0	0	0
HCN1	47886	0	0	0	36667	44662	38504	-1		0	0	19772	0	14487		21665	103570	0
HDAC11	22615	37679	117550	60994	51171	95652	0	-1		83179	37281	48418	0	28464		0	47422	0
HDGFRP3	0	-1	0	42450	0	0	-1	0		399540	90381	0	-1	51693		0	373190	-1
HDHD2	25441	25543	145620	212170	184990	25286	42273	21371		82699	28606	118210	28347	129970		224450	32700	112990
HDHD3	75862	-1	-1	-1	101710	161760	210760	-1		-1	-1	-1	0	-1		-1	0	0
HDLBP	26269	20586	13442	13843	18226	28589	3614.9	17078		20155	28609	13030	2622.7	20791		19415	8987.9	16712
HEBP1	1010000	748230	2043800	919890	1522300	2262100	417340	1464000		1109400	3433300	715400	465030	717710		293790	2017000	-1
HECTD3	33608	11478	11008	18929	12307	15703	16380	11255		12415	0	15648	15161	0		12314	8791.9	13491
HECTD4	2332.9	0	1835.6	0	1544.2	742.55	4977.4	0		2825.7	0	1925.7	0	0		3552.7	0	0
HECW1	9073.9	2304.4	2948.4	0	4511.8	52363	13678	4944.2		5194.6	6567.7	2933.5	0	2895.3		0	16812	2779.2
HECW2	8540.8	25568	10411	4106.4	25497	18423	35612	29008		21072	16381	13571	12376	5483.1		7819.2	0	7528
HEPACAM	2431400	2609800	2756700	4790400	2234700	1591900	1553900	1991400		2702700	2542400	2936700	1878700	2197100		2744700	3412900	3817700
HGS	168900	0	168320	0	144510	41319	0	109180		141040	87452	12861	146450	114150		0	51165	0
HIBADH	213000	348470	171910	300340	739280	248520	538060	48714		348900	19652	57710	356500	22104		186990	37571	645820
HIBCH	32525	79338	48754	162620	0	82145	308070	129790		0	54591	112690	0	93366		19816	0	67441
HIF1AN	0	26695	5331.7	0	0	25585	10852	0		8276	0	0	0	8558		27566	0	0
HIGD1A	5843100	3008200	4019500	2121400	5169300	3671200	2688800	4357800		2011900	2342100	2609000	2730800	4029300		3895500	2698200	8015300
HIGD2A	223570	187760	120000	0	304250	255100	158390	160410		0	112580	-1	111460	0		198620	78382	252250
HINT1	276480	1036600	1427300	3973400	1870500	1579700	1018700	1129200		913400	465800	1007300	-1	831120		-1	1722700	314490
HINT3	777800	601050	768050	824630	530360	1076400	749820	604620		878590	1122500	705330	-1	1045200		0	717370	0
HIP1	0	3695.2	47863	10246	7688.1	56631	0	0		49515	95617	0	0	13031		15500	14828	0
HIP1R	27259	36594	29645	31037	27924	26523	215960	21316		35726	16868	35990	44671	25204		24586	31668	0
HIST1H1C	9870000	18200000	5290000	35600000	5420000	8020000	8610000	5750000		16200000	11000000	9760000	14200000	19300000		14000000	10600000	6640000
HIST1H1D	9600000	18400000	4980000	35600000	5200000	7210000	8500000	5390000		15700000	10300000	9290000	12600000	18500000		13900000	10400000	6600000
HIST1H1E	11600000	22200000	5850000	43800000	6110000	8450000	10800000	6010000		19400000	12400000	11000000	15900000	21500000		16100000	12700000	9050000
HIST1H2AB	19600000	44500000	3320000	45100000	4860000	10500000	3820000	612000		46900000	22300000	5840000	36300000	25200000		27500000	4330000	22200000
HIST3H2A	19600000	44500000	3320000	45100000	4860000	10500000	3820000	612000		46900000	22300000	5840000	36300000	25200000		27500000	4330000	22200000
HIST1H2AC	19600000	44500000	3320000	45100000	4860000	10500000	3820000	612000		46900000	22300000	5840000	36300000	25200000		27500000	4330000	22200000
HIST1H2BB	2990000	5920000	550000	4960000	919000	6300000	473000	625000		24600000	13900000	3770000	35900000	18600000		19800000	0	19600000
HIST1H2BL	1080000	3610000	519000	5870000	352000	6340000	513000	881000		25600000	14200000	4120000	38000000	17600000		20300000	897000	20200000
HIST1H4A	41800000	78600000	5180000	36800000	9290000	17100000	886000	8760000		65000000	38300000	2320000	43900000	38300000		78000000	6120000	65000000
HIST2H2AC	22100000	51700000	3880000	53500000	5670000	12700000	4460000	1060000		54000000	26200000	6860000	42200000	30100000		33000000	5060000	27500000
HIST2H2AA3	22100000	51700000	3880000	53500000	5670000	12700000	4460000	1060000		54000000	26200000	6860000	42200000	30100000		33000000	5060000	27500000
HK1	38400000	23200000	26300000	18100000	29700000	30000000	48400000	34800000		28900000	20000000	17400000	21000000	21600000		21600000	20400000	29100000
HMGB1	426680	42882	311510	596090	601690	145750	14022	233770		574150	0	215800	0	313890		1195800	2743600	592710
HMGCL	30352	-1	20344	0	16136	20954	0	144320		-1	0	12542	0	-1		-1	-1	22987
HMOX2	786350	557470	179890	157180	994220	357740	303690	514330		317700	72515	312280	248120	218000		93180	330130	218220
HNRNPA1	783070	669080	382390	75936	601830	264320	196420	577640		454680	207690	231410	0	112160		149080	0	150640
HNRNPA2B1	1824800	1480300	113330	1036300	786870	348450	1394800	570950		2142300	270640	537970	993590	590440		2820500	97114	2972800
HNRNPA3	678460	405260	41298	60840	210570	232940	293470	179560		513280	49500	77467	89595	155730		105070	-1	119320
HNRNPC	1266500	1450600	222610	431270	431180	576330	711180	565550		922150	509010	143700	840420	573100		357180	0	572590
HNRNPD	1071200	698220	453920	370690	735700	1093600	958300	495800		1008000	676160	143690	288020	309890		540630	328620	436080
HNRNPDL	-1	172880	-1	84991	168260	91765	49564	0		356740	0	0	0	0		0	-1	67536
HNRNPF	71775	38233	193040	42499	77807	229970	60616	61315		104520	61667	58404	0	60274		0	62548	102010
HNRNPH1	607590	656360	217160	269390	487040	540780	803100	221770		536370	135930	0	0	176400		0	104380	677460
HNRNPH2	589530	715050	132090	269390	498060	392030	792160	226110		560920	135930	72945	109300	167480		308140	67823	595860
HNRNPH3	122520	224580	82690	147290	111310	122220	215820	24183		180890	135640	34002	88722	108600		63170	50162	220090
HNRNPK	1465500	1151800	769250	1156800	1091300	1021700	1144800	1008500		1528200	1055600	595020	1113600	977150		1039200	374110	905100
HNRNPL	273660	177230	117080	0	37304	24868	0	80446		206060	173270	30166	0	145990		62908	0	0
HNRNPM	65496	49573	0	7654.5	4271	13462	0	0		90515	24055	0	45690	17604		8123.7	1911.6	81948
HNRNPR	329470	374500	126500	60487	27236	248900	115070	69472		207390	84919	136950	0	221950		296560	42141	123720
HNRNPU	363480	117570	0	0	0	151520	55582	51487		155550	155440	0	84837	44742		155470	-1	99725
HOMER1	666700	601030	290580	305550	979300	388870	395510	585760		332590	479980	394840	133680	350370		425680	270550	347180
HOOK3	20984	0	-1	0	0	0	0	0		0	21262	10547	-1	9814.6		0	0	0
HP	0	138510	414630	183900	860170	83798	114240	89259		198400	211350	0	0	0		25769	328550	56294
HP1BP3	0	145740	18767	327190	57068	33148	0	69232		147030	44739	23684	209020	55062		164120	49689	69042
HPCA	309460	596080	475150	451680	957530	204990	623310	166060		484540	234420	470880	512240	424290		0	510040	175340
HPCAL1	242920	720860	636710	451680	1211500	204990	743630	166060		484540	234420	663100	512240	443630		206620	712920	175340
HPCAL4	1851400	8184900	9731600	942860	7948100	8274600	7874100	5778600		6553200	3492500	5673600	6822900	4550400		0	1083600	730620
HPRT1	1423200	1436200	2464100	892900	2359900	1505200	2325600	2174600		1519000	2430900	1701400	336710	2002600		1934000	2092100	717770
HRAS	6477700	5761300	5082500	3842200	5448800	5151700	7658300	5600200		4881200	5600300	5269400	5559500	6116700		5325600	5766000	6243900
HRNR	6968.6	16040	90457	0	131940	0	0	30834		30086	6219.5	35232	0	12751		0	20283	11523
HRSP12	373150	894050	639370	448780	600110	459390	1303900	572920		407210	900580	110650	-1	418330		1632300	441270	1382100
HSD17B10	829310	972500	1153500	2585600	1534400	1504100	1425100	1346100		808770	625520	774010	1408700	706870		867170	975950	1170700
HSD17B12	481270	1380300	925090	1098700	1891500	1497700	922060	1647600		793990	903820	1275800	1182900	838780		770480	1117400	1053700
HSD17B4	964260	883820	689920	885590	1034600	1299000	1055800	771920		1198000	728440	627100	517420	618560		756190	855430	887510
HSD17B8	145000	6880000	-1	565000	94200	135000	238000	6610000		152000	26000000	103000	270000	154000		101000	170000	133000
HSDL1	1197600	673550	844270	823070	1205500	960880	538930	714220		985690	581610	513050	700850	562470		303900	298440	701710
HSDL2	229310	359400	226240	727190	581360	791710	305210	351460		41284	301130	259140	328490	283480		0	384520	216540
HSP90AA1	13100000	18500000	18100000	29400000	19400000	13300000	12600000	11100000		19600000	20000000	17200000	20800000	19700000		21600000	22100000	14600000
HSP90AB1	11300000	15400000	11300000	24300000	17600000	11600000	10600000	7950000		17400000	13800000	15200000	14900000	19600000		18400000	18100000	14200000
HSP90AB2P	4760000	0	7510000	12100000	5230000	8000000	7940000	4560000		7460000	0	4170000	14900000	11700000		5350000	0	0
HSP90AB4P	0	2778100	0	0	0	1423000	0	1516800		2489900	2576600	0	2754300	2143400		2514100	3294600	0
HSP90B1	4308700	2618400	1978600	2501700	2484700	2470200	1863300	2718200		2669100	2747300	2387400	2100100	3961400		1735300	2268100	2807500
HSPA12A	7684400	6461700	4958000	3621700	7633600	7467500	6592700	6091700		6421600	5680500	6546500	5762600	6098400		7436100	4919000	5638800
HSPA12B	1174800	822520	604270	0	1015400	0	692480	0		713160	611520	0	0	1006200		1080500	876340	964700
HSPA13	61247	0	35676	0	91306	0	0	0		0	0	0	0	47007		0	0	60361
HSPA2	16800000	11300000	20800000	18600000	14200000	16000000	16500000	15700000		14700000	21700000	15200000	13900000	13800000		12900000	15600000	15800000
HSPA4	769810	501060	759640	339410	651010	417090	396370	527290		784580	580490	690070	405900	534310		1528500	795110	367080
HSPA4L	366770	495800	678710	434470	589850	454820	604770	725840		592590	425370	604210	672230	664560		1201600	896930	322940
HSPA5	8002500	3942800	7466700	7928000	4414500	8889100	8866600	6464600		4447500	7593600	5354800	3231800	4655200		3767600	4167700	5561100
HSPA6	9530000	7960000	7130000	6950000	10300000	0	0	5790000		12600000	7500000	8150000	11000000	10100000		5140000	10700000	7240000
HSPA8	39400000	26600000	39600000	30500000	35300000	28300000	37800000	39100000		27900000	40400000	32500000	30900000	31400000		29400000	32400000	38900000
HSPA9	8320000	5620000	7250000	4720000	9010000	8040000	8650000	10000000		6000000	5410000	5630000	5150000	5990000		6930000	7800000	9140000
HSPB1	3200000	10500000	3780000	26800000	4750000	7700000	12600000	5080000		13300000	6970000	11700000	16700000	5540000		6730000	14500000	6130000
HSPD1	18700000	17700000	18900000	14400000	22200000	22700000	26500000	28500000		18600000	15600000	12000000	19400000	15700000		14100000	15900000	17500000
HSPE1	14100000	11500000	16400000	6550000	17200000	15400000	17000000	14200000		10900000	4650000	5230000	3010000	4190000		4630000	6700000	5870000
HSPG2	0	0	0	0	0	0	0	0		0	0	0	0	0		55718	0	0
HSPH1	956130	636320	1241600	781750	1174600	587420	1135900	997740		813430	724640	928030	843070	907480		2068400	1267200	575890
HTRA1	0	12848	3780.9	22033	13464	50452	18465	13190		35391	23923	13302	38023	-1		0	-1	0
HTRA2	157550	27124	45586	0	32313	0	52980	18101		38869	0	0	-1	-1		0	-1	46519
HTT	16868	8746.4	2870.5	19023	14949	9346.9	13675	2230.9		18572	2377.4	21259	20174	7089		8020.6	2010.4	26325
HUWE1	26930	33942	19773	31110	28659	12333	27124	17520		19147	14566	3701.8	0	29377		33226	7974.2	21861
HYOU1	328230	397070	316720	147420	257010	462390	271790	174190		428630	27658	95076	79270	354690		143710	162810	160820
IAH1	30751	0	-1	0	24863	20479	96781	22645		44684	13793	58183	25159	20350		42050	0	0
IARS	53610	27750	25189	0	50236	15496	78365	25371		30510	9933.7	31030	0	31635		22833	13682	0
IARS2	419610	264950	232240	251440	459920	614720	454080	313130		279010	206580	291210	148850	299660		189620	216330	189290
IBA57	148370	76057	21476	83737	68118	98693	83581	78902		73631	26722	34280	30700	-1		0	-1	0
ICA1	0	0	0	0	52248	0	0	-1		-1	0	0	0	0		0	-1	0
ICAM1	16636	24511	13196	178670	0	43908	31333	9574.8		120230	17935	21283	21764	11189		0	37046	19478
ICAM5	1901200	888900	839610	482010	1096500	945470	2210500	913760		616480	543130	1103300	262770	816000		1558300	488980	1470400
IDH1	256990	225410	29496	8351.9	311660	0	0	0		10050	0	7955.8	-1	0		318770	0	0
IDH2	6486000	6597300	7037800	6241700	8404500	6660400	6555700	8155000		3321100	3255500	5726200	2883800	2788500		6413300	7233300	5373300
IDH3A	11000000	7370000	5740000	4670000	9620000	8110000	10100000	9920000		5860000	3460000	5170000	6140000	4020000		5450000	6080000	7040000
IDH3B	3440800	1791600	1435500	1326200	3094100	2336200	2335300	2312600		1717800	567690	796250	440570	1323600		1677700	1198000	5430800
IDH3G	3694000	3245000	3204800	2258200	4019200	3878200	3483800	3993000		2538000	1372300	2082800	2153800	1224800		3121400	3232500	4679000
IFIT1	0	76307	0	0	0	0	0	0		0	0	0	0	0		0	0	0
IFIT3	0	105350	0	8043.5	0	-1	0	0		0	0	0	0	0		0	-1	0
IGBP1	78855	59296	62430	45482	60815	79122	124090	79534		94288	86725	0	59920	63797		37652	69005	-1
IGHA1	-1	335130	487860	341880	150710	512020	600700	147780		574270	73617	92222	21337	511470		122800	63451	0
IGHG2	845330	46049	1141400	187130	49435	936550	1182100	968620		1431300	0	488100	1182500	0		1480500	649380	1180800
IGHG3	1626700	1241100	2082800	789290	2005900	2634900	2186300	2611200		4340600	1950600	1470800	2707200	1446600		3371500	1575900	2112700
IGHG4	537090	177660	1237100	44591	697950	916450	785660	1019700		1273100	65942	590430	857950	66897		1431500	643270	1096500
IGKC	1840000	2160000	3300000	1560000	4080000	2790000	4710000	2930000		7840000	1500000	2240000	4960000	2080000		10100000	1890000	3210000
IGLL5	120210	74412	664590	0	550670	169880	275100	297140		771950	196370	325920	194950	151350		145030	288150	214790
IGLON5	31121	18636	0	0	25018	27825	0	0		22862	0	12814	-1	-1		0	0	21230
IGSF1	4268.2	0	0	29014	0	9124.8	0	2797.2		0	0	0	8497.1	0		0	7619	0
IGSF21	599570	414280	399270	409020	436740	300850	318620	681690		242100	162220	281250	378690	278710		61246	329740	372480
IGSF8	14600000	8910000	12500000	7120000	10500000	14800000	14200000	13100000		15100000	14200000	9980000	18300000	9920000		11000000	10500000	11300000
IGSF9B	41791	0	5150.8	0	15985	15235	17725	15601		0	0	0	0	5165.6		11651	0	0
ILF2	291660	170450	92045	101310	45075	85842	60475	60602		159080	137050	62049	241060	61942		177090	0	158650
ILF3	83128	55901	0	28052	41855	105130	74228	0		79872	11166	0	15686	17071		0	-1	19948
ILVBL	85477	88304	123030	87772	81810	33573	48590	0		70206	15337	93473	26683	99645		208830	110410	328590
IMMT	2645100	1665600	2284800	1713700	4133200	3825300	3183400	3181000		3022600	1107600	1622800	1238700	1861600		2308300	1221400	2790600
IMPA1	446540	229040	932920	280570	610210	495760	250200	558820		365110	269510	298310	0	623060		734970	903290	198910
IMPDH2	64183	0	5043.1	0	71263	0	-1	97642		12011	-1	28300	-1	3524.1		58659	0	39319
INA	19400000	18600000	20100000	17400000	14400000	34500000	8200000	21400000		26100000	24700000	21500000	23700000	22700000		25400000	22900000	20700000
INF2	8235.2	41704	50991	34604	22756	26134	0	38986		24947	16425	0	0	39241		56394	56811	42396
INPP4A	51102	37208	25220	3225.4	43888	28785	41593	57462		116690	54230	20602	74362	30767		70459	16772	29190
INPP5A	112780	8536.8	0	2183200	91999	11084	9290.4	-1		66680	0	14547	0	24329		0	0	0
IPO5	117460	137140	200400	212350	370800	154420	329320	140240		139180	37507	182160	44140	194960		156820	195290	81462
IPO7	13496	96290	21799	99618	43309	23077	3952.3	2647		91637	0	23541	2814.2	92690		78900	54821	44545
IPO9	28257	0	-1	16938	11442	0	42808	0		72207	0	46691	16278	0		27247	0	33680
IQGAP1	0	0	429.33	20346	4985.3	9608.2	0	0		19397	17331	7450.4	3573.9	0		0	13852	0
IQSEC1	430210	278660	406780	99415	400330	531650	830930	416950		60747	260760	474270	204440	543410		337150	209980	490730
IQSEC2	144960	181770	203120	102670	167850	242700	251780	203130		46495	173160	173380	123500	240010		158750	117630	225990
IQSEC3	8532.5	112390	0	86179	88123	115190	159660	129690		4555.5	0	0	0	105390		0	0	115890
IRGQ	36281	0	5813.2	0	24549	11196	0	18377		31015	0	4967.4	18307	0		0	3525.7	0
ISCU	-1	-1	0	0	93076	481610	0	332320		388180	0	-1	-1	0		-1	0	72567
ISOC2	58534	71331	0	0	645870	45129	146660	83950		-1	0	0	-1	0		-1	0	87680
IST1	313790	48797	0	222160	72363	666030	244990	214780		484630	365510	48054	304760	288760		15785	0	0
ITCH	0	0	0	0	5256.3	5601.3	7400.2	8222.4		5347	0	1952.4	0	0		0	0	15950
ITFG1	178710	48038	46820	94058	90268	43878	127520	113200		53519	0	-1	-1	159850		143190	-1	43802
ITGA2	0	-1	3123700	46454	0	2580300	0	0		0	3638200	0	0	0		0	0	0
ITGAV	28864	56155	67135	24851	47908	93956	102830	71397		27094	31159	93397	0	44148		15157	39724	80336
ITGB1	188980	79813	154030	361340	44900	259370	122970	0		167780	89900	99665	80768	120270		148790	185120	67626
ITGB8	111160	11044	0	39525	41251	31832	27153	0		6269.6	0	7480.2	0	5102		0	12742	0
ITPKA	87134	308870	5398.3	0	173340	138640	472040	105780		160920	0	250050	0	0		477200	0	113770
ITPR1	54012	26662	16967	3361.1	12608	60140	40265	11738		25567	2743.7	4563.3	11241	15524		15697	8060.2	0
ITPR2	4792	0	2053.6	0	648.02	8410.6	2487.6	0		0	0	657.42	0	0		0	0	0
ITSN1	60412	71931	28094	25300	61007	34539	57031	55490		56542	23230	75883	43274	20226		16172	51500	24678
IVD	446650	467700	287180	153560	138540	490740	765780	510680		212460	153060	163360	251090	108220		193910	204540	37825
JAM2	38638	180470	51341	139490	147990	166000	139650	41402		166870	47601	148180	0	67766		166180	191950	110090
JAM3	820210	0	625940	405520	309960	115660	155050	31469		474980	1030700	26797	12261	536850		934320	566600	329870
JUP	243790	538560	609130	329830	583920	199130	326510	276560		374580	180890	3002700	9800.3	976280		141370	337060	132700
KALRN	9633.5	0	0	0	0	17491	0	20057		0	3598.3	0	0	8681.2		2072.2	0	909.63
KARS	86991	18714	-1	116200	98059	47830	139980	52420		53890	0	0	-1	94894		30688	19772	38525
KATNB1	0	5048.2	0	0	10066	0	3135.9	0		-1	3415.6	0	0	10742		19212	0	9116.4
KBTBD11	1337000	1611000	1361900	2272600	1884500	1900600	1858200	1127600		1786600	1436500	2140500	552710	2554100		2473100	2653500	1430000
KCNA2	244380	57707	74174	0	286360	178070	67846	193000		225880	159020	179520	220280	0		88400	0	174090
KCNAB2	1128200	1024000	578750	427700	1150000	233740	1263100	1073800		716530	148330	717660	283190	391520		489400	749870	638780
KCNMA1	0	0	0	3769.4	11336	1964	6087.6	0		0	0	12808	43650	0		0	0	3459
KCNQ2	14188	0	0	8005.7	14970	0	11608	0		1699.5	0	6371.4	0	6071		0	3974.5	10944
KCTD12	550550	405160	419340	246790	474130	381280	632310	252330		485300	31847	246860	111880	266780		301870	48014	391040
KCTD16	567760	512100	230930	128510	262220	231120	398470	221780		245670	0	244120	0	104420		93566	99464	161370
KCTD8	253820	168510	110990	164900	57950	139550	176490	157240		144920	0	112580	67982	14708		0	18393	139650
KDSR	203110	189660	23805	0	58401	248720	0	193500		297530	145000	190180	35796	135560		159440	326940	237520
KHDRBS1	56277	88417	26262	0	30374	36933	146320	0		0	35030	40408	0	47392		70205	30214	0
KHSRP	189560	91530	204430	100420	169790	129970	196570	152120		258030	143870	52502	24059	98530		108020	50308	77374
KIAA0196	8095.9	16285	4428.1	24405	17861	19549	0	0		21082	0	5242.6	19311	4328.7		18797	4744.2	0
KIAA0513	487490	605840	165280	896230	465100	312100	250010	358060		557920	327510	911650	90847	775450		534050	613850	397830
KIAA1033	3047.5	0	1815.8	2120.4	6862.5	26473	0	0		1700.8	10349	4659.8	0	0		0	0	0
KIAA1045	886850	2400800	1392100	1067300	2371900	718500	1417900	1863900		784160	493130	2147900	287000	1253100		3295000	1937300	2304100
KIAA1107	42409	0	1695.8	0	6748.2	0	1024.1	0		0	39126	0	0	0		33634	0	31271
KIAA1109	0	0	0	0	0	0	1124.3	0		259.07	0	0	478.51	0		0	0	2352.2
KIAA1211L	37590	46553	35701	22303	63083	85034	91827	70645		112100	73149	42340	42469	20001		80405	11537	74168
KIAA1217	14926	11762	5465.2	22944	18553	17627	47897	4802		35342	4338.6	8011.3	3824.1	0		0	5246.2	0
KIAA1279	30588	47765	33698	0	28073	0	-1	0		28183	0	36043	-1	33923		77217	0	42210
KIAA1468	42211	88532	36269	64355	52662	80175	100830	79484		59712	55222	74660	119180	67168		117840	39149	39235
KIAA1549	16067	0	0	0	0	10750	0	9600.5		0	0	-1	0	10130		5997.1	0	0
KIAA1549L	41707	29561	7021.2	0	29873	22753	64623	26554		27391	0	15130	0	23665		14201	0	0
KIAA1598	0	110890	83529	11879	71950	105490	9466.3	56062		6168.2	37878	126020	0	179420		55988	88658	51906
KIF1A	28466	41210	18557	13274	29432	27287	22295	55010		47315	24961	49121	12004	77691		51270	67777	44275
KIF21A	346840	281510	256610	244160	420320	378310	394260	401080		263700	175790	278350	92898	241730		243590	164210	205960
KIF2A	186690	353240	145380	362920	260480	166030	304930	310250		282950	46039	243210	155090	131030		356880	305880	417650
KIF3A	19226	0	14116	0	13027	16718	21507	17796		18691	14240	0	24169	0		56155	0	0
KIF3B	0	0	0	0	0	0	41082	11972		26806	0	0	0	0		0	0	0
KIF3C	4029.2	2769.9	2447.9	0	2555.4	2464.9	41357	12020		29875	0	2124.8	3509.4	3706.1		0	1909.3	0
KIF5A	96253	226870	288570	322050	218910	295890	282990	325490		340600	350820	114080	0	256540		258470	313510	233060
KIF5B	85751	243610	339850	380990	224110	342850	321590	352070		436100	382970	121660	365370	288960		277450	370150	218740
KIF5C	186340	443530	465030	453340	414960	451530	519270	564170		675970	561900	223460	557070	440160		335680	496070	249630
KIFAP3	22756	23772	3474.2	0	0	0	0	3248.2		8775	0	0	-1	2961.4		0	0	28511
KLC1	144030	193390	209670	213560	104220	165190	286980	125060		277030	222650	163480	430850	92711		228950	109590	77512
KLC2	26110	107450	124120	56353	90361	98157	254730	120010		323280	109840	150480	369190	23083		229860	88851	106540
KPNA3	30056	40037	30753	82343	30695	26972	15990	-1		-1	-1	244870	137710	102340		41381	0	0
KPNA4	0	-1	0	0	3179.3	0	1854.7	-1		5222.4	-1	0	0	0		9391	-1	0
KPNA6	25970	50483	0	0	67062	33440	45460	31746		41969	7280.7	18188	-1	41815		0	9609.9	0
KPNB1	453240	803320	434240	811400	522300	545840	312260	742440		632170	621120	919830	816030	455990		40057	398340	147150
KPRP	-1	0	168940	0	358330	0	-1	-1		230990	0	-1	-1	245910		0	0	28927
KRAS	7150000	5710000	5030000	5170000	7500000	6850000	10100000	8230000		6610000	7140000	7190000	8160000	7250000		7780000	6270000	10300000
KRT1	16900000	168000000	154000000	31000000	292000000	49800000	49900000	223000000		158000000	157000000	441000000	44500000	178000000		47100000	31100000	146000000
KRT10	16300000	112000000	79000000	15500000	77200000	43000000	34400000	166000000		109000000	174000000	266000000	32800000	144000000		20200000	25600000	41100000
KRT13	4700000	27500000	19100000	3380000	19600000	8110000	13100000	37300000		33000000	37900000	42500000	7440000	45900000		3020000	7570000	10600000
KRT14	4700000	43600000	28000000	6050000	29800000	15600000	15900000	62400000		44300000	69300000	97000000	16600000	67400000		4620000	8570000	15400000
KRT16	4530000	42500000	26600000	5740000	25300000	15100000	15800000	63900000		42100000	67600000	94000000	16400000	88600000		4520000	8070000	12100000
KRT17	2790000	30300000	17700000	4620000	15000000	11000000	9560000	42200000		24300000	43700000	63400000	12200000	45400000		3080000	6750000	8670000
KRT2	12300000	44400000	48600000	7330000	58600000	20300000	15600000	45200000		58100000	73000000	105000000	13600000	64400000		15500000	11500000	26600000
KRT23	0	0	-1	0	-1	0	-1	0		0	0	53654	-1	0		0	0	0
KRT4	0	0	6760000	2310000	4980000	0	0	0		0	0	6210000	3890000	15900000		59200	2630000	0
KRT5	1300000	11100000	10400000	1010000	17300000	3250000	3440000	17000000		11900000	11400000	21700000	3200000	30600000		2730000	3690000	9980000
KRT6A	0	12900000	10300000	1410000	13100000	4680000	4810000	22900000		13200000	20100000	24000000	4770000	58800000		3210000	4270000	7130000
KRT6B	3100000	21100000	16500000	3310000	23400000	6710000	6740000	28600000		20400000	22400000	34000000	7170000	63800000		5400000	7360000	11800000
KRT7	0	0	0	0	0	0	0	0		0	0	1855600	0	0		0	0	1863700
KRT77	0	18200000	18500000	3330000	0	0	0	19200000		21300000	18200000	32200000	0	29500000		0	0	0
KRT78	0	89409	40222	0	320880	-1	0	529690		158490	247870	578220	0	342800		11367	-1	0
KRT8	0	0	0	1797700	0	0	0	2843500		0	1147300	2032300	0	8890300		0	1529800	2028300
KRT80	0	0	405180	0	0	-1	0	38932		0	0	313320	0	0		0	0	0
KRT9	6480000	74100000	62100000	12200000	134000000	24200000	19700000	73600000		60500000	36000000	138000000	20900000	46300000		18600000	21700000	65900000
KTN1	2060.1	11090	13531	0	10303	11749	12306	15394		14007	24442	3328.1	0	12015		10683	7427.8	13351
L1CAM	2908300	1672600	1348500	749040	1741100	1220700	2262500	1737100		1397000	665460	1941000	1208400	1122100		941070	1247900	1815600
L2HGDH	40987	4862.2	0	0	35589	30630	36832	29161		23150	0	-1	23134	10240		0	10569	9556.8
LACTB	0	26349	23009	25748	38902	59777	51262	51378		35194	0	0	0	48162		0	16175	0
LAMA5	0	0	0	0	0	0	0	0		0	0	0	0	0		100370	0	0
LAMB2	0	0	0	0	0	0	0	0		0	0	0	0	0		438140	0	0
LAMC1	0	0	0	0	0	0	0	0		0	0	0	0	0		63808	0	0
LAMP1	778640	363620	953350	430860	618490	1312400	206120	149750		223600	275810	731650	291960	387380		124230	15275	519960
LAMP2	150840	76082	347620	263430	21945	190940	0	0		285090	214450	100240	0	180310		0	192390	20683
LAMP5	49304	39281	25591	9395.2	151460	35021	189770	-1		202780	0	18524	152450	25109		69271	0	140940
LAMTOR1	581520	591160	603800	419970	414820	-1	338380	338230		494890	434480	620800	-1	307110		165350	485600	210970
LAMTOR2	359840	148040	0	61275	42899	116680	122100	0		96040	0	54679	0	0		-1	0	-1
LAMTOR3	224310	249430	217840	259160	1130500	-1	0	0		168230	-1	133520	-1	179400		137910	-1	135810
LANCL1	3701500	2381500	2863500	4739100	3079900	2394600	4084100	5298400		2519800	5265600	2635900	2873100	3865900		3024700	2924800	4727500
LANCL2	1434500	1303100	1430300	980390	1311300	1632900	2171200	1403300		1342000	1435700	1219900	1769200	2162400		1778200	1603400	1531600
LAP3	126830	267030	199080	788100	362220	247510	186310	124330		221730	444390	82001	125860	246170		251050	257600	96780
LARP1	61134	44729	20168	0	50886	49928	32053	28400		20671	0	14630	0	84702		65279	12476	23090
LARS	75080	67243	11785	22506	48322	9885.7	30931	27152		62530	22199	14465	17562	64980		19819	21177	26925
LARS2	244240	23105	11762	20052	20125	395710	0	60723		22779	0	2910.5	0	0		0	0	0
LASP1	1107200	607360	1059700	951960	775220	1016600	1283100	1042000		580850	963440	1012800	705300	900400		78700	1110400	0
LDHA	6850000	7050000	10600000	5100000	8710000	8010000	12600000	10800000		6760000	26100000	9580000	8270000	6400000		8840000	10100000	6290000
LDHB	16400000	17600000	26900000	21400000	20200000	14000000	27000000	18500000		18300000	28400000	23600000	21100000	17900000		17300000	27500000	12900000
LETM1	1347100	476360	363580	545570	817620	888330	1298600	679940		432170	465310	621260	561890	598380		244150	116780	471800
LETMD1	-1	133060	67545	50320	134820	0	73843	0		124590	0	41771	0	77529		61609	53602	87957
LGALS1	1835600	1911800	3713400	2241200	2462800	1630100	2480400	1350900		1485500	1350200	1696200	126470	1206200		1960200	2989000	886950
LGALS3	116640	-1	0	536080	89622	59843	134940	-1		151020	-1	132510	0	220670		69936	156820	200830
LGALS3BP	1521.8	45979	55262	0	40887	0	0	-1		13505	92817	0	84633	9882.3		81041	41466	70216
LGALS7	-1	0	-1	-1	-1	-1	-1	-1		0	0	259280	-1	-1		-1	-1	-1
LGI1	564070	376170	363450	492530	703680	681920	700990	2437100		349850	401710	693910	447790	669100		366250	365780	585340
LGI3	50600	188670	159700	82419	37943	52830	23895	237070		175990	169760	14696	514320	29071		102710	30052	81227
LGI4	67271	53489	46323	79945	80662	78703	71810	58200		85999	91134	68233	76786	42074		31223	82865	0
LHPP	107880	239680	214230	558630	421740	213940	126840	162800		0	339260	316000	0	194680		0	367980	32586
LIMCH1	6773.5	0	1837.8	0	0	6274.6	-1	0		18281	38463	1239.9	29119	1517.7		41046	31716	10614
LIMK1	11577	6928.3	0	0	7581.6	27392	11423	0		14111	16353	0	-1	0		3647.2	0	0
LIN7A	2176800	1581400	882160	1776000	1175100	1873700	1683800	1400600		325540	759650	702350	1779300	1259600		0	473290	49653
LIN7B	0	161160	109860	466120	162340	748290	46671	466290		220550	287220	203660	782580	441860		-1	141350	31032
LIN7C	1530600	546640	772710	1097100	813630	748830	452020	1119800		139820	302760	836180	557540	1004100		80554	308910	75272
LINGO1	236790	77002	133430	94717	246670	85618	106790	0		115590	5686.7	174580	68381	179510		221050	145770	179720
LIPE	0	0	16816	0	0	11434	0	0		15015	4180.8	0	0	9763.4		8087.9	0	0
LLGL1	256540	324290	324790	543510	559350	454810	134600	204840		327700	455270	706620	268090	336680		502250	412830	383400
LMAN1	114000	0	-1	0	24812	0	0	0		0	0	0	-1	0		0	-1	-1
LMBRD2	37736	9657.5	23525	0	36720	0	5393.2	6981.6		2738.1	0	7578.4	0	0		0	0	0
LMNA	31514	175770	-1	29977	3118.1	53594	-1	0		494290	141790	24831	86899	218710		137190	13241	32528
LMNB2	52248	62681	0	0	0	0	-1	0		248360	46269	0	585240	36368		11598	0	0
LMO7	4776.6	4551.5	4602.1	0	3289.3	5185.7	6775	0		5302.6	0	0	0	3450.4		0	2325	0
LNP	299980	0	0	35658	5050.5	62536	51347	0		167450	90564	79558	-1	64827		6342	0	0
LNPEP	12680	0	0	0	-1	-1	-1	0		0	0	0	0	0		0	0	10003
LONP1	648050	614370	390810	688830	597900	556980	929160	459150		497860	353640	328360	235310	349470		422020	339460	636790
LPCAT1	5120.6	0	0	0	-1	0	-1	39662		-1	-1	0	0	-1		0	-1	0
LPGAT1	11172	0	-1	41198	10867	0	-1	-1		42640	0	39679	-1	47333		0	-1	-1
LPHN1	63536	18838	0	0	28329	2211	5441.1	2446.7		26943	0	15272	0	8808.8		0	17661	23475
LPHN3	18851	27829	0	0	2194.2	2994.4	2057.9	22308		11619	0	9714.9	21898	0		11962	0	0
LPPR4	8409.6	0	0	0	0	12800	24256	0		0	0	3879.2	0	0		0	0	0
LRP1	57010	47324	9461.6	13239	55102	50641	47069	13108		18659	5398.2	14802	8168.4	26861		16693	10500	39172
LRPAP1	48513	0	39127	-1	-1	22164	35801	-1		32728	0	-1	-1	-1		32548	-1	55855
LRPPRC	500590	477670	394170	212530	664390	472160	603910	457690		509640	309520	248640	185080	447250		311150	386020	391690
LRRC40	14056	18255	0	12680	0	0	6473.9	0		54407	-1	34321	0	0		10568	0	0
LRRC47	463770	645490	407010	575750	327960	463300	732870	407440		701300	438030	692880	267210	640080		614240	229210	373720
LRRC57	715250	345450	739830	237640	297280	299670	260750	466290		227840	576370	595840	560100	491720		332480	807470	376190
LRRC59	146740	273580	124910	83706	42222	69998	155560	0		151030	92123	118180	140570	0		2712500	83272	4488400
LRRC7	7267.8	5955	2256.2	1718.9	11715	4679.3	9609.8	2261.6		5894.6	1978.5	1495.9	7869.3	0		0	0	0
LRRC73	80631	0	41590	0	5733	146720	146050	0		90717	-1	-1	-1	0		-1	-1	-1
LRRC8A	62572	28810	28632	34865	35501	9427	35769	0		0	0	-1	0	9398.5		117340	0	82716
LRRFIP2	0	8837.1	0	0	0	4667.4	0	16201		0	17112	0	9146.3	0		0	9793.5	0
LRSAM1	91013	30059	0	0	25132	924.01	0	0		37039	0	30207	-1	1631.8		9647.4	16627	0
LSAMP	8928400	5799900	6569900	5068000	3142900	5959900	6472000	6282400		5886200	3148400	6815100	3401900	3280800		4321900	3486400	4159000
LSM12	249060	0	169940	0	69836	0	64799	54270		110270	0	71442	78246	85150		0	-1	-1
LSS	12576	0	0	0	2940.5	24311	-1	0		0	0	0	-1	0		0	0	0
LTA4H	12362	31584	48484	171600	65627	21974	35590	16185		53570	9458	28042	0	54871		15489	66811	0
LUC7L2	-1	0	-1	0	0	0	0	0		29101	0	0	0	0		0	0	0
LUZP1	7478	0	0	-1	0	0	7283.2	1185.1		0	8584.3	6271.3	0	3496.1		0	0	0
LY6H	8640400	4829500	4949100	-1	2549000	5327900	7658500	5203700		3106000	0	4198000	2872500	1639000		1423700	2622600	2015000
LYPLAL1	0	161580	-1	395950	22247	122230	-1	-1		-1	0	0	343220	220820		144670	192870	0
LYRM4	1140200	419010	379920	380830	475150	864080	516950	812240		1363800	249990	859810	-1	396250		340470	340170	415150
LZTFL1	74305	119010	-1	0	34445	93067	0	-1		134270	1626200	69817	0	68902		-1	75934	0
M6PR	50078	142420	130940	116110	154060	126750	144300	0		209430	0	0	-1	-1		0	101790	35375
MACF1	45305	78659	7923.3	119790	26475	45228	37415	29207		34164	21469	27485	136200	23788		60299	19051	20681
MACROD1	0	232080	-1	334380	237030	0	321180	238330		185800	0	191720	233110	0		76873	9566	91801
MADD	63398	60335	63051	72223	218730	120570	170440	154660		118740	34318	151140	65332	81251		115970	62085	103450
MAG	1364700	1890600	2547200	1203200	1713500	2044500	103610	2955100		2126000	4779400	885390	2395400	2478300		2083100	3176100	886500
MAGI2	32683	13534	15109	0	22710	31229	17249	20607		25323	6539.4	23160	0	8215.8		0	10744	0
MAL2	26100000	15600000	15100000	8510000	12600000	16000000	27700000	22900000		16000000	16900000	12600000	24800000	12700000		23600000	13300000	35200000
MAOA	3150700	1081200	471890	1711000	1858700	1454300	1783900	3845100		991950	629560	1293200	1107600	531950		758060	414690	702100
MAOB	9380000	6320000	6210000	23000000	8900000	7980000	6080000	6430000		7200000	3970000	8510000	3780000	6170000		3820000	7790000	6730000
MAP1A	1982600	1538900	2225000	767620	1903400	1768900	1316900	1351600		2287400	1767900	1432700	1131100	2427700		1928700	2530500	1359400
MAP1B	5563000	4157300	4787700	3064400	4849500	5052900	3731900	5508700		6133700	5226800	4254100	3857200	4946200		6309600	5404000	4389800
MAP1LC3A	7740000	3400000	5890000	7320000	7860000	9920000	9050000	7740000		10300000	8680000	6500000	3430000	9110000		4820000	9620000	1770000
MAP1LC3B2	12200000	4170000	8090000	9890000	10200000	12900000	11300000	9630000		14200000	12000000	8650000	4970000	10700000		5960000	12700000	3040000
MAP1S	135320	137190	90044	189100	196850	118150	194030	129680		153990	77527	207470	38898	107800		161310	106710	115560
MAP2	3537400	2632300	2839600	1061500	3020500	1445700	2073600	3041300		2968700	1652400	2040700	910810	2032600		3019500	2271300	2801000
MAP2K1	3650900	4417600	3570400	6959700	4532700	4470800	5179500	2245300		6095900	4189000	3883000	2315000	5666400		3656700	4871800	3712200
MAP2K2	2382700	1770300	1516300	3189100	1735500	2897600	2771600	1726400		3168700	1930300	1456200	366460	2912400		1673400	2417800	1902500
MAP2K4	303820	270030	210610	83356	297420	425030	415850	553540		397620	433620	349140	462820	196740		509210	568510	320220
MAP2K6	-1	14644	21550	0	0	0	0	0		0	0	29504	45670	0		89251	-1	0
MAP4	428870	645670	424090	668670	163840	379930	508130	428380		328320	601820	306570	420610	474040		184490	464310	117370
MAP4K4	211500	196490	119330	194270	183210	102600	152990	140630		160410	66778	95320	18122	135940		117540	128120	178510
MAP6	2784100	1631500	1920100	917850	2150200	1919600	2341200	1932400		2378700	2385000	1861400	1464200	1657300		2028400	1885300	2145400
MAP6D1	186990	467960	291650	341950	77141	616380	119140	274650		838730	1264400	373670	244860	450180		1057000	26719	441550
MAP7D1	105850	50288	5642	0	80215	77253	80593	10864		27536	19445	69953	77688	81737		89556	51146	66371
MAP7D2	5373.4	0	0	0	0	6927.4	13208	0		0	0	0	0	0		25557	0	0
MAPK1	10900000	8650000	6140000	11900000	9510000	9580000	13400000	7770000		11000000	7050000	14800000	6650000	11100000		10300000	11900000	7310000
MAPK10	284690	310330	158540	179160	524650	268730	290420	251670		158030	162230	124360	76234	105490		156300	30875	229560
MAPK3	3011800	3807000	3864100	5998100	4413900	2943200	4452200	2648100		4705000	2435900	4939300	2437700	4985700		5190400	4658300	1889000
MAPK8IP3	18161	10098	13700	28890	39731	79881	27540	39982		301330	28238	0	47042	31798		89294	34139	49802
MAPRE1	1152900	560310	528040	977720	628370	610480	658380	723440		1243500	834350	876860	204160	1035300		442130	929560	457600
MAPRE2	5214200	5595000	3838900	5015400	5291000	5038500	3214800	2336000		4575400	1737000	5572600	3501100	4674900		3414100	4225800	3731500
MAPRE3	7788000	2894700	5304500	2719100	5047900	5224900	5125000	6814400		4875200	7121300	5209600	2350600	5036100		3474300	7092700	3136600
MAPT	9320000	10700000	5570000	13400000	6260000	9670000	9940000	7100000		16600000	6430000	6530000	7450000	4540000		6000000	7510000	6430000
MARCKS	2778500	4179400	7351700	7820200	5319600	2368500	7494400	5013900		7460700	5059200	2476600	4572000	4573100		1714200	8600300	1332400
MARCKSL1	213080	1231000	2372200	2126500	1498700	2591800	390170	1217300		2575700	3620400	446580	686960	1212100		164680	3189000	129930
MARK1	66279	59057	0	0	77429	21448	142080	33944		19136	0	51041	0	57580		99894	53327	22508
MARK2	72686	78280	64203	52039	88202	125920	109070	22100		109450	19081	31033	0	35436		130440	68976	23298
MARK3	5418.2	60341	6987.6	0	70565	3042.4	120840	2620.6		8404.4	0	0	0	45368		109770	54486	0
MARS	173940	106830	37441	32763	51019	61103	78562	22462		91740	4464.1	15949	0	93416		76030	60712	79481
MAST3	320.31	0	0	0	11022	0	0	0		0	0	0	0	0		0	0	0
MAT2A	140610	227940	295010	153120	221210	129570	197590	181390		230470	0	288900	-1	223750		46353	200690	-1
MAT2B	50371	95291	270110	131550	216330	53216	-1	115630		0	172680	75789	28604	171980		-1	172550	0
MATR3	77128	119760	0	0	-1	0	0	13742		127300	8491.4	0	51519	37021		22633	0	45214
MBLAC2	432600	3539800	2980800	239470	619620	557910	306540	275890		47074	118860	168690	303750	394120		446250	155220	199910
MBOAT7	0	328300	102190	129440	294340	0	409110	259640		212100	122030	220460	283710	269440		388990	238980	342140
MBP	262000000	492000000	578000000	520000000	296000000	424000000	40300000	273000000		479000000	824000000	410000000	531000000	559000000		598000000	562000000	450000000
MCAM	71990	0	48931	15212	24700	101900	0	17081		99098	71361	30169	28890	0		143200	64546	74484
MCCC1	29783	29735	0	96045	115340	106170	64362	101930		117900	60032	69791	0	124840		9749	44720	19389
MCCC2	214660	45920	-1	36444	118390	184060	171800	185820		164730	32327	87218	0	56959		81052	47059	161530
MCTS1	19604	73730	10833	30994	457680	219530	429980	319590		31556	496690	45373	0	571560		0	1218200	42221
MCU	97327	34068	0	0	30630	57459	0	218290		0	39128	1098.7	0	-1		0	-1	209810
MDH1	12600000	9390000	15400000	8260000	11300000	8660000	16000000	13400000		9050000	16000000	12800000	8030000	9300000		10600000	13200000	11300000
MDH2	67200000	51300000	47100000	25600000	63800000	57400000	74100000	67600000		52300000	50100000	37100000	51100000	36300000		58100000	31700000	66700000
ME1	-1	68509	207770	0	141970	172570	176820	238310		62424	29996	146390	139280	0		-1	117520	0
ME2	182090	87893	-1	80472	178690	142790	125540	0		4147.1	56859	4544	0	-1		225380	0	203970
ME3	832120	111660	542770	212080	311770	588860	571860	460950		303890	235550	415390	3865.8	320020		1107700	242470	997340
MECP2	20128	30392	0	20706	4609.4	37307	4501.1	0		86276	16079	13283	42700	17782		22864	3827.1	7915.5
MECR	297320	59261	13321	67369	309050	314660	421970	22002		52412	19999	24629	24184	31317		0	0	0
MESDC2	151430	94987	-1	0	33365	255920	106860	35690		197050	53357	101490	-1	0		0	0	0
METAP2	1542.8	0	0	0	0	0	14581	0		14838	15368	-1	0	0		0	128210	0
METTL7A	1134400	-1	601460	471280	748860	3219400	1241800	1335200		521750	1374400	1211700	727630	553980		1568200	1970400	2331100
MFF	589230	463800	294970	0	335640	105800	214570	304810		290900	137070	112400	99066	171250		111690	136170	403400
MFN2	211370	169410	75347	34914	458200	170490	129460	80029		133900	53121	51835	13619	102480		109670	81156	213510
MFSD4	218160	100650	80551	0	46505	2594.8	359380	59369		134830	0	41687	41041	28223		0	75582	213170
MFSD6	73243	23131	9390.8	14091	32406	13620	0	0		28913	12148	33673	15966	22662		28281	15331	29423
MGEA5	41310	0	0	64838	43907	25914	23789	28650		59959	20301	0	0	81097		42577	86884	0
MGLL	97269	0	67446	5306.3	77838	0	6482.6	52396		2489.8	36723	114300	-1	0		-1	-1	0
MGST1	-1	474640	0	802690	1245100	499040	-1	0		59017	87134	528450	-1	231460		0	43953	906430
MGST3	14400000	11400000	7460000	6420000	17500000	5700000	7870000	7010000		7310000	2680000	8340000	3440000	6980000		22700000	6030000	22700000
MICAL3	58643	0	10326	714.53	7261.5	5954.4	35538	1469.2		7173.9	7238.6	0	9416.8	5672.8		7391.7	7317.5	0
MIF	3280000	1240000	1630000	1630000	2780000	0	1600000	1020000		1730000	0	740000	281000	935000		3320000	56900000	4510000
MINK1	287160	232480	186360	205080	234930	192470	165100	215000		221990	118720	127540	49793	265850		202290	186790	266610
MKL2	60305	12870	14823	0	31794	11097	8297	45742		23991	3931.4	70737	11322	10755		0	57840	0
MLC1	1455900	579560	864070	1706300	1125400	921480	928990	694930		834700	260390	1449800	162160	1199900		551550	458810	1429900
MLEC	367300	132610	188480	163020	246420	321900	242860	200300		260810	0	187110	80827	155380		158030	173690	415800
MLF2	611240	473070	502400	490160	601080	877050	948880	0		561650	531350	451220	636900	-1		0	0	0
MLLT4	8675.6	0	5462	0	7895.2	2150	26163	3441.2		2624.7	1836.3	6260	0	3940.6		0	0	0
MLYCD	70190	10526	0	2741.7	42288	5717.6	8199.8	8955.5		10200	-1	9769.6	0	8543.2		-1	0	-1
MMAB	444120	130590	131300	87699	135140	0	205330	83632		113860	80652	120370	0	165020		125250	125040	137580
MOB4	72010	0	60528	12039	0	0	0	0		22376	0	0	0	0		0	54666	36787
MOBP	2730000	3990000	7170000	4350000	2630000	9560000	-1	3140000		6680000	11400000	4240000	10100000	5460000		3170000	5570000	3100000
MOG	15300000	24100000	34900000	20800000	21100000	29800000	2220000	10500000		27900000	26800000	23600000	32800000	31000000		54300000	36200000	36800000
MOGS	15428	15186	-1	0	25412	7309	24579	6906.3		3263.8	3289.3	0	0	0		16098	0	42747
MON2	7038.1	13010	0	5404.6	9579.6	6551.3	6091.2	0		0	1496.5	13178	5045.1	3016.1		0	0	3144.1
MP68	645050	2560300	-1	0	4682100	3392800	-1	-1		-1	0	-1	1771500	-1		0	-1	-1
MPC2	1310200	929650	590330	868110	1782600	559000	935740	0		360040	428750	813970	-1	820920		425540	569100	1418700
MPDU1	517280	158200	-1	103730	93633	680250	0	0		199350	488430	121360	-1	-1		464630	-1	128740
MPI	13610	-1	61018	597910	68210	7076.7	25954	16396		20516	16352	162110	-1	0		0	156540	9099.5
MPP1	71552	4985.6	50802	63726	104370	81681	117660	68892		0	32779	35211	185830	78007		0	18058	28512
MPP2	298410	436440	180170	399320	601380	504860	492820	271410		370370	72086	160010	339320	215060		194500	231160	332030
MPP6	141850	234920	190520	240020	180120	95938	290010	163290		239270	157850	171950	171180	190020		149890	180690	143560
MPRIP	19706	0	0	0	6890.1	8021.1	9642.6	7721.4		55308	0	4575.2	0	0		0	0	0
MPST	0	0	4012.1	23744	15261	-1	0	0		8359.3	3182.9	7157.1	0	0		0	16248	0
MRAS	571550	846350	674360	831450	812350	736920	341250	379700		646400	672170	538750	1111200	856510		378680	867680	0
MROH1	42562	17170	0	0	19591	10774	0	35330		11054	0	80041	0	33086		3523.8	0	4783.3
MRPL1	17537	4323.7	0	11950	27150	23454	15097	22082		16928	0	3052.6	0	20490		-1	-1	0
MRPL41	36212	0	-1	-1	62461	15555	22945	0		-1	-1	-1	-1	0		-1	0	-1
MRPS17	-1	120360	97953	-1	326200	96147	91257	68639		82386	0	84386	-1	90081		72841	-1	174480
MRPS27	9283.9	30913	23374	0	8432.5	8496.2	7679.6	26394		9896.7	4596.6	0	2442	0		0	-1	19319
MRPS34	91342	90766	-1	0	83223	0	0	0		18031	-1	0	-1	-1		68608	0	0
MRPS36	2206200	1064200	1620200	220760	3564200	2818200	2008600	4781400		260920	1005600	1160800	227420	1614900		324070	963600	1637100
MSN	959440	702690	931380	2245600	1039400	706730	840100	617190		1125200	1278700	1088700	389310	1198900		755680	1020600	619230
MSRA	-1	27894	-1	73953	-1	-1	0	0		-1	-1	0	-1	0		0	34878	0
MTCH1	3581700	2962800	2243700	2299400	3638000	2765100	4303900	2832500		2692800	1522100	1526400	2105000	2409000		1364800	1465000	2789000
MTCH2	6456900	4043000	4553700	4189700	6562300	4284000	7268400	4539800		4482000	719710	5059900	1468200	4145200		4894500	2927800	6425200
MT-CO1	414440	0	498390	0	2828200	0	0	-1		0	-1	17704	-1	-1		489730	-1	0
MT-CO2	41500000	35900000	28400000	29500000	34200000	28300000	61100000	31000000		40900000	13900000	23700000	39400000	26200000		17900000	20900000	27300000
MTDH	70972	0	69970	0	40923	10500	8060.8	14801		50647	5699.1	0	50711	0		41278	0	62006
MTFR1L	33615	21180	31546	0	44188	29844	272480	39192		5754.4	21167	-1	-1	13141		24425	24010	28754
MTHFD1	647310	1059200	518990	730090	517690	978750	651770	458360		571280	470460	754300	501680	549020		606170	845420	366960
MTHFD1L	0	0	0	0	6813.2	0	0	12233		10583	0	0	0	6522.9		0	0	12776
MTMR1	5566.6	0	30756	3136.7	36057	31744	68606	0		52423	0	6158.6	-1	0		0	40950	2063.7
MTMR12	0	0	0	0	10998	-1	7989.5	-1		11792	0	0	-1	0		0	-1	0
MTMR2	0	6909.7	0	-1	1667	0	-1	0		42475	0	6281.2	0	0		76093	0	24726
MTMR6	0	0	17527	11424	0	3042.3	20836	0		0	0	-1	0	6625.7		0	14405	0
MTMR9	0	1651.1	0	0	11417	17767	0	-1		8664.9	0	0	-1	0		0	0	0
MT-ND1	554410	501190	251830	338780	1921600	299310	1565700	-1		492600	-1	324790	0	326670		667680	264070	1850600
MT-ND4	357620	428850	314680	271040	609570	190380	617210	260830		402450	250300	275350	490510	342960		208680	245690	400520
MT-ND5	755410	1785200	795210	891230	2221600	1087800	2096400	930620		1379200	73140	1437800	344410	569840		1790400	302890	2266500
MTOR	8123.8	3647.5	2403	13336	9367	15382	15500	9503.9		10938	0	3297.1	29709	0		3582	9149	3381.7
MTSS1L	0	0	0	16892	6929.1	-1	15072	26786		0	0	5723.6	0	36158		9747.4	0	0
MTX1	87710	107720	154370	80473	225640	197140	192860	266570		162730	79925	123260	92022	141720		62112	81036	59761
MTX2	1723000	995110	190050	125930	900860	800970	1097300	1089100		78738	40622	666220	0	63852		65954	42626	36970
MTX3	5086.6	16102	31213	17023	61474	48965	-1	-1		-1	-1	0	51740	31311		0	-1	-1
MUT	146790	133330	46894	98861	160450	0	90037	179440		141890	74208	153910	78197	124910		31223	0	151570
MVB12B	0	16714	18531	0	10786	20579	14712	20312		29848	14791	0	0	26188		0	24977	0
MVD	-1	0	0	96205	0	0	-1	-1		38264	0	-1	-1	77387		-1	115610	0
MVP	16399	8487.7	92040	8306.8	45671	31317	0	44064		92496	147720	84829	210830	20894		192480	331280	84042
MX1	0	98259	0	0	0	2318.4	21560	0		-1	0	20313	-1	0		0	-1	0
MYADM	3766000	1556600	1894000	3037700	2978400	3185600	2453500	3108200		4445900	4541900	3061800	4353800	3593000		6992600	2462400	6037200
MYH10	715510	583110	520180	617110	601290	656230	835730	648540		735280	302460	637490	280700	527810		926560	504920	420530
MYH11	175730	169440	183610	235720	143130	209170	273210	186400		225570	97450	170780	41907	162280		442490	151010	95673
MYH14	140120	136370	126820	99732	78048	148150	144070	88253		114790	55325	196940	413240	108410		144360	75942	73291
MYH9	131850	335910	189490	249070	231140	237840	383570	145610		497780	189640	208290	73618	176160		372480	238160	159110
MYL12A	1092300	2717500	2095200	1496600	2003700	2199400	3052800	2379100		642270	2224300	1532000	2633300	2456500		2513000	2544100	2218900
MYL6B	391710	144980	510410	240030	377350	45394	956500	76858		451450	273030	417600	78829	111180		-1	259070	202460
MYL9	82977	1277500	1058300	1128400	994580	1423100	1548900	1431800		75870	1432800	183110	1492800	1259800		1081400	1114400	812710
MYLK	0	0	5711.8	7732.5	12536	0	0	0		26065	0	8293.9	0	7555.1		68204	12410	0
MYO18A	53003	74456	25283	72318	47574	117610	58516	42385		81789	67774	73011	152690	45018		120780	80898	84998
MYO1D	0	26366	52863	90738	21452	90763	0	23352		63014	244710	53547	42671	54286		110180	53551	10691
MYO5A	1317700	1062700	565980	580910	1011000	875510	1216600	933940		893420	648070	870620	632960	893220		963060	716760	821920
MYO5B	155180	0	124650	0	112820	0	0	0		171840	112760	119230	0	72684		67693	70032	116990
MYO6	0	7953.9	0	17188	34584	4943.2	-1	0		33512	1346.6	3762.5	9668	0		0	2288.7	0
NACA	90672	0	5470.4	31258	39384	0	0	48675		924.87	0	5701	36206	34381		18206	13967	20687
NADK2	365090	96661	156500	189600	170990	310930	255780	155040		198920	0	48017	70362	140260		189790	92987	217640
NAGK	33393	134450	52193	375070	157840	54900	0	39380		158210	74247	264890	104840	171490		50836	158630	41039
NAMPT	38165	107990	-1	211390	133420	79123	91939	0		84901	18561	0	0	83087		204230	0	76049
NANS	0	311010	152430	420980	0	72114	121040	89922		0	143340	155140	91054	334310		118540	481370	0
NAP1L1	307810	329190	475470	1009600	426160	263150	212380	0		523510	255290	672770	279560	58084		735390	31058	192800
NAP1L4	601380	280010	796280	820370	455190	367400	451890	403470		633620	469020	660440	338060	483800		525050	624630	194530
NAPA	5218900	3452800	3002500	1534800	4099400	2282100	2572000	2254500		2682100	878720	2845900	1486600	2786500		525030	1892300	758530
NAPB	11600000	8960000	7270000	6240000	8620000	6200000	7340000	6110000		7280000	4940000	5760000	5630000	7090000		1750000	6320000	2090000
NAPEPLD	71164	0	6328.7	0	32840	62525	19262	6042.8		71217	0	17712	20127	56885		0	111990	48921
NAPG	5157900	1672900	3127000	1370900	2808800	2697000	2076400	1939400		3434400	2068500	3109100	1678500	2127500		242840	1584700	244290
NARS	20489	22882	72290	53560	126550	6826.1	0	30515		59564	95478	64436	23872	97366		0	0	0
NBEA	59366	647600	21604	6231	16019	34783	139490	31589		25379	10480	19189	10933	37057		37156	8376.6	19527
NCALD	525550	260950	296590	0	628680	0	306300	284400		0	0	191170	244360	0		0	0	187860
NCAM1	23100000	10400000	12800000	12100000	18700000	19100000	16900000	11400000		16300000	11400000	10800000	15700000	12500000		10200000	14300000	13400000
NCAM2	2573600	1518400	1456900	1600800	1616000	1266300	2414100	1012600		1488600	1172000	1456800	1265000	1980600		1541500	1652900	1750100
NCAN	2073600	1529100	1141400	1667100	2005300	2306200	1601500	1579700		1672400	1574100	1418800	2412900	413750		2561900	2561000	2787700
NCCRP1	-1	0	-1	-1	140170	-1	-1	-1		0	-1	211970	0	0		-1	0	0
NCDN	2291000	1819400	1626300	2189200	2104500	1148500	2000500	2058600		2871800	1764600	1792800	1592500	1479100		2318600	2216200	1611400
NCEH1	1390100	1145300	785810	1004400	1104500	1237800	1805800	846420		598570	631630	896320	1205000	946640		1568100	834880	1627500
NCK2	42773	48315	17773	17453	16964	41580	57341	51116		41690	43126	41546	-1	16705		113240	23337	65687
NCKAP1	986620	726190	482090	471310	1007300	401880	949120	572350		317400	383660	826900	474160	508870		449410	442180	378990
NCKIPSD	97314	151870	59950	78586	251040	57072	19157	30746		66174	-1	141150	28693	96283		138290	0	157150
NCL	129080	138020	365390	90125	533010	514900	343590	105370		263460	304800	61862	71929	327060		209500	15460	154730
NCLN	27391	40999	0	17080	-1	33261	0	8154.4		-1	-1	3358.7	0	0		-1	10185	0
NCOA7	34306	19693	33701	29313	38803	14897	22335	12311		51810	19533	33995	43718	28567		41734	28862	30739
NCS1	537700	0	73110	48065	166910	0	0	0		130180	-1	120640	88806	-1		0	32186	0
NCSTN	0	0	0	0	28233	61294	78372	0		66194	0	31028	0	38978		0	0	0
NDE1	39016	26077	31150	0	0	32890	0	39851		51187	58907	19349	60693	26909		0	-1	0
NDRG1	1402500	1491200	2450600	2192000	1933200	2250200	1747700	2127900		2641900	2383300	1363900	2605000	2305000		1621900	1846700	1395200
NDRG2	7454800	6693200	5354000	6517000	7357600	6245700	6922800	6723000		3671600	7540900	4857900	5204400	5810800		4797800	6429000	9487100
NDRG3	882910	854620	392330	127450	429500	869140	516880	415580		1015700	42195	928430	0	422680		157300	802110	275530
NDRG4	3672100	1293200	745660	1571000	2509500	2585500	1776400	2169500		718600	941190	1254400	277470	283990		1147100	2405700	1719400
NDUFA10	3841700	1913000	2155900	1099900	3470900	2501700	1850600	3519300		2245800	1475700	2291100	1101700	1662600		1915500	2022600	2134900
NDUFA11	5669600	4860900	2837500	841350	5599700	5376500	6607500	5522100		763410	3235900	4124300	1590400	3372600		6925600	3742400	9914800
NDUFA12	10400000	5960000	3850000	3170000	9340000	5670000	5850000	7830000		4550000	1840000	4950000	2510000	4310000		2270000	3610000	5860000
NDUFA13	6188000	4553300	2706900	2275500	7530800	2998100	4849100	3849100		3232700	0	2207500	496060	3326000		1295900	2592400	1698200
NDUFA2	6540000	10500000	4440000	1810000	3210000	4770000	4970000	2330000		3450000	246000	3310000	1240000	877000		2360000	2360000	5340000
NDUFA4	385400	0	0	0	4759000	-1	0	2559000		-1	-1	347230	-1	2416700		709620	338880	4662700
NDUFA5	781180	920000	849930	471710	583610	688780	1382700	1355800		218000	579950	390320	577120	292000		341400	297590	805550
NDUFA6	2903200	2733600	947570	1740000	3836700	3991500	2223700	5367400		2818900	219950	335690	4051500	285060		455420	616340	1220000
NDUFA7	6677400	4769200	4091500	2529800	5487500	7830900	7829200	8040800		3296900	3336000	4483000	3073400	2764800		2805800	2121600	4036300
NDUFA8	2342900	1686800	1818900	1046300	1845400	2693500	2362900	976840		2092700	802070	1021500	1146600	939050		453880	1788400	365830
NDUFA9	6925000	4588100	2874900	2415100	6339300	3469100	4877800	4743100		3902900	2265100	3241300	1460700	3102800		2657400	2910400	3907400
NDUFAF3	282450	0	66818	0	432640	0	0	-1		40036	-1	0	-1	249450		0	0	0
NDUFAF4	36561	-1	-1	0	305370	164830	200960	313180		-1	0	152870	-1	0		-1	0	55366
NDUFB10	5602200	3193600	3322900	1925700	5498700	3156200	2765400	3183600		2408000	796240	2934300	854030	1738700		3697000	2387600	4378900
NDUFB11	68700	26032	0	0	183270	-1	0	-1		-1	0	48690	278520	219840		0	0	-1
NDUFB3	7020000	4080000	3670000	3200000	4000000	10400000	10300000	6940000		2700000	7750000	2500000	2010000	3790000		3440000	2350000	4460000
NDUFB4	7512800	4821000	4566800	2917800	7249400	5046400	9153300	9722500		5762700	3353400	4403400	4618200	2848300		1676000	1162700	2337500
NDUFB5	3061100	2101700	1043300	1465200	2474800	1962900	2247100	1058600		2088900	827390	1769200	934620	1436600		195150	1340600	957700
NDUFB6	5704300	2667700	1232500	862240	6775700	4229700	6922800	3102700		3599400	601900	3874400	4010800	770260		3529600	2340700	3303000
NDUFB7	2783400	2250200	2007900	562060	3005400	2155700	2423400	3138400		1561500	677970	1330800	135290	1609600		807790	1073700	1905500
NDUFB8	413830	0	0	0	510270	135270	461850	0		-1	0	0	0	0		0	0	0
NDUFB9	8931500	4639000	3269100	2926300	5811300	2036800	5411800	2915100		3951400	820410	3817600	403520	3570200		4406700	3133200	6750100
NDUFC2	860100	234170	391190	382450	2834300	915050	2918200	499480		702030	0	117530	-1	385490		234000	907620	362990
NDUFS1	9075900	7190100	5931700	3773100	8777000	9122800	9888800	9313400		6390000	4133800	4082100	4612700	5489000		6422900	4504100	8058800
NDUFS2	5342100	3090500	1964200	1892700	5958100	2433500	2099900	2841600		2233100	1124900	2309900	1908000	1700000		3907000	2061700	4236500
NDUFS3	4898400	4526300	3256900	1712100	5821400	4881200	5740300	4882500		3636400	2486800	3144900	4290200	2914600		2662400	2566200	4287500
NDUFS4	1685300	0	801660	543710	1009800	981580	953600	3084800		2376100	1704000	1313700	1688100	913870		317030	1030200	157690
NDUFS5	6273000	3575700	2244200	2827500	5009100	4960400	4139000	4008200		3996600	2695600	3675500	1164200	-1		2132900	3234100	1880800
NDUFS6	6744900	4215200	4564800	2267900	8067400	4761900	7068300	2874500		2955600	1096100	3276600	1163400	2212900		763100	2913900	1742800
NDUFS7	4651600	1658100	1848600	1796900	3851000	3428400	2121800	1480800		2059400	547250	1792800	1628000	2374900		1189600	1739300	509560
NDUFS8	1374300	663810	670810	583860	1017500	1148300	1333800	825200		608150	301690	567460	23226	654090		0	-1	697620
NDUFV1	6815600	4197000	3675600	2935700	7617600	6272900	5798200	3918600		4904100	2564400	2281200	1683300	3805900		4824800	3573100	4874400
NDUFV2	4472200	2828000	2562100	1274600	4961200	3238100	4695300	3554600		2004700	1248700	1525300	1420000	1241700		1822700	1137900	3265700
NEBL	115750	69896	88131	88406	125950	44168	118540	75402		3464.3	89594	54410	0	51126		0	56910	0
NECAB1	188090	90439	247560	138390	301000	369370	166580	441280		410680	405630	218150	-1	225270		239250	69658	206050
NECAB2	218200	253980	326780	99854	380800	234300	259690	360770		306740	288060	227830	150280	433550		542120	265410	57723
NECAP1	736530	343150	1450300	2911500	462100	1012200	245830	1373400		1193100	1352600	368700	1756800	1363800		668500	1162900	1453400
NEDD4L	14702	3657	0	0	8454.3	12696	43837	0		0	0	0	-1	11599		0	0	0
NEFH	2917700	3662000	4497100	5572000	3319300	8101600	325400	3587600		6109800	6283400	3666000	846550	4871900		5795800	3861400	4360900
NEFL	20400000	22800000	24200000	25100000	19600000	36600000	8490000	18800000		29300000	31500000	23100000	28500000	26300000		37800000	27400000	27800000
NEFM	8960000	12900000	10700000	13100000	10900000	20300000	3420000	12900000		16400000	16800000	12200000	14400000	13100000		18700000	12000000	12500000
NEGR1	6716600	5225500	4542600	3410700	4413600	5522000	7409700	5030400		4302800	3817300	4096900	2434900	4990500		7064700	4654200	6595700
NEO1	20067	2636.3	9279	45701	15839	43513	25507	3793.7		5172.6	28143	19117	25979	0		4494.5	0	5929.5
NF1	15853	12822	11340	4491.8	12487	14680	16293	14880		7660	7452.9	11841	16112	16711		4722.1	5278.1	6143.3
NFASC	5018200	4008000	4425400	2762400	4152900	5080300	4585100	4550200		4865300	4138900	2106100	3839200	4632300		5933300	5547300	5116200
NFS1	1034300	716310	525300	546480	1011200	1275100	1365500	834520		789730	412290	450840	135030	500670		319100	385510	548780
NGEF	107270	12405	0	0	48706	38776	52571	38278		33229	18873	28689	0	0		0	0	41422
NIF3L1	0	25934	25657	91336	10981	81836	172920	99142		0	122230	133870	-1	20238		50080	27100	0
NIPA1	0	79508	34215	0	43673	45725	42735	13997		149960	43863	-1	-1	41225		24137	105220	-1
NIPSNAP1	2406200	876140	1008600	871320	1794100	2077800	3724200	1422500		1687000	1030300	1401800	1138900	675420		1840500	1049600	3034600
NIPSNAP3A	1262000	257820	865460	107090	1404300	224370	194600	431660		277930	112890	500540	-1	350830		359980	83706	1442300
NIPSNAP3B	256250	27793	0	0	396860	80985	163600	0		21199	0	10658	-1	95513		10364	-1	224160
NISCH	-1	12559	0	5678.8	2401.9	0	0	0		0	0	6108.1	0	5279.1		0	8096.5	0
NIT1	119960	86967	132110	261560	120120	183430	155660	91470		109590	30193	154720	-1	259230		60494	158620	62603
NIT2	174290	76092	176000	71936	103530	105270	196790	28667		44826	21789	16900	-1	94997		96231	104730	42282
NLGN2	83036	66813	36631	41801	100380	312320	191410	56346		27251	39551	0	83346	46930		78791	37722	0
NLGN3	4466.8	0	4663.2	6626.4	0	283520	110910	5570.6		22903	0	4111.9	0	5070.9		87546	0	0
NME1	11600000	10600000	14000000	7990000	8060000	6390000	6700000	7790000		8120000	5160000	9390000	328000	7780000		7200000	10100000	8250000
NME2	11000000	9690000	13500000	7150000	8530000	5450000	5990000	6990000		7260000	4730000	8700000	301000	6920000		6600000	8920000	8920000
NME3	142990	119790	137670	151690	215560	199210	176340	158550		172830	148600	0	-1	113260		0	134890	-1
NMRAL1	113990	-1	0	0	0	59404	0	0		0	0	37537	0	24308		14750	0	32111
NMT1	69671	12142	0	62388	44733	0	102040	0		70550	80828	82246	0	101400		0	7969.9	0
NNT	8955800	8225400	7312000	3428800	8266700	9344200	8316800	9593200		7043000	5873700	6558400	7431200	5198500		4177200	5784800	6055900
NOMO3	40503	14024	9987.2	0	20257	40293	27358	14221		13455	11466	15585	0	17580		0	0	16361
NONO	93281	18024	0	0	20077	32038	33729	0		0	0	0	271620	0		0	0	0
NOVA1	102660	76884	94048	0	0	0	75339	63281		138120	24450	-1	0	64032		66199	24869	0
NOVA2	0	87867	100000	0	37397	0	128040	0		139060	27943	-1	0	73179		0	28422	0
NPC1	34358	24276	0	24545	27991	26582	8455.6	23648		45927	49091	18686	8135.5	6059.6		0	13658	0
NPEPPS	289260	1002500	1318900	1133600	688040	343830	899470	633180		646540	604910	672880	304340	530250		522880	2080500	571300
NPLOC4	119370	47309	93314	73620	80822	63834	82742	42062		91783	58252	45425	0	32056		0	87774	19048
NPM1	122210	174440	392390	24100	226060	88962	114450	36415		42638	28816	61400	-1	12216		83549	37622	210330
NPTN	4676300	3711500	2946700	1719500	1715100	3674900	5312200	3415500		3222500	771520	2642200	394620	3072800		3180400	2823800	3242700
NPTX1	1425800	815450	924800	643590	1064500	535490	1118400	713340		855440	106760	1135100	580320	1220600		1923400	778580	1994300
NPTXR	144450	159240	169660	81788	212060	238850	434220	-1		206640	51330	60836	-1	227100		192660	59360	61266
NQO2	-1	25892	22806	0	-1	19808	10174	99419		-1	0	10530	-1	-1		0	12529	-1
NRAS	5417900	4714200	4152800	4906600	7960600	6244100	9346900	7005700		5722500	6545500	6617100	7824000	7241600		5941900	5133500	8475700
NRBP1	254900	16343	114660	69933	183530	155450	0	245130		16624	184220	-1	234620	122440		101010	100260	178330
NRBP2	0	0	0	61509	0	29188	11841	0		0	23644	0	0	75582		0	0	0
NRCAM	2586700	1409400	1482400	1519400	1437300	1534900	1872600	1571300		1580200	1346300	2069100	969280	1353900		2065700	1466700	1697800
NRGN	331140	379280	619390	236230	429470	0	932060	1190100		0	0	414350	1201900	197810		-1	598240	253810
NRXN1	333910	120740	127260	75470	207530	182940	306100	172020		294370	56852	200000	33086	125640		31969	97875	55470
NRXN2	37398	0	7471.5	0	0	34288	21388	0		0	0	19516	0	8513.1		0	6245.5	0
NRXN3	232110	80037	51035	0	149080	77687	140760	75409		113020	12799	51752	14198	88514		33289	77486	96001
NSDHL	0	14269	0	0	14904	0	0	3294.3		0	0	-1	0	-1		0	0	0
NSF	25500000	19700000	17400000	16100000	18500000	20500000	25700000	19700000		20200000	13400000	19100000	23800000	20100000		20700000	19200000	23500000
NSFL1C	561990	357350	1442000	729700	454530	231330	241670	381060		1909400	559890	589140	449260	1495500		230800	1811800	92610
NT5C2	-1	0	0	4679.2	0	0	0	0		1763.4	-1	0	0	0		21872	0	0
NT5DC3	188550	71077	37944	38450	357330	154900	305330	65482		137030	0	168460	0	121960		417110	218180	467060
NT5E	61845	29945	43318	27032	75068	88913	55120	53269		33220	96939	21469	47756	13443		24254	68175	150380
NTM	2209300	1985700	2168800	1379600	2180500	1968700	2420700	1776300		2044400	1704900	1960500	946200	1766200		1693900	2542500	1743700
NTPCR	-1	139300	-1	10744	54802	74283	-1	0		177980	0	0	69100	101590		178310	-1	-1
NTRK2	229810	157610	51491	124640	160700	54161	117510	189370		151110	30565	96829	36343	65450		212040	151190	109410
NTRK3	88715	0	26704	109720	65789	23022	28389	70895		0	0	0	0	32909		80147	0	0
NUAK1	57880	0	-1	0	0	4687	8704.8	0		0	0	10922	0	35376		0	-1	0
NUBPL	199420	166330	142400	162090	128160	408450	101870	160030		176320	161480	32095	112500	109220		87965	61037	28555
NUCKS1	111490	0	74641	0	41560	0	12554	-1		54220	0	55637	0	11794		0	1412300	0
NUDC	83888	303180	249340	398890	267160	119260	92216	151750		379480	253760	344740	306300	222910		0	520990	65096
NUDCD3	43977	30872	32264	44638	48678	12193	37525	22163		138980	105050	15898	6853.7	-1		0	137900	0
NUDT21	49770	89342	0	0	-1	70351	57773	-1		77015	-1	-1	0	41003		-1	0	-1
NUDT3	155480	49543	317420	0	360100	111380	256320	0		190210	108250	-1	-1	287300		211100	135850	0
NUDT4	0	41191	-1	35710	0	260930	-1	180710		96738	163780	0	-1	64981		-1	13731	-1
NUDT4B	0	41191	-1	35710	0	260930	-1	180710		96738	163780	0	-1	64981		-1	13731	-1
NUDT9	0	34269	-1	0	10143	14987	46203	9087.1		0	0	22568	0	16107		0	-1	0
NUMB	170860	0	0	0	26391	0	0	0		119530	0	0	63499	0		24826	-1	49008
NUMBL	528620	41132	83628	52698	85775	108100	186530	0		54005	0	208050	66145	125150		115950	143020	218810
OAT	135890	142550	202740	86479	359740	202930	146560	173090		186090	203130	15182	-1	138590		98792	193410	123580
OCIAD1	1382700	109210	152100	250280	876870	951810	544880	467590		575940	323650	503830	132960	241570		198010	550400	491030
OCRL	17376	59436	10287	20693	24391	12406	48465	29390		41703	-1	0	0	16746		23709	12806	30095
OGDH	2669900	2058700	2361700	1447700	3017000	2675100	2231200	3743700		2914200	1436100	1775900	1841600	1709400		1811900	1494000	2596800
OGDHL	1787500	1317100	1382900	550660	1807400	1741000	1142400	2030400		1610300	762100	1076100	1178500	642470		1153700	587700	1353600
OGFR	0	10004	8700.7	6674.6	2057.7	13688	17850	20389		0	0	0	0	7841.7		0	-1	-1
OGT	523850	283930	292700	175980	426210	501240	486020	370100		388200	171490	218110	108970	299020		205340	8995.4	278170
OLA1	319700	364470	294150	1143900	668870	214650	498360	224330		681790	803600	437510	572140	1012800		308450	1383500	50855
OLFM1	362270	413530	128420	57434	315210	517260	76258	640210		192140	390320	337700	228350	230620		31095	24670	234070
OLFM3	56817	-1	0	0	54604	147680	274800	62743		-1	0	-1	73319	0		0	0	0
OMG	2120900	3938500	3755800	1070400	2294700	3222500	1085900	1775500		4396100	2827200	4828000	578830	4008400		5514400	4713100	4056700
OPA1	2010200	1570100	1072100	864170	1999100	1692700	1965800	1477800		1547800	513210	968760	975880	970510		1080200	595420	1005300
OPALIN	279460	349340	256490	-1	545720	98501	-1	203600		334410	205950	290980	411840	451020		83242	387330	123970
OPCML	7740600	3853400	4246200	2063000	5723700	4336100	5392700	1561300		4451400	3713600	3305600	4929600	741400		3971000	3391700	6370800
OPTN	40472	97034	75474	119190	72133	86363	76624	53065		84911	90053	168810	87732	142490		142020	185480	133580
ORMDL2	18337	46801	0	0	27879	93505	0	45883		0	0	64269	-1	0		0	-1	0
OSBP	7224.7	0	-1	0	13598	23223	-1	16274		7391.8	0	22791	0	0		0	0	0
OSBPL1A	0	72148	72184	96094	23179	16083	4025.5	0		1050.5	167160	0	0	11198		0	103090	0
OSBPL2	0	11986	0	0	15612	0	64977	0		0	0	0	0	0		0	0	0
OSBPL8	7680.5	14832	10621	19872	27026	14513	19383	15424		34629	7819	24324	18700	7687.2		0	0	51727
OSTF1	0	106910	-1	102100	103060	26556	4823.4	-1		44688	-1	53906	165670	99255		220620	25770	0
OTUB1	1355300	608540	1350900	1911100	738050	807170	203580	310990		1419700	278250	1577600	278200	1844800		17634	615090	0
OXCT1	9740000	6580000	6500000	6770000	7590000	8030000	11600000	9140000		6030000	4220000	5760000	5590000	3900000		5020000	4400000	5430000
OXR1	864130	491370	634830	458650	915460	448480	669350	669500		639450	1322400	535990	191040	633370		717830	997720	453140
OXSR1	12521	35883	0	24391	134250	18516	0	0		16306	0	0	38485	0		0	31392	39431
P2RX7	147200	85240	63987	0	20544	6463.2	-1	0		61322	0	56648	37667	143370		0	6185.5	81384
P2RY12	41460	-1	36938	0	-1	0	0	0		12288	0	-1	119400	0		0	0	0
P4HB	520210	462830	385810	518470	852660	828800	606050	606540		427850	227470	225040	238640	314490		190590	272640	412630
PA2G4	163880	322390	351530	350600	248840	541600	371540	206030		264650	108270	169110	75929	348590		203970	188750	118740
PABPC1	627870	312670	451520	174760	262950	170130	68690	312980		390780	236590	210330	26441	235020		449580	186760	361630
PABPC1L2A	385010	0	316390	0	10469	0	-1	0		384520	35469	352840	-1	319080		0	0	0
PACS1	657740	218170	188690	176780	366880	165270	205530	199790		204810	47862	213920	146610	150460		448200	156340	240540
PACS2	35148	-1	0	0	0	0	2573.7	0		10539	0	0	0	0		18300	0	0
PACSIN1	4160900	2341500	3613700	989310	4417000	3012500	4372600	4328300		2096800	2795100	2465300	1611900	1632400		4029800	3356400	2714900
PADI2	444020	409200	177840	1640100	480420	939050	577380	296770		1015800	1073100	820990	900140	464100		795490	2165300	312640
PAFAH1B1	1399100	1179000	1398700	1496200	1448000	1393100	1072300	1200700		1821000	1380900	1657000	550930	1981400		935290	1503500	483550
PAFAH1B2	0	317640	453550	949800	588630	98023	118240	102240		0	0	371030	0	0		192190	779290	379450
PAFAH1B3	15794	355040	84156	1899200	209440	54510	639380	0		928110	0	484670	0	536490		152250	897690	115810
PAICS	30328	274620	511240	316530	461080	232990	372880	146070		623220	644150	286980	71906	72595		711670	449310	228640
PAK1	1223600	1522500	913440	1439200	1495000	722810	1317000	730590		2079000	1832800	1178100	1155900	1360600		1127000	2099800	1684200
PAK2	353480	852310	203380	937640	776700	0	80314	111270		933800	1033500	660180	363270	355460		204240	1265200	838580
PAK3	686450	917200	355290	1022500	783770	232560	407530	370690		1130800	1217600	757280	622130	535420		222850	1145500	713070
PALLD	0	0	0	16497	0	0	0	0		0	0	0	0	0		0	0	0
PALM	3578300	1622000	2821800	2330200	3145800	2197600	1930200	2207500		2843400	1619700	2284600	821800	2063700		358850	2433000	401980
PALM2	13359	0	0	0	57253	0	-1	0		-1	30142	-1	-1	42499		0	0	0
PAM	0	0	60134	43084	84162	0	3092.9	18999		0	0	0	0	64584		10927	0	0
PAM16	481690	56238	326740	304860	158250	0	98921	39474		314200	203950	66564	349790	265210		112270	28106	0
PANK4	46106	84530	72357	34073	103810	77444	87261	49637		68428	3611.6	57389	50761	58287		99556	65512	68512
PARK7	3520000	4540000	8130000	5860000	8040000	5400000	10100000	1120000		4160000	5730000	6040000	787000	4820000		2250000	4510000	1610000
PARP1	0	0	0	0	28103	13845	0	0		31057	0	0	17210	0		7857.2	0	14220
PBXIP1	278480	373650	257510	515900	193380	935540	502780	196480		810950	207670	490170	217160	162990		81233	362760	120770
PC	485910	819130	455610	917410	964970	848040	469090	735200		597990	454600	646840	447340	525670		507760	806710	497700
PCBP1	2740900	2851400	2825300	2474200	2086800	3490300	2683500	2896200		2345800	3335900	2946700	5649700	2387700		2360600	2557400	2651000
PCBP2	2939200	2374400	1807500	2336600	1550800	2933500	2488400	2127300		2229300	2609100	1970400	4120700	2568500		2043000	2304800	2801000
PCCA	384720	148790	242030	76950	429280	363360	428440	286500		314720	83065	85099	172850	105340		174150	168970	333040
PCCB	386660	357930	347880	211320	597110	703700	790550	829950		546490	259550	218590	346710	150930		388660	133700	773210
PCDH1	264330	53555	50608	96751	224360	157770	90135	170970		178380	58539	157950	61095	189370		172270	48047	241200
PCDH7	9689.9	14997	0	0	30327	26087	66952	6939.9		24410	0	23583	0	29985		7025.2	9653.8	0
PCDH9	5974.1	20954	12208	20127	45820	41460	75433	14194		26271	10989	26121	8348.7	21568		4292.9	28214	12196
PCLO	89989	44747	50099	20401	77608	98487	127330	77773		30106	24579	60033	43963	41822		29553	27504	49104
PCMT1	3061900	2695700	3835200	3971100	4055000	1863000	4801100	4345100		3799200	1392700	3009000	4288200	2956500		3439600	3572600	1317800
PCSK1	0	0	0	0	20167	0	0	0		0	-1	6911.1	0	0		15903	-1	19172
PCYOX1	1405300	805990	165890	716830	922120	1425000	1140300	571380		892220	454900	722760	603510	929230		484800	203660	921880
PCYOX1L	0	0	67271	0	90999	339720	323180	110700		208940	49674	44365	322380	61257		-1	24726	71819
PCYT2	0	164560	26004	330220	36059	16475	14562	13481		66940	47665	87339	40821	130410		0	234410	0
PDAP1	16890	-1	87005	-1	23511	0	119430	0		252810	125070	62127	0	43929		86344	663370	12874
PDCD6	810940	1039300	326130	1086000	1556100	344940	887150	471570		524680	187810	431980	43850	94668		90176	106650	0
PDCD6IP	536260	177550	240880	333560	531770	398300	357850	145330		576780	234350	395450	305350	213890		403490	211450	303510
PDDC1	177920	133710	274720	140400	302510	154180	218420	116940		204690	123230	81800	205630	39355		215480	40639	238370
PDE12	0	13624	0	54175	16107	57561	55654	0		33785	-1	10522	0	69048		87560	5914.8	6024
PDE1A	121610	163770	137300	259730	83128	131110	189230	150630		182400	113420	142850	265610	195590		346130	57086	120270
PDE1B	144600	308560	134370	162220	179290	141550	76172	139910		186570	128550	197840	217800	205550		357310	157310	218450
PDE1C	0	62390	30701	40656	14702	260080	0	14800		6433.6	83780	0	0	55724		113940	31720	82138
PDE2A	818630	490160	481190	195000	605250	275140	588080	361810		382720	128890	569980	146800	555060		518970	358870	505580
PDE4D	0	4598.3	0	0	-1	368380	28558	24631		19311	0	0	21979	0		11721	10232	0
PDHA1	6881700	2770900	4516700	1654500	7425700	6005900	3316300	5260800		4412400	1650400	1760300	1368000	2851900		2995900	2655700	5376100
PDHB	14100000	9380000	9280000	5330000	13600000	14800000	13500000	14800000		9530000	8570000	6620000	9090000	9460000		10600000	6320000	13800000
PDHX	1390800	1400100	606740	316600	1676500	1304100	1630700	2210300		1133000	343570	790290	377020	744200		187690	826780	0
PDIA3	4681200	3201400	3210100	3486200	3278700	4665300	3786200	3601700		3722600	2493400	3096300	2318300	3272200		3135200	3838100	4136900
PDIA4	314130	9763.2	108280	112870	90460	87050	77589	39535		18912	17498	0	0	0		22269	149010	56735
PDIA6	365400	148870	347640	92871	302900	325460	172710	51670		273610	328040	192250	427280	181600		-1	331620	395560
PDK1	29372	0	0	47700	78897	36783	52919	22292		30213	0	14501	0	-1		0	0	30536
PDK2	70583	138900	125150	78883	343100	209930	137090	221860		171620	32321	31112	0	-1		-1	183070	0
PDK3	292900	138470	173730	147820	322550	673140	354220	777200		135370	271120	215380	9930.6	216120		234020	396030	511110
PDLIM5	25650	35982	44678	124800	27082	23197	18610	0		31436	-1	39303	-1	35246		0	77231	35046
PDP1	52344	0	6570.9	30764	35333	21703	29156	15709		3295.5	0	0	-1	10193		7889.2	4807.6	0
PDPK1	42398	81662	49083	111010	110230	50712	3268.8	161220		140150	113750	179260	201760	165550		183280	66627	146750
PDPR	-1	0	1352.7	0	0	8215.4	0	0		0	0	0	-1	0		0	4533.7	0
PDXK	694270	1988500	1271400	2162800	2219500	1584800	1613100	1727300		2671600	768760	2824300	1355000	2398200		564590	1334900	583620
PDXP	503750	176940	304840	89248	574670	302920	912800	447050		316920	342400	265990	288420	185920		544740	503690	215150
PEA15	187360	559280	-1	2270800	744780	-1	8189	227440		52794	638210	1204700	0	658840		-1	1462400	0
PEBP1	39500000	20200000	41200000	39800000	46200000	44300000	47000000	34400000		44600000	39300000	40700000	47700000	19400000		24300000	26100000	24900000
PEF1	0	0	-1	0	130410	0	-1	0		4281.5	-1	0	-1	0		-1	0	0
PELO	0	0	-1	0	28225	0	16506	-1		19841	0	9487.8	-1	-1		0	0	35775
PEPD	0	15805	62862	17651	0	42032	27865	17208		12544	60382	22081	20769	19688		76776	0	45252
PEX11B	253630	104320	22931	-1	81708	139350	377680	135740		0	67598	51113	105130	51298		224590	56633	237220
PEX14	143310	0	-1	0	80879	68898	129260	0		105390	27307	75177	0	0		-1	81180	-1
PEX5L	153680	145990	42146	35732	100450	0	88493	125730		104080	82471	85702	26367	11149		67644	75997	76150
PFAS	4627.8	0	0	0	9360.5	0	0	3855.8		0	0	4423.6	-1	0		0	2597.5	0
PFDN2	-1	0	0	109260	-1	-1	24261	15458		188030	-1	48516	-1	0		0	0	-1
PFKFB2	0	0	0	0	46979	0	0	0		82928	124690	75053	36734	63306		44905	70479	92148
PFKL	2711400	1905700	1715600	2183100	2562100	2250300	1971400	1877100		1869200	1558700	2575000	1866600	3295200		2270700	2656300	1755400
PFKM	4409000	3468400	2332800	4110000	5223900	2755000	3776700	3107800		3390400	2776200	4155600	2916500	3256200		2736500	3176300	3084000
PFKP	7200000	7970000	5080000	4840000	10300000	8950000	6300000	6760000		8220000	4140000	7190000	6550000	8960000		7410000	5520000	7120000
PFN1	2288800	3581300	4629800	9390200	4196600	3759000	4745700	2816600		3020500	5691100	4330300	2537800	4059100		3238500	8737600	2388000
PFN2	12000000	10500000	11000000	12000000	10400000	7230000	8990000	10200000		7930000	7740000	14200000	6090000	9660000		9910000	16600000	12100000
PGAM1	7320000	21900000	9850000	23000000	14300000	4290000	7650000	8720000		10800000	6580000	26100000	11200000	18100000		14800000	30400000	11200000
PGAM5	448070	202650	1268100	194420	213980	877970	789570	1434000		492810	244200	88695	1075700	274260		440110	963750	609630
PGBD5	418150	0	39488	-1	54282	31740	0	33729		0	25209	0	29804	50322		28767	36551	153070
PGD	745880	351470	765370	679530	934350	498410	974230	543310		508360	488170	489560	260280	322140		417640	572800	596200
PGK1	9290000	7800000	11300000	8460000	12700000	7140000	15000000	11400000		6760000	8020000	12400000	5320000	7360000		9710000	11800000	9570000
PGLS	24845	0	0	228390	60949	44451	29120	0		-1	22264	37678	12114	57927		0	101790	47527
PGM1	153370	282070	520760	505960	374120	477610	685680	240800		142820	616640	411700	130410	148530		132530	264490	67598
PGM2L1	194070	121020	319930	160610	276440	200550	449770	105210		162570	273540	315170	112320	264700		324400	340630	293720
PGP	0	0	74095	0	0	0	0	0		0	0	0	-1	0		0	0	0
PGRMC1	2420700	1566300	1654000	724220	2376800	1424000	1715700	1659000		3079700	160410	1576300	1043700	866390		34755	1381700	517230
PGRMC2	0	373360	602830	332550	1174900	323020	346570	129620		0	0	117440	95779	211060		91692	189280	133440
PGS1	25371	0	-1	0	21354	19693	13571	0		11122	0	23236	-1	0		0	0	-1
PHACTR1	68732	110470	117610	0	1313000	126320	62443	121910		139620	49791	169400	-1	862960		215640	37317	138380
PHB	9380000	8250000	7200000	11500000	9610000	13200000	13300000	11900000		10600000	6150000	7210000	6370000	7570000		3420000	5140000	4200000
PHB2	10400000	8320000	8540000	6800000	10200000	9250000	10700000	10900000		8980000	5010000	8220000	6350000	8660000		7200000	7670000	8640000
PHGDH	2430000	5380000	5550000	11200000	2740000	4560000	1620000	2420000		4660000	5430000	6710000	2170000	5840000		3570000	11000000	1640000
PHPT1	215210	610480	105600	1137100	225250	184320	146340	473550		323610	207050	836970	545570	338920		373880	613210	176780
PHYHD1	-1	-1	-1	110690	-1	0	0	-1		0	-1	-1	0	0		-1	-1	-1
PHYHIP	2253400	4362900	1133600	2333800	1894000	2274400	1906700	1144400		2584200	1581700	3690400	2640000	2414500		2863900	3290700	1575900
PHYHIPL	1816700	1769300	550720	2099900	535270	662400	1205300	584380		1915700	1299600	1856900	1038000	1568100		1284400	2656100	415500
PI4K2A	7173.6	4130.3	0	8523.8	14446	0	13510	11954		0	-1	4952.1	-1	5885.2		0	6588.2	-1
PI4KA	152640	117220	157510	24258	128530	70393	296990	146310		68970	30117	60285	8410.9	60979		143210	23316	209970
PICALM	2575100	537940	532650	1358600	182110	1228700	0	1735500		1488900	245930	1894300	309320	179420		1883700	491000	2130900
PICK1	107390	0	20584	0	97955	40301	-1	47466		57707	0	29353	11671	0		58129	0	51485
PIK3C3	0	9443.6	7508.4	7060.3	19380	13101	15283	32349		35741	11215	9948.8	13448	28215		0	0	17467
PIK3R1	7148.3	0	2774	5140.7	2891.6	29966	9212.3	5212.2		21038	0	-1	6689.8	23648		0	8118.2	6561.2
PIK3R4	19725	0	17483	0	10129	9443.6	11615	9749.2		7286	0	2986.6	0	12086		6959.2	0	6150.6
PIN1	2321900	7167100	3008800	3153500	5111500	1968100	2924900	2975700		3497700	1808100	7833700	2220500	5878900		7220900	7236100	4969300
PIP4K2A	1148600	1117300	1848000	1364400	1571500	1441600	1075200	2089900		1487800	3046300	1623400	638800	1758800		1885500	2178800	776650
PIP4K2B	1170300	919460	916170	1296000	1260100	564970	1033900	1022600		731520	1089800	1611800	659150	673770		1211100	759950	1063300
PIP4K2C	235530	126900	95862	131570	304660	0	47873	173840		231850	75791	114960	0	34328		224870	40433	190020
PIP5K1C	1253500	620350	512320	259580	1295500	1305700	1439700	1482600		706440	327570	1191200	683080	793910		1004000	321270	617150
PITHD1	101150	135870	318750	103450	842030	385740	406610	76104		462900	306940	237280	-1	507940		35474	332990	146530
PITPNA	334320	166610	94927	7450.4	420100	158310	393520	105530		159830	43683	9267.8	-1	151970		0	166750	54535
PITPNB	32953	0	-1	0	0	72333	277270	19246		38853	22846	13900	0	41006		0	26754	0
PITPNM1	13122	0	1068.7	0	0	2726.9	4409.2	3086.4		0	0	3389.9	6268.2	1659.8		0	2826.5	12871
PITPNM2	6385.4	9373.3	7426.7	0	0	8401.3	8834.5	9009.4		0	0	3559.8	0	3472.2		0	3614.2	0
PITPNM3	0	45176	17584	0	24067	34164	41207	18131		12488	5032	10406	0	14404		0	9995.4	0
PITRM1	104890	16389	28532	13161	18945	57230	7639.6	3786.9		33242	0	29166	0	38689		0	0	13050
PKM	18100000	12500000	25100000	19200000	21700000	12600000	28000000	17500000		18500000	24800000	22800000	10600000	18700000		25000000	21200000	13800000
PKP1	0	0	21799	0	20518	0	0	49235		24504	10939	137560	0	58893		0	0	13510
PKP4	52220	33444	56604	111730	49551	61726	189320	3739.1		24577	4196.6	33527	0	28308		23462	9336	18921
PLAA	15844	34609	21744	19744	31069	13809	27331	11052		35902	20251	16652	61193	67478		11048	25781	9815.7
PLCB1	341620	418210	320940	156710	609630	410020	712410	549180		471000	607040	462560	245230	210940		373480	719540	330020
PLCD1	14122	31287	53516	309750	31492	39577	156870	39611		51071	118420	60506	0	43874		43487	111480	29719
PLCD3	61593	54040	25999	336970	14494	97519	51159	0		49632	31011	8109.8	-1	58478		0	49341	0
PLCL1	39593	0	63833	61122	67527	64472	0	40827		98763	50730	9871.1	33015	82173		61515	101410	0
PLCL2	57265	18276	52876	42393	65531	39488	39776	39488		41370	47395	0	0	61837		65608	69254	0
PLCXD3	0	24619	32451	67703	244260	-1	-1	0		46175	61715	0	32247	22048		-1	-1	-1
PLD3	38076	705540	575960	116500	590640	196870	1177300	392040		592900	616650	664840	-1	636650		602860	299800	619040
PLEC	1326600	1653100	822960	3697700	1124300	1040000	1120900	966180		1657500	1219800	1621400	1639400	1722900		1465100	2062800	1008000
PLEKHA1	47791	0	0	0	22658	72363	57976	0		0	80926	-1	76039	-1		39723	0	7700
PLEKHB1	229350	589050	1429800	98000	810460	747440	0	467250		722970	754920	298780	0	1183300		1099400	1759500	993100
PLIN3	117110	34749	102650	129100	25149	237080	0	107930		288570	380700	0	136100	0		72319	0	0
PLLP	11500000	7160000	10200000	7460000	8710000	7930000	0	3980000		2940000	61000000	7600000	42600000	11400000		38600000	4780000	0
PLP1	380000000	788000000	1150000000	525000000	382000000	1110000000	134000000	647000000		929000000	1440000000	633000000	978000000	974000000		1110000000	962000000	916000000
PLS3	363550	52050	168910	73951	106250	64242	62558	34451		135050	69701	77771	0	96358		36327	140500	89118
PLSCR3	134600	0	0	-1	-1	6948	0	-1		107230	-1	9234.7	-1	0		-1	0	0
PLSCR4	39387	212260	0	511260	124440	231750	0	0		205920	0	160070	-1	19749		125890	173110	157460
PLXNA1	275500	124530	162040	41231	204450	201110	276980	196720		120430	22593	77320	93237	80349		150200	109010	141980
PLXNA2	176540	0	104970	44597	110660	88165	197410	122130		53212	0	0	0	46537		80157	61062	75136
PLXNA4	333940	138170	118620	59038	215470	191400	278600	235150		93747	43369	49783	50298	62442		104160	97858	166240
PLXNB1	48872	12683	49388	74823	29253	61124	15947	11079		26733	0	63655	0	26554		10757	39181	68113
PLXNB2	2497.5	1797.1	0	11505	0	42066	4242	0		3141.5	0	1581.5	0	0		2925	0	0
PLXNB3	0	0	0	0	0	14727	0	0		0	2147.8	0	0	0		0	0	0
PLXNC1	0	0	0	0	1686.2	33763	0	-1		0	0	2356.4	6135.2	0		0	0	0
PLXND1	0	0	768.64	0	502.68	21488	3047.1	814.34		0	0	0	0	287.84		2792.6	0	0
PMM1	-1	57328	22532	-1	44300	140430	58323	75799		133000	34240	70498	40128	98186		-1	0	-1
PMP2	321390	1392300	1247900	956250	419300	2587400	437320	351740		1493500	3711100	982870	87880	1378400		1386000	1724200	503610
PMPCA	-1	31926	-1	29596	34112	0	186830	64372		76676	-1	-1	-1	0		-1	0	0
PMPCB	87322	12180	-1	0	128270	107120	48015	76288		16784	0	49497	0	0		-1	0	28871
PMVK	198850	353770	384220	448490	268110	254430	155250	195470		485160	219120	474680	266530	376430		209120	549320	232030
PNP	-1	-1	0	0	49713	0	0	-1		0	0	0	-1	0		0	19644	0
PNPLA6	19772	0	36983	0	53640	4185.3	7305.7	13386		21608	0	11163	0	16245		17097	0	30142
PNPLA8	0	0	-1	0	15142	0	0	5268.9		-1	0	0	-1	0		0	-1	0
PNPT1	29222	0	0	0	12731	45869	0	0		0	0	2081.7	22990	5380.8		0	0	0
POF1B	0	0	0	0	0	-1	0	0		0	30414	103730	-1	0		0	0	-1
POLDIP2	25862	-1	26371	0	36198	21454	0	0		0	-1	0	-1	34121		0	-1	0
POLR2A	0	0	0	0	0	71997	0	0		47919	31635	0	0	0		0	0	0
PON2	232790	230600	254660	362720	347070	465370	206710	285050		226970	-1	28734	373690	188320		299520	507300	404200
POR	63010	176250	110050	49536	203280	205700	88372	87151		136220	58757	26614	109150	79682		15017	130870	80339
PPA1	0	94771	0	41593	7725.3	59290	223450	0		0	0	0	36792	0		-1	122230	0
PPA2	21169	6431.3	24007	0	74751	14550	11218	15517		7036.2	0	0	-1	3552.5		0	7288.6	0
PPAP2A	17225	91697	56708	17414	24591	139290	150320	-1		148550	0	0	0	0		122170	91256	53220
PPAP2B	1179700	982470	1432800	2272900	1915500	1941100	1332100	1394400		572210	494710	719470	1624000	1220600		791730	1705700	1500000
PPFIA1	80431	70389	7852.9	41853	58378	0	65654	33096		18217	0	32022	0	15417		30296	24434	9781.4
PPFIA2	110610	108200	42349	54941	98247	71329	144280	98192		51499	37581	63040	3480.5	63440		78305	69788	31841
PPFIA3	260480	198930	183570	74261	210460	197580	301910	218690		129160	71332	171590	129020	181560		236970	86266	140460
PPFIA4	55476	62378	22012	53942	75009	38002	50508	33343		43849	18600	34274	9627.9	32680		33656	21861	9911.8
PPFIBP1	0	0	0	0	0	0	0	0		0	0	0	0	0		0	0	0
PPIA	20000000	33000000	29100000	59400000	25300000	10300000	25200000	16300000		14200000	28800000	44200000	27800000	29400000		31000000	58800000	23400000
PPIB	1422800	1691200	1253600	2528500	1781200	2611400	1135900	82551		2773000	2318800	0	3025100	1619100		600320	3663100	875240
PPIF	673840	357410	245670	0	211340	156810	423230	127920		409620	0	462110	0	213710		0	158210	0
PPIL1	289930	234700	28390	334180	155170	0	236940	144690		0	43267	436570	-1	248470		0	37880	0
PPM1A	0	34029	63312	62292	162260	-1	34872	0		185000	183810	0	0	62419		35927	62323	0
PPM1B	13337	0	0	0	55695	0	30849	0		0	0	0	0	0		0	0	0
PPM1E	-1	0	-1	0	0	14138	0	-1		15632	19410	0	-1	38262		-1	8695.5	0
PPM1H	314410	190470	191240	161210	151930	227120	393000	302120		309660	115670	239950	66943	196380		293310	223450	347020
PPME1	130050	537770	128350	429210	395300	59301	69404	116970		948410	217450	463070	193390	555400		800400	646050	240160
PPP1CA	510490	427090	524210	138200	840190	141330	307700	224850		335470	92094	280320	-1	171450		0	237970	162620
PPP1CB	760340	955570	799290	504570	1380500	426860	687270	660430		855350	546980	689360	26710	708410		867300	541110	818110
PPP1CC	696860	462460	434460	0	903410	141330	351390	276950		240380	160560	313540	310950	192180		0	257390	286490
PPP1R12A	20264	18517	18331	0	0	30966	0	21493		0	0	23585	0	0		0	20984	0
PPP1R12C	0	0	0	0	0	1203.6	1876.8	0		0	0	0	-1	0		0	0	0
PPP1R14A	76407	337060	176110	0	492910	-1	-1	0		24542	531230	-1	-1	277450		0	0	0
PPP1R21	23803	13534	13884	10898	7516.1	24104	44155	0		16120	0	19294	0	15158		18232	21929	27210
PPP1R7	224950	116040	399310	336960	562560	21390	485120	229220		558980	308160	425130	14831	387820		0	578810	0
PPP1R9A	12771	22816	12512	4701.7	36860	33780	47449	24720		14952	7059.8	15644	26013	6001.7		0	0	16109
PPP1R9B	41645	26635	5429.4	13875	26607	17260	58602	113530		26786	0	0	-1	24410		9687.3	0	42251
PPP2CA	963310	1675400	1152800	996900	1512900	441690	681260	766020		1281300	574250	1094500	1126500	744730		1659300	1038200	1572700
PPP2CB	974860	1675400	1152800	996900	1512900	452990	707630	709060		1303800	574250	1094500	1126500	744730		1659300	1038200	1572700
PPP2R1A	1737000	2590400	1818500	2479400	2134200	1158800	1605800	1565400		2452800	1008700	2360100	2143000	2183900		1346500	2354100	931310
PPP2R1B	0	604960	391960	488140	0	0	274710	0		0	0	0	0	0		0	403240	150900
PPP2R2A	219400	542070	332450	137220	417630	489640	74946	32075		1005300	423320	487790	861560	597750		598800	250390	240840
PPP2R2C	0	0	0	-1	187620	0	0	0		0	-1	0	0	0		0	0	0
PPP2R4	313000	10100000	439000	1200000	470000	168000	231000	413000		6200000	399000	846000	1030000	10600000		606000	1630000	61300
PPP2R5B	-1	0	0	0	74188	59956	120330	184550		0	0	0	-1	137210		146040	0	0
PPP2R5C	283470	122570	244820	185090	110680	225410	376480	0		180440	0	192050	9519.1	307910		336910	0	346870
PPP2R5D	363820	359220	321770	209380	255230	411330	665230	283450		246160	155750	347800	125850	365280		518130	112100	500760
PPP2R5E	288370	243560	370850	146370	242570	329520	335200	423630		238520	156790	208770	18418	338190		392690	365600	322000
PPP3CA	13000000	5060000	18200000	12800000	7460000	5830000	12600000	12500000		7100000	11200000	12600000	11400000	7000000		4600000	5340000	11500000
PPP3CB	4334100	2801700	2985200	2491100	4194200	2976900	6044000	3553500		4143900	1603400	3039800	2721300	3716700		2975100	2911100	2915800
PPP3R1	22578	142220	0	0	879010	168920	159990	77302		-1	119310	0	-1	121340		-1	115150	0
PPP5C	367270	206250	322690	22971	290430	218910	363400	255660		359910	313750	312980	232040	273950		322610	355180	247160
PPP6C	97745	0	9526.8	0	26249	0	0	-1		-1	0	0	0	0		10887	0	-1
PPP6R2	21693	14375	0	0	13956	0	0	0		9916.9	15536	13476	0	0		15287	0	0
PPT1	2227000	1448800	1601500	1689600	2192400	1248000	1594500	964750		1757600	1647700	1577700	2131000	1383300		1882200	1681500	3729600
PRAF2	2564000	172570	1943400	148130	1726300	2826100	238030	2229400		2364100	109780	2199300	0	202820		341450	174050	2900900
PRDX1	34300000	35100000	44200000	78800000	40000000	42800000	44400000	34900000		52500000	59500000	44400000	47100000	46900000		20600000	62900000	22100000
PRDX2	30600000	26500000	34400000	41500000	37000000	32900000	43300000	36000000		40800000	47100000	38500000	32100000	34900000		24400000	42300000	24400000
PRDX3	8410000	9170000	7380000	6240000	14900000	11000000	18800000	15400000		12500000	6630000	5770000	9120000	6380000		5300000	5690000	2960000
PRDX4	2423100	2911900	4168800	7142500	4508200	3523500	0	985180		4060900	2216800	3541700	2518700	2548400		0	4922800	3181100
PRDX5	4705600	3996100	4381200	7929200	5235500	3540800	2956600	2769100		3599200	581260	3712000	1603400	2226800		731590	1760200	858020
PRDX6	3040000	4270000	5150000	12900000	2920000	3900000	5090000	2920000		3770000	4330000	3300000	2530000	2730000		2220000	3610000	2410000
PREP	21101	75031	47721	238430	68465	31415	89036	41642		33749	68751	101470	69787	108900		11921	128120	0
PREPL	52809	0	38157	373610	47451	32463	16659	0		111460	65941	196910	92098	73985		19062	6520.4	23351
PREX1	2331.5	3572.9	2082.5	4659.1	3754.2	2313.8	3047.6	0		1362.8	4373.7	622.17	2577.2	1476.8		2550.7	0	0
PRKAA1	121760	39891	37766	124540	111910	135890	82656	64413		29430	33179	91539	30795	33321		51520	33871	49498
PRKAA2	116050	76132	59695	45914	68899	49484	75922	54287		46432	44489	82360	35043	67525		58626	108910	56326
PRKACA	1872300	471950	1718500	634240	1271700	770850	1669100	1332200		1733900	1021300	491490	1322100	1224700		1484800	231540	945910
PRKACB	1510600	329560	1748900	551660	1427100	726320	1366200	1387700		2062700	1046100	334720	1314600	1390300		1602400	187540	1135500
PRKAG1	169780	82942	-1	50192	19639	174870	181500	31178		233080	102370	85826	141980	54757		98536	37871	0
PRKAG2	8742.5	13184	-1	12172	17264	67521	3569	3872.8		-1	0	12441	-1	3325.3		47952	-1	0
PRKAR1A	362720	192810	300140	617290	252590	262840	140310	244890		244040	90401	142280	150690	179560		333280	318350	222270
PRKAR1B	37484	0	-1	0	0	0	-1	0		33630	43778	84382	81235	13164		-1	0	0
PRKAR2A	1589100	1048500	1047300	393380	1162000	219200	1215300	946350		1053000	815450	904500	665430	992290		1106400	861600	1067200
PRKAR2B	2653100	2317500	1472900	1711000	2129700	1402400	2831600	1462400		1771500	1891000	2360600	1668900	1698000		1799200	1586800	1881500
PRKCA	2800000	2625500	1462500	1511600	2898800	2432900	2649700	1681200		1930500	1083400	1750000	1949100	1939800		2307100	1811800	1726900
PRKCB	2925200	2652100	1241400	938280	2431900	2720300	2549500	1643400		1667500	1323000	1968400	1710200	1468300		2658800	1346700	2124900
PRKCD	0	0	0	0	0	0	0	0		189250	0	0	0	0		26431	81074	0
PRKCE	177270	214880	217150	141110	297130	148210	348630	138100		119300	40886	277610	-1	106000		136560	24724	119760
[truncated: 903 more rows]
