# Supplementary material for: Functional excitatory to inhibitory synaptic imbalance and loss of cognitive performance in people with Alzheimer’s disease neuropathologic change
Source: Acta Neuropathol. Author manuscript; Available in PMC 2023 Mar 8. (PMC9925531; doi:10.1007/s00401-022-02526-0)
Supplement: 1870575_Sup_file_3 [file NIHMS1870575-supplement-1870575_Sup_file_3.xlsx]

## Sheet: Sheet2
gene_id \ rnaseq_profile_id	donor_name	gene_id \ rnaseq_profile_id	Fig. 6a-b (1=included,0=not included)	Fig. 6c-d (1=included,0=not included)	age	sex	apo_e4_allele	education_years	age_at_first_tbi	longest_loc_duration	cerad	num_tbi_w_loc	dsm_iv_clinical_diagnosis	control_set	nincds_arda_diagnosis	ever_tbi_w_loc	race	hispanic	act_demented	braak	nia_reagan
488395315	H14.09.030	488395315	0	1	90-94	F	Y	15	0	Unknown or N/A	3	0	No Dementia	3	No Dementia	N	White	Not Hispanic	No Dementia	3	2
496100277	H14.09.004	496100277	0	1	90-94	M	N	14	0	Unknown or N/A	1	0	No Dementia	14	No Dementia	N	White	Not Hispanic	No Dementia	3	1
496100278	H14.09.001	496100278	1	1	90-94	M	N	16	15	> 1 hr	0	2	No Dementia	2	No Dementia	Y	White	Not Hispanic	No Dementia	6	2
496100279	H14.09.001	496100279	1	1	90-94	M	N	16	15	> 1 hr	0	2	No Dementia	2	No Dementia	Y	White	Not Hispanic	No Dementia	6	2
496100281	H14.09.002	496100281	0	1	90-94	M	Y	16	0	Unknown or N/A	0	0	Alzheimer's Disease Type	2	Probable Alzheimer'S Disease	N	White	Not Hispanic	Dementia	1	1
496100283	H14.09.002	496100283	0	1	90-94	M	Y	16	0	Unknown or N/A	0	0	Alzheimer's Disease Type	2	Probable Alzheimer'S Disease	N	White	Not Hispanic	Dementia	1	1
496100284	H14.09.002	496100284	0	1	90-94	M	Y	16	0	Unknown or N/A	0	0	Alzheimer's Disease Type	2	Probable Alzheimer'S Disease	N	White	Not Hispanic	Dementia	1	1
496100285	H14.09.002	496100285	0	1	90-94	M	Y	16	0	Unknown or N/A	0	0	Alzheimer's Disease Type	2	Probable Alzheimer'S Disease	N	White	Not Hispanic	Dementia	1	1
496100287	H14.09.003	496100287	0	1	90-94	M	N	13	11	10 min - 1 hr	2	2	No Dementia	14	No Dementia	Y	White	Not Hispanic	No Dementia	1	2
496100288	H14.09.003	496100288	0	1	90-94	M	N	13	11	10 min - 1 hr	2	2	No Dementia	14	No Dementia	Y	White	Not Hispanic	No Dementia	1	2
496100290	H14.09.001	496100290	1	1	90-94	M	N	16	15	> 1 hr	0	2	No Dementia	2	No Dementia	Y	White	Not Hispanic	No Dementia	6	2
496100291	H14.09.004	496100291	0	1	90-94	M	N	14	0	Unknown or N/A	1	0	No Dementia	14	No Dementia	N	White	Not Hispanic	No Dementia	3	1
496100292	H14.09.004	496100292	0	1	90-94	M	N	14	0	Unknown or N/A	1	0	No Dementia	14	No Dementia	N	White	Not Hispanic	No Dementia	3	1
496100294	H14.09.007	496100294	0	0	90-94	M	N	8	16	> 1 hr	3	1	Multiple Etiologies	17	Possible Alzheimer'S Disease	Y	White	Not Hispanic	Dementia	5	3
496100295	H14.09.007	496100295	0	0	90-94	M	N	8	16	> 1 hr	3	1	Multiple Etiologies	17	Possible Alzheimer'S Disease	Y	White	Not Hispanic	Dementia	5	3
496100296	H14.09.007	496100296	0	0	90-94	M	N	8	16	> 1 hr	3	1	Multiple Etiologies	17	Possible Alzheimer'S Disease	Y	White	Not Hispanic	Dementia	5	3
496100297	H14.09.007	496100297	0	0	90-94	M	N	8	16	> 1 hr	3	1	Multiple Etiologies	17	Possible Alzheimer'S Disease	Y	White	Not Hispanic	Dementia	5	3
496100301	H14.09.008	496100301	0	0	90-94	M	N	9	0	Unknown or N/A	3	0	Multiple Etiologies	17	Possible Alzheimer'S Disease	N	White	Not Hispanic	Dementia	6	3
496100303	H14.09.004	496100303	0	1	90-94	M	N	14	0	Unknown or N/A	1	0	No Dementia	14	No Dementia	N	White	Not Hispanic	No Dementia	3	1
496100304	H14.09.006	496100304	1	1	90-94	F	N	14	0	Unknown or N/A	0	0	No Dementia	16	No Dementia	N	White	Not Hispanic	No Dementia	3	1
496100305	H14.09.006	496100305	1	1	90-94	F	N	14	0	Unknown or N/A	0	0	No Dementia	16	No Dementia	N	White	Not Hispanic	No Dementia	3	1
496100306	H14.09.006	496100306	1	1	90-94	F	N	14	0	Unknown or N/A	0	0	No Dementia	16	No Dementia	N	White	Not Hispanic	No Dementia	3	1
496100307	H14.09.008	496100307	0	0	90-94	M	N	9	0	Unknown or N/A	3	0	Multiple Etiologies	17	Possible Alzheimer'S Disease	N	White	Not Hispanic	Dementia	6	3
496100310	H14.09.006	496100310	1	1	90-94	F	N	14	0	Unknown or N/A	0	0	No Dementia	16	No Dementia	N	White	Not Hispanic	No Dementia	3	1
496100312	H14.09.008	496100312	0	0	90-94	M	N	9	0	Unknown or N/A	3	0	Multiple Etiologies	17	Possible Alzheimer'S Disease	N	White	Not Hispanic	Dementia	6	3
496100313	H14.09.005	496100313	0	0	90-94	F	Y	14	3	Unknown or N/A	1	2	Multiple Etiologies	16	Possible Alzheimer'S Disease	Y	White	Not Hispanic	Dementia	5	2
496100314	H14.09.001	496100314	1	1	90-94	M	N	16	15	> 1 hr	0	2	No Dementia	2	No Dementia	Y	White	Not Hispanic	No Dementia	6	2
496100315	H14.09.011	496100315	0	1	86	F	N	10	9	> 1 hr	1	1	No Dementia	32	No Dementia	Y	White	Not Hispanic	No Dementia	4	1
496100316	H14.09.017	496100316	0	1	79	M	N	16	13	< 10 sec	2	3	No Dementia	44	No Dementia	Y	White	Not Hispanic	No Dementia	3	2
496100317	H14.09.016	496100317	0	1	81	M	Y	21	0	Unknown or N/A	2	0	No Dementia	36	No Dementia	N	White	Not Hispanic	No Dementia	3	2
496100318	H14.09.009	496100318	1	1	100+	M	N	15	10	> 1 hr	3	2	Alzheimer's Disease Type	28	Probable Alzheimer'S Disease	Y	White	Not Hispanic	Dementia	5	3
496100319	H14.09.015	496100319	0	1	81	M	N/A	16	23	> 1 hr	1	2	No Dementia	36	No Dementia	Y	White	Not Hispanic	No Dementia	1	1
496100320	H14.09.017	496100320	0	1	79	M	N	16	13	< 10 sec	2	3	No Dementia	44	No Dementia	Y	White	Not Hispanic	No Dementia	3	2
496100321	H14.09.014	496100321	0	1	90-94	M	N	10	0	Unknown or N/A	1	0	No Dementia	33	No Dementia	N	White	Not Hispanic	No Dementia	4	1
496100322	H14.09.010	496100322	1	1	100+	M	Y	16	0	Unknown or N/A	3	0	Alzheimer's Disease Type	28	Possible Alzheimer'S Disease	N	White	Not Hispanic	Dementia	4	2
496100323	H14.09.013	496100323	0	0	90-94	M	N	10	22	> 1 hr	1	1	Multiple Etiologies	33	Possible Alzheimer'S Disease	Y	White	Not Hispanic	Dementia	3	1
496100324	H14.09.017	496100324	0	1	79	M	N	16	13	< 10 sec	2	3	No Dementia	44	No Dementia	Y	White	Not Hispanic	No Dementia	3	2
496100326	H14.09.015	496100326	0	1	81	M	N/A	16	23	> 1 hr	1	2	No Dementia	36	No Dementia	Y	White	Not Hispanic	No Dementia	1	1
496100327	H14.09.013	496100327	0	0	90-94	M	N	10	22	> 1 hr	1	1	Multiple Etiologies	33	Possible Alzheimer'S Disease	Y	White	Not Hispanic	Dementia	3	1
496100328	H14.09.013	496100328	0	0	90-94	M	N	10	22	> 1 hr	1	1	Multiple Etiologies	33	Possible Alzheimer'S Disease	Y	White	Not Hispanic	Dementia	3	1
496100329	H14.09.009	496100329	1	1	100+	M	N	15	10	> 1 hr	3	2	Alzheimer's Disease Type	28	Probable Alzheimer'S Disease	Y	White	Not Hispanic	Dementia	5	3
496100330	H14.09.010	496100330	1	1	100+	M	Y	16	0	Unknown or N/A	3	0	Alzheimer's Disease Type	28	Possible Alzheimer'S Disease	N	White	Not Hispanic	Dementia	4	2
496100331	H14.09.009	496100331	1	1	100+	M	N	15	10	> 1 hr	3	2	Alzheimer's Disease Type	28	Probable Alzheimer'S Disease	Y	White	Not Hispanic	Dementia	5	3
496100332	H14.09.012	496100332	0	0	86	F	Y	16	0	Unknown or N/A	0	0	Multiple Etiologies	32	Possible Alzheimer'S Disease	N	White	Not Hispanic	Dementia	3	1
496100333	H14.09.018	496100333	0	1	79	M	N	18	0	Unknown or N/A	0	0	Alzheimer's Disease Type	44	Probable Alzheimer'S Disease	N	White	Not Hispanic	Dementia	2	0
496100334	H14.09.018	496100334	0	1	79	M	N	18	0	Unknown or N/A	0	0	Alzheimer's Disease Type	44	Probable Alzheimer'S Disease	N	White	Not Hispanic	Dementia	2	0
496100335	H14.09.015	496100335	0	1	81	M	N/A	16	23	> 1 hr	1	2	No Dementia	36	No Dementia	Y	White	Not Hispanic	No Dementia	1	1
496100336	H14.09.014	496100336	0	1	90-94	M	N	10	0	Unknown or N/A	1	0	No Dementia	33	No Dementia	N	White	Not Hispanic	No Dementia	4	1
496100337	H14.09.010	496100337	1	1	100+	M	Y	16	0	Unknown or N/A	3	0	Alzheimer's Disease Type	28	Possible Alzheimer'S Disease	N	White	Not Hispanic	Dementia	4	2
496100338	H14.09.018	496100338	0	1	79	M	N	18	0	Unknown or N/A	0	0	Alzheimer's Disease Type	44	Probable Alzheimer'S Disease	N	White	Not Hispanic	Dementia	2	0
496100339	H14.09.017	496100339	0	1	79	M	N	16	13	< 10 sec	2	3	No Dementia	44	No Dementia	Y	White	Not Hispanic	No Dementia	3	2
496100340	H14.09.010	496100340	1	1	100+	M	Y	16	0	Unknown or N/A	3	0	Alzheimer's Disease Type	28	Possible Alzheimer'S Disease	N	White	Not Hispanic	Dementia	4	2
496100341	H14.09.016	496100341	0	1	81	M	Y	21	0	Unknown or N/A	2	0	No Dementia	36	No Dementia	N	White	Not Hispanic	No Dementia	3	2
496100342	H14.09.016	496100342	0	1	81	M	Y	21	0	Unknown or N/A	2	0	No Dementia	36	No Dementia	N	White	Not Hispanic	No Dementia	3	2
496100343	H14.09.012	496100343	0	0	86	F	Y	16	0	Unknown or N/A	0	0	Multiple Etiologies	32	Possible Alzheimer'S Disease	N	White	Not Hispanic	Dementia	3	1
496100344	H14.09.009	496100344	1	1	100+	M	N	15	10	> 1 hr	3	2	Alzheimer's Disease Type	28	Probable Alzheimer'S Disease	Y	White	Not Hispanic	Dementia	5	3
496100345	H14.09.014	496100345	0	1	90-94	M	N	10	0	Unknown or N/A	1	0	No Dementia	33	No Dementia	N	White	Not Hispanic	No Dementia	4	1
496100346	H14.09.015	496100346	0	1	81	M	N/A	16	23	> 1 hr	1	2	No Dementia	36	No Dementia	Y	White	Not Hispanic	No Dementia	1	1
496100347	H14.09.014	496100347	0	1	90-94	M	N	10	0	Unknown or N/A	1	0	No Dementia	33	No Dementia	N	White	Not Hispanic	No Dementia	4	1
496100348	H14.09.018	496100348	0	1	79	M	N	18	0	Unknown or N/A	0	0	Alzheimer's Disease Type	44	Probable Alzheimer'S Disease	N	White	Not Hispanic	Dementia	2	0
496100349	H14.09.024	496100349	0	1	78	M	N	21	0	Unknown or N/A	1	0	No Dementia	37	No Dementia	N	White	Not Hispanic	No Dementia	3	1
496100350	H14.09.020	496100350	0	1	95-99	F	N	18	0	Unknown or N/A	2	0	No Dementia	1	No Dementia	N	Non-white	Not Hispanic	No Dementia	3	2
496100351	H14.09.019	496100351	0	1	95-99	F	N	13	78	< 10 sec	3	1	No Dementia	1	No Dementia	Y	White	Not Hispanic	No Dementia	6	3
496100352	H14.09.030	496100352	0	1	90-94	F	Y	15	0	Unknown or N/A	3	0	No Dementia	3	No Dementia	N	White	Not Hispanic	No Dementia	3	2
496100353	H14.09.023	496100353	0	1	78	M	N	21	69	< 10 sec	1	2	No Dementia	37	No Dementia	Y	White	Not Hispanic	No Dementia	2	1
496100354	H14.09.026	496100354	0	0	84	M	N	18	0	Unknown or N/A	2	0	Vascular	40	Dementia, Type Unknown	N	White	Not Hispanic	Dementia	4	2
496100355	H14.09.028	496100355	0	1	78	M	N	16	0	Unknown or N/A	2	0	No Dementia	41	No Dementia	N	White	Not Hispanic	No Dementia	3	2
496100356	H14.09.025	496100356	0	1	84	M	N	16	23	10 min - 1 hr	0	2	Alzheimer's Disease Type	40	Probable Alzheimer'S Disease	Y	White	Not Hispanic	Dementia	0	0
496100357	H14.09.020	496100357	0	1	95-99	F	N	18	0	Unknown or N/A	2	0	No Dementia	1	No Dementia	N	Non-white	Not Hispanic	No Dementia	3	2
496100358	H14.09.019	496100358	0	1	95-99	F	N	13	78	< 10 sec	3	1	No Dementia	1	No Dementia	Y	White	Not Hispanic	No Dementia	6	3
496100359	H14.09.028	496100359	0	1	78	M	N	16	0	Unknown or N/A	2	0	No Dementia	41	No Dementia	N	White	Not Hispanic	No Dementia	3	2
496100360	H14.09.022	496100360	0	1	88	M	N	12	0	Unknown or N/A	0	0	Alzheimer's Disease Type	21	Probable Alzheimer'S Disease	N	White	Not Hispanic	Dementia	1	1
496100361	H14.09.024	496100361	0	1	78	M	N	21	0	Unknown or N/A	1	0	No Dementia	37	No Dementia	N	White	Not Hispanic	No Dementia	3	1
496100362	H14.09.028	496100362	0	1	78	M	N	16	0	Unknown or N/A	2	0	No Dementia	41	No Dementia	N	White	Not Hispanic	No Dementia	3	2
496100363	H14.09.019	496100363	0	1	95-99	F	N	13	78	< 10 sec	3	1	No Dementia	1	No Dementia	Y	White	Not Hispanic	No Dementia	6	3
496100364	H14.09.029	496100364	0	0	90-94	F	N	14	47	1-2 min	3	1	Multiple Etiologies	3	Possible Alzheimer'S Disease	Y	White	Not Hispanic	Dementia	4	2
496100365	H14.09.025	496100365	0	1	84	M	N	16	23	10 min - 1 hr	0	2	Alzheimer's Disease Type	40	Probable Alzheimer'S Disease	Y	White	Not Hispanic	Dementia	0	0
496100366	H14.09.028	496100366	0	1	78	M	N	16	0	Unknown or N/A	2	0	No Dementia	41	No Dementia	N	White	Not Hispanic	No Dementia	3	2
496100367	H14.09.023	496100367	0	1	78	M	N	21	69	< 10 sec	1	2	No Dementia	37	No Dementia	Y	White	Not Hispanic	No Dementia	2	1
496100368	H14.09.022	496100368	0	1	88	M	N	12	0	Unknown or N/A	0	0	Alzheimer's Disease Type	21	Probable Alzheimer'S Disease	N	White	Not Hispanic	Dementia	1	1
496100369	H14.09.019	496100369	0	1	95-99	F	N	13	78	< 10 sec	3	1	No Dementia	1	No Dementia	Y	White	Not Hispanic	No Dementia	6	3
496100370	H14.09.021	496100370	0	1	88	M	N	12	18	> 1 hr	0	1	Alzheimer's Disease Type	21	Probable Alzheimer'S Disease	Y	White	Not Hispanic	Dementia	1	1
496100371	H14.09.023	496100371	0	1	78	M	N	21	69	< 10 sec	1	2	No Dementia	37	No Dementia	Y	White	Not Hispanic	No Dementia	2	1
496100372	H14.09.026	496100372	0	0	84	M	N	18	0	Unknown or N/A	2	0	Vascular	40	Dementia, Type Unknown	N	White	Not Hispanic	Dementia	4	2
496100373	H14.09.024	496100373	0	1	78	M	N	21	0	Unknown or N/A	1	0	No Dementia	37	No Dementia	N	White	Not Hispanic	No Dementia	3	1
496100374	H14.09.029	496100374	0	0	90-94	F	N	14	47	1-2 min	3	1	Multiple Etiologies	3	Possible Alzheimer'S Disease	Y	White	Not Hispanic	Dementia	4	2
496100375	H14.09.026	496100375	0	0	84	M	N	18	0	Unknown or N/A	2	0	Vascular	40	Dementia, Type Unknown	N	White	Not Hispanic	Dementia	4	2
496100376	H14.09.021	496100376	0	1	88	M	N	12	18	> 1 hr	0	1	Alzheimer's Disease Type	21	Probable Alzheimer'S Disease	Y	White	Not Hispanic	Dementia	1	1
496100377	H14.09.020	496100377	0	1	95-99	F	N	18	0	Unknown or N/A	2	0	No Dementia	1	No Dementia	N	Non-white	Not Hispanic	No Dementia	3	2
496100378	H14.09.021	496100378	0	1	88	M	N	12	18	> 1 hr	0	1	Alzheimer's Disease Type	21	Probable Alzheimer'S Disease	Y	White	Not Hispanic	Dementia	1	1
496100379	H14.09.022	496100379	0	1	88	M	N	12	0	Unknown or N/A	0	0	Alzheimer's Disease Type	21	Probable Alzheimer'S Disease	N	White	Not Hispanic	Dementia	1	1
496100380	H14.09.024	496100380	0	1	78	M	N	21	0	Unknown or N/A	1	0	No Dementia	37	No Dementia	N	White	Not Hispanic	No Dementia	3	1
496100381	H14.09.030	496100381	0	1	90-94	F	Y	15	0	Unknown or N/A	3	0	No Dementia	3	No Dementia	N	White	Not Hispanic	No Dementia	3	2
496100382	H14.09.023	496100382	0	1	78	M	N	21	69	< 10 sec	1	2	No Dementia	37	No Dementia	Y	White	Not Hispanic	No Dementia	2	1
496100383	H14.09.020	496100383	0	1	95-99	F	N	18	0	Unknown or N/A	2	0	No Dementia	1	No Dementia	N	Non-white	Not Hispanic	No Dementia	3	2
496100384	H14.09.027	496100384	0	1	78	M	N	21	12	> 1 hr	0	1	No Dementia	41	No Dementia	Y	White	Not Hispanic	No Dementia	0	0
496100385	H14.09.026	496100385	0	0	84	M	N	18	0	Unknown or N/A	2	0	Vascular	40	Dementia, Type Unknown	N	White	Not Hispanic	Dementia	4	2
496100386	H14.09.030	496100386	0	1	90-94	F	Y	15	0	Unknown or N/A	3	0	No Dementia	3	No Dementia	N	White	Not Hispanic	No Dementia	3	2
496100387	H14.09.038	496100387	1	1	78	M	N	16	0	Unknown or N/A	0	0	No Dementia	49	No Dementia	N	White	Not Hispanic	No Dementia	2	0
496100388	H14.09.044	496100388	0	1	87	F	N/A	14	0	Unknown or N/A	2	0	Alzheimer's Disease Type	9	Probable Alzheimer'S Disease	N	White	Not Hispanic	Dementia	6	2
496100389	H14.09.037	496100389	0	1	78	M	N	14	24	10 min - 1 hr	1	2	No Dementia	49	No Dementia	Y	White	Not Hispanic	No Dementia	2	1
496100390	H14.09.034	496100390	1	1	88	M	Y	16	0	Unknown or N/A	3	0	Alzheimer's Disease Type	5	Probable Alzheimer'S Disease	N	White	Not Hispanic	Dementia	5	3
496100391	H14.09.037	496100391	0	1	78	M	N	14	24	10 min - 1 hr	1	2	No Dementia	49	No Dementia	Y	White	Not Hispanic	No Dementia	2	1
496100392	H14.09.031	496100392	0	0	90-94	F	N	13	67	< 10 sec	2	1	Other or Unknown Cause	4	Dementia, Type Unknown	Y	White	Not Hispanic	Dementia	4	2
496100393	H14.09.032	496100393	0	1	90-94	F	N	15	0	Unknown or N/A	1	0	No Dementia	4	No Dementia	N	White	Not Hispanic	No Dementia	4	1
496100394	H14.09.040	496100394	0	1	85	M	Y	12	0	Unknown or N/A	1	0	Alzheimer's Disease Type	7	Probable Alzheimer'S Disease	N	White	Not Hispanic	Dementia	6	2
496100395	H14.09.032	496100395	0	1	90-94	F	N	15	0	Unknown or N/A	1	0	No Dementia	4	No Dementia	N	White	Not Hispanic	No Dementia	4	1
496100396	H14.09.034	496100396	1	1	88	M	Y	16	0	Unknown or N/A	3	0	Alzheimer's Disease Type	5	Probable Alzheimer'S Disease	N	White	Not Hispanic	Dementia	5	3
496100397	H14.09.032	496100397	0	1	90-94	F	N	15	0	Unknown or N/A	1	0	No Dementia	4	No Dementia	N	White	Not Hispanic	No Dementia	4	1
496100399	H14.09.038	496100399	1	1	78	M	N	16	0	Unknown or N/A	0	0	No Dementia	49	No Dementia	N	White	Not Hispanic	No Dementia	2	0
496100400	H14.09.031	496100400	0	0	90-94	F	N	13	67	< 10 sec	2	1	Other or Unknown Cause	4	Dementia, Type Unknown	Y	White	Not Hispanic	Dementia	4	2
496100401	H14.09.033	496100401	0	1	88	M	Y	17	7	10 sec - 1 min	2	1	Alzheimer's Disease Type	5	Probable Alzheimer'S Disease	Y	White	Not Hispanic	Dementia	6	2
496100402	H14.09.032	496100402	0	1	90-94	F	N	15	0	Unknown or N/A	1	0	No Dementia	4	No Dementia	N	White	Not Hispanic	No Dementia	4	1
496100403	H14.09.033	496100403	0	1	88	M	Y	17	7	10 sec - 1 min	2	1	Alzheimer's Disease Type	5	Probable Alzheimer'S Disease	Y	White	Not Hispanic	Dementia	6	2
496100404	H14.09.043	496100404	0	0	87	F	N	12	83	10 min - 1 hr	0	1	Multiple Etiologies	9	Possible Alzheimer'S Disease	Y	White	Not Hispanic	Dementia	0	0
496100405	H14.09.034	496100405	1	1	88	M	Y	16	0	Unknown or N/A	3	0	Alzheimer's Disease Type	5	Probable Alzheimer'S Disease	N	White	Not Hispanic	Dementia	5	3
496100406	H14.09.038	496100406	1	1	78	M	N	16	0	Unknown or N/A	0	0	No Dementia	49	No Dementia	N	White	Not Hispanic	No Dementia	2	0
496100407	H14.09.034	496100407	1	1	88	M	Y	16	0	Unknown or N/A	3	0	Alzheimer's Disease Type	5	Probable Alzheimer'S Disease	N	White	Not Hispanic	Dementia	5	3
496100408	H14.09.039	496100408	0	1	85	M	Y	14	13	< 10 sec	1	1	No Dementia	7	No Dementia	Y	White	Not Hispanic	No Dementia	3	1
496100409	H14.09.039	496100409	0	1	85	M	Y	14	13	< 10 sec	1	1	No Dementia	7	No Dementia	Y	White	Not Hispanic	No Dementia	3	1
496100410	H14.09.043	496100410	0	0	87	F	N	12	83	10 min - 1 hr	0	1	Multiple Etiologies	9	Possible Alzheimer'S Disease	Y	White	Not Hispanic	Dementia	0	0
496100411	H14.09.038	496100411	1	1	78	M	N	16	0	Unknown or N/A	0	0	No Dementia	49	No Dementia	N	White	Not Hispanic	No Dementia	2	0
496100412	H14.09.043	496100412	0	0	87	F	N	12	83	10 min - 1 hr	0	1	Multiple Etiologies	9	Possible Alzheimer'S Disease	Y	White	Not Hispanic	Dementia	0	0
496100413	H14.09.040	496100413	0	1	85	M	Y	12	0	Unknown or N/A	1	0	Alzheimer's Disease Type	7	Probable Alzheimer'S Disease	N	White	Not Hispanic	Dementia	6	2
496100414	H14.09.044	496100414	0	1	87	F	N/A	14	0	Unknown or N/A	2	0	Alzheimer's Disease Type	9	Probable Alzheimer'S Disease	N	White	Not Hispanic	Dementia	6	2
496100415	H14.09.037	496100415	0	1	78	M	N	14	24	10 min - 1 hr	1	2	No Dementia	49	No Dementia	Y	White	Not Hispanic	No Dementia	2	1
496100416	H14.09.031	496100416	0	0	90-94	F	N	13	67	< 10 sec	2	1	Other or Unknown Cause	4	Dementia, Type Unknown	Y	White	Not Hispanic	Dementia	4	2
496100417	H14.09.033	496100417	0	1	88	M	Y	17	7	10 sec - 1 min	2	1	Alzheimer's Disease Type	5	Probable Alzheimer'S Disease	Y	White	Not Hispanic	Dementia	6	2
496100418	H14.09.039	496100418	0	1	85	M	Y	14	13	< 10 sec	1	1	No Dementia	7	No Dementia	Y	White	Not Hispanic	No Dementia	3	1
496100419	H14.09.037	496100419	0	1	78	M	N	14	24	10 min - 1 hr	1	2	No Dementia	49	No Dementia	Y	White	Not Hispanic	No Dementia	2	1
496100420	H14.09.040	496100420	0	1	85	M	Y	12	0	Unknown or N/A	1	0	Alzheimer's Disease Type	7	Probable Alzheimer'S Disease	N	White	Not Hispanic	Dementia	6	2
496100421	H14.09.033	496100421	0	1	88	M	Y	17	7	10 sec - 1 min	2	1	Alzheimer's Disease Type	5	Probable Alzheimer'S Disease	Y	White	Not Hispanic	Dementia	6	2
496100422	H14.09.031	496100422	0	0	90-94	F	N	13	67	< 10 sec	2	1	Other or Unknown Cause	4	Dementia, Type Unknown	Y	White	Not Hispanic	Dementia	4	2
496100423	H14.09.045	496100423	0	1	95-99	M	Y	12	16	< 10 sec	2	1	No Dementia	10	No Dementia	Y	White	Not Hispanic	No Dementia	5	2
496100424	H14.09.047	496100424	0	1	88	F	N	12	81	< 10 sec	0	1	Alzheimer's Disease Type	11	Probable Alzheimer'S Disease	Y	White	Not Hispanic	Dementia	4	1
496100425	H14.09.049	496100425	0	1	95-99	M	N	21	18	3-5 min	1	1	No Dementia	12	No Dementia	Y	White	Not Hispanic	No Dementia	3	1
496100426	H14.09.051	496100426	0	1	90-94	F	N	15	75	1-2 min	1	1	No Dementia	13	No Dementia	Y	White	Not Hispanic	No Dementia	2	1
496100427	H14.09.046	496100427	0	1	95-99	M	N	13	0	Unknown or N/A	2	0	No Dementia	10	No Dementia	N	White	Not Hispanic	No Dementia	1	2
496100428	H14.09.046	496100428	0	1	95-99	M	N	13	0	Unknown or N/A	2	0	No Dementia	10	No Dementia	N	White	Not Hispanic	No Dementia	1	2
496100429	H14.09.045	496100429	0	1	95-99	M	Y	12	16	< 10 sec	2	1	No Dementia	10	No Dementia	Y	White	Not Hispanic	No Dementia	5	2
496100430	H14.09.052	496100430	0	1	90-94	F	N	14	0	Unknown or N/A	1	0	No Dementia	13	No Dementia	N	White	Not Hispanic	No Dementia	2	1
496100431	H14.09.049	496100431	0	1	95-99	M	N	21	18	3-5 min	1	1	No Dementia	12	No Dementia	Y	White	Not Hispanic	No Dementia	3	1
496100432	H14.09.052	496100432	0	1	90-94	F	N	14	0	Unknown or N/A	1	0	No Dementia	13	No Dementia	N	White	Not Hispanic	No Dementia	2	1
496100433	H14.09.047	496100433	0	1	88	F	N	12	81	< 10 sec	0	1	Alzheimer's Disease Type	11	Probable Alzheimer'S Disease	Y	White	Not Hispanic	Dementia	4	1
496100434	H14.09.045	496100434	0	1	95-99	M	Y	12	16	< 10 sec	2	1	No Dementia	10	No Dementia	Y	White	Not Hispanic	No Dementia	5	2
496100435	H14.09.047	496100435	0	1	88	F	N	12	81	< 10 sec	0	1	Alzheimer's Disease Type	11	Probable Alzheimer'S Disease	Y	White	Not Hispanic	Dementia	4	1
496100436	H14.09.050	496100436	0	1	95-99	M	N	8	0	Unknown or N/A	3	0	No Dementia	12	No Dementia	N	White	Not Hispanic	No Dementia	3	2
496100438	H14.09.048	496100438	0	0	88	F	Y	12	0	Unknown or N/A	0	0	Multiple Etiologies	11	Possible Alzheimer'S Disease	N	White	Not Hispanic	Dementia	3	1
496100439	H14.09.050	496100439	0	1	95-99	M	N	8	0	Unknown or N/A	3	0	No Dementia	12	No Dementia	N	White	Not Hispanic	No Dementia	3	2
496100440	H14.09.042	496100440	1	1	95-99	F	N/A	11	0	Unknown or N/A	3	0	Alzheimer's Disease Type	8	Possible Alzheimer'S Disease	N	White	Not Hispanic	Dementia	5	3
496100441	H14.09.047	496100441	0	1	88	F	N	12	81	< 10 sec	0	1	Alzheimer's Disease Type	11	Probable Alzheimer'S Disease	Y	White	Not Hispanic	Dementia	4	1
496100442	H14.09.042	496100442	1	1	95-99	F	N/A	11	0	Unknown or N/A	3	0	Alzheimer's Disease Type	8	Possible Alzheimer'S Disease	N	White	Not Hispanic	Dementia	5	3
496100443	H14.09.051	496100443	0	1	90-94	F	N	15	75	1-2 min	1	1	No Dementia	13	No Dementia	Y	White	Not Hispanic	No Dementia	2	1
496100444	H14.09.046	496100444	0	1	95-99	M	N	13	0	Unknown or N/A	2	0	No Dementia	10	No Dementia	N	White	Not Hispanic	No Dementia	1	2
496100445	H14.09.052	496100445	0	1	90-94	F	N	14	0	Unknown or N/A	1	0	No Dementia	13	No Dementia	N	White	Not Hispanic	No Dementia	2	1
496100446	H14.09.050	496100446	0	1	95-99	M	N	8	0	Unknown or N/A	3	0	No Dementia	12	No Dementia	N	White	Not Hispanic	No Dementia	3	2
496100447	H14.09.049	496100447	0	1	95-99	M	N	21	18	3-5 min	1	1	No Dementia	12	No Dementia	Y	White	Not Hispanic	No Dementia	3	1
496100448	H14.09.048	496100448	0	0	88	F	Y	12	0	Unknown or N/A	0	0	Multiple Etiologies	11	Possible Alzheimer'S Disease	N	White	Not Hispanic	Dementia	3	1
496100449	H14.09.046	496100449	0	1	95-99	M	N	13	0	Unknown or N/A	2	0	No Dementia	10	No Dementia	N	White	Not Hispanic	No Dementia	1	2
496100450	H14.09.050	496100450	0	1	95-99	M	N	8	0	Unknown or N/A	3	0	No Dementia	12	No Dementia	N	White	Not Hispanic	No Dementia	3	2
496100451	H14.09.051	496100451	0	1	90-94	F	N	15	75	1-2 min	1	1	No Dementia	13	No Dementia	Y	White	Not Hispanic	No Dementia	2	1
496100452	H14.09.042	496100452	1	1	95-99	F	N/A	11	0	Unknown or N/A	3	0	Alzheimer's Disease Type	8	Possible Alzheimer'S Disease	N	White	Not Hispanic	Dementia	5	3
496100453	H14.09.048	496100453	0	0	88	F	Y	12	0	Unknown or N/A	0	0	Multiple Etiologies	11	Possible Alzheimer'S Disease	N	White	Not Hispanic	Dementia	3	1
496100454	H14.09.057	496100454	1	1	88	M	Y	14	86	10 min - 1 hr	0	1	No Dementia	19	No Dementia	Y	White	Not Hispanic	No Dementia	3	1
496100455	H14.09.059	496100455	0	0	86	F	N	11	26	Unknown or N/A	0	1	Other Medical	20	Dementia, Type Unknown	Y	White	Not Hispanic	Dementia	4	1
496100456	H14.09.056	496100456	1	1	100+	F	N/A	17	0	Unknown or N/A	3	0	Alzheimer's Disease Type	18	Possible Alzheimer'S Disease	N	White	Not Hispanic	Dementia	5	3
496100457	H14.09.059	496100457	0	0	86	F	N	11	26	Unknown or N/A	0	1	Other Medical	20	Dementia, Type Unknown	Y	White	Not Hispanic	Dementia	4	1
496100458	H14.09.058	496100458	0	1	88	M	N	14	0	Unknown or N/A	1	0	No Dementia	19	No Dementia	N	White	Not Hispanic	No Dementia	1	1
496100459	H14.09.062	496100459	0	1	89	F	Y	16	0	Unknown or N/A	1	0	No Dementia	22	No Dementia	N	White	Not Hispanic	No Dementia	3	1
496100460	H14.09.055	496100460	0	1	100+	F	N	12	89	Unknown or N/A	2	1	Alzheimer's Disease Type	18	Possible Alzheimer'S Disease	Y	White	Not Hispanic	Dementia	6	2
496100461	H14.09.061	496100461	0	0	89	F	N	16	6	< 10 sec	1	1	Multiple Etiologies	22	Possible Alzheimer'S Disease	Y	White	Not Hispanic	Dementia	2	1
496100462	H14.09.059	496100462	0	0	86	F	N	11	26	Unknown or N/A	0	1	Other Medical	20	Dementia, Type Unknown	Y	White	Not Hispanic	Dementia	4	1
496100463	H14.09.056	496100463	1	1	100+	F	N/A	17	0	Unknown or N/A	3	0	Alzheimer's Disease Type	18	Possible Alzheimer'S Disease	N	White	Not Hispanic	Dementia	5	3
496100464	H14.09.062	496100464	0	1	89	F	Y	16	0	Unknown or N/A	1	0	No Dementia	22	No Dementia	N	White	Not Hispanic	No Dementia	3	1
496100465	H14.09.055	496100465	0	1	100+	F	N	12	89	Unknown or N/A	2	1	Alzheimer's Disease Type	18	Possible Alzheimer'S Disease	Y	White	Not Hispanic	Dementia	6	2
496100466	H14.09.054	496100466	0	1	89	M	N	9	0	Unknown or N/A	1	0	Alzheimer's Disease Type	15	Probable Alzheimer'S Disease	N	White	Not Hispanic	Dementia	3	1
496100467	H14.09.054	496100467	0	1	89	M	N	9	0	Unknown or N/A	1	0	Alzheimer's Disease Type	15	Probable Alzheimer'S Disease	N	White	Not Hispanic	Dementia	3	1
496100468	H14.09.057	496100468	1	1	88	M	Y	14	86	10 min - 1 hr	0	1	No Dementia	19	No Dementia	Y	White	Not Hispanic	No Dementia	3	1
496100469	H14.09.053	496100469	0	1	89	M	N	15	22	< 10 sec	1	1	No Dementia	15	No Dementia	Y	White	Not Hispanic	No Dementia	3	1
496100470	H14.09.061	496100470	0	0	89	F	N	16	6	< 10 sec	1	1	Multiple Etiologies	22	Possible Alzheimer'S Disease	Y	White	Not Hispanic	Dementia	2	1
496100471	H14.09.062	496100471	0	1	89	F	Y	16	0	Unknown or N/A	1	0	No Dementia	22	No Dementia	N	White	Not Hispanic	No Dementia	3	1
496100472	H14.09.055	496100472	0	1	100+	F	N	12	89	Unknown or N/A	2	1	Alzheimer's Disease Type	18	Possible Alzheimer'S Disease	Y	White	Not Hispanic	Dementia	6	2
496100473	H14.09.061	496100473	0	0	89	F	N	16	6	< 10 sec	1	1	Multiple Etiologies	22	Possible Alzheimer'S Disease	Y	White	Not Hispanic	Dementia	2	1
496100474	H14.09.061	496100474	0	0	89	F	N	16	6	< 10 sec	1	1	Multiple Etiologies	22	Possible Alzheimer'S Disease	Y	White	Not Hispanic	Dementia	2	1
496100475	H14.09.060	496100475	0	1	86	F	N/A	12	0	Unknown or N/A	2	0	No Dementia	20	No Dementia	N	Non-white	Not Hispanic	No Dementia	4	2
496100476	H14.09.057	496100476	1	1	88	M	Y	14	86	10 min - 1 hr	0	1	No Dementia	19	No Dementia	Y	White	Not Hispanic	No Dementia	3	1
496100477	H14.09.053	496100477	0	1	89	M	N	15	22	< 10 sec	1	1	No Dementia	15	No Dementia	Y	White	Not Hispanic	No Dementia	3	1
496100478	H14.09.059	496100478	0	0	86	F	N	11	26	Unknown or N/A	0	1	Other Medical	20	Dementia, Type Unknown	Y	White	Not Hispanic	Dementia	4	1
496100479	H14.09.053	496100479	0	1	89	M	N	15	22	< 10 sec	1	1	No Dementia	15	No Dementia	Y	White	Not Hispanic	No Dementia	3	1
496100480	H14.09.057	496100480	1	1	88	M	Y	14	86	10 min - 1 hr	0	1	No Dementia	19	No Dementia	Y	White	Not Hispanic	No Dementia	3	1
496100481	H14.09.058	496100481	0	1	88	M	N	14	0	Unknown or N/A	1	0	No Dementia	19	No Dementia	N	White	Not Hispanic	No Dementia	1	1
496100482	H14.09.053	496100482	0	1	89	M	N	15	22	< 10 sec	1	1	No Dementia	15	No Dementia	Y	White	Not Hispanic	No Dementia	3	1
496100483	H14.09.055	496100483	0	1	100+	F	N	12	89	Unknown or N/A	2	1	Alzheimer's Disease Type	18	Possible Alzheimer'S Disease	Y	White	Not Hispanic	Dementia	6	2
496100484	H14.09.060	496100484	0	1	86	F	N/A	12	0	Unknown or N/A	2	0	No Dementia	20	No Dementia	N	Non-white	Not Hispanic	No Dementia	4	2
496100485	H14.09.056	496100485	1	1	100+	F	N/A	17	0	Unknown or N/A	3	0	Alzheimer's Disease Type	18	Possible Alzheimer'S Disease	N	White	Not Hispanic	Dementia	5	3
496100486	H14.09.060	496100486	0	1	86	F	N/A	12	0	Unknown or N/A	2	0	No Dementia	20	No Dementia	N	Non-white	Not Hispanic	No Dementia	4	2
496100487	H14.09.054	496100487	0	1	89	M	N	9	0	Unknown or N/A	1	0	Alzheimer's Disease Type	15	Probable Alzheimer'S Disease	N	White	Not Hispanic	Dementia	3	1
496100488	H14.09.062	496100488	0	1	89	F	Y	16	0	Unknown or N/A	1	0	No Dementia	22	No Dementia	N	White	Not Hispanic	No Dementia	3	1
496100489	H14.09.056	496100489	1	1	100+	F	N/A	17	0	Unknown or N/A	3	0	Alzheimer's Disease Type	18	Possible Alzheimer'S Disease	N	White	Not Hispanic	Dementia	5	3
496100490	H14.09.060	496100490	0	1	86	F	N/A	12	0	Unknown or N/A	2	0	No Dementia	20	No Dementia	N	Non-white	Not Hispanic	No Dementia	4	2
496100491	H14.09.058	496100491	0	1	88	M	N	14	0	Unknown or N/A	1	0	No Dementia	19	No Dementia	N	White	Not Hispanic	No Dementia	1	1
496100492	H14.09.054	496100492	0	1	89	M	N	9	0	Unknown or N/A	1	0	Alzheimer's Disease Type	15	Probable Alzheimer'S Disease	N	White	Not Hispanic	Dementia	3	1
496100493	H14.09.058	496100493	0	1	88	M	N	14	0	Unknown or N/A	1	0	No Dementia	19	No Dementia	N	White	Not Hispanic	No Dementia	1	1
496100494	H14.09.041	496100494	0	1	100+	F	N	16	89	6-9 min	1	1	No Dementia	8	No Dementia	Y	White	Not Hispanic	No Dementia	4	1
496100495	H14.09.051	496100495	0	1	90-94	F	N	15	75	1-2 min	1	1	No Dementia	13	No Dementia	Y	White	Not Hispanic	No Dementia	2	1
496100496	H14.09.048	496100496	0	0	88	F	Y	12	0	Unknown or N/A	0	0	Multiple Etiologies	11	Possible Alzheimer'S Disease	N	White	Not Hispanic	Dementia	3	1
496100497	H14.09.045	496100497	0	1	95-99	M	Y	12	16	< 10 sec	2	1	No Dementia	10	No Dementia	Y	White	Not Hispanic	No Dementia	5	2
496100498	H14.09.067	496100498	0	0	85	M	Y	10	72	< 10 sec	3	1	Vascular	25	Dementia, Type Unknown	Y	White	Not Hispanic	Dementia	4	2
496100499	H14.09.070	496100499	1	1	95-99	M	N	16	0	Unknown or N/A	0	0	No Dementia	26	No Dementia	N	White	Not Hispanic	No Dementia	2	1
496100500	H14.09.071	496100500	0	1	89	F	N	17	63	1-2 min	2	1	Alzheimer's Disease Type	27	Probable Alzheimer'S Disease	Y	White	Not Hispanic	Dementia	6	2
496100501	H14.09.072	496100501	0	1	89	F	N	15	0	Unknown or N/A	1	0	No Dementia	27	No Dementia	N	White	Not Hispanic	No Dementia	4	1
496100502	H14.09.063	496100502	0	0	90-94	M	N	21	15	< 10 sec	2	1	Multiple Etiologies	23	Dementia, Type Unknown	Y	White	Not Hispanic	Dementia	5	2
496100503	H14.09.068	496100503	1	1	85	M	Y	16	0	Unknown or N/A	3	0	Alzheimer's Disease Type	25	Probable Alzheimer'S Disease	N	White	Not Hispanic	Dementia	5	3
496100504	H14.09.071	496100504	0	1	89	F	N	17	63	1-2 min	2	1	Alzheimer's Disease Type	27	Probable Alzheimer'S Disease	Y	White	Not Hispanic	Dementia	6	2
496100505	H14.09.066	496100505	0	0	90-94	M	N	12	0	Unknown or N/A	0	0	Multiple Etiologies	24	Possible Alzheimer'S Disease	N	White	Not Hispanic	Dementia	3	1
496100506	H14.09.064	496100506	0	0	90-94	M	N	12	0	Unknown or N/A	2	0	Vascular	23	Possible Alzheimer'S Disease	N	White	Not Hispanic	Dementia	2	1
496100507	H14.09.067	496100507	0	0	85	M	Y	10	72	< 10 sec	3	1	Vascular	25	Dementia, Type Unknown	Y	White	Not Hispanic	Dementia	4	2
496100508	H14.09.066	496100508	0	0	90-94	M	N	12	0	Unknown or N/A	0	0	Multiple Etiologies	24	Possible Alzheimer'S Disease	N	White	Not Hispanic	Dementia	3	1
496100509	H14.09.067	496100509	0	0	85	M	Y	10	72	< 10 sec	3	1	Vascular	25	Dementia, Type Unknown	Y	White	Not Hispanic	Dementia	4	2
496100510	H14.09.064	496100510	0	0	90-94	M	N	12	0	Unknown or N/A	2	0	Vascular	23	Possible Alzheimer'S Disease	N	White	Not Hispanic	Dementia	2	1
496100511	H14.09.072	496100511	0	1	89	F	N	15	0	Unknown or N/A	1	0	No Dementia	27	No Dementia	N	White	Not Hispanic	No Dementia	4	1
496100512	H14.09.068	496100512	1	1	85	M	Y	16	0	Unknown or N/A	3	0	Alzheimer's Disease Type	25	Probable Alzheimer'S Disease	N	White	Not Hispanic	Dementia	5	3
496100513	H14.09.069	496100513	0	1	95-99	M	N	17	12	1-2 min	2	1	No Dementia	26	No Dementia	Y	White	Not Hispanic	No Dementia	5	2
496100514	H14.09.069	496100514	0	1	95-99	M	N	17	12	1-2 min	2	1	No Dementia	26	No Dementia	Y	White	Not Hispanic	No Dementia	5	2
496100515	H14.09.063	496100515	0	0	90-94	M	N	21	15	< 10 sec	2	1	Multiple Etiologies	23	Dementia, Type Unknown	Y	White	Not Hispanic	Dementia	5	2
496100516	H14.09.071	496100516	0	1	89	F	N	17	63	1-2 min	2	1	Alzheimer's Disease Type	27	Probable Alzheimer'S Disease	Y	White	Not Hispanic	Dementia	6	2
496100517	H14.09.070	496100517	1	1	95-99	M	N	16	0	Unknown or N/A	0	0	No Dementia	26	No Dementia	N	White	Not Hispanic	No Dementia	2	1
496100518	H14.09.065	496100518	0	1	90-94	M	N	12	68	< 10 sec	1	1	No Dementia	24	No Dementia	Y	White	Not Hispanic	No Dementia	1	1
496100519	H14.09.071	496100519	0	1	89	F	N	17	63	1-2 min	2	1	Alzheimer's Disease Type	27	Probable Alzheimer'S Disease	Y	White	Not Hispanic	Dementia	6	2
496100520	H14.09.069	496100520	0	1	95-99	M	N	17	12	1-2 min	2	1	No Dementia	26	No Dementia	Y	White	Not Hispanic	No Dementia	5	2
496100521	H14.09.070	496100521	1	1	95-99	M	N	16	0	Unknown or N/A	0	0	No Dementia	26	No Dementia	N	White	Not Hispanic	No Dementia	2	1
496100522	H14.09.063	496100522	0	0	90-94	M	N	21	15	< 10 sec	2	1	Multiple Etiologies	23	Dementia, Type Unknown	Y	White	Not Hispanic	Dementia	5	2
496100523	H14.09.066	496100523	0	0	90-94	M	N	12	0	Unknown or N/A	0	0	Multiple Etiologies	24	Possible Alzheimer'S Disease	N	White	Not Hispanic	Dementia	3	1
496100524	H14.09.069	496100524	0	1	95-99	M	N	17	12	1-2 min	2	1	No Dementia	26	No Dementia	Y	White	Not Hispanic	No Dementia	5	2
496100525	H14.09.068	496100525	1	1	85	M	Y	16	0	Unknown or N/A	3	0	Alzheimer's Disease Type	25	Probable Alzheimer'S Disease	N	White	Not Hispanic	Dementia	5	3
496100526	H14.09.067	496100526	0	0	85	M	Y	10	72	< 10 sec	3	1	Vascular	25	Dementia, Type Unknown	Y	White	Not Hispanic	Dementia	4	2
496100527	H14.09.066	496100527	0	0	90-94	M	N	12	0	Unknown or N/A	0	0	Multiple Etiologies	24	Possible Alzheimer'S Disease	N	White	Not Hispanic	Dementia	3	1
496100528	H14.09.070	496100528	1	1	95-99	M	N	16	0	Unknown or N/A	0	0	No Dementia	26	No Dementia	N	White	Not Hispanic	No Dementia	2	1
496100529	H14.09.072	496100529	0	1	89	F	N	15	0	Unknown or N/A	1	0	No Dementia	27	No Dementia	N	White	Not Hispanic	No Dementia	4	1
496100530	H14.09.063	496100530	0	0	90-94	M	N	21	15	< 10 sec	2	1	Multiple Etiologies	23	Dementia, Type Unknown	Y	White	Not Hispanic	Dementia	5	2
496100531	H14.09.064	496100531	0	0	90-94	M	N	12	0	Unknown or N/A	2	0	Vascular	23	Possible Alzheimer'S Disease	N	White	Not Hispanic	Dementia	2	1
496100532	H14.09.072	496100532	0	1	89	F	N	15	0	Unknown or N/A	1	0	No Dementia	27	No Dementia	N	White	Not Hispanic	No Dementia	4	1
496100533	H14.09.064	496100533	0	0	90-94	M	N	12	0	Unknown or N/A	2	0	Vascular	23	Possible Alzheimer'S Disease	N	White	Not Hispanic	Dementia	2	1
496100534	H14.09.068	496100534	1	1	85	M	Y	16	0	Unknown or N/A	3	0	Alzheimer's Disease Type	25	Probable Alzheimer'S Disease	N	White	Not Hispanic	Dementia	5	3
496100535	H14.09.052	496100535	0	1	90-94	F	N	14	0	Unknown or N/A	1	0	No Dementia	13	No Dementia	N	White	Not Hispanic	No Dementia	2	1
496100536	H14.09.078	496100536	0	1	87	M	N	16	0	Unknown or N/A	0	0	No Dementia	31	No Dementia	N	White	Not Hispanic	No Dementia	1	1
496100537	H14.09.077	496100537	0	1	87	M	N	8	26	< 10 sec	1	1	No Dementia	31	No Dementia	Y	White	Not Hispanic	No Dementia	1	1
496100538	H14.09.080	496100538	1	1	87	M	N	21	0	Unknown or N/A	0	0	No Dementia	34	No Dementia	N	White	Not Hispanic	No Dementia	0	0
496100539	H14.09.075	496100539	1	1	78	F	N	6	56	3-5 min	3	1	Alzheimer's Disease Type	30	Probable Alzheimer'S Disease	Y	White	Not Hispanic	Dementia	6	3
496100540	H14.09.073	496100540	0	1	82	F	Y	14	15	10 min - 1 hr	1	1	Alzheimer's Disease Type	29	Probable Alzheimer'S Disease	Y	White	Not Hispanic	Dementia	3	1
496100541	H14.09.082	496100541	0	1	95-99	M	N	15	0	Unknown or N/A	0	0	Alzheimer's Disease Type	35	Possible Alzheimer'S Disease	N	White	Not Hispanic	Dementia	4	1
496100542	H14.09.074	496100542	0	1	82	F	N	16	0	Unknown or N/A	1	0	No Dementia	29	No Dementia	N	White	Not Hispanic	No Dementia	3	1
496100543	H14.09.075	496100543	1	1	78	F	N	6	56	3-5 min	3	1	Alzheimer's Disease Type	30	Probable Alzheimer'S Disease	Y	White	Not Hispanic	Dementia	6	3
496100544	H14.09.076	496100544	0	1	78	F	N	14	0	Unknown or N/A	1	0	No Dementia	30	No Dementia	N	White	Not Hispanic	No Dementia	2	1
496100545	H14.09.082	496100545	0	1	95-99	M	N	15	0	Unknown or N/A	0	0	Alzheimer's Disease Type	35	Possible Alzheimer'S Disease	N	White	Not Hispanic	Dementia	4	1
496100546	H14.09.076	496100546	0	1	78	F	N	14	0	Unknown or N/A	1	0	No Dementia	30	No Dementia	N	White	Not Hispanic	No Dementia	2	1
496100547	H14.09.074	496100547	0	1	82	F	N	16	0	Unknown or N/A	1	0	No Dementia	29	No Dementia	N	White	Not Hispanic	No Dementia	3	1
496100548	H14.09.081	496100548	0	1	95-99	M	Y	13	89	Unknown or N/A	2	1	No Dementia	35	No Dementia	Y	White	Not Hispanic	No Dementia	3	2
496100549	H14.09.079	496100549	0	1	87	M	N	17	80	< 10 sec	3	1	No Dementia	34	No Dementia	Y	White	Not Hispanic	No Dementia	6	3
496100550	H14.09.079	496100550	0	1	87	M	N	17	80	< 10 sec	3	1	No Dementia	34	No Dementia	Y	White	Not Hispanic	No Dementia	6	3
496100551	H14.09.080	496100551	1	1	87	M	N	21	0	Unknown or N/A	0	0	No Dementia	34	No Dementia	N	White	Not Hispanic	No Dementia	0	0
496100552	H14.09.082	496100552	0	1	95-99	M	N	15	0	Unknown or N/A	0	0	Alzheimer's Disease Type	35	Possible Alzheimer'S Disease	N	White	Not Hispanic	Dementia	4	1
496100553	H14.09.075	496100553	1	1	78	F	N	6	56	3-5 min	3	1	Alzheimer's Disease Type	30	Probable Alzheimer'S Disease	Y	White	Not Hispanic	Dementia	6	3
496100554	H14.09.076	496100554	0	1	78	F	N	14	0	Unknown or N/A	1	0	No Dementia	30	No Dementia	N	White	Not Hispanic	No Dementia	2	1
496100555	H14.09.080	496100555	1	1	87	M	N	21	0	Unknown or N/A	0	0	No Dementia	34	No Dementia	N	White	Not Hispanic	No Dementia	0	0
496100556	H14.09.078	496100556	0	1	87	M	N	16	0	Unknown or N/A	0	0	No Dementia	31	No Dementia	N	White	Not Hispanic	No Dementia	1	1
496100557	H14.09.081	496100557	0	1	95-99	M	Y	13	89	Unknown or N/A	2	1	No Dementia	35	No Dementia	Y	White	Not Hispanic	No Dementia	3	2
496100558	H14.09.073	496100558	0	1	82	F	Y	14	15	10 min - 1 hr	1	1	Alzheimer's Disease Type	29	Probable Alzheimer'S Disease	Y	White	Not Hispanic	Dementia	3	1
496100559	H14.09.080	496100559	1	1	87	M	N	21	0	Unknown or N/A	0	0	No Dementia	34	No Dementia	N	White	Not Hispanic	No Dementia	0	0
496100560	H14.09.077	496100560	0	1	87	M	N	8	26	< 10 sec	1	1	No Dementia	31	No Dementia	Y	White	Not Hispanic	No Dementia	1	1
496100561	H14.09.075	496100561	1	1	78	F	N	6	56	3-5 min	3	1	Alzheimer's Disease Type	30	Probable Alzheimer'S Disease	Y	White	Not Hispanic	Dementia	6	3
496100562	H14.09.081	496100562	0	1	95-99	M	Y	13	89	Unknown or N/A	2	1	No Dementia	35	No Dementia	Y	White	Not Hispanic	No Dementia	3	2
496100563	H14.09.081	496100563	0	1	95-99	M	Y	13	89	Unknown or N/A	2	1	No Dementia	35	No Dementia	Y	White	Not Hispanic	No Dementia	3	2
496100564	H14.09.074	496100564	0	1	82	F	N	16	0	Unknown or N/A	1	0	No Dementia	29	No Dementia	N	White	Not Hispanic	No Dementia	3	1
496100565	H14.09.073	496100565	0	1	82	F	Y	14	15	10 min - 1 hr	1	1	Alzheimer's Disease Type	29	Probable Alzheimer'S Disease	Y	White	Not Hispanic	Dementia	3	1
496100566	H14.09.074	496100566	0	1	82	F	N	16	0	Unknown or N/A	1	0	No Dementia	29	No Dementia	N	White	Not Hispanic	No Dementia	3	1
496100567	H14.09.079	496100567	0	1	87	M	N	17	80	< 10 sec	3	1	No Dementia	34	No Dementia	Y	White	Not Hispanic	No Dementia	6	3
496100569	H14.09.082	496100569	0	1	95-99	M	N	15	0	Unknown or N/A	0	0	Alzheimer's Disease Type	35	Possible Alzheimer'S Disease	N	White	Not Hispanic	Dementia	4	1
496100570	H14.09.076	496100570	0	1	78	F	N	14	0	Unknown or N/A	1	0	No Dementia	30	No Dementia	N	White	Not Hispanic	No Dementia	2	1
496100571	H14.09.083	496100571	0	0	81	M	N	17	21	3-5 min	1	1	Other Medical	38	Dementia, Type Unknown	Y	White	Not Hispanic	No Dementia	3	1
496100572	H14.09.088	496100572	1	1	100+	F	N	12	0	Unknown or N/A	3	0	Alzheimer's Disease Type	42	Possible Alzheimer'S Disease	N	White	Not Hispanic	Dementia	5	3
496100573	H14.09.084	496100573	0	1	81	M	N	10	0	Unknown or N/A	0	0	No Dementia	38	No Dementia	N	White	Not Hispanic	No Dementia	1	1
496100574	H14.09.087	496100574	0	1	100+	F	N/A	19	89	< 10 sec	2	1	Alzheimer's Disease Type	42	Possible Alzheimer'S Disease	Y	White	Not Hispanic	Dementia	5	2
496100575	H14.09.090	496100575	0	1	89	F	N	12	0	Unknown or N/A	1	0	No Dementia	43	No Dementia	N	White	Not Hispanic	No Dementia	5	2
496100576	H14.09.083	496100576	0	0	81	M	N	17	21	3-5 min	1	1	Other Medical	38	Dementia, Type Unknown	Y	White	Not Hispanic	No Dementia	3	1
496100577	H14.09.091	496100577	1	1	90-94	M	N	12	21	10 sec - 1 min	3	1	Alzheimer's Disease Type	45	Probable Alzheimer'S Disease	Y	White	Not Hispanic	Dementia	6	3
496100578	H14.09.092	496100578	0	0	90-94	M	Y	14	0	Unknown or N/A	3	0	Other Medical	45	Possible Alzheimer'S Disease	N	White	Not Hispanic	Dementia	6	3
496100579	H14.09.092	496100579	0	0	90-94	M	Y	14	0	Unknown or N/A	3	0	Other Medical	45	Possible Alzheimer'S Disease	N	White	Not Hispanic	Dementia	6	3
496100580	H14.09.092	496100580	0	0	90-94	M	Y	14	0	Unknown or N/A	3	0	Other Medical	45	Possible Alzheimer'S Disease	N	White	Not Hispanic	Dementia	6	3
496100581	H14.09.091	496100581	1	1	90-94	M	N	12	21	10 sec - 1 min	3	1	Alzheimer's Disease Type	45	Probable Alzheimer'S Disease	Y	White	Not Hispanic	Dementia	6	3
496100582	H14.09.091	496100582	1	1	90-94	M	N	12	21	10 sec - 1 min	3	1	Alzheimer's Disease Type	45	Probable Alzheimer'S Disease	Y	White	Not Hispanic	Dementia	6	3
496100583	H14.09.089	496100583	0	0	89	F	N/A	12	13	10 min - 1 hr	3	1	Vascular	43	Dementia, Type Unknown	Y	White	Not Hispanic	Dementia	6	3
496100584	H14.09.086	496100584	1	1	95-99	F	N	14	0	Unknown or N/A	3	0	Alzheimer's Disease Type	39	Probable Alzheimer'S Disease	N	White	Not Hispanic	Dementia	6	3
496100585	H14.09.087	496100585	0	1	100+	F	N/A	19	89	< 10 sec	2	1	Alzheimer's Disease Type	42	Possible Alzheimer'S Disease	Y	White	Not Hispanic	Dementia	5	2
496100586	H14.09.090	496100586	0	1	89	F	N	12	0	Unknown or N/A	1	0	No Dementia	43	No Dementia	N	White	Not Hispanic	No Dementia	5	2
496100587	H14.09.087	496100587	0	1	100+	F	N/A	19	89	< 10 sec	2	1	Alzheimer's Disease Type	42	Possible Alzheimer'S Disease	Y	White	Not Hispanic	Dementia	5	2
496100588	H14.09.087	496100588	0	1	100+	F	N/A	19	89	< 10 sec	2	1	Alzheimer's Disease Type	42	Possible Alzheimer'S Disease	Y	White	Not Hispanic	Dementia	5	2
496100589	H14.09.083	496100589	0	0	81	M	N	17	21	3-5 min	1	1	Other Medical	38	Dementia, Type Unknown	Y	White	Not Hispanic	No Dementia	3	1
496100590	H14.09.086	496100590	1	1	95-99	F	N	14	0	Unknown or N/A	3	0	Alzheimer's Disease Type	39	Probable Alzheimer'S Disease	N	White	Not Hispanic	Dementia	6	3
496100591	H14.09.089	496100591	0	0	89	F	N/A	12	13	10 min - 1 hr	3	1	Vascular	43	Dementia, Type Unknown	Y	White	Not Hispanic	Dementia	6	3
496100592	H14.09.090	496100592	0	1	89	F	N	12	0	Unknown or N/A	1	0	No Dementia	43	No Dementia	N	White	Not Hispanic	No Dementia	5	2
496100593	H14.09.085	496100593	0	1	95-99	F	N	16	89	< 10 sec	1	1	No Dementia	39	No Dementia	Y	White	Not Hispanic	No Dementia	1	1
496100594	H14.09.092	496100594	0	0	90-94	M	Y	14	0	Unknown or N/A	3	0	Other Medical	45	Possible Alzheimer'S Disease	N	White	Not Hispanic	Dementia	6	3
496100595	H14.09.086	496100595	1	1	95-99	F	N	14	0	Unknown or N/A	3	0	Alzheimer's Disease Type	39	Probable Alzheimer'S Disease	N	White	Not Hispanic	Dementia	6	3
496100596	H14.09.089	496100596	0	0	89	F	N/A	12	13	10 min - 1 hr	3	1	Vascular	43	Dementia, Type Unknown	Y	White	Not Hispanic	Dementia	6	3
496100597	H14.09.089	496100597	0	0	89	F	N/A	12	13	10 min - 1 hr	3	1	Vascular	43	Dementia, Type Unknown	Y	White	Not Hispanic	Dementia	6	3
496100598	H14.09.088	496100598	1	1	100+	F	N	12	0	Unknown or N/A	3	0	Alzheimer's Disease Type	42	Possible Alzheimer'S Disease	N	White	Not Hispanic	Dementia	5	3
496100599	H14.09.086	496100599	1	1	95-99	F	N	14	0	Unknown or N/A	3	0	Alzheimer's Disease Type	39	Probable Alzheimer'S Disease	N	White	Not Hispanic	Dementia	6	3
496100600	H14.09.088	496100600	1	1	100+	F	N	12	0	Unknown or N/A	3	0	Alzheimer's Disease Type	42	Possible Alzheimer'S Disease	N	White	Not Hispanic	Dementia	5	3
496100601	H14.09.088	496100601	1	1	100+	F	N	12	0	Unknown or N/A	3	0	Alzheimer's Disease Type	42	Possible Alzheimer'S Disease	N	White	Not Hispanic	Dementia	5	3
496100602	H14.09.083	496100602	0	0	81	M	N	17	21	3-5 min	1	1	Other Medical	38	Dementia, Type Unknown	Y	White	Not Hispanic	No Dementia	3	1
496100603	H14.09.091	496100603	1	1	90-94	M	N	12	21	10 sec - 1 min	3	1	Alzheimer's Disease Type	45	Probable Alzheimer'S Disease	Y	White	Not Hispanic	Dementia	6	3
496100604	H14.09.085	496100604	0	1	95-99	F	N	16	89	< 10 sec	1	1	No Dementia	39	No Dementia	Y	White	Not Hispanic	No Dementia	1	1
496100605	H14.09.100	496100605	0	0	90-94	M	N	12	0	Unknown or N/A	2	0	Multiple Etiologies	50	Possible Alzheimer'S Disease	N	White	Not Hispanic	Dementia	3	2
496100606	H14.09.100	496100606	0	0	90-94	M	N	12	0	Unknown or N/A	2	0	Multiple Etiologies	50	Possible Alzheimer'S Disease	N	White	Not Hispanic	Dementia	3	2
496100607	H14.09.093	496100607	0	0	77	M	N	12	12	Unknown or N/A	3	1	Other or Unknown Cause	46	Dementia, Type Unknown	Y	White	Not Hispanic	Dementia	6	3
496100608	H14.09.094	496100608	0	1	78	M	N	18	0	Unknown or N/A	1	0	No Dementia	46	No Dementia	N	White	Not Hispanic	No Dementia	2	1
496100609	H14.09.094	496100609	0	1	78	M	N	18	0	Unknown or N/A	1	0	No Dementia	46	No Dementia	N	White	Not Hispanic	No Dementia	2	1
496100610	H14.09.096	496100610	0	1	84	M	N	12	0	Unknown or N/A	2	0	No Dementia	47	No Dementia	N	White	Not Hispanic	No Dementia	3	2
496100611	H14.09.096	496100611	0	1	84	M	N	12	0	Unknown or N/A	2	0	No Dementia	47	No Dementia	N	White	Not Hispanic	No Dementia	3	2
496100612	H14.09.102	496100612	1	1	95-99	F	N	16	0	Unknown or N/A	0	0	No Dementia	51	No Dementia	N	White	Not Hispanic	No Dementia	1	1
496100613	H14.09.099	496100613	0	1	90-94	M	N	21	88	Unknown or N/A	1	3	Alzheimer's Disease Type	50	Possible Alzheimer'S Disease	Y	White	Not Hispanic	Dementia	3	1
496100614	H14.09.095	496100614	0	1	84	M	N	16	47	10 min - 1 hr	2	1	No Dementia	47	No Dementia	Y	White	Not Hispanic	No Dementia	1	2
496100615	H14.09.100	496100615	0	0	90-94	M	N	12	0	Unknown or N/A	2	0	Multiple Etiologies	50	Possible Alzheimer'S Disease	N	White	Not Hispanic	Dementia	3	2
496100616	H14.09.095	496100616	0	1	84	M	N	16	47	10 min - 1 hr	2	1	No Dementia	47	No Dementia	Y	White	Not Hispanic	No Dementia	1	2
496100617	H14.09.101	496100617	0	1	95-99	F	N	8	62	1-2 min	3	1	No Dementia	51	No Dementia	Y	White	Not Hispanic	No Dementia	5	3
496100618	H14.09.098	496100618	1	1	86	M	N	9	0	Unknown or N/A	3	0	Alzheimer's Disease Type	48	Probable Alzheimer'S Disease	N	White	Not Hispanic	Dementia	6	3
496100619	H14.09.096	496100619	0	1	84	M	N	12	0	Unknown or N/A	2	0	No Dementia	47	No Dementia	N	White	Not Hispanic	No Dementia	3	2
496100620	H14.09.100	496100620	0	0	90-94	M	N	12	0	Unknown or N/A	2	0	Multiple Etiologies	50	Possible Alzheimer'S Disease	N	White	Not Hispanic	Dementia	3	2
496100621	H14.09.098	496100621	1	1	86	M	N	9	0	Unknown or N/A	3	0	Alzheimer's Disease Type	48	Probable Alzheimer'S Disease	N	White	Not Hispanic	Dementia	6	3
496100622	H14.09.094	496100622	0	1	78	M	N	18	0	Unknown or N/A	1	0	No Dementia	46	No Dementia	N	White	Not Hispanic	No Dementia	2	1
496100623	H14.09.097	496100623	0	1	86	M	N	14	20	Unknown or N/A	1	1	No Dementia	48	No Dementia	Y	White	Not Hispanic	No Dementia	3	1
496100624	H14.09.101	496100624	0	1	95-99	F	N	8	62	1-2 min	3	1	No Dementia	51	No Dementia	Y	White	Not Hispanic	No Dementia	5	3
496100625	H14.09.102	496100625	1	1	95-99	F	N	16	0	Unknown or N/A	0	0	No Dementia	51	No Dementia	N	White	Not Hispanic	No Dementia	1	1
496100626	H14.09.097	496100626	0	1	86	M	N	14	20	Unknown or N/A	1	1	No Dementia	48	No Dementia	Y	White	Not Hispanic	No Dementia	3	1
496100627	H14.09.097	496100627	0	1	86	M	N	14	20	Unknown or N/A	1	1	No Dementia	48	No Dementia	Y	White	Not Hispanic	No Dementia	3	1
496100628	H14.09.093	496100628	0	0	77	M	N	12	12	Unknown or N/A	3	1	Other or Unknown Cause	46	Dementia, Type Unknown	Y	White	Not Hispanic	Dementia	6	3
496100629	H14.09.099	496100629	0	1	90-94	M	N	21	88	Unknown or N/A	1	3	Alzheimer's Disease Type	50	Possible Alzheimer'S Disease	Y	White	Not Hispanic	Dementia	3	1
496100630	H14.09.094	496100630	0	1	78	M	N	18	0	Unknown or N/A	1	0	No Dementia	46	No Dementia	N	White	Not Hispanic	No Dementia	2	1
496100631	H14.09.093	496100631	0	0	77	M	N	12	12	Unknown or N/A	3	1	Other or Unknown Cause	46	Dementia, Type Unknown	Y	White	Not Hispanic	Dementia	6	3
496100632	H14.09.101	496100632	0	1	95-99	F	N	8	62	1-2 min	3	1	No Dementia	51	No Dementia	Y	White	Not Hispanic	No Dementia	5	3
496100633	H14.09.095	496100633	0	1	84	M	N	16	47	10 min - 1 hr	2	1	No Dementia	47	No Dementia	Y	White	Not Hispanic	No Dementia	1	2
496100634	H14.09.095	496100634	0	1	84	M	N	16	47	10 min - 1 hr	2	1	No Dementia	47	No Dementia	Y	White	Not Hispanic	No Dementia	1	2
496100635	H14.09.093	496100635	0	0	77	M	N	12	12	Unknown or N/A	3	1	Other or Unknown Cause	46	Dementia, Type Unknown	Y	White	Not Hispanic	Dementia	6	3
496100636	H14.09.098	496100636	1	1	86	M	N	9	0	Unknown or N/A	3	0	Alzheimer's Disease Type	48	Probable Alzheimer'S Disease	N	White	Not Hispanic	Dementia	6	3
496100637	H14.09.099	496100637	0	1	90-94	M	N	21	88	Unknown or N/A	1	3	Alzheimer's Disease Type	50	Possible Alzheimer'S Disease	Y	White	Not Hispanic	Dementia	3	1
496100638	H14.09.101	496100638	0	1	95-99	F	N	8	62	1-2 min	3	1	No Dementia	51	No Dementia	Y	White	Not Hispanic	No Dementia	5	3
496100639	H14.09.102	496100639	1	1	95-99	F	N	16	0	Unknown or N/A	0	0	No Dementia	51	No Dementia	N	White	Not Hispanic	No Dementia	1	1
496100640	H14.09.102	496100640	1	1	95-99	F	N	16	0	Unknown or N/A	0	0	No Dementia	51	No Dementia	N	White	Not Hispanic	No Dementia	1	1
496100641	H14.09.096	496100641	0	1	84	M	N	12	0	Unknown or N/A	2	0	No Dementia	47	No Dementia	N	White	Not Hispanic	No Dementia	3	2
496100642	H14.09.099	496100642	0	1	90-94	M	N	21	88	Unknown or N/A	1	3	Alzheimer's Disease Type	50	Possible Alzheimer'S Disease	Y	White	Not Hispanic	Dementia	3	1
496100643	H15.09.108	496100643	0	1	90-94	F	N	12	0	Unknown or N/A	3	0	No Dementia	54	No Dementia	N	White	Not Hispanic	No Dementia	4	2
496100644	H15.09.107	496100644	1	1	90-94	F	Y	12	79	< 10 sec	3	1	Alzheimer's Disease Type	54	Probable Alzheimer'S Disease	Y	White	Not Hispanic	Dementia	6	3
496100645	H15.09.108	496100645	0	1	90-94	F	N	12	0	Unknown or N/A	3	0	No Dementia	54	No Dementia	N	White	Not Hispanic	No Dementia	4	2
496100646	H15.09.110	496100646	0	1	82	F	N	14	0	Unknown or N/A	2	0	Alzheimer's Disease Type	55	Probable Alzheimer'S Disease	N	White	Not Hispanic	Dementia	2	1
496100647	H15.09.104	496100647	0	1	90-94	F	N	12	0	Unknown or N/A	2	0	No Dementia	52	No Dementia	N	White	Not Hispanic	No Dementia	5	2
496100648	H15.09.108	496100648	0	1	90-94	F	N	12	0	Unknown or N/A	3	0	No Dementia	54	No Dementia	N	White	Not Hispanic	No Dementia	4	2
496100650	H15.09.109	496100650	0	1	83	F	N	13	33	< 10 sec	2	1	Alzheimer's Disease Type	55	Probable Alzheimer'S Disease	Y	White	Not Hispanic	Dementia	4	2
496100651	H15.09.109	496100651	0	1	83	F	N	13	33	< 10 sec	2	1	Alzheimer's Disease Type	55	Probable Alzheimer'S Disease	Y	White	Not Hispanic	Dementia	4	2
496100652	H15.09.109	496100652	0	1	83	F	N	13	33	< 10 sec	2	1	Alzheimer's Disease Type	55	Probable Alzheimer'S Disease	Y	White	Not Hispanic	Dementia	4	2
496100653	H15.09.110	496100653	0	1	82	F	N	14	0	Unknown or N/A	2	0	Alzheimer's Disease Type	55	Probable Alzheimer'S Disease	N	White	Not Hispanic	Dementia	2	1
496100654	H15.09.106	496100654	0	1	86	M	N	14	0	Unknown or N/A	0	0	No Dementia	53	No Dementia	N	White	Not Hispanic	No Dementia	2	1
496100656	H15.09.104	496100656	0	1	90-94	F	N	12	0	Unknown or N/A	2	0	No Dementia	52	No Dementia	N	White	Not Hispanic	No Dementia	5	2
496100657	H15.09.110	496100657	0	1	82	F	N	14	0	Unknown or N/A	2	0	Alzheimer's Disease Type	55	Probable Alzheimer'S Disease	N	White	Not Hispanic	Dementia	2	1
496100658	H15.09.107	496100658	1	1	90-94	F	Y	12	79	< 10 sec	3	1	Alzheimer's Disease Type	54	Probable Alzheimer'S Disease	Y	White	Not Hispanic	Dementia	6	3
496100659	H15.09.104	496100659	0	1	90-94	F	N	12	0	Unknown or N/A	2	0	No Dementia	52	No Dementia	N	White	Not Hispanic	No Dementia	5	2
496100660	H15.09.104	496100660	0	1	90-94	F	N	12	0	Unknown or N/A	2	0	No Dementia	52	No Dementia	N	White	Not Hispanic	No Dementia	5	2
496100661	H15.09.103	496100661	1	1	90-94	F	N	11	87	< 10 sec	0	1	No Dementia	52	No Dementia	Y	White	Not Hispanic	No Dementia	4	0
496100663	H15.09.106	496100663	0	1	86	M	N	14	0	Unknown or N/A	0	0	No Dementia	53	No Dementia	N	White	Not Hispanic	No Dementia	2	1
496100664	H15.09.110	496100664	0	1	82	F	N	14	0	Unknown or N/A	2	0	Alzheimer's Disease Type	55	Probable Alzheimer'S Disease	N	White	Not Hispanic	Dementia	2	1
496100665	H15.09.107	496100665	1	1	90-94	F	Y	12	79	< 10 sec	3	1	Alzheimer's Disease Type	54	Probable Alzheimer'S Disease	Y	White	Not Hispanic	Dementia	6	3
496100666	H15.09.109	496100666	0	1	83	F	N	13	33	< 10 sec	2	1	Alzheimer's Disease Type	55	Probable Alzheimer'S Disease	Y	White	Not Hispanic	Dementia	4	2
496100667	H15.09.103	496100667	1	1	90-94	F	N	11	87	< 10 sec	0	1	No Dementia	52	No Dementia	Y	White	Not Hispanic	No Dementia	4	0
496100669	H15.09.103	496100669	1	1	90-94	F	N	11	87	< 10 sec	0	1	No Dementia	52	No Dementia	Y	White	Not Hispanic	No Dementia	4	0
496100670	H15.09.107	496100670	1	1	90-94	F	Y	12	79	< 10 sec	3	1	Alzheimer's Disease Type	54	Probable Alzheimer'S Disease	Y	White	Not Hispanic	Dementia	6	3
496100671	H15.09.103	496100671	1	1	90-94	F	N	11	87	< 10 sec	0	1	No Dementia	52	No Dementia	Y	White	Not Hispanic	No Dementia	4	0
496100672	H15.09.108	496100672	0	1	90-94	F	N	12	0	Unknown or N/A	3	0	No Dementia	54	No Dementia	N	White	Not Hispanic	No Dementia	4	2
