# Supplementary material for: Functional excitatory to inhibitory synaptic imbalance and loss of cognitive performance in people with Alzheimer’s disease neuropathologic change
Source: Acta Neuropathol. Author manuscript; Available in PMC 2023 Mar 8. (PMC9925531; doi:10.1007/s00401-022-02526-0)
Supplement: 1870575_Sup_file_1 [file NIHMS1870575-supplement-1870575_Sup_file_1.xlsx]

## Sheet: Sheet1
CaseYear	Sample Code	Dx	Age	Sex	Ethnicity	MMSE	MMSE last visit (months) before death	APoE	Braak neurofibrillary tangle stage	CERAD neuritic plaque score	Hippocampus	Temporal Cortex
2002	S1	MCI	87	F	White	22	30.9041	3/3	V	B	Y	N
2003	S2	AD	76	M	White	0	105.436	3/3	VI	C	Y	N
2003	S3	AD	77	M	White	11	54.8384	4/4	VI	C	Y	N
2004	S4	CTRL	90	F	White	30	3.51781	3/3	IV	B	Y	Y
2004	S5	CTRL	91	F	White	29	14.1699	3/3	II	A	Y	Y
2005	S6	AD	89	F	White	15	34.9808	3/4	VI	C	Y	N
2005	S7	AD	81	M	White	5	33.3699	3/3	VI	C	Y	N
2006	S8	AD	93	F	White	13	11.9014	3/3	VI	C	Y	Y
2006	S9	MCI	83	F	Asian Indian	21	11.1452	3/3	V	B	Y	Y
2006	S10	AD	77	F	White	test not completed	33.6329	3/4	VI	C	Y	Y
2007	S11	AD	96	M	Asian Indian	7	3.51781	3/4	VI	C	Y	N
2008	S12	CTRL	97	M	White	29	16.0767	3/3	II	B	Y	Y
2008	S13	MCI	97	M	White	26	7.16712	3/4	IV	B	Y	Y
2008	S14	CTRL	94	M	White	27	4.70137	3/3	I	None	Y	N
2008	S15	AD	96	F	White	20	5.85205	3/3	VI	C	Y	Y
2008	S16	CTRL	91	F	White	29	18.2466	2/3	IV	None	N	Y
2009	S17	MCI	87	M	White	24	6.6411	3/4	V	A	Y	N
2009	S18	AD	93	M	White	19	12.2959	3/4	VI	C	Y	N
2010	S19	AD	79	M	White	12	5.3589	4/4	VI	C	Y	Y
2010	S20	AD	90	M	White	14	13.5781	3/3	VI	C	Y	Y
2011	S21	MCI	83	M	White	24	12.3288	3/4	V	C	Y	Y
2011	S22	MCI	86	M	White	22	22.0603	3/3	III	A	Y	Y
2011	S23	CTRL	91	F	White	30	31.0685	Unknown	III	A	Y	N
2012	S24	CTRL	86	M	White	27	13.2164	3/3	II	None	Y	N
2012	S25	AD	82	F	White	17	6.57534	3/3	VI	C	N	Y
2012	S26	MCI	97	M	White	21	5.19452	3/3	V	B	Y	Y
2013	S27	CTRL	76	F	White	30	4.01096	3/3	II	None	Y	Y
2013	S28	CTRL	87	F	White	30	18.411	2/3	II	None	Y	Y
2013	S29	MCI	71	M	White	23	39.8795	4/4	IV	C	Y	Y
