# Supplementary material for: Functional excitatory to inhibitory synaptic imbalance and loss of cognitive performance in people with Alzheimer’s disease neuropathologic change
Source: Acta Neuropathol. Author manuscript; Available in PMC 2023 Mar 8. (PMC9925531; doi:10.1007/s00401-022-02526-0)
Supplement: 1870575_Sup_file_2 [file NIHMS1870575-supplement-1870575_Sup_file_2.xlsx]

## Sheet: syngo_annotations_matching_user
your genelist input	gene hgnc_id	gene symbol	gene name	gene synonyms	GO term ID	GO term name	GO domain	SynGO annotation ID
HK1	HGNC:6222	KCNA4	potassium voltage-gated channel subfamily A member 4	KV1.4,HK1,HPCN2,PCN2,KCNA4L	GO:0099056	integral component of presynaptic membrane (GO:0099056)	CC	13
HK1	HGNC:6222	KCNA4	potassium voltage-gated channel subfamily A member 4	KV1.4,HK1,HPCN2,PCN2,KCNA4L	GO:0099055	integral component of postsynaptic membrane (GO:0099055)	CC	14
HK1	HGNC:6222	KCNA4	potassium voltage-gated channel subfamily A member 4	KV1.4,HK1,HPCN2,PCN2,KCNA4L	GO:0099508	voltage-gated ion channel activity involved in regulation of presynaptic membrane potential (GO:0099508)	BP	18
VAPA	HGNC:12648	VAPA	VAMP associated protein A	HVAP-33,VAP-A	GO:0099569	presynaptic cytoskeleton (GO:0099569)	CC	22
NPTN	HGNC:17867	NPTN	neuroplastin	SDR1,GP55,GP65,NP65,NP55,SDFR1	GO:0099061	integral component of postsynaptic density membrane (GO:0099061)	CC	23
NPTN	HGNC:17867	NPTN	neuroplastin	SDR1,GP55,GP65,NP65,NP55,SDFR1	GO:0099557	trans-synaptic signaling by trans-synaptic complex, modulating synaptic transmission (GO:0099557)	BP	24
NPTN	HGNC:17867	NPTN	neuroplastin	SDR1,GP55,GP65,NP65,NP55,SDFR1	GO:0099059	integral component of presynaptic active zone membrane (GO:0099059)	CC	25
NPTN	HGNC:17867	NPTN	neuroplastin	SDR1,GP55,GP65,NP65,NP55,SDFR1	GO:0097060	synaptic membrane (GO:0097060)	CC	31
NAPA	HGNC:7641	NAPA	NSF attachment protein alpha		GO:0016082	synaptic vesicle priming (GO:0016082)	BP	35
NAPA	HGNC:7641	NAPA	NSF attachment protein alpha		GO:0048787	presynaptic active zone membrane (GO:0048787)	CC	36
SNAP23	HGNC:11131	SNAP23	synaptosome associated protein 23	SNAP23A,SNAP23B,HST17016	GO:0098794	postsynapse (GO:0098794)	CC	37
SNAP25	HGNC:11132	SNAP25	synaptosome associated protein 25	SNAP-25,RIC-4,RIC4,SEC9,BA416N4.2,DJ1068F16.2,SNAP	GO:0098888	extrinsic component of presynaptic membrane (GO:0098888)	CC	38
SNAP25	HGNC:11132	SNAP25	synaptosome associated protein 25	SNAP-25,RIC-4,RIC4,SEC9,BA416N4.2,DJ1068F16.2,SNAP	GO:0016079	synaptic vesicle exocytosis (GO:0016079)	BP	39
RAB27B	HGNC:9767	RAB27B	RAB27B, member RAS oncogene family		GO:0098993	anchored component of synaptic vesicle membrane (GO:0098993)	CC	43
RAB27B	HGNC:9767	RAB27B	RAB27B, member RAS oncogene family		GO:0048488	synaptic vesicle endocytosis (GO:0048488)	BP	46
RAB3A	HGNC:9777	RAB3A	RAB3A, member RAS oncogene family		GO:0098993	anchored component of synaptic vesicle membrane (GO:0098993)	CC	47
RAB3A	HGNC:9777	RAB3A	RAB3A, member RAS oncogene family		GO:0098993	anchored component of synaptic vesicle membrane (GO:0098993)	CC	48
RAB3B	HGNC:9778	RAB3B	RAB3B, member RAS oncogene family		GO:0098993	anchored component of synaptic vesicle membrane (GO:0098993)	CC	49
RAB3A	HGNC:9777	RAB3A	RAB3A, member RAS oncogene family		GO:0031630	regulation of synaptic vesicle fusion to presynaptic active zone membrane (GO:0031630)	BP	50
RAB3C	HGNC:30269	RAB3C	RAB3C, member RAS oncogene family		GO:0098993	anchored component of synaptic vesicle membrane (GO:0098993)	CC	59
RIMS1	HGNC:17282	RIMS1	regulating synaptic membrane exocytosis 1	RIM,KIAA0340,RIM1,RAB3IP2,CORD7	GO:0098831	presynaptic active zone cytoplasmic component (GO:0098831)	CC	60
RIMS1	HGNC:17282	RIMS1	regulating synaptic membrane exocytosis 1	RIM,KIAA0340,RIM1,RAB3IP2,CORD7	GO:0016082	synaptic vesicle priming (GO:0016082)	BP	61
RIMS1	HGNC:17282	RIMS1	regulating synaptic membrane exocytosis 1	RIM,KIAA0340,RIM1,RAB3IP2,CORD7	GO:0016081	synaptic vesicle docking (GO:0016081)	BP	62
RIMS1	HGNC:17282	RIMS1	regulating synaptic membrane exocytosis 1	RIM,KIAA0340,RIM1,RAB3IP2,CORD7	GO:0098882	structural constituent of active zone (GO:0098882)	BP	63
PPM1H	HGNC:18583	PPM1H	protein phosphatase, Mg2+/Mn2+ dependent 1H	KIAA1157,FLJ13253,NERPP-2C,ARHCL1	GO:0045202	synapse (GO:0045202)	CC	64
PRKCG	HGNC:9402	PRKCG	protein kinase C gamma	PKCC,MGC57564,PKCY,PKCG,SCA14	GO:0099523	presynaptic cytosol (GO:0099523)	CC	66
PRKCG	HGNC:9402	PRKCG	protein kinase C gamma	PKCC,MGC57564,PKCY,PKCG,SCA14	GO:2000300	regulation of synaptic vesicle exocytosis (GO:2000300)	BP	67
PRKCA	HGNC:9393	PRKCA	protein kinase C alpha	PKCA,PKCA	GO:0099523	presynaptic cytosol (GO:0099523)	CC	68
PRKCB	HGNC:9395	PRKCB	protein kinase C beta	PKCB,PRKCB2,PKCB,PRKCB1	GO:0099523	presynaptic cytosol (GO:0099523)	CC	69
PRKCA	HGNC:9393	PRKCA	protein kinase C alpha	PKCA,PKCA	GO:2000300	regulation of synaptic vesicle exocytosis (GO:2000300)	BP	70
PRKCB	HGNC:9395	PRKCB	protein kinase C beta	PKCB,PRKCB2,PKCB,PRKCB1	GO:2000300	regulation of synaptic vesicle exocytosis (GO:2000300)	BP	71
RIMS1	HGNC:17282	RIMS1	regulating synaptic membrane exocytosis 1	RIM,KIAA0340,RIM1,RAB3IP2,CORD7	GO:0098831	presynaptic active zone cytoplasmic component (GO:0098831)	CC	72
RIMS3	HGNC:21292	RIMS3	regulating synaptic membrane exocytosis 3	RIM3,NIM3	GO:0099524	postsynaptic cytosol (GO:0099524)	CC	77
CDK5	HGNC:1774	CDK5	cyclin dependent kinase 5	PSSALRE	GO:0099509	regulation of presynaptic cytosolic calcium levels (GO:0099509)	BP	80
STXBP1	HGNC:11444	STXBP1	syntaxin binding protein 1	HUNC18,MUNC18-1,UNC18,RBSEC1,NSEC1	GO:0016082	synaptic vesicle priming (GO:0016082)	BP	82
STXBP1	HGNC:11444	STXBP1	syntaxin binding protein 1	HUNC18,MUNC18-1,UNC18,RBSEC1,NSEC1	GO:0099523	presynaptic cytosol (GO:0099523)	CC	83
STXBP1	HGNC:11444	STXBP1	syntaxin binding protein 1	HUNC18,MUNC18-1,UNC18,RBSEC1,NSEC1	GO:0098888	extrinsic component of presynaptic membrane (GO:0098888)	CC	84
ATP2B2	HGNC:815	ATP2B2	ATPase plasma membrane Ca2+ transporting 2	PMCA2	GO:0099061	integral component of postsynaptic density membrane (GO:0099061)	CC	85
ATP2B2	HGNC:815	ATP2B2	ATPase plasma membrane Ca2+ transporting 2	PMCA2	GO:0099055	integral component of postsynaptic membrane (GO:0099055)	CC	86
ATP2B3	HGNC:816	ATP2B3	ATPase plasma membrane Ca2+ transporting 3	PMCA3,CFAP39,SCAX1,CLA2	GO:0099056	integral component of presynaptic membrane (GO:0099056)	CC	87
ATP2B2	HGNC:815	ATP2B2	ATPase plasma membrane Ca2+ transporting 2	PMCA2	GO:0099059	integral component of presynaptic active zone membrane (GO:0099059)	CC	88
ATP2B1	HGNC:814	ATP2B1	ATPase plasma membrane Ca2+ transporting 1	PMCA1	GO:0099059	integral component of presynaptic active zone membrane (GO:0099059)	CC	89
ATP2B4	HGNC:817	ATP2B4	ATPase plasma membrane Ca2+ transporting 4	PMCA4,ATP2B2,MXRA1	GO:0099059	integral component of presynaptic active zone membrane (GO:0099059)	CC	90
BSN	HGNC:1117	BSN	bassoon presynaptic cytomatrix protein	ZNF231	GO:0098831	presynaptic active zone cytoplasmic component (GO:0098831)	CC	92
RIMS1	HGNC:17282	RIMS1	regulating synaptic membrane exocytosis 1	RIM,KIAA0340,RIM1,RAB3IP2,CORD7	GO:0098831	presynaptic active zone cytoplasmic component (GO:0098831)	CC	93
BSN	HGNC:1117	BSN	bassoon presynaptic cytomatrix protein	ZNF231	GO:0098831	presynaptic active zone cytoplasmic component (GO:0098831)	CC	94
PRKCE	HGNC:9401	PRKCE	protein kinase C epsilon		GO:0099523	presynaptic cytosol (GO:0099523)	CC	95
PRKCE	HGNC:9401	PRKCE	protein kinase C epsilon		GO:0099171	presynaptic modulation of chemical synaptic transmission (GO:0099171)	BP	100
PCLO	HGNC:13406	PCLO	piccolo presynaptic cytomatrix protein	KIAA0559,DKFZP779G1236,ACZ	GO:0098831	presynaptic active zone cytoplasmic component (GO:0098831)	CC	102
PCLO	HGNC:13406	PCLO	piccolo presynaptic cytomatrix protein	KIAA0559,DKFZP779G1236,ACZ	GO:0098882	structural constituent of active zone (GO:0098882)	BP	103
CABP1	HGNC:1384	CABP1	calcium binding protein 1		GO:0099092	postsynaptic density, intracellular component (GO:0099092)	CC	108
RIMBP2	HGNC:30339	RIMBP2	RIMS binding protein 2	KIAA0318,RBP2,MGC15831,RIM-BP2,PPP1R133	GO:0098831	presynaptic active zone cytoplasmic component (GO:0098831)	CC	111
RIMBP2	HGNC:30339	RIMBP2	RIMS binding protein 2	KIAA0318,RBP2,MGC15831,RIM-BP2,PPP1R133	GO:0098882	structural constituent of active zone (GO:0098882)	BP	112
RIMS2	HGNC:17283	RIMS2	regulating synaptic membrane exocytosis 2	KIAA0751,RIM2,OBOE,RAB3IP3	GO:0016082	synaptic vesicle priming (GO:0016082)	BP	113
RIMS2	HGNC:17283	RIMS2	regulating synaptic membrane exocytosis 2	KIAA0751,RIM2,OBOE,RAB3IP3	GO:0016081	synaptic vesicle docking (GO:0016081)	BP	115
RIMS2	HGNC:17283	RIMS2	regulating synaptic membrane exocytosis 2	KIAA0751,RIM2,OBOE,RAB3IP3	GO:0098831	presynaptic active zone cytoplasmic component (GO:0098831)	CC	116
BSN	HGNC:1117	BSN	bassoon presynaptic cytomatrix protein	ZNF231	GO:0098831	presynaptic active zone cytoplasmic component (GO:0098831)	CC	121
BSN	HGNC:1117	BSN	bassoon presynaptic cytomatrix protein	ZNF231	GO:0098882	structural constituent of active zone (GO:0098882)	BP	122
DNAJC5	HGNC:16235	DNAJC5	DnaJ heat shock protein family (Hsp40) member C5	FLJ00118,FLJ13070,DNAJC5A,CLN4	GO:0098993	anchored component of synaptic vesicle membrane (GO:0098993)	CC	123
BSN	HGNC:1117	BSN	bassoon presynaptic cytomatrix protein	ZNF231	GO:0098693	regulation of synaptic vesicle cycle (GO:0098693)	BP	124
RAB5A	HGNC:9783	RAB5A	RAB5A, member RAS oncogene family	RAB5	GO:0098993	anchored component of synaptic vesicle membrane (GO:0098993)	CC	126
RAB5B	HGNC:9784	RAB5B	RAB5B, member RAS oncogene family		GO:0098993	anchored component of synaptic vesicle membrane (GO:0098993)	CC	127
RAB5C	HGNC:9785	RAB5C	RAB5C, member RAS oncogene family	RAB5CL,RABL	GO:0098993	anchored component of synaptic vesicle membrane (GO:0098993)	CC	134
RAB35	HGNC:9774	RAB35	RAB35, member RAS oncogene family	H-RAY	GO:0098993	anchored component of synaptic vesicle membrane (GO:0098993)	CC	137
RAB11B	HGNC:9761	RAB11B	RAB11B, member RAS oncogene family	H-YPT3	GO:0098993	anchored component of synaptic vesicle membrane (GO:0098993)	CC	138
PRKCD	HGNC:9399	PRKCD	protein kinase C delta		GO:0099524	postsynaptic cytosol (GO:0099524)	CC	146
DNAJC5	HGNC:16235	DNAJC5	DnaJ heat shock protein family (Hsp40) member C5	FLJ00118,FLJ13070,DNAJC5A,CLN4	GO:0098693	regulation of synaptic vesicle cycle (GO:0098693)	BP	149
RIMS2	HGNC:17283	RIMS2	regulating synaptic membrane exocytosis 2	KIAA0751,RIM2,OBOE,RAB3IP3	GO:0098882	structural constituent of active zone (GO:0098882)	BP	157
ITPR1	HGNC:6180	ITPR1	inositol 1,4,5-trisphosphate receptor type 1	INSP3R1,IP3R1,ACV,PPP1R94,SCA15,SCA16,SCA29	GO:0098695	inositol 1,4,5-trisphosphate receptor activity involved in regulation of postsynaptic cytosolic calcium levels (GO:0098695)	BP	159
ITPR1	HGNC:6180	ITPR1	inositol 1,4,5-trisphosphate receptor type 1	INSP3R1,IP3R1,ACV,PPP1R94,SCA15,SCA16,SCA29	SYNGO:postsyn_ser_membrane_integral	integral component of postsynaptic SER membrane	CC	160
ITPR1	HGNC:6180	ITPR1	inositol 1,4,5-trisphosphate receptor type 1	INSP3R1,IP3R1,ACV,PPP1R94,SCA15,SCA16,SCA29	SYNGO:presyn_ser_membrane_integral	integral component of presynaptic SER membrane	CC	161
SV2A	HGNC:20566	SV2A	synaptic vesicle glycoprotein 2A	SV2,KIAA0736	GO:0016082	synaptic vesicle priming (GO:0016082)	BP	162
EXOC2	HGNC:24968	EXOC2	exocyst complex component 2	FLJ11026,SEC5P,SEC5L1	GO:0090128	regulation of synapse maturation (GO:0090128)	BP	164
EXOC3	HGNC:30378	EXOC3	exocyst complex component 3	SEC6P,SEC6L1	GO:0042734	presynaptic membrane (GO:0042734)	CC	165
KCNA2	HGNC:6220	KCNA2	potassium voltage-gated channel subfamily A member 2	KV1.2,HK4	GO:0099056	integral component of presynaptic membrane (GO:0099056)	CC	182
KCNA2	HGNC:6220	KCNA2	potassium voltage-gated channel subfamily A member 2	KV1.2,HK4	GO:0099055	integral component of postsynaptic membrane (GO:0099055)	CC	183
KCNA2	HGNC:6220	KCNA2	potassium voltage-gated channel subfamily A member 2	KV1.2,HK4	GO:0099508	voltage-gated ion channel activity involved in regulation of presynaptic membrane potential (GO:0099508)	BP	191
KCNA2	HGNC:6220	KCNA2	potassium voltage-gated channel subfamily A member 2	KV1.2,HK4	GO:1905030	voltage-gated ion channel activity involved in regulation of postsynaptic membrane potential (GO:1905030)	BP	192
RAB10	HGNC:9759	RAB10	RAB10, member RAS oncogene family		GO:0098993	anchored component of synaptic vesicle membrane (GO:0098993)	CC	193
RAB4B	HGNC:9782	RAB4B	RAB4B, member RAS oncogene family	FLJ78649,MGC52123	GO:0098993	anchored component of synaptic vesicle membrane (GO:0098993)	CC	194
RAB4A	HGNC:9781	RAB4A	RAB4A, member RAS oncogene family	HRES-1/RAB4,RAB4	GO:0098993	anchored component of synaptic vesicle membrane (GO:0098993)	CC	195
RAB14	HGNC:16524	RAB14	RAB14, member RAS oncogene family	FBP,RAB-14	GO:0098993	anchored component of synaptic vesicle membrane (GO:0098993)	CC	196
FLOT1	HGNC:3757	FLOT1	flotillin 1		GO:0045202	synapse (GO:0045202)	CC	201
FLOT1	HGNC:3757	FLOT1	flotillin 1		GO:0051580	regulation of neurotransmitter uptake (GO:0051580)	BP	202
SNX1	HGNC:11172	SNX1	sorting nexin 1	SNX1A,MGC8664,HST17379,VPS5	GO:0098999	extrinsic component of postsynaptic endosome membrane (GO:0098999)	CC	203
RAB7A	HGNC:9788	RAB7A	RAB7A, member RAS oncogene family	RAB7,CMT2B	GO:0098993	anchored component of synaptic vesicle membrane (GO:0098993)	CC	204
RAB8B	HGNC:30273	RAB8B	RAB8B, member RAS oncogene family		GO:0098793	presynapse (GO:0098793)	CC	205
RAB8A	HGNC:7007	RAB8A	RAB8A, member RAS oncogene family	RAB8,MEL	GO:0045202	synapse (GO:0045202)	CC	206
RAB1B	HGNC:18370	RAB1B	RAB1B, member RAS oncogene family		GO:0045202	synapse (GO:0045202)	CC	207
RAB1A	HGNC:9758	RAB1A	RAB1A, member RAS oncogene family	YPT1,RAB1	GO:0098793	presynapse (GO:0098793)	CC	208
ARL8B	HGNC:25564	ARL8B	ADP ribosylation factor like GTPase 8B	FLJ10702,GIE1,ARL10C	GO:1903742	regulation of anterograde synaptic vesicle transport (GO:1903742)	BP	209
RAB6A	HGNC:9786	RAB6A	RAB6A, member RAS oncogene family	RAB6	GO:0098793	presynapse (GO:0098793)	CC	211
RAB6B	HGNC:14902	RAB6B	RAB6B, member RAS oncogene family		GO:0098793	presynapse (GO:0098793)	CC	212
GRM5	HGNC:4597	GRM5	glutamate metabotropic receptor 5	MGLUR5,GPRC1E,MGLU5,PPP1R86	GO:0099055	integral component of postsynaptic membrane (GO:0099055)	CC	217
FLNA	HGNC:3754	FLNA	filamin A	ABP-280,FLN1,FLN,OPD2,OPD1	GO:0098794	postsynapse (GO:0098794)	CC	218
HOMER1	HGNC:17512	HOMER1	homer scaffold protein 1	VES-1,SYN47,HOMER-1B	GO:0014069	postsynaptic density (GO:0014069)	CC	219
CTTN	HGNC:3338	CTTN	cortactin	EMS1	GO:0098871	postsynaptic actin cytoskeleton (GO:0098871)	CC	223
GRIPAP1	HGNC:18706	GRIPAP1	GRIP1 associated protein 1	GRASP-1,GRASP1,KIAA1167,MPMGP800B12492Q3,DKFZP434P0630	GO:0098998	extrinsic component of postsynaptic early endosome membrane (GO:0098998)	CC	228
DBN1	HGNC:2695	DBN1	drebrin 1	D0S117E	GO:0098871	postsynaptic actin cytoskeleton (GO:0098871)	CC	229
CADM1	HGNC:5951	CADM1	cell adhesion molecule 1	NECL2,ST17,BL2,SYNCAM,IGSF4A,NECL-2,SYNCAM1,RA175,TSLC1,IGSF4	GO:0098880	maintenance of postsynaptic specialization structure (GO:0098880)	BP	230
CADM1	HGNC:5951	CADM1	cell adhesion molecule 1	NECL2,ST17,BL2,SYNCAM,IGSF4A,NECL-2,SYNCAM1,RA175,TSLC1,IGSF4	GO:0099055	integral component of postsynaptic membrane (GO:0099055)	CC	231
CASK	HGNC:1497	CASK	calcium/calmodulin dependent serine protein kinase	LIN2,CAGH39,FGS4,TNRC8	GO:0098793	presynapse (GO:0098793)	CC	232
CASK	HGNC:1497	CASK	calcium/calmodulin dependent serine protein kinase	LIN2,CAGH39,FGS4,TNRC8	GO:2000300	regulation of synaptic vesicle exocytosis (GO:2000300)	BP	233
CADM3	HGNC:17601	CADM3	cell adhesion molecule 3	BIGR,FLJ10698,TSLL1,NECL1,SYNCAM3,NECL-1,IGSF4B	GO:0099056	integral component of presynaptic membrane (GO:0099056)	CC	236
HOMER1	HGNC:17512	HOMER1	homer scaffold protein 1	VES-1,SYN47,HOMER-1B	GO:0098962	regulation of postsynaptic neurotransmitter receptor activity (GO:0098962)	BP	238
HOMER1	HGNC:17512	HOMER1	homer scaffold protein 1	VES-1,SYN47,HOMER-1B	GO:0099524	postsynaptic cytosol (GO:0099524)	CC	239
RAB2A	HGNC:9763	RAB2A	RAB2A, member RAS oncogene family	RAB2	GO:0098993	anchored component of synaptic vesicle membrane (GO:0098993)	CC	243
RAB21	HGNC:18263	RAB21	RAB21, member RAS oncogene family	KIAA0118	GO:0045202	synapse (GO:0045202)	CC	244
RAB33B	HGNC:16075	RAB33B	RAB33B, member RAS oncogene family	DKFZP434G099	GO:0098793	presynapse (GO:0098793)	CC	245
RAB18	HGNC:14244	RAB18	RAB18, member RAS oncogene family		GO:0045202	synapse (GO:0045202)	CC	246
MADD	HGNC:6766	MADD	MAP kinase activating death domain	DENN,KIAA0358,RAB3GEP	GO:0048490	anterograde synaptic vesicle transport (GO:0048490)	BP	247
ADAM10	HGNC:188	ADAM10	ADAM metallopeptidase domain 10	KUZ,MADM,HST18717,CD156C	GO:0098794	postsynapse (GO:0098794)	CC	248
PRKCG	HGNC:9402	PRKCG	protein kinase C gamma	PKCC,MGC57564,PKCY,PKCG,SCA14	GO:0099524	postsynaptic cytosol (GO:0099524)	CC	253
PPP3R1	HGNC:9317	PPP3R1	protein phosphatase 3 regulatory subunit B, alpha	CALNB1,CNB,CNB1	GO:0099149	regulation of postsynaptic neurotransmitter receptor endocytosis (GO:0099149)	BP	255
EPHB2	HGNC:3393	EPHB2	EPH receptor B2	HEK5,TYRO5,DRT,ERK,EPHT3	GO:0099055	integral component of postsynaptic membrane (GO:0099055)	CC	256
EPHB2	HGNC:3393	EPHB2	EPH receptor B2	HEK5,TYRO5,DRT,ERK,EPHT3	GO:0099056	integral component of presynaptic membrane (GO:0099056)	CC	257
EPHA4	HGNC:3388	EPHA4	EPH receptor A4	HEK8,TYRO1	GO:0099056	integral component of presynaptic membrane (GO:0099056)	CC	258
EPHA4	HGNC:3388	EPHA4	EPH receptor A4	HEK8,TYRO1	GO:0099055	integral component of postsynaptic membrane (GO:0099055)	CC	259
FLOT1	HGNC:3757	FLOT1	flotillin 1		GO:0048786	presynaptic active zone (GO:0048786)	CC	260
FLOT2	HGNC:3758	FLOT2	flotillin 2	ESA,ESA1,ECS-1,ECS1,M17S1	GO:0099029	anchored component of presynaptic active zone membrane (GO:0099029)	CC	261
FLOT2	HGNC:3758	FLOT2	flotillin 2	ESA,ESA1,ECS-1,ECS1,M17S1	GO:0098937	anterograde dendritic transport (GO:0098937)	BP	262
FLOT2	HGNC:3758	FLOT2	flotillin 2	ESA,ESA1,ECS-1,ECS1,M17S1	GO:0045202	synapse (GO:0045202)	CC	263
SYNPO	HGNC:30672	SYNPO	synaptopodin	KIAA1029	GO:0097444	spine apparatus (GO:0097444)	CC	264
VAMP2	HGNC:12643	VAMP2	vesicle associated membrane protein 2	VAMP-2,SYB2	GO:0016081	synaptic vesicle docking (GO:0016081)	BP	265
SYNPO	HGNC:30672	SYNPO	synaptopodin	KIAA1029	GO:0099170	postsynaptic modulation of chemical synaptic transmission (GO:0099170)	BP	266
SYNPO	HGNC:30672	SYNPO	synaptopodin	KIAA1029	GO:0099566	regulation of postsynaptic cytosolic calcium levels (GO:0099566)	BP	267
CRKL	HGNC:2363	CRKL	CRK like proto-oncogene, adaptor protein		GO:0098890	extrinsic component of postsynaptic membrane (GO:0098890)	CC	268
CRKL	HGNC:2363	CRKL	CRK like proto-oncogene, adaptor protein		GO:0098698	postsynaptic specialization assembly (GO:0098698)	BP	269
VAMP1	HGNC:12642	VAMP1	vesicle associated membrane protein 1	VAMP-1,SYB1	GO:0016082	synaptic vesicle priming (GO:0016082)	BP	270
PPP3R1	HGNC:9317	PPP3R1	protein phosphatase 3 regulatory subunit B, alpha	CALNB1,CNB,CNB1	GO:0045202	synapse (GO:0045202)	CC	271
NSF	HGNC:8016	NSF	N-ethylmaleimide sensitive factor, vesicle fusing ATPase	SKD2,SEC18	GO:0099523	presynaptic cytosol (GO:0099523)	CC	272
NSF	HGNC:8016	NSF	N-ethylmaleimide sensitive factor, vesicle fusing ATPase	SKD2,SEC18	GO:0099504	synaptic vesicle cycle (GO:0099504)	BP	273
SNAP25	HGNC:11132	SNAP25	synaptosome associated protein 25	SNAP-25,RIC-4,RIC4,SEC9,BA416N4.2,DJ1068F16.2,SNAP	GO:0099026	anchored component of presynaptic membrane (GO:0099026)	CC	274
SNAP25	HGNC:11132	SNAP25	synaptosome associated protein 25	SNAP-25,RIC-4,RIC4,SEC9,BA416N4.2,DJ1068F16.2,SNAP	GO:0016079	synaptic vesicle exocytosis (GO:0016079)	BP	275
VAMP1	HGNC:12642	VAMP1	vesicle associated membrane protein 1	VAMP-1,SYB1	GO:0030285	integral component of synaptic vesicle membrane (GO:0030285)	CC	276
VAMP1	HGNC:12642	VAMP1	vesicle associated membrane protein 1	VAMP-1,SYB1	GO:0031630	regulation of synaptic vesicle fusion to presynaptic active zone membrane (GO:0031630)	BP	277
EPHB2	HGNC:3393	EPHB2	EPH receptor B2	HEK5,TYRO5,DRT,ERK,EPHT3	GO:0051963	regulation of synapse assembly (GO:0051963)	BP	278
EPHB2	HGNC:3393	EPHB2	EPH receptor B2	HEK5,TYRO5,DRT,ERK,EPHT3	GO:0097104	postsynaptic membrane assembly (GO:0097104)	BP	280
VAMP2	HGNC:12643	VAMP2	vesicle associated membrane protein 2	VAMP-2,SYB2	GO:0030285	integral component of synaptic vesicle membrane (GO:0030285)	CC	290
VAMP2	HGNC:12643	VAMP2	vesicle associated membrane protein 2	VAMP-2,SYB2	GO:0016079	synaptic vesicle exocytosis (GO:0016079)	BP	291
CANX	HGNC:1473	CANX	calnexin	CNX,IP90,P90	GO:0099059	integral component of presynaptic active zone membrane (GO:0099059)	CC	294
CANX	HGNC:1473	CANX	calnexin	CNX,IP90,P90	GO:0099055	integral component of postsynaptic membrane (GO:0099055)	CC	295
CANX	HGNC:1473	CANX	calnexin	CNX,IP90,P90	GO:0048488	synaptic vesicle endocytosis (GO:0048488)	BP	296
PHB	HGNC:8912	PHB	prohibitin	PHB	GO:0098891	extrinsic component of presynaptic active zone membrane (GO:0098891)	CC	297
PHB2	HGNC:30306	PHB2	prohibitin 2	REA,BCAP37,BAP37,P22	GO:0048786	presynaptic active zone (GO:0048786)	CC	298
PHB	HGNC:8912	PHB	prohibitin	PHB	GO:0014069	postsynaptic density (GO:0014069)	CC	299
PHB2	HGNC:30306	PHB2	prohibitin 2	REA,BCAP37,BAP37,P22	GO:0014069	postsynaptic density (GO:0014069)	CC	300
EPHA4	HGNC:3388	EPHA4	EPH receptor A4	HEK8,TYRO1	GO:0098883	synapse disassembly (GO:0098883)	BP	301
SCAMP1	HGNC:10563	SCAMP1	secretory carrier membrane protein 1	SCAMP37	GO:0030285	integral component of synaptic vesicle membrane (GO:0030285)	CC	303
RIMBP2	HGNC:30339	RIMBP2	RIMS binding protein 2	KIAA0318,RBP2,MGC15831,RIM-BP2,PPP1R133	GO:0098831	presynaptic active zone cytoplasmic component (GO:0098831)	CC	309
CADM1	HGNC:5951	CADM1	cell adhesion molecule 1	NECL2,ST17,BL2,SYNCAM,IGSF4A,NECL-2,SYNCAM1,RA175,TSLC1,IGSF4	GO:0099056	integral component of presynaptic membrane (GO:0099056)	CC	310
NPTXR	HGNC:7954	NPTXR	neuronal pentraxin receptor		GO:0099150	regulation of postsynaptic specialization assembly (GO:0099150)	BP	311
PCLO	HGNC:13406	PCLO	piccolo presynaptic cytomatrix protein	KIAA0559,DKFZP779G1236,ACZ	GO:0098831	presynaptic active zone cytoplasmic component (GO:0098831)	CC	313
SCAMP5	HGNC:30386	SCAMP5	secretory carrier membrane protein 5	MGC24969	GO:1900242	regulation of synaptic vesicle endocytosis (GO:1900242)	BP	316
SYN1	HGNC:11494	SYN1	synapsin I	MRX50	GO:0098850	extrinsic component of synaptic vesicle membrane (GO:0098850)	CC	317
SYN1	HGNC:11494	SYN1	synapsin I	MRX50	GO:0098693	regulation of synaptic vesicle cycle (GO:0098693)	BP	318
VAMP7	HGNC:11486	VAMP7	vesicle associated membrane protein 7	VAMP-7,TI-VAMP,SYBL1	GO:0030285	integral component of synaptic vesicle membrane (GO:0030285)	CC	319
ADCY1	HGNC:232	ADCY1	adenylate cyclase 1	AC1,DFNB44	GO:0099061	integral component of postsynaptic density membrane (GO:0099061)	CC	321
ADCY1	HGNC:232	ADCY1	adenylate cyclase 1	AC1,DFNB44	GO:0099171	presynaptic modulation of chemical synaptic transmission (GO:0099171)	BP	324
RIMS3	HGNC:21292	RIMS3	regulating synaptic membrane exocytosis 3	RIM3,NIM3	GO:0050807	regulation of synapse organization (GO:0050807)	BP	327
CAST	HGNC:31922	ERC2	ELKS/RAB6-interacting/CAST family member 2	CAST,CAST1,KIAA0378,SPBC110,SPC110,ELKSL	GO:0098831	presynaptic active zone cytoplasmic component (GO:0098831)	CC	330
ERC2	HGNC:31922	ERC2	ELKS/RAB6-interacting/CAST family member 2	CAST,CAST1,KIAA0378,SPBC110,SPC110,ELKSL	GO:0098831	presynaptic active zone cytoplasmic component (GO:0098831)	CC	330
CAST	HGNC:31922	ERC2	ELKS/RAB6-interacting/CAST family member 2	CAST,CAST1,KIAA0378,SPBC110,SPC110,ELKSL	GO:0016082	synaptic vesicle priming (GO:0016082)	BP	332
ERC2	HGNC:31922	ERC2	ELKS/RAB6-interacting/CAST family member 2	CAST,CAST1,KIAA0378,SPBC110,SPC110,ELKSL	GO:0016082	synaptic vesicle priming (GO:0016082)	BP	332
CACNB4	HGNC:1404	CACNB4	calcium voltage-gated channel auxiliary subunit beta 4	EJM4	GO:0098793	presynapse (GO:0098793)	CC	335
BAIAP2	HGNC:947	BAIAP2	BAR/IMD domain containing adaptor protein 2	BAP2,IRSP53,WAML	GO:0099524	postsynaptic cytosol (GO:0099524)	CC	337
BAIAP2	HGNC:947	BAIAP2	BAR/IMD domain containing adaptor protein 2	BAP2,IRSP53,WAML	GO:0099523	presynaptic cytosol (GO:0099523)	CC	338
C1QBP	HGNC:1243	C1QBP	complement C1q binding protein	GC1Q-R,GC1QR,P32,SF2P32,HABP1	GO:0048786	presynaptic active zone (GO:0048786)	CC	340
ROGDI	HGNC:29478	ROGDI	rogdi atypical leucine zipper	FLJ22386	GO:0098793	presynapse (GO:0098793)	CC	342
CACNA2D1	HGNC:1399	CACNA2D1	calcium voltage-gated channel auxiliary subunit alpha2delta 1	LNCRNA-N3,CACNL2A,CACNA2,MHS3,LINC01112	GO:0099029	anchored component of presynaptic active zone membrane (GO:0099029)	CC	344
DPYSL2	HGNC:3014	DPYSL2	dihydropyrimidinase like 2	DRP-2,DHPRP2,CRMP2,DRP2	GO:0098793	presynapse (GO:0098793)	CC	347
STX2	HGNC:3403	STX2	syntaxin 2	EPM,STX2B,STX2C,STX2A,EPIM	GO:0045202	synapse (GO:0045202)	CC	348
MAL2	HGNC:13634	MAL2	mal, T cell differentiation protein 2		GO:0030285	integral component of synaptic vesicle membrane (GO:0030285)	CC	353
PCLO	HGNC:13406	PCLO	piccolo presynaptic cytomatrix protein	KIAA0559,DKFZP779G1236,ACZ	GO:0097091	synaptic vesicle clustering (GO:0097091)	BP	356
CACNB1	HGNC:1401	CACNB1	calcium voltage-gated channel auxiliary subunit beta 1	CACNLB1	GO:0098793	presynapse (GO:0098793)	CC	363
GPHN	HGNC:15465	GPHN	gephyrin	KIAA1385	GO:0099091	postsynaptic specialization, intracellular component (GO:0099091)	CC	367
GPHN	HGNC:15465	GPHN	gephyrin	KIAA1385	GO:0099091	postsynaptic specialization, intracellular component (GO:0099091)	CC	368
GPHN	HGNC:15465	GPHN	gephyrin	KIAA1385	GO:0099645	neurotransmitter receptor localization to postsynaptic specialization membrane (GO:0099645)	BP	369
GPHN	HGNC:15465	GPHN	gephyrin	KIAA1385	GO:0099645	neurotransmitter receptor localization to postsynaptic specialization membrane (GO:0099645)	BP	371
CTBP1	HGNC:2494	CTBP1	C-terminal binding protein 1	BARS	GO:0098831	presynaptic active zone cytoplasmic component (GO:0098831)	CC	373
CTBP1	HGNC:2494	CTBP1	C-terminal binding protein 1	BARS	GO:0099526	presynapse to nucleus signaling pathway (GO:0099526)	BP	376
CACNA1B	HGNC:1389	CACNA1B	calcium voltage-gated channel subunit alpha1 B	CAV2.2,CACNN,CACNL1A5	GO:0099056	integral component of presynaptic membrane (GO:0099056)	CC	383
CACNA1A	HGNC:1388	CACNA1A	calcium voltage-gated channel subunit alpha1 A	CAV2.1,EA2,APCA,HPCA,FHM,CACNL1A4,SCA6,MHP1,MHP	GO:0099059	integral component of presynaptic active zone membrane (GO:0099059)	CC	384
CACNA1E	HGNC:1392	CACNA1E	calcium voltage-gated channel subunit alpha1 E	CAV2.3,BII,CACH6,CACNL1A6	GO:0099056	integral component of presynaptic membrane (GO:0099056)	CC	386
ATP1A3	HGNC:801	ATP1A3	ATPase Na+/K+ transporting subunit alpha 3	DYT12	GO:0099056	integral component of presynaptic membrane (GO:0099056)	CC	389
ADAM22	HGNC:201	ADAM22	ADAM metallopeptidase domain 22	MDC2	GO:0099061	integral component of postsynaptic density membrane (GO:0099061)	CC	395
AKAP5	HGNC:375	AKAP5	A-kinase anchoring protein 5	AKAP75,AKAP79	GO:0099092	postsynaptic density, intracellular component (GO:0099092)	CC	396
FLOT2	HGNC:3758	FLOT2	flotillin 2	ESA,ESA1,ECS-1,ECS1,M17S1	GO:0099072	regulation of postsynaptic membrane neurotransmitter receptor levels (GO:0099072)	BP	397
RIMS1	HGNC:17282	RIMS1	regulating synaptic membrane exocytosis 1	RIM,KIAA0340,RIM1,RAB3IP2,CORD7	GO:0098882	structural constituent of active zone (GO:0098882)	BP	400
RIMS2	HGNC:17283	RIMS2	regulating synaptic membrane exocytosis 2	KIAA0751,RIM2,OBOE,RAB3IP3	GO:0098882	structural constituent of active zone (GO:0098882)	BP	401
CAST	HGNC:31922	ERC2	ELKS/RAB6-interacting/CAST family member 2	CAST,CAST1,KIAA0378,SPBC110,SPC110,ELKSL	GO:0098882	structural constituent of active zone (GO:0098882)	BP	403
ERC2	HGNC:31922	ERC2	ELKS/RAB6-interacting/CAST family member 2	CAST,CAST1,KIAA0378,SPBC110,SPC110,ELKSL	GO:0098882	structural constituent of active zone (GO:0098882)	BP	403
AKAP5	HGNC:375	AKAP5	A-kinase anchoring protein 5	AKAP75,AKAP79	GO:0099149	regulation of postsynaptic neurotransmitter receptor endocytosis (GO:0099149)	BP	404
APOE	HGNC:613	APOE	apolipoprotein E	AD2	GO:0043083	synaptic cleft (GO:0043083)	CC	405
ACTB	HGNC:132	ACTB	actin beta		GO:1900242	regulation of synaptic vesicle endocytosis (GO:1900242)	BP	409
BSN	HGNC:1117	BSN	bassoon presynaptic cytomatrix protein	ZNF231	GO:0098882	structural constituent of active zone (GO:0098882)	BP	410
CACNA1A	HGNC:1388	CACNA1A	calcium voltage-gated channel subunit alpha1 A	CAV2.1,EA2,APCA,HPCA,FHM,CACNL1A4,SCA6,MHP1,MHP	GO:0099626	voltage-gated calcium channel activity involved in regulation of presynaptic cytosolic calcium levels (GO:0099626)	BP	411
GPM6A	HGNC:4460	GPM6A	glycoprotein M6A	GPM6	GO:0099059	integral component of presynaptic active zone membrane (GO:0099059)	CC	413
RPS27	HGNC:10416	RPS27	ribosomal protein S27	MPS-1,MPS1,S27	GO:0098793	presynapse (GO:0098793)	CC	414
VCPIP1	HGNC:30897	VCPIP1	valosin containing protein interacting protein 1	VCIP135,KIAA1850,FLJ23132,DUBA3	GO:0045202	synapse (GO:0045202)	CC	415
ACTG1	HGNC:144	ACTG1	actin gamma 1	ACTG,DFNA20,DFNA26	GO:0099143	presynaptic actin cytoskeleton (GO:0099143)	CC	419
SHANK3	HGNC:14294	SHANK3	SH3 and multiple ankyrin repeat domains 3	SPANK-2,PROSAP2,KIAA1650,PSAP2	GO:0099092	postsynaptic density, intracellular component (GO:0099092)	CC	425
CPEB3	HGNC:21746	CPEB3	cytoplasmic polyadenylation element binding protein 3	KIAA0940	GO:0098794	postsynapse (GO:0098794)	CC	431
CYFIP2	HGNC:13760	CYFIP2	cytoplasmic FMR1 interacting protein 2	PIR121	GO:0045202	synapse (GO:0045202)	CC	433
FXR2	HGNC:4024	FXR2	FMR1 autosomal homolog 2	FMR1L2	GO:0098794	postsynapse (GO:0098794)	CC	434
CYFIP1	HGNC:13759	CYFIP1	cytoplasmic FMR1 interacting protein 1	KIAA0068,P140SRA-1,SHYC	GO:0098794	postsynapse (GO:0098794)	CC	435
PRKAR2B	HGNC:9392	PRKAR2B	protein kinase cAMP-dependent type II regulatory subunit beta	PRKAR2	GO:0098794	postsynapse (GO:0098794)	CC	436
PRKAR1B	HGNC:9390	PRKAR1B	protein kinase cAMP-dependent type I regulatory subunit beta		GO:0050804	modulation of chemical synaptic transmission (GO:0050804)	BP	437
PRKAR1B	HGNC:9390	PRKAR1B	protein kinase cAMP-dependent type I regulatory subunit beta		GO:0098693	regulation of synaptic vesicle cycle (GO:0098693)	BP	438
PRKAR1B	HGNC:9390	PRKAR1B	protein kinase cAMP-dependent type I regulatory subunit beta		GO:0050804	modulation of chemical synaptic transmission (GO:0050804)	BP	439
PRKAR2A	HGNC:9391	PRKAR2A	protein kinase cAMP-dependent type II regulatory subunit alpha	PRKAR2	GO:0050804	modulation of chemical synaptic transmission (GO:0050804)	BP	440
PRKAR2B	HGNC:9392	PRKAR2B	protein kinase cAMP-dependent type II regulatory subunit beta	PRKAR2	GO:0050804	modulation of chemical synaptic transmission (GO:0050804)	BP	441
PRKAR1A	HGNC:9388	PRKAR1A	protein kinase cAMP-dependent type I regulatory subunit alpha	CNC1,PRKAR1,TSE1	GO:0045202	synapse (GO:0045202)	CC	442
PRKAR1B	HGNC:9390	PRKAR1B	protein kinase cAMP-dependent type I regulatory subunit beta		GO:0045202	synapse (GO:0045202)	CC	443
PRKAR2A	HGNC:9391	PRKAR2A	protein kinase cAMP-dependent type II regulatory subunit alpha	PRKAR2	GO:0045202	synapse (GO:0045202)	CC	444
CACNA1E	HGNC:1392	CACNA1E	calcium voltage-gated channel subunit alpha1 E	CAV2.3,BII,CACH6,CACNL1A6	GO:0099055	integral component of postsynaptic membrane (GO:0099055)	CC	460
CYFIP1	HGNC:13759	CYFIP1	cytoplasmic FMR1 interacting protein 1	KIAA0068,P140SRA-1,SHYC	GO:1905274	regulation of modification of postsynaptic actin cytoskeleton (GO:1905274)	BP	461
CACNA1B	HGNC:1389	CACNA1B	calcium voltage-gated channel subunit alpha1 B	CAV2.2,CACNN,CACNL1A5	GO:0099626	voltage-gated calcium channel activity involved in regulation of presynaptic cytosolic calcium levels (GO:0099626)	BP	462
CACNA2D1	HGNC:1399	CACNA2D1	calcium voltage-gated channel auxiliary subunit alpha2delta 1	LNCRNA-N3,CACNL2A,CACNA2,MHS3,LINC01112	GO:0099025	anchored component of postsynaptic membrane (GO:0099025)	CC	464
ABI1	HGNC:11320	ABI1	abl interactor 1	E3B1,ABI-1,SSH3BP1	GO:0014069	postsynaptic density (GO:0014069)	CC	465
ELAVL1	HGNC:3312	ELAVL1	ELAV like RNA binding protein 1	HUR,HUA,MELG	GO:0098794	postsynapse (GO:0098794)	CC	466
VAT1	HGNC:10934	SLC18A1	solute carrier family 18 member A1	CGAT,VMAT1,VAT1	GO:0045202	synapse (GO:0045202)	CC	469
ADCY1	HGNC:232	ADCY1	adenylate cyclase 1	AC1,DFNB44	GO:0050804	modulation of chemical synaptic transmission (GO:0050804)	BP	471
PLCB1	HGNC:15917	PLCB1	phospholipase C beta 1	KIAA0581,PLC-I,PLC154	GO:0099524	postsynaptic cytosol (GO:0099524)	CC	473
DMXL2	HGNC:2938	DMXL2	Dmx like 2	RC3,KIAA0856,DFNA71	GO:0008021	synaptic vesicle (GO:0008021)	CC	477
DMXL2	HGNC:2938	DMXL2	Dmx like 2	RC3,KIAA0856,DFNA71	GO:0098992	neuronal dense core vesicle (GO:0098992)	CC	478
NCKAP1	HGNC:7666	NCKAP1	NCK associated protein 1	NAP1,HEM2,NAP125	GO:0098794	postsynapse (GO:0098794)	CC	480
ELAVL2	HGNC:3313	ELAVL2	ELAV like RNA binding protein 2	HUB,HEL-N1	GO:0045202	synapse (GO:0045202)	CC	481
NCKAP1	HGNC:7666	NCKAP1	NCK associated protein 1	NAP1,HEM2,NAP125	GO:0050807	regulation of synapse organization (GO:0050807)	BP	482
VCP	HGNC:12666	VCP	valosin containing protein	IBMPFD,P97,CDC48,TERA	GO:0045202	synapse (GO:0045202)	CC	483
VCP	HGNC:12666	VCP	valosin containing protein	IBMPFD,P97,CDC48,TERA	GO:0050807	regulation of synapse organization (GO:0050807)	BP	484
VCP	HGNC:12666	VCP	valosin containing protein	IBMPFD,P97,CDC48,TERA	GO:0045202	synapse (GO:0045202)	CC	485
AGRN	HGNC:329	AGRN	agrin	AGRIN	GO:0098965	extracellular matrix of synaptic cleft (GO:0098965)	CC	486
AGRN	HGNC:329	AGRN	agrin	AGRIN	GO:0045202	synapse (GO:0045202)	CC	487
AGRN	HGNC:329	AGRN	agrin	AGRIN	GO:0050807	regulation of synapse organization (GO:0050807)	BP	488
CADPS	HGNC:1426	CADPS	calcium dependent secretion activator	CAPS,KIAA1121,CAPS1,UNC-31	GO:0098793	presynapse (GO:0098793)	CC	491
CAPS	HGNC:1426	CADPS	calcium dependent secretion activator	CAPS,KIAA1121,CAPS1,UNC-31	GO:0098793	presynapse (GO:0098793)	CC	491
MECP2	HGNC:6990	MECP2	methyl-CpG binding protein 2	RTT,MRX16,MRX79	GO:0050807	regulation of synapse organization (GO:0050807)	BP	492
CADPS	HGNC:1426	CADPS	calcium dependent secretion activator	CAPS,KIAA1121,CAPS1,UNC-31	GO:0099525	presynaptic dense core vesicle exocytosis (GO:0099525)	BP	493
CAPS	HGNC:1426	CADPS	calcium dependent secretion activator	CAPS,KIAA1121,CAPS1,UNC-31	GO:0099525	presynaptic dense core vesicle exocytosis (GO:0099525)	BP	493
CADPS	HGNC:1426	CADPS	calcium dependent secretion activator	CAPS,KIAA1121,CAPS1,UNC-31	GO:0016082	synaptic vesicle priming (GO:0016082)	BP	494
CAPS	HGNC:1426	CADPS	calcium dependent secretion activator	CAPS,KIAA1121,CAPS1,UNC-31	GO:0016082	synaptic vesicle priming (GO:0016082)	BP	494
CADPS2	HGNC:16018	CADPS2	calcium dependent secretion activator 2	CAPS2	GO:0098793	presynapse (GO:0098793)	CC	495
ARF6	HGNC:659	ARF6	ADP ribosylation factor 6		GO:0048488	synaptic vesicle endocytosis (GO:0048488)	BP	496
PTEN	HGNC:9588	PTEN	phosphatase and tensin homolog	MMAC1,TEP1,PTEN1,BZS,MHAM	GO:0099524	postsynaptic cytosol (GO:0099524)	CC	497
ELAVL4	HGNC:3315	ELAVL4	ELAV like RNA binding protein 4	PNEM,HUD	GO:0140245	regulation of translation at postsynapse (GO:0140245)	BP	499
PAK1	HGNC:8590	PAK1	p21 (RAC1) activated kinase 1		GO:0014069	postsynaptic density (GO:0014069)	CC	500
PAK2	HGNC:8591	PAK2	p21 (RAC1) activated kinase 2	PAK65,PAKGAMMA	GO:0014069	postsynaptic density (GO:0014069)	CC	501
PAK3	HGNC:8592	PAK3	p21 (RAC1) activated kinase 3	HPAK3,BPAK,MRX30,MRX47	GO:0014069	postsynaptic density (GO:0014069)	CC	502
CFL1	HGNC:1874	CFL1	cofilin 1	CFL	GO:0098885	modification of postsynaptic actin cytoskeleton (GO:0098885)	BP	507
TRIM3	HGNC:10064	TRIM3	tripartite motif containing 3	HAC1,BERP,RNF97,RNF22	GO:0098794	postsynapse (GO:0098794)	CC	509
SYNGAP1	HGNC:11497	SYNGAP1	synaptic Ras GTPase activating protein 1	SYNGAP,RASA5,KIAA1938	GO:0099092	postsynaptic density, intracellular component (GO:0099092)	CC	519
SHANK2	HGNC:14295	SHANK2	SH3 and multiple ankyrin repeat domains 2	CTTNBP1,PROSAP1,SHANK,SPANK-3,CORTBP1	GO:0014069	postsynaptic density (GO:0014069)	CC	522
HTT	HGNC:4851	HTT	huntingtin	IT15,HD	GO:0099523	presynaptic cytosol (GO:0099523)	CC	523
HTT	HGNC:4851	HTT	huntingtin	IT15,HD	GO:0099524	postsynaptic cytosol (GO:0099524)	CC	524
PIN1	HGNC:8988	PIN1	peptidylprolyl cis/trans isomerase, NIMA-interacting 1	DOD	GO:0099524	postsynaptic cytosol (GO:0099524)	CC	527
SHANK3	HGNC:14294	SHANK3	SH3 and multiple ankyrin repeat domains 3	SPANK-2,PROSAP2,KIAA1650,PSAP2	GO:0014069	postsynaptic density (GO:0014069)	CC	530
SCN2A	HGNC:10588	SCN2A	sodium voltage-gated channel alpha subunit 2	NAV1.2,HBSCII,HBSCI,SCN2A1,SCN2A2	GO:0099056	integral component of presynaptic membrane (GO:0099056)	CC	531
SHANK1	HGNC:15474	SHANK1	SH3 and multiple ankyrin repeat domains 1	SSTRIP,SPANK-1,SYNAMON	GO:0014069	postsynaptic density (GO:0014069)	CC	532
SCN2A	HGNC:10588	SCN2A	sodium voltage-gated channel alpha subunit 2	NAV1.2,HBSCII,HBSCI,SCN2A1,SCN2A2	GO:0099508	voltage-gated ion channel activity involved in regulation of presynaptic membrane potential (GO:0099508)	BP	533
MAGI2	HGNC:18957	MAGI2	membrane associated guanylate kinase, WW and PDZ domain containing 2	AIP1,ARIP1,KIAA0705,ACVRIP1,MAGI-2	GO:0014069	postsynaptic density (GO:0014069)	CC	541
MAGI2	HGNC:18957	MAGI2	membrane associated guanylate kinase, WW and PDZ domain containing 2	AIP1,ARIP1,KIAA0705,ACVRIP1,MAGI-2	GO:0098890	extrinsic component of postsynaptic membrane (GO:0098890)	CC	542
ABI2	HGNC:24011	ABI2	abl interactor 2	ABI-2,AIP-1,ABI2B,ABLBP3,ARGBPIA,SSH3BP2	GO:0098871	postsynaptic actin cytoskeleton (GO:0098871)	CC	548
BAIAP2	HGNC:947	BAIAP2	BAR/IMD domain containing adaptor protein 2	BAP2,IRSP53,WAML	GO:0099092	postsynaptic density, intracellular component (GO:0099092)	CC	549
BAIAP2	HGNC:947	BAIAP2	BAR/IMD domain containing adaptor protein 2	BAP2,IRSP53,WAML	GO:0050804	modulation of chemical synaptic transmission (GO:0050804)	BP	550
UNC13A	HGNC:23150	UNC13A	unc-13 homolog A	KIAA1032,MUNC13-1	GO:0048786	presynaptic active zone (GO:0048786)	CC	555
CADPS	HGNC:1426	CADPS	calcium dependent secretion activator	CAPS,KIAA1121,CAPS1,UNC-31	GO:0098674	extrinsic component of neuronal dense core vesicle membrane (GO:0098674)	CC	557
CAPS	HGNC:1426	CADPS	calcium dependent secretion activator	CAPS,KIAA1121,CAPS1,UNC-31	GO:0098674	extrinsic component of neuronal dense core vesicle membrane (GO:0098674)	CC	557
CADPS2	HGNC:16018	CADPS2	calcium dependent secretion activator 2	CAPS2	GO:0016082	synaptic vesicle priming (GO:0016082)	BP	558
UNC13A	HGNC:23150	UNC13A	unc-13 homolog A	KIAA1032,MUNC13-1	GO:0016079	synaptic vesicle exocytosis (GO:0016079)	BP	559
SLC17A7	HGNC:16704	SLC17A7	solute carrier family 17 member 7	BNPI,VGLUT1	GO:0030672	synaptic vesicle membrane (GO:0030672)	CC	562
SLC17A7	HGNC:16704	SLC17A7	solute carrier family 17 member 7	BNPI,VGLUT1	GO:0098700	synaptic vesicle neurotransmitter loading (GO:0098700)	BP	564
PABPC1	HGNC:8554	PABPC1	poly(A) binding protein cytoplasmic 1	PABP1,PABPL1,PAB1,PABPC2	GO:0045202	synapse (GO:0045202)	CC	565
WASF1	HGNC:12732	WASF1	WASP family member 1	WAVE1,SCAR1,KIAA0269,WAVE	GO:0098794	postsynapse (GO:0098794)	CC	566
WASF3	HGNC:12734	WASF3	WASP family member 3	WAVE3,SCAR3,KIAA0900	GO:0098794	postsynapse (GO:0098794)	CC	568
WASF3	HGNC:12734	WASF3	WASP family member 3	WAVE3,SCAR3,KIAA0900	GO:0098885	modification of postsynaptic actin cytoskeleton (GO:0098885)	BP	569
WASF1	HGNC:12732	WASF1	WASP family member 1	WAVE1,SCAR1,KIAA0269,WAVE	GO:0098939	dendritic transport of mitochondrion (GO:0098939)	BP	570
WASF1	HGNC:12732	WASF1	WASP family member 1	WAVE1,SCAR1,KIAA0269,WAVE	GO:0098885	modification of postsynaptic actin cytoskeleton (GO:0098885)	BP	571
SCAMP1	HGNC:10563	SCAMP1	secretory carrier membrane protein 1	SCAMP37	GO:0030285	integral component of synaptic vesicle membrane (GO:0030285)	CC	573
SCAMP5	HGNC:30386	SCAMP5	secretory carrier membrane protein 5	MGC24969	GO:0030285	integral component of synaptic vesicle membrane (GO:0030285)	CC	574
CPLX2	HGNC:2310	CPLX2	complexin 2	CPX-2,DKFZP547D155	GO:0031630	regulation of synaptic vesicle fusion to presynaptic active zone membrane (GO:0031630)	BP	576
CPLX2	HGNC:2310	CPLX2	complexin 2	CPX-2,DKFZP547D155	GO:0098793	presynapse (GO:0098793)	CC	580
CPLX2	HGNC:2310	CPLX2	complexin 2	CPX-2,DKFZP547D155	GO:0098793	presynapse (GO:0098793)	CC	582
CPLX2	HGNC:2310	CPLX2	complexin 2	CPX-2,DKFZP547D155	GO:0098794	postsynapse (GO:0098794)	CC	585
SCAMP5	HGNC:30386	SCAMP5	secretory carrier membrane protein 5	MGC24969	GO:1900242	regulation of synaptic vesicle endocytosis (GO:1900242)	BP	586
EIF4E	HGNC:3287	EIF4E	eukaryotic translation initiation factor 4E	EIF4E1,EIF4EL1,EIF4F	GO:0098794	postsynapse (GO:0098794)	CC	588
TMEM163	HGNC:25380	TMEM163	transmembrane protein 163	DKFZP566N034,SV31	GO:0030285	integral component of synaptic vesicle membrane (GO:0030285)	CC	589
EIF4E	HGNC:3287	EIF4E	eukaryotic translation initiation factor 4E	EIF4E1,EIF4EL1,EIF4F	GO:0099578	regulation of translation at postsynapse, modulating synaptic transmission (GO:0099578)	BP	592
TUFM	HGNC:12420	TUFM	Tu translation elongation factor, mitochondrial	EFTU,EF-TUMT	GO:0045202	synapse (GO:0045202)	CC	594
EIF5A	HGNC:3300	EIF5A	eukaryotic translation initiation factor 5A	EIF5A1,EIF-5A,MGC99547,MGC104255	GO:0045202	synapse (GO:0045202)	CC	595
EEF1D	HGNC:3211	EEF1D	eukaryotic translation elongation factor 1 delta	EF-1D,FLJ20897	GO:0045202	synapse (GO:0045202)	CC	596
EIF3B	HGNC:3280	EIF3B	eukaryotic translation initiation factor 3 subunit B	PRT1,EIF3S9	GO:0045202	synapse (GO:0045202)	CC	597
EEF2	HGNC:3214	EEF2	eukaryotic translation elongation factor 2	EEF-2,EF2	GO:0045202	synapse (GO:0045202)	CC	599
EIF2A	HGNC:3265	EIF2S1	eukaryotic translation initiation factor 2 subunit alpha	EIF-2ALPHA,EIF2A,EIF2	GO:0045202	synapse (GO:0045202)	CC	600
EIF2S1	HGNC:3265	EIF2S1	eukaryotic translation initiation factor 2 subunit alpha	EIF-2ALPHA,EIF2A,EIF2	GO:0045202	synapse (GO:0045202)	CC	600
RPLP2	HGNC:10377	RPLP2	ribosomal protein lateral stalk subunit P2	P2,RPP2,MGC71408,LP2,D11S2243E	GO:0045202	synapse (GO:0045202)	CC	601
RPSA	HGNC:6502	RPSA	ribosomal protein SA	LRP,37LRP,P40,SA,LAMR1	GO:0045202	synapse (GO:0045202)	CC	602
RPS3A	HGNC:10421	RPS3A	ribosomal protein S3A	S3A,MFTL	GO:0045202	synapse (GO:0045202)	CC	603
RPL29	HGNC:10331	RPL29	ribosomal protein L29	HIP,HUMRPL29,L29,RPL29P10	GO:0045202	synapse (GO:0045202)	CC	604
RPL17	HGNC:10307	RPL17	ribosomal protein L17	RPL23,L17	GO:0045202	synapse (GO:0045202)	CC	605
RPL5	HGNC:10360	RPL5	ribosomal protein L5	L5,PPP1R135,UL18	GO:0045202	synapse (GO:0045202)	CC	606
RPL6	HGNC:10362	RPL6	ribosomal protein L6	TAXREB107,L6,TXREB1	GO:0045202	synapse (GO:0045202)	CC	607
RPS15	HGNC:10388	RPS15	ribosomal protein S15	RIG,MGC111130,S15	GO:0045202	synapse (GO:0045202)	CC	610
RPS7	HGNC:10440	RPS7	ribosomal protein S7	S7,ES7	GO:0045202	synapse (GO:0045202)	CC	611
RPL3	HGNC:10332	RPL3	ribosomal protein L3	L3	GO:0045202	synapse (GO:0045202)	CC	612
RPS13	HGNC:10386	RPS13	ribosomal protein S13	S13	GO:0045202	synapse (GO:0045202)	CC	613
RPS18	HGNC:10401	RPS18	ribosomal protein S18	KE3,KE-3,HKE3,S18,D6S218E	GO:0045202	synapse (GO:0045202)	CC	614
RPS3	HGNC:10420	RPS3	ribosomal protein S3	FLJ26283,FLJ27450,MGC87870,S3	GO:0045202	synapse (GO:0045202)	CC	615
RPL18A	HGNC:10311	RPL18A	ribosomal protein L18a	L18A	GO:0045202	synapse (GO:0045202)	CC	616
RPLP0	HGNC:10371	RPLP0	ribosomal protein lateral stalk subunit P0	PRLP0,P0,L10E,RPP0,LP0	GO:0045202	synapse (GO:0045202)	CC	617
RPL18	HGNC:10310	RPL18	ribosomal protein L18	L18	GO:0045202	synapse (GO:0045202)	CC	618
RPL19	HGNC:10312	RPL19	ribosomal protein L19	FLJ27452,MGC71997,DKFZP779D216,L19	GO:0045202	synapse (GO:0045202)	CC	619
RPL11	HGNC:10301	RPL11	ribosomal protein L11	L11,UL5	GO:0045202	synapse (GO:0045202)	CC	620
RPS4X	HGNC:10424	RPS4X	ribosomal protein S4 X-linked	DXS306,CCG2,SCAR,SCR10,FLJ40595,RPS4,S4	GO:0045202	synapse (GO:0045202)	CC	621
RPS21	HGNC:10409	RPS21	ribosomal protein S21	S21	GO:0045202	synapse (GO:0045202)	CC	622
RPS19	HGNC:10402	RPS19	ribosomal protein S19	S19,ES19,DBA,LOH19CR1	GO:0045202	synapse (GO:0045202)	CC	623
RPL24	HGNC:10325	RPL24	ribosomal protein L24	L24	GO:0045202	synapse (GO:0045202)	CC	624
RPL8	HGNC:10368	RPL8	ribosomal protein L8	L8	GO:0045202	synapse (GO:0045202)	CC	625
RPS2	HGNC:10404	RPS2	ribosomal protein S2	LLREP3,S2	GO:0045202	synapse (GO:0045202)	CC	626
RPS25	HGNC:10413	RPS25	ribosomal protein S25	S25	GO:0045202	synapse (GO:0045202)	CC	627
RPL7	HGNC:10363	RPL7	ribosomal protein L7	HUML7-1,L7	GO:0045202	synapse (GO:0045202)	CC	628
RPL7A	HGNC:10364	RPL7A	ribosomal protein L7a	SURF3,TRUP,L7A	GO:0045202	synapse (GO:0045202)	CC	629
RPL36	HGNC:13631	RPL36	ribosomal protein L36	DKFZP566B023,L36	GO:0045202	synapse (GO:0045202)	CC	630
RPL10	HGNC:10298	RPL10	ribosomal protein L10	NOV,QM,DXS648E,DXS648,FLJ23544,L10	GO:0045202	synapse (GO:0045202)	CC	631
RPL10A	HGNC:10299	RPL10A	ribosomal protein L10a	CSA-19,L10A,NEDD6	GO:0045202	synapse (GO:0045202)	CC	632
RPL31	HGNC:10334	RPL31	ribosomal protein L31	L31	GO:0045202	synapse (GO:0045202)	CC	633
RPL38	HGNC:10349	RPL38	ribosomal protein L38	L38	GO:0045202	synapse (GO:0045202)	CC	634
RPL9	HGNC:10369	RPL9	ribosomal protein L9	L9	GO:0045202	synapse (GO:0045202)	CC	635
RPS17	HGNC:10397	RPS17	ribosomal protein S17	RPS17L1,RPS17L2,MGC72007,S17,RPS17L	GO:0045202	synapse (GO:0045202)	CC	636
RPS20	HGNC:10405	RPS20	ribosomal protein S20	S20,US10	GO:0045202	synapse (GO:0045202)	CC	637
RPS9	HGNC:10442	RPS9	ribosomal protein S9	S9	GO:0045202	synapse (GO:0045202)	CC	638
SLC17A6	HGNC:16703	SLC17A6	solute carrier family 17 member 6	DNPI,VGLUT2	GO:0030285	integral component of synaptic vesicle membrane (GO:0030285)	CC	639
BCAN	HGNC:23059	BCAN	brevican	BEHAB,MGC13038,CSPG7	GO:0098966	perisynaptic extracellular matrix (GO:0098966)	CC	641
MAP1LC3A	HGNC:6838	MAP1LC3A	microtubule associated protein 1 light chain 3 alpha	MAP1BLC3,MAP1ALC3,LC3,LC3A,ATG8E	GO:0045202	synapse (GO:0045202)	CC	642
TTYH1	HGNC:13476	TTYH1	tweety family member 1		GO:0045202	synapse (GO:0045202)	CC	643
SLC6A11	HGNC:11044	SLC6A11	solute carrier family 6 member 11	GAT3	GO:0045202	synapse (GO:0045202)	CC	644
AMPH	HGNC:471	AMPH	amphiphysin		GO:0098850	extrinsic component of synaptic vesicle membrane (GO:0098850)	CC	645
BIN1	HGNC:1052	BIN1	bridging integrator 1	SH3P9,AMPH2,AMPHL	GO:0045202	synapse (GO:0045202)	CC	646
SLC16A1	HGNC:10922	SLC16A1	solute carrier family 16 member 1	MCT,MCT1	GO:0045202	synapse (GO:0045202)	CC	649
FKBP1A	HGNC:3711	FKBP1A	FKBP prolyl isomerase 1A	FKBP-12,FKBP12,PKC12,PPIASE,FKBP12C,FKBP1	GO:0045202	synapse (GO:0045202)	CC	650
HNRNPD	HGNC:5036	HNRNPD	heterogeneous nuclear ribonucleoprotein D	AUF1,HNRPD	GO:0045202	synapse (GO:0045202)	CC	651
SLC32A1	HGNC:11018	SLC32A1	solute carrier family 32 member 1	VGAT,BA122O1.1,VIAAT	GO:0030285	integral component of synaptic vesicle membrane (GO:0030285)	CC	653
CLTC	HGNC:2092	CLTC	clathrin heavy chain	HC,CLTCL2	GO:0098850	extrinsic component of synaptic vesicle membrane (GO:0098850)	CC	656
CLTC	HGNC:2092	CLTC	clathrin heavy chain	HC,CLTCL2	GO:0048488	synaptic vesicle endocytosis (GO:0048488)	BP	657
SLC6A17	HGNC:31399	SLC6A17	solute carrier family 6 member 17		GO:0030285	integral component of synaptic vesicle membrane (GO:0030285)	CC	660
CLTC	HGNC:2092	CLTC	clathrin heavy chain	HC,CLTCL2	GO:0098835	presynaptic endocytic zone membrane (GO:0098835)	CC	665
SH3GL2	HGNC:10831	SH3GL2	SH3 domain containing GRB2 like 2, endophilin A1	SH3P4,SH3D2A,CNSA2,EEN-B1	GO:0048488	synaptic vesicle endocytosis (GO:0048488)	BP	666
DNM1	HGNC:2972	DNM1	dynamin 1	DNM	GO:0048488	synaptic vesicle endocytosis (GO:0048488)	BP	670
DNAJC5	HGNC:16235	DNAJC5	DnaJ heat shock protein family (Hsp40) member C5	FLJ00118,FLJ13070,DNAJC5A,CLN4	GO:0098693	regulation of synaptic vesicle cycle (GO:0098693)	BP	671
DNAJC5	HGNC:16235	DNAJC5	DnaJ heat shock protein family (Hsp40) member C5	FLJ00118,FLJ13070,DNAJC5A,CLN4	GO:0098993	anchored component of synaptic vesicle membrane (GO:0098993)	CC	673
DNM3	HGNC:29125	DNM3	dynamin 3	KIAA0820	GO:0048488	synaptic vesicle endocytosis (GO:0048488)	BP	676
SLC17A6	HGNC:16703	SLC17A6	solute carrier family 17 member 6	DNPI,VGLUT2	GO:0098700	synaptic vesicle neurotransmitter loading (GO:0098700)	BP	678
SLC32A1	HGNC:11018	SLC32A1	solute carrier family 32 member 1	VGAT,BA122O1.1,VIAAT	GO:0098700	synaptic vesicle neurotransmitter loading (GO:0098700)	BP	680
AKAP12	HGNC:370	AKAP12	A-kinase anchoring protein 12	AKAP250,SSECKS	GO:0050804	modulation of chemical synaptic transmission (GO:0050804)	BP	686
TRIM3	HGNC:10064	TRIM3	tripartite motif containing 3	HAC1,BERP,RNF97,RNF22	GO:0140252	regulation protein catabolic process at postsynapse (GO:0140252)	BP	696
PIN1	HGNC:8988	PIN1	peptidylprolyl cis/trans isomerase, NIMA-interacting 1	DOD	GO:0140252	regulation protein catabolic process at postsynapse (GO:0140252)	BP	697
SYNJ1	HGNC:11503	SYNJ1	synaptojanin 1	INPP5G,PARK20	GO:0016191	synaptic vesicle uncoating (GO:0016191)	BP	701
SNAP91	HGNC:14986	SNAP91	synaptosome associated protein 91	KIAA0656,AP180,CALM	GO:0048488	synaptic vesicle endocytosis (GO:0048488)	BP	702
ADAM22	HGNC:201	ADAM22	ADAM metallopeptidase domain 22	MDC2	GO:0099645	neurotransmitter receptor localization to postsynaptic specialization membrane (GO:0099645)	BP	703
PICALM	HGNC:15514	PICALM	phosphatidylinositol binding clathrin assembly protein	CALM,CLTH	GO:0048488	synaptic vesicle endocytosis (GO:0048488)	BP	704
AMPH	HGNC:471	AMPH	amphiphysin		GO:0048488	synaptic vesicle endocytosis (GO:0048488)	BP	705
SYNJ1	HGNC:11503	SYNJ1	synaptojanin 1	INPP5G,PARK20	GO:0098793	presynapse (GO:0098793)	CC	706
NCS1	HGNC:3953	NCS1	neuronal calcium sensor 1	NCS-1,FREQ	GO:0099523	presynaptic cytosol (GO:0099523)	CC	707
NCS1	HGNC:3953	NCS1	neuronal calcium sensor 1	NCS-1,FREQ	GO:0099524	postsynaptic cytosol (GO:0099524)	CC	708
NCS1	HGNC:3953	NCS1	neuronal calcium sensor 1	NCS-1,FREQ	GO:0098794	postsynapse (GO:0098794)	CC	709
NCS1	HGNC:3953	NCS1	neuronal calcium sensor 1	NCS-1,FREQ	GO:0099509	regulation of presynaptic cytosolic calcium levels (GO:0099509)	BP	713
NAPA	HGNC:7641	NAPA	NSF attachment protein alpha		GO:0010807	regulation of synaptic vesicle priming (GO:0010807)	BP	716
NAPB	HGNC:15751	NAPB	NSF attachment protein beta	SNAP-BETA,SNAPB	GO:0010807	regulation of synaptic vesicle priming (GO:0010807)	BP	717
NAPA	HGNC:7641	NAPA	NSF attachment protein alpha		GO:0098793	presynapse (GO:0098793)	CC	718
NAPB	HGNC:15751	NAPB	NSF attachment protein beta	SNAP-BETA,SNAPB	GO:0098793	presynapse (GO:0098793)	CC	719
NAPG	HGNC:7642	NAPG	NSF attachment protein gamma		GO:0045202	synapse (GO:0045202)	CC	720
NCS1	HGNC:3953	NCS1	neuronal calcium sensor 1	NCS-1,FREQ	GO:2000300	regulation of synaptic vesicle exocytosis (GO:2000300)	BP	723
NAPB	HGNC:15751	NAPB	NSF attachment protein beta	SNAP-BETA,SNAPB	GO:0098794	postsynapse (GO:0098794)	CC	726
NAPA	HGNC:7641	NAPA	NSF attachment protein alpha		GO:0098794	postsynapse (GO:0098794)	CC	727
KIAA1109	HGNC:26953	KIAA1109	KIAA1109	FLJ21404,FSA,KIAA1371,TWEEK	GO:1900242	regulation of synaptic vesicle endocytosis (GO:1900242)	BP	729
FXYD6	HGNC:4030	FXYD6	FXYD domain containing ion transport regulator 6		GO:0099056	integral component of presynaptic membrane (GO:0099056)	CC	730
FXYD6	HGNC:4030	FXYD6	FXYD domain containing ion transport regulator 6		GO:0099055	integral component of postsynaptic membrane (GO:0099055)	CC	731
TPD52	HGNC:12005	TPD52	tumor protein D52	D52,HD52,N8L	GO:0045202	synapse (GO:0045202)	CC	732
PIP5K1C	HGNC:8996	PIP5K1C	phosphatidylinositol-4-phosphate 5-kinase type 1 gamma	PIP5KGAMMA,KIAA0589,LCCS3	GO:1900242	regulation of synaptic vesicle endocytosis (GO:1900242)	BP	733
PIP5K1C	HGNC:8996	PIP5K1C	phosphatidylinositol-4-phosphate 5-kinase type 1 gamma	PIP5KGAMMA,KIAA0589,LCCS3	GO:0098835	presynaptic endocytic zone membrane (GO:0098835)	CC	734
PACSIN1	HGNC:8570	PACSIN1	protein kinase C and casein kinase substrate in neurons 1	SDPI	GO:0048488	synaptic vesicle endocytosis (GO:0048488)	BP	735
TMEM163	HGNC:25380	TMEM163	transmembrane protein 163	DKFZP566N034,SV31	GO:0099180	zinc ion import into synaptic vesicle (GO:0099180)	BP	744
SLC6A17	HGNC:31399	SLC6A17	solute carrier family 6 member 17		SYNGO:metabolism	metabolism	BP	750
ANKS1B	HGNC:24600	ANKS1B	ankyrin repeat and sterile alpha motif domain containing 1B	EB-1,AIDA-1,CAJALIN-2,ANKS2	GO:0014069	postsynaptic density (GO:0014069)	CC	755
ANKS1B	HGNC:24600	ANKS1B	ankyrin repeat and sterile alpha motif domain containing 1B	EB-1,AIDA-1,CAJALIN-2,ANKS2	GO:0099523	presynaptic cytosol (GO:0099523)	CC	756
CRTC1	HGNC:16062	CRTC1	CREB regulated transcription coactivator 1	KIAA0616,FLJ14027,TORC1,MECT1	GO:0014069	postsynaptic density (GO:0014069)	CC	758
SLC6A1	HGNC:11042	SLC6A1	solute carrier family 6 member 1	GAT1,GABATR,GABATHG	GO:0098810	neurotransmitter reuptake (GO:0098810)	BP	762
SLC6A11	HGNC:11044	SLC6A11	solute carrier family 6 member 11	GAT3	GO:0001504	neurotransmitter uptake (GO:0001504)	BP	763
SLC6A1	HGNC:11042	SLC6A1	solute carrier family 6 member 1	GAT1,GABATR,GABATHG	GO:0099056	integral component of presynaptic membrane (GO:0099056)	CC	764
CTTN	HGNC:3338	CTTN	cortactin	EMS1	GO:0098885	modification of postsynaptic actin cytoskeleton (GO:0098885)	BP	766
SLC6A1	HGNC:11042	SLC6A1	solute carrier family 6 member 1	GAT1,GABATR,GABATHG	GO:0099055	integral component of postsynaptic membrane (GO:0099055)	CC	767
SLC6A11	HGNC:11044	SLC6A11	solute carrier family 6 member 11	GAT3	GO:0099056	integral component of presynaptic membrane (GO:0099056)	CC	768
SLC6A11	HGNC:11044	SLC6A11	solute carrier family 6 member 11	GAT3	GO:0099055	integral component of postsynaptic membrane (GO:0099055)	CC	769
ABI1	HGNC:11320	ABI1	abl interactor 1	E3B1,ABI-1,SSH3BP1	GO:0014069	postsynaptic density (GO:0014069)	CC	770
ACAN	HGNC:319	ACAN	aggrecan	CSPGCP,MSK16,CSPG1,AGC1	GO:0098966	perisynaptic extracellular matrix (GO:0098966)	CC	776
TNC	HGNC:5318	TNC	tenascin C	TN,MGC167029,HXB,DFNA56	GO:0098966	perisynaptic extracellular matrix (GO:0098966)	CC	777
TNR	HGNC:11953	TNR	tenascin R		GO:0098966	perisynaptic extracellular matrix (GO:0098966)	CC	778
SLC6A7	HGNC:11054	SLC6A7	solute carrier family 6 member 7	PROT	GO:0030285	integral component of synaptic vesicle membrane (GO:0030285)	CC	779
SLC6A7	HGNC:11054	SLC6A7	solute carrier family 6 member 7	PROT	GO:0099056	integral component of presynaptic membrane (GO:0099056)	CC	780
NCAN	HGNC:2465	NCAN	neurocan	CSPG3	GO:0045202	synapse (GO:0045202)	CC	781
VCAN	HGNC:2464	VCAN	versican	PG-M,CSPG2	GO:0045202	synapse (GO:0045202)	CC	782
SLC6A7	HGNC:11054	SLC6A7	solute carrier family 6 member 7	PROT	SYNGO:metabolism	metabolism	BP	783
PTPRZ1	HGNC:9685	PTPRZ1	protein tyrosine phosphatase receptor type Z1	PTP18,RPTPB,PHOSPHACAN,PTPZ,PTPRZ	GO:0045202	synapse (GO:0045202)	CC	784
PFN2	HGNC:8882	PFN2	profilin 2		GO:0098794	postsynapse (GO:0098794)	CC	800
PFN2	HGNC:8882	PFN2	profilin 2		GO:0099171	presynaptic modulation of chemical synaptic transmission (GO:0099171)	BP	801
ACTBL2	HGNC:17780	ACTBL2	actin beta like 2	DKFZP686D0972	GO:0045202	synapse (GO:0045202)	CC	802
ACTC1	HGNC:143	ACTC1	actin alpha cardiac muscle 1	CMD1R,ACTC	GO:0045202	synapse (GO:0045202)	CC	803
ARPC2	HGNC:705	ARPC2	actin related protein 2/3 complex subunit 2	P34-ARC,ARC34	GO:0045202	synapse (GO:0045202)	CC	804
ARPC5L	HGNC:23366	ARPC5L	actin related protein 2/3 complex subunit 5 like	MGC3038,ARC16-2	GO:0045202	synapse (GO:0045202)	CC	805
ANXA1	HGNC:533	ANXA1	annexin A1	ANX1,LPC1	GO:0097060	synaptic membrane (GO:0097060)	CC	806
ACTG1	HGNC:144	ACTG1	actin gamma 1	ACTG,DFNA20,DFNA26	GO:1900242	regulation of synaptic vesicle endocytosis (GO:1900242)	BP	811
ACTB	HGNC:132	ACTB	actin beta		GO:0098973	structural constituent of postsynaptic actin cytoskeleton (GO:0098973)	BP	812
ACTB	HGNC:132	ACTB	actin beta		GO:0098871	postsynaptic actin cytoskeleton (GO:0098871)	CC	814
ACTG1	HGNC:144	ACTG1	actin gamma 1	ACTG,DFNA20,DFNA26	GO:0098871	postsynaptic actin cytoskeleton (GO:0098871)	CC	815
ACTG1	HGNC:144	ACTG1	actin gamma 1	ACTG,DFNA20,DFNA26	GO:0098973	structural constituent of postsynaptic actin cytoskeleton (GO:0098973)	BP	816
ACTG1	HGNC:144	ACTG1	actin gamma 1	ACTG,DFNA20,DFNA26	GO:0098973	structural constituent of postsynaptic actin cytoskeleton (GO:0098973)	BP	818
PFN2	HGNC:8882	PFN2	profilin 2		GO:0098793	presynapse (GO:0098793)	CC	822
LGI1	HGNC:6572	LGI1	leucine rich glioma inactivated 1	IB1099,ETL1,EPITEMPIN,EPT	GO:0043083	synaptic cleft (GO:0043083)	CC	823
ADAM23	HGNC:202	ADAM23	ADAM metallopeptidase domain 23	MDC3	GO:0099056	integral component of presynaptic membrane (GO:0099056)	CC	824
MARCKS	HGNC:6759	MARCKS	myristoylated alanine rich protein kinase C substrate	PKCSL,80K-L,MACS	GO:0099571	postsynaptic cytoskeleton (GO:0099571)	CC	825
MARCKS	HGNC:6759	MARCKS	myristoylated alanine rich protein kinase C substrate	PKCSL,80K-L,MACS	GO:0099523	presynaptic cytosol (GO:0099523)	CC	826
MARCKS	HGNC:6759	MARCKS	myristoylated alanine rich protein kinase C substrate	PKCSL,80K-L,MACS	GO:0099026	anchored component of presynaptic membrane (GO:0099026)	CC	827
MARCKS	HGNC:6759	MARCKS	myristoylated alanine rich protein kinase C substrate	PKCSL,80K-L,MACS	GO:0099025	anchored component of postsynaptic membrane (GO:0099025)	CC	828
MARCKS	HGNC:6759	MARCKS	myristoylated alanine rich protein kinase C substrate	PKCSL,80K-L,MACS	GO:1905274	regulation of modification of postsynaptic actin cytoskeleton (GO:1905274)	BP	829
MARCKSL1	HGNC:7142	MARCKSL1	MARCKS like 1	F52,MACMARCKS,MLP1,MLP	GO:0099026	anchored component of presynaptic membrane (GO:0099026)	CC	831
MARCKSL1	HGNC:7142	MARCKSL1	MARCKS like 1	F52,MACMARCKS,MLP1,MLP	GO:0008021	synaptic vesicle (GO:0008021)	CC	832
MARCKSL1	HGNC:7142	MARCKSL1	MARCKS like 1	F52,MACMARCKS,MLP1,MLP	GO:0099523	presynaptic cytosol (GO:0099523)	CC	833
MARCKSL1	HGNC:7142	MARCKSL1	MARCKS like 1	F52,MACMARCKS,MLP1,MLP	GO:0099509	regulation of presynaptic cytosolic calcium levels (GO:0099509)	BP	834
STAT3	HGNC:11364	STAT3	signal transducer and activator of transcription 3	APRF	GO:0014069	postsynaptic density (GO:0014069)	CC	838
SLC8A1	HGNC:11068	SLC8A1	solute carrier family 8 member A1	NCX1	GO:1905060	calcium:cation antiporter activity involved in regulation of postsynaptic cytosolic calcium ion levels (GO:1905060)	BP	839
SLC8A1	HGNC:11068	SLC8A1	solute carrier family 8 member A1	NCX1	GO:0099055	integral component of postsynaptic membrane (GO:0099055)	CC	841
SLC8A2	HGNC:11069	SLC8A2	solute carrier family 8 member A2	NCX2,KIAA1087	GO:0099055	integral component of postsynaptic membrane (GO:0099055)	CC	842
PTPRS	HGNC:9681	PTPRS	protein tyrosine phosphatase receptor type S		GO:0099056	integral component of presynaptic membrane (GO:0099056)	CC	844
SLC8A2	HGNC:11069	SLC8A2	solute carrier family 8 member A2	NCX2,KIAA1087	GO:1905060	calcium:cation antiporter activity involved in regulation of postsynaptic cytosolic calcium ion levels (GO:1905060)	BP	845
INA	HGNC:6057	INA	internexin neuronal intermediate filament protein alpha	NF-66,NEF5	GO:0099160	postsynaptic intermediate filament cytoskeleton (GO:0099160)	CC	847
NPTXR	HGNC:7954	NPTXR	neuronal pentraxin receptor		GO:0099645	neurotransmitter receptor localization to postsynaptic specialization membrane (GO:0099645)	BP	849
P2RX7	HGNC:8537	P2RX7	purinergic receptor P2X 7	P2X7,MGC20089	GO:0099161	regulation of presynaptic dense core vesicle exocytosis (GO:0099161)	BP	868
APBA2	HGNC:579	APBA2	amyloid beta precursor protein binding family A member 2	D15S1518E,LIN-10,MGC:14091,HST16821,X11L,MINT2	GO:0099171	presynaptic modulation of chemical synaptic transmission (GO:0099171)	BP	871
APBB1	HGNC:581	APBB1	amyloid beta precursor protein binding family B member 1	FE65,RIR	GO:0098793	presynapse (GO:0098793)	CC	880
CAMK2A	HGNC:1460	CAMK2A	calcium/calmodulin dependent protein kinase II alpha	KIAA0968,CAMKIINALPHA,CAMKIIΑ,CAMKA	GO:0099523	presynaptic cytosol (GO:0099523)	CC	886
CAMK2A	HGNC:1460	CAMK2A	calcium/calmodulin dependent protein kinase II alpha	KIAA0968,CAMKIINALPHA,CAMKIIΑ,CAMKA	GO:0099524	postsynaptic cytosol (GO:0099524)	CC	887
CAMK2B	HGNC:1461	CAMK2B	calcium/calmodulin dependent protein kinase II beta	CAM2,CAMK2,CAMKIIB,CAMKB	GO:0014069	postsynaptic density (GO:0014069)	CC	888
CAMK2A	HGNC:1460	CAMK2A	calcium/calmodulin dependent protein kinase II alpha	KIAA0968,CAMKIINALPHA,CAMKIIΑ,CAMKA	GO:0014069	postsynaptic density (GO:0014069)	CC	889
PFN1	HGNC:8881	PFN1	profilin 1		GO:0098793	presynapse (GO:0098793)	CC	890
PFN1	HGNC:8881	PFN1	profilin 1		GO:0098794	postsynapse (GO:0098794)	CC	891
NRXN1	HGNC:8008	NRXN1	neurexin 1	KIAA0578,HS.22998	GO:0099056	integral component of presynaptic membrane (GO:0099056)	CC	894
NRXN1	HGNC:8008	NRXN1	neurexin 1	KIAA0578,HS.22998	GO:0150036	regulation of trans-synaptic signaling by endocannabinoid, modulating synaptic transmission (GO:0150036)	BP	895
NRXN3	HGNC:8010	NRXN3	neurexin 3	KIAA0743,C14ORF60	GO:0099072	regulation of postsynaptic membrane neurotransmitter receptor levels (GO:0099072)	BP	896
NRXN3	HGNC:8010	NRXN3	neurexin 3	KIAA0743,C14ORF60	GO:0099171	presynaptic modulation of chemical synaptic transmission (GO:0099171)	BP	897
NRXN1	HGNC:8008	NRXN1	neurexin 1	KIAA0578,HS.22998	GO:0098693	regulation of synaptic vesicle cycle (GO:0098693)	BP	898
CNTNAP1	HGNC:8011	CNTNAP1	contactin associated protein 1	P190,CASPR,CNTNAP,NRXN4	GO:0048786	presynaptic active zone (GO:0048786)	CC	899
NRXN1	HGNC:8008	NRXN1	neurexin 1	KIAA0578,HS.22998	GO:0099056	integral component of presynaptic membrane (GO:0099056)	CC	900
ATP1A3	HGNC:801	ATP1A3	ATPase Na+/K+ transporting subunit alpha 3	DYT12	GO:0099056	integral component of presynaptic membrane (GO:0099056)	CC	904
ATP1A3	HGNC:801	ATP1A3	ATPase Na+/K+ transporting subunit alpha 3	DYT12	GO:0098794	postsynapse (GO:0098794)	CC	905
CAPRIN1	HGNC:6743	CAPRIN1	cell cycle associated protein 1	CAPRIN-1,RNG105,M11S1,GPIAP1	GO:0045202	synapse (GO:0045202)	CC	906
TSC2	HGNC:12363	TSC2	TSC complex subunit 2	TUBERIN,LAM,PPP1R160,TSC4	GO:0045202	synapse (GO:0045202)	CC	907
QKI	HGNC:21100	QKI	QKI, KH domain containing RNA binding	QK3	GO:0045202	synapse (GO:0045202)	CC	908
PPP1R9A	HGNC:14946	PPP1R9A	protein phosphatase 1 regulatory subunit 9A	NEURABIN-I,KIAA1222,FLJ20068	GO:0098793	presynapse (GO:0098793)	CC	912
PPP1R9A	HGNC:14946	PPP1R9A	protein phosphatase 1 regulatory subunit 9A	NEURABIN-I,KIAA1222,FLJ20068	GO:0014069	postsynaptic density (GO:0014069)	CC	913
PPP1R9B	HGNC:9298	PPP1R9B	protein phosphatase 1 regulatory subunit 9B	SPN,SPINO,PPP1R6,PPP1R9	GO:0014069	postsynaptic density (GO:0014069)	CC	914
SYPL1	HGNC:11507	SYPL1	synaptophysin like 1	SYPL	GO:0030285	integral component of synaptic vesicle membrane (GO:0030285)	CC	918
ATG9A	HGNC:22408	ATG9A	autophagy related 9A	FLJ22169,APG9L1	GO:0008021	synaptic vesicle (GO:0008021)	CC	919
CTBP1	HGNC:2494	CTBP1	C-terminal binding protein 1	BARS	GO:0098831	presynaptic active zone cytoplasmic component (GO:0098831)	CC	923
CAMK4	HGNC:1464	CAMK4	calcium/calmodulin dependent protein kinase IV	CAMK-GR,CAMKIV	GO:0098794	postsynapse (GO:0098794)	CC	924
CAMK4	HGNC:1464	CAMK4	calcium/calmodulin dependent protein kinase IV	CAMK-GR,CAMKIV	GO:0099527	postsynapse to nucleus signaling pathway (GO:0099527)	BP	925
CTBP1	HGNC:2494	CTBP1	C-terminal binding protein 1	BARS	GO:0099526	presynapse to nucleus signaling pathway (GO:0099526)	BP	928
PPFIA2	HGNC:9246	PPFIA2	PTPRF interacting protein alpha 2		GO:0045202	synapse (GO:0045202)	CC	931
PPFIA3	HGNC:9247	PPFIA3	PTPRF interacting protein alpha 3	KIAA0654,LPNA3,MGC126567,MGC126569	GO:0045202	synapse (GO:0045202)	CC	932
PPFIA4	HGNC:9248	PPFIA4	PTPRF interacting protein alpha 4		GO:0045202	synapse (GO:0045202)	CC	933
PPFIA2	HGNC:9246	PPFIA2	PTPRF interacting protein alpha 2		GO:2000300	regulation of synaptic vesicle exocytosis (GO:2000300)	BP	935
PPFIA2	HGNC:9246	PPFIA2	PTPRF interacting protein alpha 2		GO:0099181	structural constituent of presynapse (GO:0099181)	BP	936
CNTN2	HGNC:2172	CNTN2	contactin 2	TAG-1,TAX1,TAX,AXT	GO:0099025	anchored component of postsynaptic membrane (GO:0099025)	CC	937
PLCB1	HGNC:15917	PLCB1	phospholipase C beta 1	KIAA0581,PLC-I,PLC154	GO:0099178	regulation of retrograde trans-synaptic signaling by endocanabinoid (GO:0099178)	BP	940
PLCB1	HGNC:15917	PLCB1	phospholipase C beta 1	KIAA0581,PLC-I,PLC154	GO:0099170	postsynaptic modulation of chemical synaptic transmission (GO:0099170)	BP	941
CNTN1	HGNC:2171	CNTN1	contactin 1	F3,GP135	GO:0099026	anchored component of presynaptic membrane (GO:0099026)	CC	945
F3	HGNC:2171	CNTN1	contactin 1	F3,GP135	GO:0099026	anchored component of presynaptic membrane (GO:0099026)	CC	945
CNTN1	HGNC:2171	CNTN1	contactin 1	F3,GP135	GO:0099025	anchored component of postsynaptic membrane (GO:0099025)	CC	946
F3	HGNC:2171	CNTN1	contactin 1	F3,GP135	GO:0099025	anchored component of postsynaptic membrane (GO:0099025)	CC	946
CAMK2B	HGNC:1461	CAMK2B	calcium/calmodulin dependent protein kinase II beta	CAM2,CAMK2,CAMKIIB,CAMKB	GO:0098973	structural constituent of postsynaptic actin cytoskeleton (GO:0098973)	BP	947
FLNA	HGNC:3754	FLNA	filamin A	ABP-280,FLN1,FLN,OPD2,OPD1	GO:0050808	synapse organization (GO:0050808)	BP	950
LIN7A	HGNC:17787	LIN7A	lin-7 homolog A, crumbs cell polarity complex component	MALS-1,TIP-33,LIN-7A,VELI1	GO:0045202	synapse (GO:0045202)	CC	951
PLCXD3	HGNC:31822	PLCXD3	phosphatidylinositol specific phospholipase C X domain containing 3		GO:0045202	synapse (GO:0045202)	CC	952
SDCBP	HGNC:10662	SDCBP	syndecan binding protein	SYCL,MDA-9	GO:0099054	presynapse assembly (GO:0099054)	BP	954
CSNK2B	HGNC:2460	CSNK2B	casein kinase 2 beta	CKB1,CKB2	GO:0099523	presynaptic cytosol (GO:0099523)	CC	960
CRTC1	HGNC:16062	CRTC1	CREB regulated transcription coactivator 1	KIAA0616,FLJ14027,TORC1,MECT1	GO:0099527	postsynapse to nucleus signaling pathway (GO:0099527)	BP	966
CSNK2B	HGNC:2460	CSNK2B	casein kinase 2 beta	CKB1,CKB2	GO:0050807	regulation of synapse organization (GO:0050807)	BP	968
ABI1	HGNC:11320	ABI1	abl interactor 1	E3B1,ABI-1,SSH3BP1	GO:0099527	postsynapse to nucleus signaling pathway (GO:0099527)	BP	969
PPP2R1A	HGNC:9302	PPP2R1A	protein phosphatase 2 scaffold subunit Aalpha	PR65A,PP2A-AALPHA,PP2AA	GO:0045202	synapse (GO:0045202)	CC	970
PPP2R1B	HGNC:9303	PPP2R1B	protein phosphatase 2 scaffold subunit Abeta	PR65B,PP2A-ABETA	GO:0045202	synapse (GO:0045202)	CC	971
PPP3R1	HGNC:9317	PPP3R1	protein phosphatase 3 regulatory subunit B, alpha	CALNB1,CNB,CNB1	GO:0099170	postsynaptic modulation of chemical synaptic transmission (GO:0099170)	BP	972
ANKS1B	HGNC:24600	ANKS1B	ankyrin repeat and sterile alpha motif domain containing 1B	EB-1,AIDA-1,CAJALIN-2,ANKS2	GO:0099527	postsynapse to nucleus signaling pathway (GO:0099527)	BP	974
ALDOC	HGNC:418	ALDOC	aldolase, fructose-bisphosphate C		GO:0099524	postsynaptic cytosol (GO:0099524)	CC	976
CAMK1	HGNC:1459	CAMK1	calcium/calmodulin dependent protein kinase I	CAMKI,CAMKI-ALPHA	GO:0014069	postsynaptic density (GO:0014069)	CC	979
CAMK1	HGNC:1459	CAMK1	calcium/calmodulin dependent protein kinase I	CAMKI,CAMKI-ALPHA	GO:0050807	regulation of synapse organization (GO:0050807)	BP	980
CAMK2A	HGNC:1460	CAMK2A	calcium/calmodulin dependent protein kinase II alpha	KIAA0968,CAMKIINALPHA,CAMKIIΑ,CAMKA	GO:0099148	regulation of synaptic vesicle docking (GO:0099148)	BP	981
DYNLL2	HGNC:24596	DYNLL2	dynein light chain LC8-type 2	MGC17810,DLC2,DNCL1B,RSPH22	GO:0014069	postsynaptic density (GO:0014069)	CC	983
MYO5A	HGNC:7602	MYO5A	myosin VA	MYO5,GS1,MYR12,MYH12	GO:0098871	postsynaptic actin cytoskeleton (GO:0098871)	CC	984
MYO5B	HGNC:7603	MYO5B	myosin VB	KIAA1119	GO:0098871	postsynaptic actin cytoskeleton (GO:0098871)	CC	985
MYO6	HGNC:7605	MYO6	myosin VI	KIAA0389,DFNA22,DFNB37	GO:0014069	postsynaptic density (GO:0014069)	CC	986
AKAP5	HGNC:375	AKAP5	A-kinase anchoring protein 5	AKAP75,AKAP79	GO:0099092	postsynaptic density, intracellular component (GO:0099092)	CC	987
ACTN2	HGNC:164	ACTN2	actinin alpha 2		GO:0098871	postsynaptic actin cytoskeleton (GO:0098871)	CC	988
MYO6	HGNC:7605	MYO6	myosin VI	KIAA0389,DFNA22,DFNB37	GO:0098833	presynaptic endocytic zone (GO:0098833)	CC	991
CTNNA2	HGNC:2510	CTNNA2	catenin alpha 2	CAP-R,CT114	GO:0099092	postsynaptic density, intracellular component (GO:0099092)	CC	992
ATP8A1	HGNC:13531	ATP8A1	ATPase phospholipid transporting 8A1	ATPIA	GO:0030285	integral component of synaptic vesicle membrane (GO:0030285)	CC	993
CTNNA2	HGNC:2510	CTNNA2	catenin alpha 2	CAP-R,CT114	GO:0098831	presynaptic active zone cytoplasmic component (GO:0098831)	CC	994
CTTN	HGNC:3338	CTTN	cortactin	EMS1	GO:0098871	postsynaptic actin cytoskeleton (GO:0098871)	CC	995
CTNNA2	HGNC:2510	CTNNA2	catenin alpha 2	CAP-R,CT114	GO:0098885	modification of postsynaptic actin cytoskeleton (GO:0098885)	BP	996
NEFM	HGNC:7734	NEFM	neurofilament medium	NFM,NF-M,NEF3	GO:0099160	postsynaptic intermediate filament cytoskeleton (GO:0099160)	CC	997
CTNNB1	HGNC:2514	CTNNB1	catenin beta 1	BETA-CATENIN,ARMADILLO,CTNNB	GO:0099092	postsynaptic density, intracellular component (GO:0099092)	CC	999
CTNNB1	HGNC:2514	CTNNB1	catenin beta 1	BETA-CATENIN,ARMADILLO,CTNNB	GO:0098831	presynaptic active zone cytoplasmic component (GO:0098831)	CC	1000
CTNNB1	HGNC:2514	CTNNB1	catenin beta 1	BETA-CATENIN,ARMADILLO,CTNNB	GO:0097091	synaptic vesicle clustering (GO:0097091)	BP	1001
NEFM	HGNC:7734	NEFM	neurofilament medium	NFM,NF-M,NEF3	GO:0099182	presynaptic intermediate filament cytoskeleton (GO:0099182)	CC	1002
SPARCL1	HGNC:11220	SPARCL1	SPARC like 1	MAST9	GO:0098965	extracellular matrix of synaptic cleft (GO:0098965)	CC	1003
SPARCL1	HGNC:11220	SPARCL1	SPARC like 1	MAST9	GO:0099560	synapse adhesion between pre- and post-synapse (GO:0099560)	BP	1004
CTTN	HGNC:3338	CTTN	cortactin	EMS1	GO:0098885	modification of postsynaptic actin cytoskeleton (GO:0098885)	BP	1005
SEPT3	HGNC:10750	SEPTIN3	septin 3	SEP3,SEPT3	GO:0098793	presynapse (GO:0098793)	CC	1009
LPHN1	HGNC:20973	ADGRL1	adhesion G protein-coupled receptor L1	KIAA0821,CIRL1,LEC2,LPHN1	GO:0099056	integral component of presynaptic membrane (GO:0099056)	CC	1012
HSPA8	HGNC:5241	HSPA8	heat shock protein family A (Hsp70) member 8	HSC71,HSC70,HSP73,HSPA10	GO:0016191	synaptic vesicle uncoating (GO:0016191)	BP	1014
CADM1	HGNC:5951	CADM1	cell adhesion molecule 1	NECL2,ST17,BL2,SYNCAM,IGSF4A,NECL-2,SYNCAM1,RA175,TSLC1,IGSF4	GO:0099560	synapse adhesion between pre- and post-synapse (GO:0099560)	BP	1016
CADM1	HGNC:5951	CADM1	cell adhesion molecule 1	NECL2,ST17,BL2,SYNCAM,IGSF4A,NECL-2,SYNCAM1,RA175,TSLC1,IGSF4	GO:0099054	presynapse assembly (GO:0099054)	BP	1018
CADM1	HGNC:5951	CADM1	cell adhesion molecule 1	NECL2,ST17,BL2,SYNCAM,IGSF4A,NECL-2,SYNCAM1,RA175,TSLC1,IGSF4	GO:0098942	retrograde trans-synaptic signaling by trans-synaptic protein complex (GO:0098942)	BP	1019
AP2M1	HGNC:564	AP2M1	adaptor related protein complex 2 subunit mu 1	AP50,MU2,CLAPM1	GO:0048488	synaptic vesicle endocytosis (GO:0048488)	BP	1020
SEPT5	HGNC:9164	SEPTIN5	septin 5	HCDCREL-1,H5,PNUTL1,SEPT5	GO:0098793	presynapse (GO:0098793)	CC	1026
SEPT2	HGNC:15848	SEPTIN6	septin 6	KIAA0128,SEP2,SEPT2,MGC16619,MGC20339,SEPT6	GO:0098793	presynapse (GO:0098793)	CC	1027
SEPT6	HGNC:15848	SEPTIN6	septin 6	KIAA0128,SEP2,SEPT2,MGC16619,MGC20339,SEPT6	GO:0098793	presynapse (GO:0098793)	CC	1027
SEPT7	HGNC:1717	SEPTIN7	septin 7	CDC3,SEPT7A,CDC10,SEPT7	GO:0042734	presynaptic membrane (GO:0042734)	CC	1028
NCSTN	HGNC:17091	NCSTN	nicastrin	KIAA0253,APH2	GO:0099056	integral component of presynaptic membrane (GO:0099056)	CC	1032
PPFIA1	HGNC:9245	PPFIA1	PTPRF interacting protein alpha 1	LIP.1,LIPRIN	GO:0099054	presynapse assembly (GO:0099054)	BP	1037
PPFIA2	HGNC:9246	PPFIA2	PTPRF interacting protein alpha 2		GO:0099054	presynapse assembly (GO:0099054)	BP	1037
PPFIA3	HGNC:9247	PPFIA3	PTPRF interacting protein alpha 3	KIAA0654,LPNA3,MGC126567,MGC126569	GO:0099054	presynapse assembly (GO:0099054)	BP	1037
PPFIA4	HGNC:9248	PPFIA4	PTPRF interacting protein alpha 4		GO:0099054	presynapse assembly (GO:0099054)	BP	1037
CTNND2	HGNC:2516	CTNND2	catenin delta 2	NPRAP,GT24	GO:0014069	postsynaptic density (GO:0014069)	CC	1038
FLOT1	HGNC:3757	FLOT1	flotillin 1		GO:0098793	presynapse (GO:0098793)	CC	1041
LPHN3	HGNC:20974	ADGRL3	adhesion G protein-coupled receptor L3	KIAA0768,LEC3,LPHN3	GO:0050808	synapse organization (GO:0050808)	BP	1044
SNCA	HGNC:11138	SNCA	synuclein alpha	NACP,PD1,PARK1,PARK4	GO:0030672	synaptic vesicle membrane (GO:0030672)	CC	1047
EGLN1	HGNC:1232	EGLN1	egl-9 family hypoxia inducible factor 1	SM-20,PHD2,ZMYND6,HIFPH2,C1ORF12	GO:0014069	postsynaptic density (GO:0014069)	CC	1048
IQSEC3	HGNC:29193	IQSEC3	IQ motif and Sec7 domain ArfGEF 3	KIAA1110,MGC30156	GO:0099629	postsynaptic specialization of symmetric synapse (GO:0099629)	CC	1051
IQSEC3	HGNC:29193	IQSEC3	IQ motif and Sec7 domain ArfGEF 3	KIAA1110,MGC30156	GO:0099173	postsynapse organization (GO:0099173)	BP	1052
IQSEC2	HGNC:29059	IQSEC2	IQ motif and Sec7 domain ArfGEF 2	KIAA0522,BRAG1,IQ-ARFGEF,MRX1,MRX78,MRX18	GO:0099092	postsynaptic density, intracellular component (GO:0099092)	CC	1053
IQSEC2	HGNC:29059	IQSEC2	IQ motif and Sec7 domain ArfGEF 2	KIAA0522,BRAG1,IQ-ARFGEF,MRX1,MRX78,MRX18	GO:0098831	presynaptic active zone cytoplasmic component (GO:0098831)	CC	1054
APP	HGNC:620	APP	amyloid beta precursor protein	ALPHA-SAPP,AD1	GO:0048786	presynaptic active zone (GO:0048786)	CC	1055
IQSEC2	HGNC:29059	IQSEC2	IQ motif and Sec7 domain ArfGEF 2	KIAA0522,BRAG1,IQ-ARFGEF,MRX1,MRX78,MRX18	GO:0098696	regulation of neurotransmitter receptor localization to postsynaptic specialization membrane (GO:0098696)	BP	1057
IQSEC1	HGNC:29112	IQSEC1	IQ motif and Sec7 domain ArfGEF 1	KIAA0763,GEP100,BRAG2,ARF-GEP100	GO:0099092	postsynaptic density, intracellular component (GO:0099092)	CC	1058
CDH2	HGNC:1759	CDH2	cadherin 2	CDHN,CD325,NCAD	GO:0099055	integral component of postsynaptic membrane (GO:0099055)	CC	1059
IQSEC1	HGNC:29112	IQSEC1	IQ motif and Sec7 domain ArfGEF 1	KIAA0763,GEP100,BRAG2,ARF-GEP100	GO:0099149	regulation of postsynaptic neurotransmitter receptor endocytosis (GO:0099149)	BP	1060
PPP3CA	HGNC:9314	PPP3CA	protein phosphatase 3 catalytic subunit alpha	CNA1,PPP2B,CALN,CALNA	GO:0045202	synapse (GO:0045202)	CC	1062
PPP3CB	HGNC:9315	PPP3CB	protein phosphatase 3 catalytic subunit beta	CALNA2,CNA2,PP2BBETA,CALNB	GO:0045202	synapse (GO:0045202)	CC	1063
CDC42	HGNC:1736	CDC42	cell division cycle 42	G25K,CDC42HS	GO:0099159	regulation of modification of postsynaptic structure (GO:0099159)	BP	1064
CTNND1	HGNC:2515	CTNND1	catenin delta 1	KIAA0384,P120,P120CAS,P120CTN,CTNND	GO:0099072	regulation of postsynaptic membrane neurotransmitter receptor levels (GO:0099072)	BP	1067
CALB2	HGNC:1435	CALB2	calbindin 2	CAL2	GO:0045202	synapse (GO:0045202)	CC	1072
STAT3	HGNC:11364	STAT3	signal transducer and activator of transcription 3	APRF	GO:0099527	postsynapse to nucleus signaling pathway (GO:0099527)	BP	1076
IQSEC2	HGNC:29059	IQSEC2	IQ motif and Sec7 domain ArfGEF 2	KIAA0522,BRAG1,IQ-ARFGEF,MRX1,MRX78,MRX18	GO:0050804	modulation of chemical synaptic transmission (GO:0050804)	BP	1077
STAT3	HGNC:11364	STAT3	signal transducer and activator of transcription 3	APRF	GO:0050804	modulation of chemical synaptic transmission (GO:0050804)	BP	1078
MAL2	HGNC:13634	MAL2	mal, T cell differentiation protein 2		GO:0030285	integral component of synaptic vesicle membrane (GO:0030285)	CC	1087
SLC30A3	HGNC:11014	SLC30A3	solute carrier family 30 member 3	ZNT3	GO:0030285	integral component of synaptic vesicle membrane (GO:0030285)	CC	1103
RAB35	HGNC:9774	RAB35	RAB35, member RAS oncogene family	H-RAY	GO:0099532	synaptic vesicle endosomal processing (GO:0099532)	BP	1105
SLC30A3	HGNC:11014	SLC30A3	solute carrier family 30 member 3	ZNT3	GO:0099180	zinc ion import into synaptic vesicle (GO:0099180)	BP	1106
SYP	HGNC:11506	SYP	synaptophysin	MRX96	GO:2000300	regulation of synaptic vesicle exocytosis (GO:2000300)	BP	1134
SYP	HGNC:11506	SYP	synaptophysin	MRX96	GO:0030285	integral component of synaptic vesicle membrane (GO:0030285)	CC	1136
MAPK1	HGNC:6871	MAPK1	mitogen-activated protein kinase 1	ERK,ERK2,P41MAPK,MAPK2,PRKM2,PRKM1	GO:0014069	postsynaptic density (GO:0014069)	CC	1137
STXBP5	HGNC:19665	STXBP5	syntaxin binding protein 5	TOMOSYN,LLGL3,TOMOSYN-1	GO:0099523	presynaptic cytosol (GO:0099523)	CC	1138
SHANK3	HGNC:14294	SHANK3	SH3 and multiple ankyrin repeat domains 3	SPANK-2,PROSAP2,KIAA1650,PSAP2	GO:0098919	structural constituent of postsynaptic density (GO:0098919)	BP	1139
SPTBN2	HGNC:11276	SPTBN2	spectrin beta, non-erythrocytic 2	SCA5	GO:0098793	presynapse (GO:0098793)	CC	1140
STXBP5	HGNC:19665	STXBP5	syntaxin binding protein 5	TOMOSYN,LLGL3,TOMOSYN-1	GO:0098888	extrinsic component of presynaptic membrane (GO:0098888)	CC	1141
STXBP5	HGNC:19665	STXBP5	syntaxin binding protein 5	TOMOSYN,LLGL3,TOMOSYN-1	GO:0010807	regulation of synaptic vesicle priming (GO:0010807)	BP	1142
MAP2K1	HGNC:6840	MAP2K1	mitogen-activated protein kinase kinase 1	MEK1,MAPKK1,PRKMK1	GO:0014069	postsynaptic density (GO:0014069)	CC	1143
SYT3	HGNC:11511	SYT3	synaptotagmin 3		GO:0099699	integral component of synaptic membrane (GO:0099699)	CC	1144
SYN3	HGNC:11496	SYN3	synapsin III		GO:0098850	extrinsic component of synaptic vesicle membrane (GO:0098850)	CC	1156
SYN3	HGNC:11496	SYN3	synapsin III		GO:0097091	synaptic vesicle clustering (GO:0097091)	BP	1157
SYN2	HGNC:11495	SYN2	synapsin II	SYNII,SYNIIA,SYNIIB	GO:0097091	synaptic vesicle clustering (GO:0097091)	BP	1158
SYN2	HGNC:11495	SYN2	synapsin II	SYNII,SYNIIA,SYNIIB	GO:0098850	extrinsic component of synaptic vesicle membrane (GO:0098850)	CC	1159
STX1A	HGNC:11433	STX1A	syntaxin 1A	HPC-1,P35-1,STX1	GO:0016079	synaptic vesicle exocytosis (GO:0016079)	BP	1160
SCAMP5	HGNC:30386	SCAMP5	secretory carrier membrane protein 5	MGC24969	GO:0030285	integral component of synaptic vesicle membrane (GO:0030285)	CC	1161
STX1A	HGNC:11433	STX1A	syntaxin 1A	HPC-1,P35-1,STX1	GO:0030285	integral component of synaptic vesicle membrane (GO:0030285)	CC	1162
STX1A	HGNC:11433	STX1A	syntaxin 1A	HPC-1,P35-1,STX1	GO:0099056	integral component of presynaptic membrane (GO:0099056)	CC	1163
SYNGR1	HGNC:11498	SYNGR1	synaptogyrin 1		GO:0030285	integral component of synaptic vesicle membrane (GO:0030285)	CC	1164
SYNGR1	HGNC:11498	SYNGR1	synaptogyrin 1		GO:0098693	regulation of synaptic vesicle cycle (GO:0098693)	BP	1165
SYNGR3	HGNC:11501	SYNGR3	synaptogyrin 3		GO:0098693	regulation of synaptic vesicle cycle (GO:0098693)	BP	1165
SYNGR3	HGNC:11501	SYNGR3	synaptogyrin 3		GO:0008021	synaptic vesicle (GO:0008021)	CC	1166
SYNGR3	HGNC:11501	SYNGR3	synaptogyrin 3		GO:0051580	regulation of neurotransmitter uptake (GO:0051580)	BP	1167
RAB5A	HGNC:9783	RAB5A	RAB5A, member RAS oncogene family	RAB5	GO:0048488	synaptic vesicle endocytosis (GO:0048488)	BP	1169
SLC32A1	HGNC:11018	SLC32A1	solute carrier family 32 member 1	VGAT,BA122O1.1,VIAAT	GO:0030285	integral component of synaptic vesicle membrane (GO:0030285)	CC	1171
SLC32A1	HGNC:11018	SLC32A1	solute carrier family 32 member 1	VGAT,BA122O1.1,VIAAT	GO:0098700	synaptic vesicle neurotransmitter loading (GO:0098700)	BP	1172
SLC6A7	HGNC:11054	SLC6A7	solute carrier family 6 member 7	PROT	GO:0030285	integral component of synaptic vesicle membrane (GO:0030285)	CC	1173
SYNPR	HGNC:16507	SYNPR	synaptoporin	MGC26651,SPO	GO:0030285	integral component of synaptic vesicle membrane (GO:0030285)	CC	1175
EPS15L1	HGNC:24634	EPS15L1	epidermal growth factor receptor pathway substrate 15 like 1	EPS15R	GO:0048488	synaptic vesicle endocytosis (GO:0048488)	BP	1176
EPS15	HGNC:3419	EPS15	epidermal growth factor receptor pathway substrate 15	AF-1P,MLLT5	GO:0048488	synaptic vesicle endocytosis (GO:0048488)	BP	1176
EPN1	HGNC:21604	EPN1	epsin 1		GO:0048488	synaptic vesicle endocytosis (GO:0048488)	BP	1177
ITSN1	HGNC:6183	ITSN1	intersectin 1	SH3P17,MGC134948,MGC134949,SH3D1A,ITSN	GO:0048488	synaptic vesicle endocytosis (GO:0048488)	BP	1178
ITSN1	HGNC:6183	ITSN1	intersectin 1	SH3P17,MGC134948,MGC134949,SH3D1A,ITSN	GO:1905274	regulation of modification of postsynaptic actin cytoskeleton (GO:1905274)	BP	1179
STXBP3	HGNC:11446	STXBP3	syntaxin binding protein 3	UNC-18C	GO:0098793	presynapse (GO:0098793)	CC	1181
STX4	HGNC:11439	STX4	syntaxin 4	P35-2,STX4A	GO:0098794	postsynapse (GO:0098794)	CC	1186
STX4	HGNC:11439	STX4	syntaxin 4	P35-2,STX4A	GO:0098967	exocytic insertion of neurotransmitter receptor to postsynaptic membrane (GO:0098967)	BP	1187
GRIPAP1	HGNC:18706	GRIPAP1	GRIP1 associated protein 1	GRASP-1,GRASP1,KIAA1167,MPMGP800B12492Q3,DKFZP434P0630	GO:0099158	regulation of recycling endosome localization within postsynapse (GO:0099158)	BP	1189
GRIPAP1	HGNC:18706	GRIPAP1	GRIP1 associated protein 1	GRASP-1,GRASP1,KIAA1167,MPMGP800B12492Q3,DKFZP434P0630	GO:0099152	regulation of neurotransmitter receptor transport, endosome to postsynaptic membrane (GO:0099152)	BP	1190
GRIA2	HGNC:4572	GRIA2	glutamate ionotropic receptor AMPA type subunit 2	GLUA2,GLURB,GLUR2	GO:0099059	integral component of presynaptic active zone membrane (GO:0099059)	CC	1194
GRIA1	HGNC:4571	GRIA1	glutamate ionotropic receptor AMPA type subunit 1	GLUA1,GLURA,GLUR1	GO:0099056	integral component of presynaptic membrane (GO:0099056)	CC	1195
GRIA2	HGNC:4572	GRIA2	glutamate ionotropic receptor AMPA type subunit 2	GLUA2,GLURB,GLUR2	GO:0099056	integral component of presynaptic membrane (GO:0099056)	CC	1196
GRIA3	HGNC:4573	GRIA3	glutamate ionotropic receptor AMPA type subunit 3	GLUA3,GLURC,MRX94,GLUR3	GO:0099056	integral component of presynaptic membrane (GO:0099056)	CC	1197
GRIA1	HGNC:4571	GRIA1	glutamate ionotropic receptor AMPA type subunit 1	GLUA1,GLURA,GLUR1	GO:0099055	integral component of postsynaptic membrane (GO:0099055)	CC	1198
GRIA2	HGNC:4572	GRIA2	glutamate ionotropic receptor AMPA type subunit 2	GLUA2,GLURB,GLUR2	GO:0099055	integral component of postsynaptic membrane (GO:0099055)	CC	1199
GRIA3	HGNC:4573	GRIA3	glutamate ionotropic receptor AMPA type subunit 3	GLUA3,GLURC,MRX94,GLUR3	GO:0099055	integral component of postsynaptic membrane (GO:0099055)	CC	1200
GRIA1	HGNC:4571	GRIA1	glutamate ionotropic receptor AMPA type subunit 1	GLUA1,GLURA,GLUR1	GO:0099059	integral component of presynaptic active zone membrane (GO:0099059)	CC	1203
GRIA4	HGNC:4574	GRIA4	glutamate ionotropic receptor AMPA type subunit 4	GLUA4,GLURD,GLUR4	GO:0099059	integral component of presynaptic active zone membrane (GO:0099059)	CC	1204
GRIA1	HGNC:4571	GRIA1	glutamate ionotropic receptor AMPA type subunit 1	GLUA1,GLURA,GLUR1	GO:0099061	integral component of postsynaptic density membrane (GO:0099061)	CC	1205
GRIA2	HGNC:4572	GRIA2	glutamate ionotropic receptor AMPA type subunit 2	GLUA2,GLURB,GLUR2	GO:0099056	integral component of presynaptic membrane (GO:0099056)	CC	1206
GRIA1	HGNC:4571	GRIA1	glutamate ionotropic receptor AMPA type subunit 1	GLUA1,GLURA,GLUR1	GO:0099507	ligand-gated ion channel activity involved in regulation of presynaptic membrane potential (GO:0099507)	BP	1209
SNAP29	HGNC:11133	SNAP29	synaptosome associated protein 29	SNAP-29,CEDNIK	GO:0098693	regulation of synaptic vesicle cycle (GO:0098693)	BP	1210
GRIA2	HGNC:4572	GRIA2	glutamate ionotropic receptor AMPA type subunit 2	GLUA2,GLURB,GLUR2	GO:0099507	ligand-gated ion channel activity involved in regulation of presynaptic membrane potential (GO:0099507)	BP	1212
GRIA3	HGNC:4573	GRIA3	glutamate ionotropic receptor AMPA type subunit 3	GLUA3,GLURC,MRX94,GLUR3	GO:0099507	ligand-gated ion channel activity involved in regulation of presynaptic membrane potential (GO:0099507)	BP	1224
GRIA4	HGNC:4574	GRIA4	glutamate ionotropic receptor AMPA type subunit 4	GLUA4,GLURD,GLUR4	GO:0099507	ligand-gated ion channel activity involved in regulation of presynaptic membrane potential (GO:0099507)	BP	1225
PTPRN2	HGNC:9677	PTPRN2	protein tyrosine phosphatase receptor type N2	KIAA0387,PHOGRIN,ICAAR,IA-2BETA	GO:0030285	integral component of synaptic vesicle membrane (GO:0030285)	CC	1229
VPS45	HGNC:14579	VPS45	vacuolar protein sorting 45 homolog	H-VPS45,H1,VPS45B,VPS45A	GO:0008021	synaptic vesicle (GO:0008021)	CC	1230
SYN1	HGNC:11494	SYN1	synapsin I	MRX50	GO:0098850	extrinsic component of synaptic vesicle membrane (GO:0098850)	CC	1231
SYN2	HGNC:11495	SYN2	synapsin II	SYNII,SYNIIA,SYNIIB	GO:0098850	extrinsic component of synaptic vesicle membrane (GO:0098850)	CC	1232
SYN3	HGNC:11496	SYN3	synapsin III		GO:0098850	extrinsic component of synaptic vesicle membrane (GO:0098850)	CC	1233
SV2B	HGNC:16874	SV2B	synaptic vesicle glycoprotein 2B	KIAA0735,HST19680	GO:0030285	integral component of synaptic vesicle membrane (GO:0030285)	CC	1234
SV2A	HGNC:20566	SV2A	synaptic vesicle glycoprotein 2A	SV2,KIAA0736	GO:0030285	integral component of synaptic vesicle membrane (GO:0030285)	CC	1235
EXOC4	HGNC:30389	EXOC4	exocyst complex component 4	KIAA1699,MGC27170,SEC8,SEC8P,SEC8L1	GO:0008021	synaptic vesicle (GO:0008021)	CC	1237
SEC22B	HGNC:10700	SEC22B	SEC22 homolog B, vesicle trafficking protein	ERS-24,SEC22L1	GO:0008021	synaptic vesicle (GO:0008021)	CC	1238
STX7	HGNC:11442	STX7	syntaxin 7		GO:0030285	integral component of synaptic vesicle membrane (GO:0030285)	CC	1241
VPS33B	HGNC:12712	VPS33B	VPS33B late endosome and lysosome associated	FLJ14848	GO:0008021	synaptic vesicle (GO:0008021)	CC	1242
WFS1	HGNC:12762	WFS1	wolframin ER transmembrane glycoprotein	DIDMOAD,WFS,DFNA6,DFNA14,DFNA38	GO:0030285	integral component of synaptic vesicle membrane (GO:0030285)	CC	1243
LAMP1	HGNC:6499	LAMP1	lysosomal associated membrane protein 1	CD107A	GO:0030285	integral component of synaptic vesicle membrane (GO:0030285)	CC	1244
STX12	HGNC:11430	STX12	syntaxin 12	STX13,STX14	GO:0030285	integral component of synaptic vesicle membrane (GO:0030285)	CC	1245
STX1A	HGNC:11433	STX1A	syntaxin 1A	HPC-1,P35-1,STX1	GO:0030285	integral component of synaptic vesicle membrane (GO:0030285)	CC	1246
STX1A	HGNC:11433	STX1A	syntaxin 1A	HPC-1,P35-1,STX1	GO:0016079	synaptic vesicle exocytosis (GO:0016079)	BP	1247
STX1B	HGNC:18539	STX1B	syntaxin 1B	STX1B1,STX1B2	GO:0016079	synaptic vesicle exocytosis (GO:0016079)	BP	1248
GABRA3	HGNC:4077	GABRA3	gamma-aminobutyric acid type A receptor subunit alpha3		GO:0099060	integral component of postsynaptic specialization membrane (GO:0099060)	CC	1249
STXBP5	HGNC:19665	STXBP5	syntaxin binding protein 5	TOMOSYN,LLGL3,TOMOSYN-1	GO:0008021	synaptic vesicle (GO:0008021)	CC	1250
GABBR1	HGNC:4070	GABBR1	gamma-aminobutyric acid type B receptor subunit 1	HGB1A,GPRC3A	GO:0099056	integral component of presynaptic membrane (GO:0099056)	CC	1251
GABRA3	HGNC:4077	GABRA3	gamma-aminobutyric acid type A receptor subunit alpha3		GO:0099059	integral component of presynaptic active zone membrane (GO:0099059)	CC	1252
ADAM10	HGNC:188	ADAM10	ADAM metallopeptidase domain 10	KUZ,MADM,HST18717,CD156C	GO:0099173	postsynapse organization (GO:0099173)	BP	1253
STXBP5	HGNC:19665	STXBP5	syntaxin binding protein 5	TOMOSYN,LLGL3,TOMOSYN-1	GO:0098674	extrinsic component of neuronal dense core vesicle membrane (GO:0098674)	CC	1254
EHD1	HGNC:3242	EHD1	EH domain containing 1	H-PAST,HPAST1,FLJ42622,FLJ44618,PAST1	GO:0048488	synaptic vesicle endocytosis (GO:0048488)	BP	1255
STXBP5L	HGNC:30757	STXBP5L	syntaxin binding protein 5 like	KIAA1006,LLGL4,TOMOSYN-2	GO:0098992	neuronal dense core vesicle (GO:0098992)	CC	1256
STXBP5L	HGNC:30757	STXBP5L	syntaxin binding protein 5 like	KIAA1006,LLGL4,TOMOSYN-2	GO:2000300	regulation of synaptic vesicle exocytosis (GO:2000300)	BP	1257
STXBP5	HGNC:19665	STXBP5	syntaxin binding protein 5	TOMOSYN,LLGL3,TOMOSYN-1	GO:0099161	regulation of presynaptic dense core vesicle exocytosis (GO:0099161)	BP	1259
STXBP5	HGNC:19665	STXBP5	syntaxin binding protein 5	TOMOSYN,LLGL3,TOMOSYN-1	GO:0099504	synaptic vesicle cycle (GO:0099504)	BP	1260
GABRA5	HGNC:4079	GABRA5	gamma-aminobutyric acid type A receptor subunit alpha5		GO:0099056	integral component of presynaptic membrane (GO:0099056)	CC	1263
GABRA5	HGNC:4079	GABRA5	gamma-aminobutyric acid type A receptor subunit alpha5		GO:0099060	integral component of postsynaptic specialization membrane (GO:0099060)	CC	1264
GABRB1	HGNC:4081	GABRB1	gamma-aminobutyric acid type A receptor subunit beta1		GO:0099059	integral component of presynaptic active zone membrane (GO:0099059)	CC	1274
GABRB1	HGNC:4081	GABRB1	gamma-aminobutyric acid type A receptor subunit beta1		GO:0099060	integral component of postsynaptic specialization membrane (GO:0099060)	CC	1275
GABRB2	HGNC:4082	GABRB2	gamma-aminobutyric acid type A receptor subunit beta2		GO:0099059	integral component of presynaptic active zone membrane (GO:0099059)	CC	1276
GABRB2	HGNC:4082	GABRB2	gamma-aminobutyric acid type A receptor subunit beta2		GO:0099060	integral component of postsynaptic specialization membrane (GO:0099060)	CC	1277
DNM2	HGNC:2974	DNM2	dynamin 2	DYNII,DYN2,CMTDIB,CMTDI1,DI-CMTB,CMT2M	GO:0048488	synaptic vesicle endocytosis (GO:0048488)	BP	1279
AP3D1	HGNC:568	AP3D1	adaptor related protein complex 3 subunit delta 1	ADTD	GO:0016182	synaptic vesicle budding from endosome (GO:0016182)	BP	1282
NEFL	HGNC:7739	NEFL	neurofilament light	NFL,CMT1F,CMT2E,NF68,PPP1R110	GO:0099160	postsynaptic intermediate filament cytoskeleton (GO:0099160)	CC	1288
NEFH	HGNC:7737	NEFH	neurofilament heavy	NF-H,NFH	GO:0099160	postsynaptic intermediate filament cytoskeleton (GO:0099160)	CC	1289
ANKS1B	HGNC:24600	ANKS1B	ankyrin repeat and sterile alpha motif domain containing 1B	EB-1,AIDA-1,CAJALIN-2,ANKS2	GO:0099092	postsynaptic density, intracellular component (GO:0099092)	CC	1295
ANKS1B	HGNC:24600	ANKS1B	ankyrin repeat and sterile alpha motif domain containing 1B	EB-1,AIDA-1,CAJALIN-2,ANKS2	GO:0099565	postsynaptic process involved in chemical synaptic transmission (GO:0099565)	BP	1296
GABRA1	HGNC:4075	GABRA1	gamma-aminobutyric acid type A receptor subunit alpha1	EJM5	GO:0099060	integral component of postsynaptic specialization membrane (GO:0099060)	CC	1301
SYT7	HGNC:11514	SYT7	synaptotagmin 7	IPCA-7,SYT-VII,MGC150517,PCANAP7	GO:0099056	integral component of presynaptic membrane (GO:0099056)	CC	1314
CAPRIN1	HGNC:6743	CAPRIN1	cell cycle associated protein 1	CAPRIN-1,RNG105,M11S1,GPIAP1	GO:0098794	postsynapse (GO:0098794)	CC	1317
RPL8	HGNC:10368	RPL8	ribosomal protein L8	L8	GO:0098794	postsynapse (GO:0098794)	CC	1318
RPLP0	HGNC:10371	RPLP0	ribosomal protein lateral stalk subunit P0	PRLP0,P0,L10E,RPP0,LP0	GO:0098794	postsynapse (GO:0098794)	CC	1319
RPL5	HGNC:10360	RPL5	ribosomal protein L5	L5,PPP1R135,UL18	GO:0014069	postsynaptic density (GO:0014069)	CC	1321
SYT7	HGNC:11514	SYT7	synaptotagmin 7	IPCA-7,SYT-VII,MGC150517,PCANAP7	GO:1900242	regulation of synaptic vesicle endocytosis (GO:1900242)	BP	1322
GABRA1	HGNC:4075	GABRA1	gamma-aminobutyric acid type A receptor subunit alpha1	EJM5	GO:0099507	ligand-gated ion channel activity involved in regulation of presynaptic membrane potential (GO:0099507)	BP	1324
GABRA3	HGNC:4077	GABRA3	gamma-aminobutyric acid type A receptor subunit alpha3		GO:0099507	ligand-gated ion channel activity involved in regulation of presynaptic membrane potential (GO:0099507)	BP	1325
PPP3R1	HGNC:9317	PPP3R1	protein phosphatase 3 regulatory subunit B, alpha	CALNB1,CNB,CNB1	GO:0099170	postsynaptic modulation of chemical synaptic transmission (GO:0099170)	BP	1329
GABRA5	HGNC:4079	GABRA5	gamma-aminobutyric acid type A receptor subunit alpha5		GO:0099507	ligand-gated ion channel activity involved in regulation of presynaptic membrane potential (GO:0099507)	BP	1331
GABRB2	HGNC:4082	GABRB2	gamma-aminobutyric acid type A receptor subunit beta2		GO:0099507	ligand-gated ion channel activity involved in regulation of presynaptic membrane potential (GO:0099507)	BP	1336
GABRB1	HGNC:4081	GABRB1	gamma-aminobutyric acid type A receptor subunit beta1		GO:0099507	ligand-gated ion channel activity involved in regulation of presynaptic membrane potential (GO:0099507)	BP	1337
GABBR1	HGNC:4070	GABBR1	gamma-aminobutyric acid type B receptor subunit 1	HGB1A,GPRC3A	GO:0150047	G protein-coupled neurotransmitter receptor activity involved in regulation of presynaptic membrane potential (GO:0150047)	BP	1339
SCN1A	HGNC:10585	SCN1A	sodium voltage-gated channel alpha subunit 1	NAV1.1,GEFSP2,HBSCI,NAC1,SMEI,SCN1,FEB3	GO:0099056	integral component of presynaptic membrane (GO:0099056)	CC	1341
MAP2K1	HGNC:6840	MAP2K1	mitogen-activated protein kinase kinase 1	MEK1,MAPKK1,PRKMK1	GO:0098696	regulation of neurotransmitter receptor localization to postsynaptic specialization membrane (GO:0098696)	BP	1342
PURA	HGNC:9701	PURA	purine rich element binding protein A	PURALPHA,PUR1,PUR-ALPHA	GO:0098794	postsynapse (GO:0098794)	CC	1343
PURA	HGNC:9701	PURA	purine rich element binding protein A	PURALPHA,PUR1,PUR-ALPHA	GO:0098963	dendritic transport of messenger ribonucleoprotein complex (GO:0098963)	BP	1344
PPP3CA	HGNC:9314	PPP3CA	protein phosphatase 3 catalytic subunit alpha	CNA1,PPP2B,CALN,CALNA	GO:0099170	postsynaptic modulation of chemical synaptic transmission (GO:0099170)	BP	1346
SCN1A	HGNC:10585	SCN1A	sodium voltage-gated channel alpha subunit 1	NAV1.1,GEFSP2,HBSCI,NAC1,SMEI,SCN1,FEB3	GO:0099508	voltage-gated ion channel activity involved in regulation of presynaptic membrane potential (GO:0099508)	BP	1347
GRIN1	HGNC:4584	GRIN1	glutamate ionotropic receptor NMDA type subunit 1	GLUN1,NMDAR1	GO:0099056	integral component of presynaptic membrane (GO:0099056)	CC	1348
GRIN2B	HGNC:4586	GRIN2B	glutamate ionotropic receptor NMDA type subunit 2B	GLUN2B,NMDAR2B	GO:0099056	integral component of presynaptic membrane (GO:0099056)	CC	1350
GRIN2B	HGNC:4586	GRIN2B	glutamate ionotropic receptor NMDA type subunit 2B	GLUN2B,NMDAR2B	GO:0099507	ligand-gated ion channel activity involved in regulation of presynaptic membrane potential (GO:0099507)	BP	1351
GRIN1	HGNC:4584	GRIN1	glutamate ionotropic receptor NMDA type subunit 1	GLUN1,NMDAR1	GO:0099507	ligand-gated ion channel activity involved in regulation of presynaptic membrane potential (GO:0099507)	BP	1353
EIF4E	HGNC:3287	EIF4E	eukaryotic translation initiation factor 4E	EIF4E1,EIF4EL1,EIF4F	GO:0098794	postsynapse (GO:0098794)	CC	1355
EIF4E	HGNC:3287	EIF4E	eukaryotic translation initiation factor 4E	EIF4E1,EIF4EL1,EIF4F	GO:0098794	postsynapse (GO:0098794)	CC	1357
ARL6IP5	HGNC:16937	ARL6IP5	ADP ribosylation factor like GTPase 6 interacting protein 5	PRAF3,JWA,GTRAP3-18,DERP11,HSPC127,YIP6B	GO:0051580	regulation of neurotransmitter uptake (GO:0051580)	BP	1358
SLC6A7	HGNC:11054	SLC6A7	solute carrier family 6 member 7	PROT	SYNGO:metabolism	metabolism	BP	1360
IQSEC2	HGNC:29059	IQSEC2	IQ motif and Sec7 domain ArfGEF 2	KIAA0522,BRAG1,IQ-ARFGEF,MRX1,MRX78,MRX18	GO:0098839	postsynaptic density membrane (GO:0098839)	CC	1361
EPN1	HGNC:21604	EPN1	epsin 1		GO:0098894	extrinsic component of presynaptic endocytic zone membrane (GO:0098894)	CC	1362
EPS15L1	HGNC:24634	EPS15L1	epidermal growth factor receptor pathway substrate 15 like 1	EPS15R	GO:0098894	extrinsic component of presynaptic endocytic zone membrane (GO:0098894)	CC	1363
EPS15	HGNC:3419	EPS15	epidermal growth factor receptor pathway substrate 15	AF-1P,MLLT5	GO:0098894	extrinsic component of presynaptic endocytic zone membrane (GO:0098894)	CC	1363
EIF4E	HGNC:3287	EIF4E	eukaryotic translation initiation factor 4E	EIF4E1,EIF4EL1,EIF4F	GO:0099578	regulation of translation at postsynapse, modulating synaptic transmission (GO:0099578)	BP	1364
EIF4A3	HGNC:18683	EIF4A3	eukaryotic translation initiation factor 4A3	KIAA0111,EIF4AIII,FAL1,DDX48	GO:0099578	regulation of translation at postsynapse, modulating synaptic transmission (GO:0099578)	BP	1366
EIF4B	HGNC:3285	EIF4B	eukaryotic translation initiation factor 4B		GO:0098794	postsynapse (GO:0098794)	CC	1367
CYFIP1	HGNC:13759	CYFIP1	cytoplasmic FMR1 interacting protein 1	KIAA0068,P140SRA-1,SHYC	GO:0099578	regulation of translation at postsynapse, modulating synaptic transmission (GO:0099578)	BP	1371
SYNGAP1	HGNC:11497	SYNGAP1	synaptic Ras GTPase activating protein 1	SYNGAP,RASA5,KIAA1938	GO:0098880	maintenance of postsynaptic specialization structure (GO:0098880)	BP	1372
SHANK1	HGNC:15474	SHANK1	SH3 and multiple ankyrin repeat domains 1	SSTRIP,SPANK-1,SYNAMON	GO:0098919	structural constituent of postsynaptic density (GO:0098919)	BP	1373
ARF1	HGNC:652	ARF1	ADP ribosylation factor 1		GO:0098974	postsynaptic actin cytoskeleton organization (GO:0098974)	BP	1374
ARF1	HGNC:652	ARF1	ADP ribosylation factor 1		GO:0014069	postsynaptic density (GO:0014069)	CC	1375
PAK1	HGNC:8590	PAK1	p21 (RAC1) activated kinase 1		GO:0098794	postsynapse (GO:0098794)	CC	1377
IQSEC3	HGNC:29193	IQSEC3	IQ motif and Sec7 domain ArfGEF 3	KIAA1110,MGC30156	GO:0099629	postsynaptic specialization of symmetric synapse (GO:0099629)	CC	1378
VAMP3	HGNC:12644	VAMP3	vesicle associated membrane protein 3	CEB	GO:0030285	integral component of synaptic vesicle membrane (GO:0030285)	CC	1381
STXBP5	HGNC:19665	STXBP5	syntaxin binding protein 5	TOMOSYN,LLGL3,TOMOSYN-1	GO:0010807	regulation of synaptic vesicle priming (GO:0010807)	BP	1382
STXBP5	HGNC:19665	STXBP5	syntaxin binding protein 5	TOMOSYN,LLGL3,TOMOSYN-1	GO:0099148	regulation of synaptic vesicle docking (GO:0099148)	BP	1383
STXBP5	HGNC:19665	STXBP5	syntaxin binding protein 5	TOMOSYN,LLGL3,TOMOSYN-1	GO:0010807	regulation of synaptic vesicle priming (GO:0010807)	BP	1384
GRIN1	HGNC:4584	GRIN1	glutamate ionotropic receptor NMDA type subunit 1	GLUN1,NMDAR1	GO:0099059	integral component of presynaptic active zone membrane (GO:0099059)	CC	1385
GRIN2B	HGNC:4586	GRIN2B	glutamate ionotropic receptor NMDA type subunit 2B	GLUN2B,NMDAR2B	GO:0099059	integral component of presynaptic active zone membrane (GO:0099059)	CC	1386
STXBP5	HGNC:19665	STXBP5	syntaxin binding protein 5	TOMOSYN,LLGL3,TOMOSYN-1	GO:0099161	regulation of presynaptic dense core vesicle exocytosis (GO:0099161)	BP	1389
STXBP5	HGNC:19665	STXBP5	syntaxin binding protein 5	TOMOSYN,LLGL3,TOMOSYN-1	GO:0098674	extrinsic component of neuronal dense core vesicle membrane (GO:0098674)	CC	1390
STXBP5	HGNC:19665	STXBP5	syntaxin binding protein 5	TOMOSYN,LLGL3,TOMOSYN-1	GO:2000300	regulation of synaptic vesicle exocytosis (GO:2000300)	BP	1391
ARF4	HGNC:655	ARF4	ADP ribosylation factor 4	ARF2	GO:0050807	regulation of synapse organization (GO:0050807)	BP	1392
STXBP5	HGNC:19665	STXBP5	syntaxin binding protein 5	TOMOSYN,LLGL3,TOMOSYN-1	GO:0098793	presynapse (GO:0098793)	CC	1393
STXBP5	HGNC:19665	STXBP5	syntaxin binding protein 5	TOMOSYN,LLGL3,TOMOSYN-1	GO:0098793	presynapse (GO:0098793)	CC	1394
STXBP5L	HGNC:30757	STXBP5L	syntaxin binding protein 5 like	KIAA1006,LLGL4,TOMOSYN-2	GO:2000300	regulation of synaptic vesicle exocytosis (GO:2000300)	BP	1395
DOC2A	HGNC:2985	DOC2A	double C2 domain alpha		GO:0098850	extrinsic component of synaptic vesicle membrane (GO:0098850)	CC	1396
DOC2A	HGNC:2985	DOC2A	double C2 domain alpha		GO:0099502	calcium-dependent activation of synaptic vesicle fusion (GO:0099502)	BP	1398
RPH3A	HGNC:17056	RPH3A	rabphilin 3A	KIAA0985,RABPHILIN,EXOPHILIN-1	GO:0016082	synaptic vesicle priming (GO:0016082)	BP	1403
RPH3A	HGNC:17056	RPH3A	rabphilin 3A	KIAA0985,RABPHILIN,EXOPHILIN-1	GO:0098850	extrinsic component of synaptic vesicle membrane (GO:0098850)	CC	1404
RPH3A	HGNC:17056	RPH3A	rabphilin 3A	KIAA0985,RABPHILIN,EXOPHILIN-1	GO:0098850	extrinsic component of synaptic vesicle membrane (GO:0098850)	CC	1405
HTT	HGNC:4851	HTT	huntingtin	IT15,HD	GO:0099527	postsynapse to nucleus signaling pathway (GO:0099527)	BP	1406
INA	HGNC:6057	INA	internexin neuronal intermediate filament protein alpha	NF-66,NEF5	GO:0099184	structural constituent of postsynaptic intermediate filament cytoskeleton (GO:0099184)	BP	1409
LPPR4	HGNC:23496	PLPPR4	phospholipid phosphatase related 4	PRG-1,LPPR4,KIAA0455,PHP1	GO:0099061	integral component of postsynaptic density membrane (GO:0099061)	CC	1412
PPP3CB	HGNC:9315	PPP3CB	protein phosphatase 3 catalytic subunit beta	CALNA2,CNA2,PP2BBETA,CALNB	GO:1900242	regulation of synaptic vesicle endocytosis (GO:1900242)	BP	1414
DBN1	HGNC:2695	DBN1	drebrin 1	D0S117E	GO:0099524	postsynaptic cytosol (GO:0099524)	CC	1434
ACTR2	HGNC:169	ACTR2	actin related protein 2	ARP2	GO:0098794	postsynapse (GO:0098794)	CC	1436
ACTR3	HGNC:170	ACTR3	actin related protein 3	ARP3	GO:0098794	postsynapse (GO:0098794)	CC	1437
SHANK3	HGNC:14294	SHANK3	SH3 and multiple ankyrin repeat domains 3	SPANK-2,PROSAP2,KIAA1650,PSAP2	GO:0098919	structural constituent of postsynaptic density (GO:0098919)	BP	1438
SPTBN2	HGNC:11276	SPTBN2	spectrin beta, non-erythrocytic 2	SCA5	GO:0099189	postsynaptic spectrin-associated cytoskeleton (GO:0099189)	CC	1440
SPTBN2	HGNC:11276	SPTBN2	spectrin beta, non-erythrocytic 2	SCA5	GO:0099173	postsynapse organization (GO:0099173)	BP	1441
ITSN1	HGNC:6183	ITSN1	intersectin 1	SH3P17,MGC134948,MGC134949,SH3D1A,ITSN	GO:0098871	postsynaptic actin cytoskeleton (GO:0098871)	CC	1442
KCNMA1	HGNC:6284	KCNMA1	potassium calcium-activated channel subfamily M alpha 1	KCA1.1,MSLO1,SLO	GO:0099059	integral component of presynaptic active zone membrane (GO:0099059)	CC	1445
KCNMA1	HGNC:6284	KCNMA1	potassium calcium-activated channel subfamily M alpha 1	KCA1.1,MSLO1,SLO	GO:0099507	ligand-gated ion channel activity involved in regulation of presynaptic membrane potential (GO:0099507)	BP	1446
ABI1	HGNC:11320	ABI1	abl interactor 1	E3B1,ABI-1,SSH3BP1	GO:0099140	presynaptic actin cytoskeleton organization (GO:0099140)	BP	1454
ABI2	HGNC:24011	ABI2	abl interactor 2	ABI-2,AIP-1,ABI2B,ABLBP3,ARGBPIA,SSH3BP2	GO:0099140	presynaptic actin cytoskeleton organization (GO:0099140)	BP	1454
GRIA2	HGNC:4572	GRIA2	glutamate ionotropic receptor AMPA type subunit 2	GLUA2,GLURB,GLUR2	GO:0099061	integral component of postsynaptic density membrane (GO:0099061)	CC	1459
GRIN1	HGNC:4584	GRIN1	glutamate ionotropic receptor NMDA type subunit 1	GLUN1,NMDAR1	GO:0099061	integral component of postsynaptic density membrane (GO:0099061)	CC	1461
GRIN2B	HGNC:4586	GRIN2B	glutamate ionotropic receptor NMDA type subunit 2B	GLUN2B,NMDAR2B	GO:0099061	integral component of postsynaptic density membrane (GO:0099061)	CC	1462
GUCY1B3	HGNC:4687	GUCY1B1	guanylate cyclase 1 soluble subunit beta 1	GC-SB3,GC-S-BETA-1,GUC1B3,GUCY1B3	GO:0098831	presynaptic active zone cytoplasmic component (GO:0098831)	CC	1465
SYN1	HGNC:11494	SYN1	synapsin I	MRX50	GO:0099504	synaptic vesicle cycle (GO:0099504)	BP	1466
SYN2	HGNC:11495	SYN2	synapsin II	SYNII,SYNIIA,SYNIIB	GO:0099504	synaptic vesicle cycle (GO:0099504)	BP	1467
SYN3	HGNC:11496	SYN3	synapsin III		GO:0099504	synaptic vesicle cycle (GO:0099504)	BP	1468
BCAN	HGNC:23059	BCAN	brevican	BEHAB,MGC13038,CSPG7	GO:0098966	perisynaptic extracellular matrix (GO:0098966)	CC	1473
ATP2B3	HGNC:816	ATP2B3	ATPase plasma membrane Ca2+ transporting 3	PMCA3,CFAP39,SCAX1,CLA2	GO:1905056	ATPase-coupled calcium ion transmembrane transporter activity involved in regulation of presynaptic cytosolic calcium levels (GO:1905056)	BP	1474
ATP2B2	HGNC:815	ATP2B2	ATPase plasma membrane Ca2+ transporting 2	PMCA2	GO:1905059	ATPase-coupled calcium ion transmembrane transporter activity involved in regulation of postsynaptic cytosolic calcium levels (GO:1905059)	BP	1476
BAIAP2	HGNC:947	BAIAP2	BAR/IMD domain containing adaptor protein 2	BAP2,IRSP53,WAML	GO:0050804	modulation of chemical synaptic transmission (GO:0050804)	BP	1478
SPTBN1	HGNC:11275	SPTBN1	spectrin beta, non-erythrocytic 1		GO:0098794	postsynapse (GO:0098794)	CC	1479
RTN3	HGNC:10469	RTN3	reticulon 3	NSPL2,NSPLII,ASYIP,HAP,RTN3-A1	GO:0045202	synapse (GO:0045202)	CC	1489
CABP1	HGNC:1384	CABP1	calcium binding protein 1		GO:0099527	postsynapse to nucleus signaling pathway (GO:0099527)	BP	1491
AMPH	HGNC:471	AMPH	amphiphysin		GO:0048488	synaptic vesicle endocytosis (GO:0048488)	BP	1494
BIN1	HGNC:1052	BIN1	bridging integrator 1	SH3P9,AMPH2,AMPHL	GO:0098850	extrinsic component of synaptic vesicle membrane (GO:0098850)	CC	1495
BIN1	HGNC:1052	BIN1	bridging integrator 1	SH3P9,AMPH2,AMPHL	GO:0048488	synaptic vesicle endocytosis (GO:0048488)	BP	1496
GRM3	HGNC:4595	GRM3	glutamate metabotropic receptor 3	GPRC1C,MGLU3,MGLUR3	GO:0099055	integral component of postsynaptic membrane (GO:0099055)	CC	1578
GABBR1	HGNC:4070	GABBR1	gamma-aminobutyric acid type B receptor subunit 1	HGB1A,GPRC3A	GO:0099579	G protein-coupled neurotransmitter receptor activity involved in regulation of postsynaptic membrane potential (GO:0099579)	BP	1587
GABBR1	HGNC:4070	GABBR1	gamma-aminobutyric acid type B receptor subunit 1	HGB1A,GPRC3A	GO:0099056	integral component of presynaptic membrane (GO:0099056)	CC	1588
EIF4G1	HGNC:3296	EIF4G1	eukaryotic translation initiation factor 4 gamma 1	P220,PARK18,EIF4G,EIF4F	GO:0098794	postsynapse (GO:0098794)	CC	1590
HNRNPA2B1	HGNC:5033	HNRNPA2B1	heterogeneous nuclear ribonucleoprotein A2/B1	HNRPA2B1	GO:0099524	postsynaptic cytosol (GO:0099524)	CC	1592
HNRNPA3	HGNC:24941	HNRNPA3	heterogeneous nuclear ribonucleoprotein A3	HNRPA3	GO:0098794	postsynapse (GO:0098794)	CC	1594
HNRNPK	HGNC:5044	HNRNPK	heterogeneous nuclear ribonucleoprotein K	CSBP,TUNP,HNRPK	GO:0098794	postsynapse (GO:0098794)	CC	1596
HNRNPK	HGNC:5044	HNRNPK	heterogeneous nuclear ribonucleoprotein K	CSBP,TUNP,HNRPK	GO:0050804	modulation of chemical synaptic transmission (GO:0050804)	BP	1597
ABI2	HGNC:24011	ABI2	abl interactor 2	ABI-2,AIP-1,ABI2B,ABLBP3,ARGBPIA,SSH3BP2	GO:0098974	postsynaptic actin cytoskeleton organization (GO:0098974)	BP	1602
BAIAP2	HGNC:947	BAIAP2	BAR/IMD domain containing adaptor protein 2	BAP2,IRSP53,WAML	GO:1905274	regulation of modification of postsynaptic actin cytoskeleton (GO:1905274)	BP	1603
INA	HGNC:6057	INA	internexin neuronal intermediate filament protein alpha	NF-66,NEF5	GO:0098794	postsynapse (GO:0098794)	CC	1607
SYT7	HGNC:11514	SYT7	synaptotagmin 7	IPCA-7,SYT-VII,MGC150517,PCANAP7	GO:0099502	calcium-dependent activation of synaptic vesicle fusion (GO:0099502)	BP	1608
SYT1	HGNC:11509	SYT1	synaptotagmin 1	P65,SYT,SVP65	GO:0030285	integral component of synaptic vesicle membrane (GO:0030285)	CC	1609
SYT1	HGNC:11509	SYT1	synaptotagmin 1	P65,SYT,SVP65	GO:0099502	calcium-dependent activation of synaptic vesicle fusion (GO:0099502)	BP	1610
SYT2	HGNC:11510	SYT2	synaptotagmin 2		GO:0030285	integral component of synaptic vesicle membrane (GO:0030285)	CC	1612
SEPT8	HGNC:16511	SEPTIN8	septin 8	KIAA0202,SEP2,SEPT8	GO:0098793	presynapse (GO:0098793)	CC	1613
SYT2	HGNC:11510	SYT2	synaptotagmin 2		GO:0099502	calcium-dependent activation of synaptic vesicle fusion (GO:0099502)	BP	1614
SEPT11	HGNC:25589	SEPTIN11	septin 11	FLJ10849,SEPT11	GO:0098794	postsynapse (GO:0098794)	CC	1616
SYT5	HGNC:11513	SYT5	synaptotagmin 5		GO:0099066	integral component of neuronal dense core vesicle membrane (GO:0099066)	CC	1618
SEPT7	HGNC:1717	SEPTIN7	septin 7	CDC3,SEPT7A,CDC10,SEPT7	GO:0099173	postsynapse organization (GO:0099173)	BP	1621
STX1B	HGNC:18539	STX1B	syntaxin 1B	STX1B1,STX1B2	GO:0031629	synaptic vesicle fusion to presynaptic active zone membrane (GO:0031629)	BP	1623
ARHGDIA	HGNC:678	ARHGDIA	Rho GDP dissociation inhibitor alpha	RHOGDI,GDIA1	GO:0098693	regulation of synaptic vesicle cycle (GO:0098693)	BP	1626
ARHGDIA	HGNC:678	ARHGDIA	Rho GDP dissociation inhibitor alpha	RHOGDI,GDIA1	GO:0045202	synapse (GO:0045202)	CC	1627
DPYSL2	HGNC:3014	DPYSL2	dihydropyrimidinase like 2	DRP-2,DHPRP2,CRMP2,DRP2	SYNGO:transport	transport	BP	1628
APBB1	HGNC:581	APBB1	amyloid beta precursor protein binding family B member 1	FE65,RIR	GO:0050808	synapse organization (GO:0050808)	BP	1629
GDI2	HGNC:4227	GDI2	GDP dissociation inhibitor 2	RABGDIB	GO:0045202	synapse (GO:0045202)	CC	1630
SEPT11	HGNC:25589	SEPTIN11	septin 11	FLJ10849,SEPT11	GO:0050807	regulation of synapse organization (GO:0050807)	BP	1631
DNM1	HGNC:2972	DNM1	dynamin 1	DNM	GO:0048488	synaptic vesicle endocytosis (GO:0048488)	BP	1632
RPL8	HGNC:10368	RPL8	ribosomal protein L8	L8	GO:0045202	synapse (GO:0045202)	CC	1634
RPS13	HGNC:10386	RPS13	ribosomal protein S13	S13	GO:0045202	synapse (GO:0045202)	CC	1636
RPS13	HGNC:10386	RPS13	ribosomal protein S13	S13	GO:0045202	synapse (GO:0045202)	CC	1637
RPS23	HGNC:10410	RPS23	ribosomal protein S23	S23,US12	GO:0045202	synapse (GO:0045202)	CC	1640
SLC3A2	HGNC:11026	SLC3A2	solute carrier family 3 member 2	4T2HC,4F2,NACAE,CD98,CD98HC,4F2HC,MDU1	GO:0045202	synapse (GO:0045202)	CC	1649
AKR1A1	HGNC:380	AKR1A1	aldo-keto reductase family 1 member A1	ALR,DD3	GO:0045202	synapse (GO:0045202)	CC	1651
INA	HGNC:6057	INA	internexin neuronal intermediate filament protein alpha	NF-66,NEF5	GO:0098794	postsynapse (GO:0098794)	CC	1652
CLU	HGNC:2095	CLU	clusterin	SGP-2,SP-40,TRPM-2,KUB1,CLU1,CLU2,CLI,APOJ	GO:0045202	synapse (GO:0045202)	CC	1655
SEPT5	HGNC:9164	SEPTIN5	septin 5	HCDCREL-1,H5,PNUTL1,SEPT5	GO:0099148	regulation of synaptic vesicle docking (GO:0099148)	BP	1656
DPYSL3	HGNC:3015	DPYSL3	dihydropyrimidinase like 3	DRP-3,ULIP,CRMP4	GO:0045202	synapse (GO:0045202)	CC	1658
EEF1A2	HGNC:3192	EEF1A2	eukaryotic translation elongation factor 1 alpha 2	EEF1AL,HS1,STNL,STN	GO:0045202	synapse (GO:0045202)	CC	1659
FGA	HGNC:3661	FGA	fibrinogen alpha chain		GO:0045202	synapse (GO:0045202)	CC	1660
FGB	HGNC:3662	FGB	fibrinogen beta chain		GO:0045202	synapse (GO:0045202)	CC	1661
FGG	HGNC:3694	FGG	fibrinogen gamma chain		GO:0045202	synapse (GO:0045202)	CC	1662
PFN1	HGNC:8881	PFN1	profilin 1		GO:0060074	synapse maturation (GO:0060074)	BP	1663
GPC1	HGNC:4449	GPC1	glypican 1	GLYPICAN	GO:0045202	synapse (GO:0045202)	CC	1666
HAPLN1	HGNC:2380	HAPLN1	hyaluronan and proteoglycan link protein 1	CRTL1	GO:0045202	synapse (GO:0045202)	CC	1667
KALRN	HGNC:4814	KALRN	kalirin RhoGEF kinase	DUO,HS.8004,TRAD,DUET,KALIRIN,ARHGEF24,HAPIP	GO:0098793	presynapse (GO:0098793)	CC	1669
GABBR1	HGNC:4070	GABBR1	gamma-aminobutyric acid type B receptor subunit 1	HGB1A,GPRC3A	GO:0099055	integral component of postsynaptic membrane (GO:0099055)	CC	1678
GABBR2	HGNC:4507	GABBR2	gamma-aminobutyric acid type B receptor subunit 2	HG20,GABABR2,GPRC3B,GPR51	GO:0099055	integral component of postsynaptic membrane (GO:0099055)	CC	1679
RPL22	HGNC:10315	RPL22	ribosomal protein L22	EAP,L22	GO:0140236	translation at presynapse (GO:0140236)	BP	1680
RPL22	HGNC:10315	RPL22	ribosomal protein L22	EAP,L22	SYNGO:presyn_ribosome	presynaptic ribosome	CC	1681
PPP1R9A	HGNC:14946	PPP1R9A	protein phosphatase 1 regulatory subunit 9A	NEURABIN-I,KIAA1222,FLJ20068	GO:0050804	modulation of chemical synaptic transmission (GO:0050804)	BP	1682
TUBB	HGNC:20778	TUBB	tubulin beta class I	OK/SW-CL.56,MGC16435,M40,TUBB5	GO:0050807	regulation of synapse organization (GO:0050807)	BP	1685
TUBB2B	HGNC:30829	TUBB2B	tubulin beta 2B class IIb	MGC8685,DKFZP566F223,BA506K6.1	GO:0050804	modulation of chemical synaptic transmission (GO:0050804)	BP	1686
NEFL	HGNC:7739	NEFL	neurofilament light	NFL,CMT1F,CMT2E,NF68,PPP1R110	GO:0099182	presynaptic intermediate filament cytoskeleton (GO:0099182)	CC	1687
NEFL	HGNC:7739	NEFL	neurofilament light	NFL,CMT1F,CMT2E,NF68,PPP1R110	GO:0090128	regulation of synapse maturation (GO:0090128)	BP	1688
VAPA	HGNC:12648	VAPA	VAMP associated protein A	HVAP-33,VAP-A	GO:0099056	integral component of presynaptic membrane (GO:0099056)	CC	1689
AMPH	HGNC:471	AMPH	amphiphysin		GO:0098793	presynapse (GO:0098793)	CC	1692
PICALM	HGNC:15514	PICALM	phosphatidylinositol binding clathrin assembly protein	CALM,CLTH	GO:0098894	extrinsic component of presynaptic endocytic zone membrane (GO:0098894)	CC	1693
DLGAP1	HGNC:2905	DLGAP1	DLG associated protein 1	GKAP,SAPAP1,DAP-1	GO:0099092	postsynaptic density, intracellular component (GO:0099092)	CC	1695
DLGAP1	HGNC:2905	DLGAP1	DLG associated protein 1	GKAP,SAPAP1,DAP-1	GO:0098919	structural constituent of postsynaptic density (GO:0098919)	BP	1696
DLGAP3	HGNC:30368	DLGAP3	DLG associated protein 3	SAPAP3,DAP3	GO:0099572	postsynaptic specialization (GO:0099572)	CC	1697
APOE	HGNC:613	APOE	apolipoprotein E	AD2	GO:0050807	regulation of synapse organization (GO:0050807)	BP	1698
DNM3	HGNC:29125	DNM3	dynamin 3	KIAA0820	GO:0098793	presynapse (GO:0098793)	CC	1699
PACSIN1	HGNC:8570	PACSIN1	protein kinase C and casein kinase substrate in neurons 1	SDPI	GO:0098833	presynaptic endocytic zone (GO:0098833)	CC	1700
SH3GL2	HGNC:10831	SH3GL2	SH3 domain containing GRB2 like 2, endophilin A1	SH3P4,SH3D2A,CNSA2,EEN-B1	GO:0045202	synapse (GO:0045202)	CC	1701
SH3GL1	HGNC:10830	SH3GL1	SH3 domain containing GRB2 like 1, endophilin A2	SH3P8,SH3D2B,CNSA1,EEN,MGC111371	GO:0045202	synapse (GO:0045202)	CC	1702
DNM1	HGNC:2972	DNM1	dynamin 1	DNM	GO:0098835	presynaptic endocytic zone membrane (GO:0098835)	CC	1703
DNM1	HGNC:2972	DNM1	dynamin 1	DNM	GO:0098835	presynaptic endocytic zone membrane (GO:0098835)	CC	1704
SNAP91	HGNC:14986	SNAP91	synaptosome associated protein 91	KIAA0656,AP180,CALM	GO:0098894	extrinsic component of presynaptic endocytic zone membrane (GO:0098894)	CC	1706
ITSN1	HGNC:6183	ITSN1	intersectin 1	SH3P17,MGC134948,MGC134949,SH3D1A,ITSN	GO:0098833	presynaptic endocytic zone (GO:0098833)	CC	1707
PPP1R9A	HGNC:14946	PPP1R9A	protein phosphatase 1 regulatory subunit 9A	NEURABIN-I,KIAA1222,FLJ20068	GO:0098871	postsynaptic actin cytoskeleton (GO:0098871)	CC	1709
PPP1R9A	HGNC:14946	PPP1R9A	protein phosphatase 1 regulatory subunit 9A	NEURABIN-I,KIAA1222,FLJ20068	GO:0098974	postsynaptic actin cytoskeleton organization (GO:0098974)	BP	1710
SPTBN2	HGNC:11276	SPTBN2	spectrin beta, non-erythrocytic 2	SCA5	GO:0099186	structural constituent of postsynapse (GO:0099186)	BP	1713
DLGAP3	HGNC:30368	DLGAP3	DLG associated protein 3	SAPAP3,DAP3	GO:0099563	modification of synaptic structure (GO:0099563)	BP	1714
DLGAP4	HGNC:24476	DLGAP4	DLG associated protein 4	DAP4,KIAA0964,SAPAP4	GO:0099572	postsynaptic specialization (GO:0099572)	CC	1716
SEPT11	HGNC:25589	SEPTIN11	septin 11	FLJ10849,SEPT11	GO:0099629	postsynaptic specialization of symmetric synapse (GO:0099629)	CC	1717
GAP43	HGNC:4140	GAP43	growth associated protein 43	B-50,PP46,GAP-43	GO:0099150	regulation of postsynaptic specialization assembly (GO:0099150)	BP	1720
CAMKV	HGNC:28788	CAMKV	CaM kinase like vesicle associated	MGC8407,VACAMKL	GO:0098794	postsynapse (GO:0098794)	CC	1723
CAMKV	HGNC:28788	CAMKV	CaM kinase like vesicle associated	MGC8407,VACAMKL	GO:0099159	regulation of modification of postsynaptic structure (GO:0099159)	BP	1724
FYN	HGNC:4037	FYN	FYN proto-oncogene, Src family tyrosine kinase	SYN,SLK,MGC45350	GO:0099092	postsynaptic density, intracellular component (GO:0099092)	CC	1739
SLK	HGNC:4037	FYN	FYN proto-oncogene, Src family tyrosine kinase	SYN,SLK,MGC45350	GO:0099092	postsynaptic density, intracellular component (GO:0099092)	CC	1739
FYN	HGNC:4037	FYN	FYN proto-oncogene, Src family tyrosine kinase	SYN,SLK,MGC45350	GO:0050804	modulation of chemical synaptic transmission (GO:0050804)	BP	1741
SLK	HGNC:4037	FYN	FYN proto-oncogene, Src family tyrosine kinase	SYN,SLK,MGC45350	GO:0050804	modulation of chemical synaptic transmission (GO:0050804)	BP	1741
ARHGEF2	HGNC:682	ARHGEF2	Rho/Rac guanine nucleotide exchange factor 2	LFP40,GEF-H1,KIAA0651,P40,LFC,GEFH1	GO:0099092	postsynaptic density, intracellular component (GO:0099092)	CC	1747
LGI1	HGNC:6572	LGI1	leucine rich glioma inactivated 1	IB1099,ETL1,EPITEMPIN,EPT	GO:0099645	neurotransmitter receptor localization to postsynaptic specialization membrane (GO:0099645)	BP	1748
MAGI2	HGNC:18957	MAGI2	membrane associated guanylate kinase, WW and PDZ domain containing 2	AIP1,ARIP1,KIAA0705,ACVRIP1,MAGI-2	GO:0098879	structural constituent of postsynaptic specialization (GO:0098879)	BP	1749
MAGI2	HGNC:18957	MAGI2	membrane associated guanylate kinase, WW and PDZ domain containing 2	AIP1,ARIP1,KIAA0705,ACVRIP1,MAGI-2	GO:0098696	regulation of neurotransmitter receptor localization to postsynaptic specialization membrane (GO:0098696)	BP	1750
DGKQ	HGNC:2856	DGKQ	diacylglycerol kinase theta	DAGK,DAGK7,DAGK4	GO:0098793	presynapse (GO:0098793)	CC	1751
DGKQ	HGNC:2856	DGKQ	diacylglycerol kinase theta	DAGK,DAGK7,DAGK4	GO:0098794	postsynapse (GO:0098794)	CC	1752
CADM1	HGNC:5951	CADM1	cell adhesion molecule 1	NECL2,ST17,BL2,SYNCAM,IGSF4A,NECL-2,SYNCAM1,RA175,TSLC1,IGSF4	GO:0007416	synapse assembly (GO:0007416)	BP	1753
DGKQ	HGNC:2856	DGKQ	diacylglycerol kinase theta	DAGK,DAGK7,DAGK4	GO:1900242	regulation of synaptic vesicle endocytosis (GO:1900242)	BP	1754
HSPA8	HGNC:5241	HSPA8	heat shock protein family A (Hsp70) member 8	HSC71,HSC70,HSP73,HSPA10	GO:0098793	presynapse (GO:0098793)	CC	1761
EHD1	HGNC:3242	EHD1	EH domain containing 1	H-PAST,HPAST1,FLJ42622,FLJ44618,PAST1	GO:0098793	presynapse (GO:0098793)	CC	1762
NPTX1	HGNC:7952	NPTX1	neuronal pentraxin 1		GO:0098962	regulation of postsynaptic neurotransmitter receptor activity (GO:0098962)	BP	1768
NRXN3	HGNC:8010	NRXN3	neurexin 3	KIAA0743,C14ORF60	GO:0099171	presynaptic modulation of chemical synaptic transmission (GO:0099171)	BP	1770
FARP1	HGNC:3591	FARP1	FERM, ARH/RhoGEF and pleckstrin domain protein 1	CDEP,PLEKHC2,MGC87400,PPP1R75	GO:0098890	extrinsic component of postsynaptic membrane (GO:0098890)	CC	1771
FARP1	HGNC:3591	FARP1	FERM, ARH/RhoGEF and pleckstrin domain protein 1	CDEP,PLEKHC2,MGC87400,PPP1R75	GO:1905606	regulation of presynapse assembly (GO:1905606)	BP	1772
FARP1	HGNC:3591	FARP1	FERM, ARH/RhoGEF and pleckstrin domain protein 1	CDEP,PLEKHC2,MGC87400,PPP1R75	GO:0098974	postsynaptic actin cytoskeleton organization (GO:0098974)	BP	1773
CDH2	HGNC:1759	CDH2	cadherin 2	CDHN,CD325,NCAD	GO:0099056	integral component of presynaptic membrane (GO:0099056)	CC	1774
CTNNA2	HGNC:2510	CTNNA2	catenin alpha 2	CAP-R,CT114	GO:0098890	extrinsic component of postsynaptic membrane (GO:0098890)	CC	1775
CTNNA2	HGNC:2510	CTNNA2	catenin alpha 2	CAP-R,CT114	GO:0098888	extrinsic component of presynaptic membrane (GO:0098888)	CC	1776
CTNNB1	HGNC:2514	CTNNB1	catenin beta 1	BETA-CATENIN,ARMADILLO,CTNNB	GO:0042734	presynaptic membrane (GO:0042734)	CC	1777
CTNNB1	HGNC:2514	CTNNB1	catenin beta 1	BETA-CATENIN,ARMADILLO,CTNNB	GO:0045211	postsynaptic membrane (GO:0045211)	CC	1778
SRC	HGNC:11283	SRC	SRC proto-oncogene, non-receptor tyrosine kinase	ASV,C-SRC,SRC1	GO:0099091	postsynaptic specialization, intracellular component (GO:0099091)	CC	1779
DLGAP2	HGNC:2906	DLGAP2	DLG associated protein 2	DAP-2,ERICH1-AS1,C8ORF68	GO:0098962	regulation of postsynaptic neurotransmitter receptor activity (GO:0098962)	BP	1780
GIT1	HGNC:4272	GIT1	GIT ArfGAP 1		GO:0098794	postsynapse (GO:0098794)	CC	1781
GIT1	HGNC:4272	GIT1	GIT ArfGAP 1		GO:0098879	structural constituent of postsynaptic specialization (GO:0098879)	BP	1782
GIT1	HGNC:4272	GIT1	GIT ArfGAP 1		GO:2000300	regulation of synaptic vesicle exocytosis (GO:2000300)	BP	1783
SRC	HGNC:11283	SRC	SRC proto-oncogene, non-receptor tyrosine kinase	ASV,C-SRC,SRC1	GO:0098962	regulation of postsynaptic neurotransmitter receptor activity (GO:0098962)	BP	1784
HPCA	HGNC:5144	HPCA	hippocalcin	DYT2	GO:0099149	regulation of postsynaptic neurotransmitter receptor endocytosis (GO:0099149)	BP	1785
HPCA	HGNC:5144	HPCA	hippocalcin	DYT2	GO:0098794	postsynapse (GO:0098794)	CC	1786
GSK3B	HGNC:4617	GSK3B	glycogen synthase kinase 3 beta		GO:0014069	postsynaptic density (GO:0014069)	CC	1787
ROCK2	HGNC:10252	ROCK2	Rho associated coiled-coil containing protein kinase 2		GO:0098974	postsynaptic actin cytoskeleton organization (GO:0098974)	BP	1788
GSK3B	HGNC:4617	GSK3B	glycogen synthase kinase 3 beta		GO:0099159	regulation of modification of postsynaptic structure (GO:0099159)	BP	1789
PFN1	HGNC:8881	PFN1	profilin 1		GO:0098885	modification of postsynaptic actin cytoskeleton (GO:0098885)	BP	1790
PFN2	HGNC:8882	PFN2	profilin 2		GO:0098885	modification of postsynaptic actin cytoskeleton (GO:0098885)	BP	1791
MYO6	HGNC:7605	MYO6	myosin VI	KIAA0389,DFNA22,DFNB37	GO:0099171	presynaptic modulation of chemical synaptic transmission (GO:0099171)	BP	1792
DNM1L	HGNC:2973	DNM1L	dynamin 1 like	DRP1,DVLP,HDYNIV,DYMPLE,VPS1	GO:0098835	presynaptic endocytic zone membrane (GO:0098835)	CC	1795
DNM1L	HGNC:2973	DNM1L	dynamin 1 like	DRP1,DVLP,HDYNIV,DYMPLE,VPS1	GO:0030672	synaptic vesicle membrane (GO:0030672)	CC	1796
DNM1L	HGNC:2973	DNM1L	dynamin 1 like	DRP1,DVLP,HDYNIV,DYMPLE,VPS1	GO:0048488	synaptic vesicle endocytosis (GO:0048488)	BP	1797
GSK3B	HGNC:4617	GSK3B	glycogen synthase kinase 3 beta		GO:0099171	presynaptic modulation of chemical synaptic transmission (GO:0099171)	BP	1798
MYO6	HGNC:7605	MYO6	myosin VI	KIAA0389,DFNA22,DFNB37	GO:0098871	postsynaptic actin cytoskeleton (GO:0098871)	CC	1799
MYO6	HGNC:7605	MYO6	myosin VI	KIAA0389,DFNA22,DFNB37	GO:0098884	postsynaptic neurotransmitter receptor endocytosis (GO:0098884)	BP	1800
MYO5B	HGNC:7603	MYO5B	myosin VB	KIAA1119	GO:0098944	postsynaptic recycling endosome membrane (GO:0098944)	CC	1804
MYO5B	HGNC:7603	MYO5B	myosin VB	KIAA1119	GO:0099090	synaptic vesicle recycling via endosome (GO:0036466)	BP	1805
MYO5B	HGNC:7603	MYO5B	myosin VB	KIAA1119	GO:0099159	regulation of modification of postsynaptic structure (GO:0099159)	BP	1806
MYO5B	HGNC:7603	MYO5B	myosin VB	KIAA1119	GO:0050804	modulation of chemical synaptic transmission (GO:0050804)	BP	1807
MYO5B	HGNC:7603	MYO5B	myosin VB	KIAA1119	GO:0099639	neurotransmitter receptor transport, endosome to plasma membrane (GO:0099639)	BP	1808
TNIK	HGNC:30765	TNIK	TRAF2 and NCK interacting kinase	KIAA0551	GO:0099092	postsynaptic density, intracellular component (GO:0099092)	CC	1809
DYNLL2	HGNC:24596	DYNLL2	dynein light chain LC8-type 2	MGC17810,DLC2,DNCL1B,RSPH22	GO:0098794	postsynapse (GO:0098794)	CC	1810
ACTN2	HGNC:164	ACTN2	actinin alpha 2		GO:0098839	postsynaptic density membrane (GO:0098839)	CC	1811
ACTN2	HGNC:164	ACTN2	actinin alpha 2		GO:0099092	postsynaptic density, intracellular component (GO:0099092)	CC	1812
TNIK	HGNC:30765	TNIK	TRAF2 and NCK interacting kinase	KIAA0551	GO:0098696	regulation of neurotransmitter receptor localization to postsynaptic specialization membrane (GO:0098696)	BP	1813
SIPA1L1	HGNC:20284	SIPA1L1	signal induced proliferation associated 1 like 1	KIAA0440,E6TP1,SPAR1	GO:0098794	postsynapse (GO:0098794)	CC	1814
SIPA1L1	HGNC:20284	SIPA1L1	signal induced proliferation associated 1 like 1	KIAA0440,E6TP1,SPAR1	GO:0098974	postsynaptic actin cytoskeleton organization (GO:0098974)	BP	1815
CLTB	HGNC:2091	CLTB	clathrin light chain B	LCB	GO:0098835	presynaptic endocytic zone membrane (GO:0098835)	CC	1817
CLTA	HGNC:2090	CLTA	clathrin light chain A	LCA	GO:0098835	presynaptic endocytic zone membrane (GO:0098835)	CC	1818
SLC1A2	HGNC:10940	SLC1A2	solute carrier family 1 member 2	GLT-1,EAAT2	GO:0099056	integral component of presynaptic membrane (GO:0099056)	CC	1819
SLC1A2	HGNC:10940	SLC1A2	solute carrier family 1 member 2	GLT-1,EAAT2	GO:0098810	neurotransmitter reuptake (GO:0098810)	BP	1820
AP1G1	HGNC:555	AP1G1	adaptor related protein complex 1 subunit gamma 1	CLAPG1,ADTG	GO:0048488	synaptic vesicle endocytosis (GO:0048488)	BP	1821
PTPRD	HGNC:9668	PTPRD	protein tyrosine phosphatase receptor type D	PTPD,HPTP	GO:0099545	trans-synaptic signaling by trans-synaptic complex (GO:0099545)	BP	1825
PTPRD	HGNC:9668	PTPRD	protein tyrosine phosphatase receptor type D	PTPD,HPTP	GO:0099054	presynapse assembly (GO:0099054)	BP	1826
PTPRD	HGNC:9668	PTPRD	protein tyrosine phosphatase receptor type D	PTPD,HPTP	GO:0099151	regulation of postsynaptic density assembly (GO:0099151)	BP	1829
HNRNPU	HGNC:5048	HNRNPU	heterogeneous nuclear ribonucleoprotein U	SAF-A,FLJ37978,FLJ30202,HNRPU,HNRNPU-AS1,C1ORF199,NCRNA00201	GO:0098963	dendritic transport of messenger ribonucleoprotein complex (GO:0098963)	BP	1834
NPTXR	HGNC:7954	NPTXR	neuronal pentraxin receptor		GO:0098962	regulation of postsynaptic neurotransmitter receptor activity (GO:0098962)	BP	1836
ADAM22	HGNC:201	ADAM22	ADAM metallopeptidase domain 22	MDC2	GO:0099061	integral component of postsynaptic density membrane (GO:0099061)	CC	1840
SIPA1L1	HGNC:20284	SIPA1L1	signal induced proliferation associated 1 like 1	KIAA0440,E6TP1,SPAR1	GO:0099151	regulation of postsynaptic density assembly (GO:0099151)	BP	1841
NTRK3	HGNC:8033	NTRK3	neurotrophic receptor tyrosine kinase 3	TRKC	GO:0099055	integral component of postsynaptic membrane (GO:0099055)	CC	1842
PTPRS	HGNC:9681	PTPRS	protein tyrosine phosphatase receptor type S		GO:0099054	presynapse assembly (GO:0099054)	BP	1843
NTRK3	HGNC:8033	NTRK3	neurotrophic receptor tyrosine kinase 3	TRKC	GO:0097107	postsynaptic density assembly (GO:0097107)	BP	1844
NTRK3	HGNC:8033	NTRK3	neurotrophic receptor tyrosine kinase 3	TRKC	GO:1905606	regulation of presynapse assembly (GO:1905606)	BP	1845
PTPRS	HGNC:9681	PTPRS	protein tyrosine phosphatase receptor type S		GO:0099151	regulation of postsynaptic density assembly (GO:0099151)	BP	1846
TNIK	HGNC:30765	TNIK	TRAF2 and NCK interacting kinase	KIAA0551	GO:0098793	presynapse (GO:0098793)	CC	1847
EIF3A	HGNC:3271	EIF3A	eukaryotic translation initiation factor 3 subunit A	EIF3-THETA,EIF3-P170,KIAA0139,TIF32,EIF3,EIF3S10	GO:0014069	postsynaptic density (GO:0014069)	CC	1848
EIF4G2	HGNC:3297	EIF4G2	eukaryotic translation initiation factor 4 gamma 2	DAP5,NAT1,P97	GO:0014069	postsynaptic density (GO:0014069)	CC	1849
RPL18A	HGNC:10311	RPL18A	ribosomal protein L18a	L18A	GO:0014069	postsynaptic density (GO:0014069)	CC	1850
RPL30	HGNC:10333	RPL30	ribosomal protein L30	L30	GO:0014069	postsynaptic density (GO:0014069)	CC	1851
TSC1	HGNC:12362	TSC1	TSC complex subunit 1	KIAA0243,LAM,HAMARTIN,TSC	GO:0014069	postsynaptic density (GO:0014069)	CC	1853
GUCY1B3	HGNC:4687	GUCY1B1	guanylate cyclase 1 soluble subunit beta 1	GC-SB3,GC-S-BETA-1,GUC1B3,GUCY1B3	GO:0098831	presynaptic active zone cytoplasmic component (GO:0098831)	CC	1855
RPL8	HGNC:10368	RPL8	ribosomal protein L8	L8	GO:0014069	postsynaptic density (GO:0014069)	CC	1856
RPLP0	HGNC:10371	RPLP0	ribosomal protein lateral stalk subunit P0	PRLP0,P0,L10E,RPP0,LP0	GO:0014069	postsynaptic density (GO:0014069)	CC	1857
RPL12	HGNC:10302	RPL12	ribosomal protein L12	L12	GO:0014069	postsynaptic density (GO:0014069)	CC	1858
RPL14	HGNC:10305	RPL14	ribosomal protein L14	L14,HRL14,RL14,CTG-B33	GO:0014069	postsynaptic density (GO:0014069)	CC	1859
RPL38	HGNC:10349	RPL38	ribosomal protein L38	L38	GO:0014069	postsynaptic density (GO:0014069)	CC	1860
RPL7	HGNC:10363	RPL7	ribosomal protein L7	HUML7-1,L7	GO:0014069	postsynaptic density (GO:0014069)	CC	1861
RPS13	HGNC:10386	RPS13	ribosomal protein S13	S13	GO:0014069	postsynaptic density (GO:0014069)	CC	1862
RPS27	HGNC:10416	RPS27	ribosomal protein S27	MPS-1,MPS1,S27	GO:0014069	postsynaptic density (GO:0014069)	CC	1863
RPS3	HGNC:10420	RPS3	ribosomal protein S3	FLJ26283,FLJ27450,MGC87870,S3	GO:0014069	postsynaptic density (GO:0014069)	CC	1864
RPS25	HGNC:10413	RPS25	ribosomal protein S25	S25	GO:0014069	postsynaptic density (GO:0014069)	CC	1865
RPS19	HGNC:10402	RPS19	ribosomal protein S19	S19,ES19,DBA,LOH19CR1	GO:0014069	postsynaptic density (GO:0014069)	CC	1866
RPS18	HGNC:10401	RPS18	ribosomal protein S18	KE3,KE-3,HKE3,S18,D6S218E	GO:0014069	postsynaptic density (GO:0014069)	CC	1867
RPS14	HGNC:10387	RPS14	ribosomal protein S14	EMTB,S14	GO:0014069	postsynaptic density (GO:0014069)	CC	1868
MTOR	HGNC:3942	MTOR	mechanistic target of rapamycin kinase	RAFT1,RAPT1,FLJ44809,FRAP,FRAP2,FRAP1	GO:0099547	regulation of translation at synapse, modulating synaptic transmission (GO:0099547)	BP	1869
PCBP2	HGNC:8648	PCBP2	poly(rC) binding protein 2	HNRPE2,HNRNP-E2,HNRNPE2	GO:0014069	postsynaptic density (GO:0014069)	CC	1870
RPL4	HGNC:10353	RPL4	ribosomal protein L4	L4	GO:0014069	postsynaptic density (GO:0014069)	CC	1871
RPL23	HGNC:10316	RPL23	ribosomal protein L23	RPL17,L23	GO:0014069	postsynaptic density (GO:0014069)	CC	1872
RPL10A	HGNC:10299	RPL10A	ribosomal protein L10a	CSA-19,L10A,NEDD6	GO:0014069	postsynaptic density (GO:0014069)	CC	1873
RPL30	HGNC:10333	RPL30	ribosomal protein L30	L30	GO:0014069	postsynaptic density (GO:0014069)	CC	1874
RPL18A	HGNC:10311	RPL18A	ribosomal protein L18a	L18A	GO:0014069	postsynaptic density (GO:0014069)	CC	1875
RPLP0	HGNC:10371	RPLP0	ribosomal protein lateral stalk subunit P0	PRLP0,P0,L10E,RPP0,LP0	GO:0014069	postsynaptic density (GO:0014069)	CC	1876
PCBP1	HGNC:8647	PCBP1	poly(rC) binding protein 1	HNRPE1,HNRNP-E1,HNRPX,HNRNP-X	GO:0014069	postsynaptic density (GO:0014069)	CC	1877
PURA	HGNC:9701	PURA	purine rich element binding protein A	PURALPHA,PUR1,PUR-ALPHA	GO:0014069	postsynaptic density (GO:0014069)	CC	1878
HNRNPH2	HGNC:5042	HNRNPH2	heterogeneous nuclear ribonucleoprotein H2	HNRNPH',FTP3,HNRPH',HNRPH2	GO:0014069	postsynaptic density (GO:0014069)	CC	1879
HNRNPH1	HGNC:5041	HNRNPH1	heterogeneous nuclear ribonucleoprotein H1	HNRNPH,HNRPH1	GO:0014069	postsynaptic density (GO:0014069)	CC	1880
HNRNPA3	HGNC:24941	HNRNPA3	heterogeneous nuclear ribonucleoprotein A3	HNRPA3	GO:0014069	postsynaptic density (GO:0014069)	CC	1881
RPL6	HGNC:10362	RPL6	ribosomal protein L6	TAXREB107,L6,TXREB1	GO:0014069	postsynaptic density (GO:0014069)	CC	1882
IGSF9B	HGNC:32326	IGSF9B	immunoglobulin superfamily member 9B	KIAA1030,LINC00947,LOC283174,MIR4697HG	GO:0099560	synapse adhesion between pre- and post-synapse (GO:0099560)	BP	1886
MAGI2	HGNC:18957	MAGI2	membrane associated guanylate kinase, WW and PDZ domain containing 2	AIP1,ARIP1,KIAA0705,ACVRIP1,MAGI-2	GO:0098919	structural constituent of postsynaptic density (GO:0098919)	BP	1887
NRCAM	HGNC:7994	NRCAM	neuronal cell adhesion molecule	KIAA0343,BRAVO	GO:0099055	integral component of postsynaptic membrane (GO:0099055)	CC	1888
GSK3B	HGNC:4617	GSK3B	glycogen synthase kinase 3 beta		GO:0098696	regulation of neurotransmitter receptor localization to postsynaptic specialization membrane (GO:0098696)	BP	1891
PPP2CA	HGNC:9299	PPP2CA	protein phosphatase 2 catalytic subunit alpha	PP2CALPHA,PP2AC	GO:0045202	synapse (GO:0045202)	CC	1892
PAK1	HGNC:8590	PAK1	p21 (RAC1) activated kinase 1		GO:0090128	regulation of synapse maturation (GO:0090128)	BP	1893
PAK2	HGNC:8591	PAK2	p21 (RAC1) activated kinase 2	PAK65,PAKGAMMA	GO:0090128	regulation of synapse maturation (GO:0090128)	BP	1893
PAK3	HGNC:8592	PAK3	p21 (RAC1) activated kinase 3	HPAK3,BPAK,MRX30,MRX47	GO:0090128	regulation of synapse maturation (GO:0090128)	BP	1893
RHEB	HGNC:10011	RHEB	Ras homolog, mTORC1 binding	RHEB2	GO:0014069	postsynaptic density (GO:0014069)	CC	1895
RHEB	HGNC:10011	RHEB	Ras homolog, mTORC1 binding	RHEB2	GO:0099175	regulation of postsynapse organization (GO:0099175)	BP	1896
PABPC1	HGNC:8554	PABPC1	poly(A) binding protein cytoplasmic 1	PABP1,PABPL1,PAB1,PABPC2	GO:0045202	synapse (GO:0045202)	CC	1900
RTN4	HGNC:14085	RTN4	reticulon 4	NSP-CL,KIAA0886,NOGO,ASY	GO:0099061	integral component of postsynaptic density membrane (GO:0099061)	CC	1902
SLC6A1	HGNC:11042	SLC6A1	solute carrier family 6 member 1	GAT1,GABATR,GABATHG	GO:0099056	integral component of presynaptic membrane (GO:0099056)	CC	1903
YES1	HGNC:12841	YES1	YES proto-oncogene 1, Src family tyrosine kinase	YES,C-YES,HST441	GO:0099091	postsynaptic specialization, intracellular component (GO:0099091)	CC	1908
SLC6A11	HGNC:11044	SLC6A11	solute carrier family 6 member 11	GAT3	GO:0099056	integral component of presynaptic membrane (GO:0099056)	CC	1911
SLC6A1	HGNC:11042	SLC6A1	solute carrier family 6 member 1	GAT1,GABATR,GABATHG	GO:0098810	neurotransmitter reuptake (GO:0098810)	BP	1912
GABBR2	HGNC:4507	GABBR2	gamma-aminobutyric acid type B receptor subunit 2	HG20,GABABR2,GPRC3B,GPR51	GO:0099056	integral component of presynaptic membrane (GO:0099056)	CC	1914
BCAN	HGNC:23059	BCAN	brevican	BEHAB,MGC13038,CSPG7	GO:0060074	synapse maturation (GO:0060074)	BP	1915
EIF4E	HGNC:3287	EIF4E	eukaryotic translation initiation factor 4E	EIF4E1,EIF4EL1,EIF4F	GO:0099524	postsynaptic cytosol (GO:0099524)	CC	1916
MTOR	HGNC:3942	MTOR	mechanistic target of rapamycin kinase	RAFT1,RAPT1,FLJ44809,FRAP,FRAP2,FRAP1	GO:0099524	postsynaptic cytosol (GO:0099524)	CC	1917
HNRNPK	HGNC:5044	HNRNPK	heterogeneous nuclear ribonucleoprotein K	CSBP,TUNP,HNRPK	GO:0099175	regulation of postsynapse organization (GO:0099175)	BP	1918
MAGI2	HGNC:18957	MAGI2	membrane associated guanylate kinase, WW and PDZ domain containing 2	AIP1,ARIP1,KIAA0705,ACVRIP1,MAGI-2	GO:0099179	regulation of synaptic membrane adhesion (GO:0099179)	BP	1922
ADAM10	HGNC:188	ADAM10	ADAM metallopeptidase domain 10	KUZ,MADM,HST18717,CD156C	GO:0098696	regulation of neurotransmitter receptor localization to postsynaptic specialization membrane (GO:0098696)	BP	1923
DBN1	HGNC:2695	DBN1	drebrin 1	D0S117E	GO:0098974	postsynaptic actin cytoskeleton organization (GO:0098974)	BP	1924
DBN1	HGNC:2695	DBN1	drebrin 1	D0S117E	GO:0045211	postsynaptic membrane (GO:0045211)	CC	1926
ABHD6	HGNC:21398	ABHD6	abhydrolase domain containing 6, acylglycerol lipase		GO:0099055	integral component of postsynaptic membrane (GO:0099055)	CC	1929
NRXN1	HGNC:8008	NRXN1	neurexin 1	KIAA0578,HS.22998	GO:0099054	presynapse assembly (GO:0099054)	BP	1934
NRXN1	HGNC:8008	NRXN1	neurexin 1	KIAA0578,HS.22998	GO:0099151	regulation of postsynaptic density assembly (GO:0099151)	BP	1935
GABRB1	HGNC:4081	GABRB1	gamma-aminobutyric acid type A receptor subunit beta1		GO:0150047	G protein-coupled neurotransmitter receptor activity involved in regulation of presynaptic membrane potential (GO:0150047)	BP	1941
ABI1	HGNC:11320	ABI1	abl interactor 1	E3B1,ABI-1,SSH3BP1	GO:0097091	synaptic vesicle clustering (GO:0097091)	BP	1942
ABI2	HGNC:24011	ABI2	abl interactor 2	ABI-2,AIP-1,ABI2B,ABLBP3,ARGBPIA,SSH3BP2	GO:0097091	synaptic vesicle clustering (GO:0097091)	BP	1942
GRM3	HGNC:4595	GRM3	glutamate metabotropic receptor 3	GPRC1C,MGLU3,MGLUR3	GO:0099056	integral component of presynaptic membrane (GO:0099056)	CC	1943
GIT1	HGNC:4272	GIT1	GIT ArfGAP 1		GO:0099645	neurotransmitter receptor localization to postsynaptic specialization membrane (GO:0099645)	BP	1949
PRRT2	HGNC:30500	PRRT2	proline rich transmembrane protein 2	FLJ25513,DKFZP547J199,IFITMD1,FICCA,DSPB3,PKC,EKD1,ICCA,DYT10	GO:0099056	integral component of presynaptic membrane (GO:0099056)	CC	1953
SHANK2	HGNC:14295	SHANK2	SH3 and multiple ankyrin repeat domains 2	CTTNBP1,PROSAP1,SHANK,SPANK-3,CORTBP1	GO:0098919	structural constituent of postsynaptic density (GO:0098919)	BP	1958
SHANK3	HGNC:14294	SHANK3	SH3 and multiple ankyrin repeat domains 3	SPANK-2,PROSAP2,KIAA1650,PSAP2	GO:0098919	structural constituent of postsynaptic density (GO:0098919)	BP	1961
SHANK2	HGNC:14295	SHANK2	SH3 and multiple ankyrin repeat domains 2	CTTNBP1,PROSAP1,SHANK,SPANK-3,CORTBP1	GO:0099175	regulation of postsynapse organization (GO:0099175)	BP	1962
SHANK3	HGNC:14294	SHANK3	SH3 and multiple ankyrin repeat domains 3	SPANK-2,PROSAP2,KIAA1650,PSAP2	GO:0099175	regulation of postsynapse organization (GO:0099175)	BP	1963
DBN1	HGNC:2695	DBN1	drebrin 1	D0S117E	GO:0014069	postsynaptic density (GO:0014069)	CC	1964
DBN1	HGNC:2695	DBN1	drebrin 1	D0S117E	GO:0045211	postsynaptic membrane (GO:0045211)	CC	1965
SPARCL1	HGNC:11220	SPARCL1	SPARC like 1	MAST9	GO:0050807	regulation of synapse organization (GO:0050807)	BP	1966
RTN4R	HGNC:18601	RTN4R	reticulon 4 receptor	NOGOR	GO:0098793	presynapse (GO:0098793)	CC	1968
GRIN1	HGNC:4584	GRIN1	glutamate ionotropic receptor NMDA type subunit 1	GLUN1,NMDAR1	GO:1904315	transmitter-gated ion channel activity involved in regulation of postsynaptic membrane potential (GO:1904315)	BP	1969
GRIN2B	HGNC:4586	GRIN2B	glutamate ionotropic receptor NMDA type subunit 2B	GLUN2B,NMDAR2B	GO:1904315	transmitter-gated ion channel activity involved in regulation of postsynaptic membrane potential (GO:1904315)	BP	1971
PPP2R1A	HGNC:9302	PPP2R1A	protein phosphatase 2 scaffold subunit Aalpha	PR65A,PP2A-AALPHA,PP2AA	GO:0045202	synapse (GO:0045202)	CC	1973
AMPH	HGNC:471	AMPH	amphiphysin		GO:0098833	presynaptic endocytic zone (GO:0098833)	CC	2001
SH3GL2	HGNC:10831	SH3GL2	SH3 domain containing GRB2 like 2, endophilin A1	SH3P4,SH3D2A,CNSA2,EEN-B1	GO:0099523	presynaptic cytosol (GO:0099523)	CC	2002
PICALM	HGNC:15514	PICALM	phosphatidylinositol binding clathrin assembly protein	CALM,CLTH	GO:0098794	postsynapse (GO:0098794)	CC	2003
SNAP91	HGNC:14986	SNAP91	synaptosome associated protein 91	KIAA0656,AP180,CALM	GO:0045211	postsynaptic membrane (GO:0045211)	CC	2004
GRIA1	HGNC:4571	GRIA1	glutamate ionotropic receptor AMPA type subunit 1	GLUA1,GLURA,GLUR1	GO:1904315	transmitter-gated ion channel activity involved in regulation of postsynaptic membrane potential (GO:1904315)	BP	2030
GRIA2	HGNC:4572	GRIA2	glutamate ionotropic receptor AMPA type subunit 2	GLUA2,GLURB,GLUR2	GO:1904315	transmitter-gated ion channel activity involved in regulation of postsynaptic membrane potential (GO:1904315)	BP	2032
CACNG2	HGNC:1406	CACNG2	calcium voltage-gated channel auxiliary subunit gamma 2	STARGAZIN,MGC138502,MGC138504	GO:0099061	integral component of postsynaptic density membrane (GO:0099061)	CC	2045
CACNG8	HGNC:13628	CACNG8	calcium voltage-gated channel auxiliary subunit gamma 8		GO:0099061	integral component of postsynaptic density membrane (GO:0099061)	CC	2047
DLG1	HGNC:2900	DLG1	discs large MAGUK scaffold protein 1	SAP97,SAP-97,HDLG,DLGH1,DJ1061C18.1.1	GO:0099092	postsynaptic density, intracellular component (GO:0099092)	CC	2049
DLG2	HGNC:2901	DLG2	discs large MAGUK scaffold protein 2	PSD-93,PSD93,CHAPSYN-110,PPP1R58	GO:0099031	anchored component of postsynaptic density membrane (GO:0099031)	CC	2050
DLG4	HGNC:2903	DLG4	discs large MAGUK scaffold protein 4	PSD-95,PSD95,SAP90,SAP-90	GO:0099031	anchored component of postsynaptic density membrane (GO:0099031)	CC	2051
DLG3	HGNC:2902	DLG3	discs large MAGUK scaffold protein 3	NE-DLG,SAP102,SAP-102,NEDLG,KIAA1232,MRX90,PPP1R82	GO:0099092	postsynaptic density, intracellular component (GO:0099092)	CC	2052
GLUD1	HGNC:4575	GRID1	glutamate ionotropic receptor delta type subunit 1	GLUD1,KIAA1220	GO:0099061	integral component of postsynaptic density membrane (GO:0099061)	CC	2053
GABRA1	HGNC:4075	GABRA1	gamma-aminobutyric acid type A receptor subunit alpha1	EJM5	GO:1904315	transmitter-gated ion channel activity involved in regulation of postsynaptic membrane potential (GO:1904315)	BP	2054
GABRA3	HGNC:4077	GABRA3	gamma-aminobutyric acid type A receptor subunit alpha3		GO:0099060	integral component of postsynaptic specialization membrane (GO:0099060)	CC	2059
GABRB3	HGNC:4083	GABRB3	gamma-aminobutyric acid type A receptor subunit beta3		GO:1904315	transmitter-gated ion channel activity involved in regulation of postsynaptic membrane potential (GO:1904315)	BP	2060
GABRA1	HGNC:4075	GABRA1	gamma-aminobutyric acid type A receptor subunit alpha1	EJM5	GO:0099060	integral component of postsynaptic specialization membrane (GO:0099060)	CC	2061
GRM5	HGNC:4597	GRM5	glutamate metabotropic receptor 5	MGLUR5,GPRC1E,MGLU5,PPP1R86	GO:0050804	modulation of chemical synaptic transmission (GO:0050804)	BP	2064
FRRS1L	HGNC:1362	FRRS1L	ferric chelate reductase 1 like	CG-6,C9ORF4	GO:0099072	regulation of postsynaptic membrane neurotransmitter receptor levels (GO:0099072)	BP	2069
POR	HGNC:17652	PORCN	porcupine O-acyltransferase	MG61,PORC,PPN,POR,DHOF	GO:0099072	regulation of postsynaptic membrane neurotransmitter receptor levels (GO:0099072)	BP	2070
GABRA3	HGNC:4077	GABRA3	gamma-aminobutyric acid type A receptor subunit alpha3		GO:1904315	transmitter-gated ion channel activity involved in regulation of postsynaptic membrane potential (GO:1904315)	BP	2072
GABRA3	HGNC:4077	GABRA3	gamma-aminobutyric acid type A receptor subunit alpha3		GO:0045202	synapse (GO:0045202)	CC	2073
RAP1A	HGNC:9855	RAP1A	RAP1A, member of RAS oncogene family	KREV-1,SMGP21	GO:0098696	regulation of neurotransmitter receptor localization to postsynaptic specialization membrane (GO:0098696)	BP	2074
CAMK2A	HGNC:1460	CAMK2A	calcium/calmodulin dependent protein kinase II alpha	KIAA0968,CAMKIINALPHA,CAMKIIΑ,CAMKA	GO:0098696	regulation of neurotransmitter receptor localization to postsynaptic specialization membrane (GO:0098696)	BP	2075
HRAS	HGNC:5173	HRAS	HRas proto-oncogene, GTPase	HRAS1	GO:0098696	regulation of neurotransmitter receptor localization to postsynaptic specialization membrane (GO:0098696)	BP	2076
AMPH	HGNC:471	AMPH	amphiphysin		GO:0098894	extrinsic component of presynaptic endocytic zone membrane (GO:0098894)	CC	2077
CLTA	HGNC:2090	CLTA	clathrin light chain A	LCA	GO:0030672	synaptic vesicle membrane (GO:0030672)	CC	2078
CLTB	HGNC:2091	CLTB	clathrin light chain B	LCB	GO:0030672	synaptic vesicle membrane (GO:0030672)	CC	2079
GABRA3	HGNC:4077	GABRA3	gamma-aminobutyric acid type A receptor subunit alpha3		GO:1904315	transmitter-gated ion channel activity involved in regulation of postsynaptic membrane potential (GO:1904315)	BP	2082
GABRA5	HGNC:4079	GABRA5	gamma-aminobutyric acid type A receptor subunit alpha5		GO:0099055	integral component of postsynaptic membrane (GO:0099055)	CC	2083
SLC16A7	HGNC:10928	SLC16A7	solute carrier family 16 member 7	MCT2	GO:0099061	integral component of postsynaptic density membrane (GO:0099061)	CC	2086
CDH2	HGNC:1759	CDH2	cadherin 2	CDHN,CD325,NCAD	GO:0050804	modulation of chemical synaptic transmission (GO:0050804)	BP	2097
RAB8A	HGNC:7007	RAB8A	RAB8A, member RAS oncogene family	RAB8,MEL	GO:0098969	neurotransmitter receptor transport to postsynaptic membrane (GO:0098969)	BP	2098
RAB11A	HGNC:9760	RAB11A	RAB11A, member RAS oncogene family	YL8	GO:0098887	neurotransmitter receptor transport, endosome to postsynaptic membrane (GO:0098887)	BP	2099
KALRN	HGNC:4814	KALRN	kalirin RhoGEF kinase	DUO,HS.8004,TRAD,DUET,KALIRIN,ARHGEF24,HAPIP	GO:0098696	regulation of neurotransmitter receptor localization to postsynaptic specialization membrane (GO:0098696)	BP	2101
RAB11A	HGNC:9760	RAB11A	RAB11A, member RAS oncogene family	YL8	GO:0098837	postsynaptic recycling endosome (GO:0098837)	CC	2102
AP1G1	HGNC:555	AP1G1	adaptor related protein complex 1 subunit gamma 1	CLAPG1,ADTG	GO:0016182	synaptic vesicle budding from endosome (GO:0016182)	BP	2104
NTRK2	HGNC:8032	NTRK2	neurotrophic receptor tyrosine kinase 2	TRKB	GO:0099183	trans-synaptic signaling by BDNF, modulating synaptic transmission (GO:0099183)	BP	2108
ARHGAP44	HGNC:29096	ARHGAP44	Rho GTPase activating protein 44	KIAA0672,RICH-2,RICH2	GO:0099010	modification of postsynaptic structure (GO:0099010)	BP	2110
ARHGAP44	HGNC:29096	ARHGAP44	Rho GTPase activating protein 44	KIAA0672,RICH-2,RICH2	GO:0099152	regulation of neurotransmitter receptor transport, endosome to postsynaptic membrane (GO:0099152)	BP	2111
DNAJC6	HGNC:15469	DNAJC6	DnaJ heat shock protein family (Hsp40) member C6	KIAA0473,PARK19	GO:0016191	synaptic vesicle uncoating (GO:0016191)	BP	2115
SYNE1	HGNC:17089	SYNE1	spectrin repeat containing nuclear envelope protein 1	SYNE-1B,KIAA0796,8B,NESPRIN-1,ENAPTIN,MYNE1,CPG2,DJ45H2.2,SCAR8,ARCA1,NESP1,C6ORF98	GO:0099149	regulation of postsynaptic neurotransmitter receptor endocytosis (GO:0099149)	BP	2116
DNAJB1	HGNC:5270	DNAJB1	DnaJ heat shock protein family (Hsp40) member B1	HSP40,SIS1,RSPH16B,HSPF1	GO:0014069	postsynaptic density (GO:0014069)	CC	2118
ARHGAP44	HGNC:29096	ARHGAP44	Rho GTPase activating protein 44	KIAA0672,RICH-2,RICH2	GO:0014069	postsynaptic density (GO:0014069)	CC	2123
ARHGAP44	HGNC:29096	ARHGAP44	Rho GTPase activating protein 44	KIAA0672,RICH-2,RICH2	GO:0048786	presynaptic active zone (GO:0048786)	CC	2124
HIP1	HGNC:4913	HIP1	huntingtin interacting protein 1	ILWEQ	GO:0098793	presynapse (GO:0098793)	CC	2125
HIP1	HGNC:4913	HIP1	huntingtin interacting protein 1	ILWEQ	GO:0045211	postsynaptic membrane (GO:0045211)	CC	2126
PTK2	HGNC:9611	PTK2	protein tyrosine kinase 2	FAK,FADK,FAK1,PPP1R71	GO:0098794	postsynapse (GO:0098794)	CC	2127
PTK2B	HGNC:9612	PTK2B	protein tyrosine kinase 2 beta	CAKB,PYK2,RAFTK,PTK,CADTK,FAK2	GO:0098794	postsynapse (GO:0098794)	CC	2131
LAMA5	HGNC:6485	LAMA5	laminin subunit alpha 5		GO:0043083	synaptic cleft (GO:0043083)	CC	2133
LAMB2	HGNC:6487	LAMB2	laminin subunit beta 2	NPHS5,LAMS	GO:0043083	synaptic cleft (GO:0043083)	CC	2134
NTRK2	HGNC:8032	NTRK2	neurotrophic receptor tyrosine kinase 2	TRKB	GO:0098794	postsynapse (GO:0098794)	CC	2135
MYH10	HGNC:7568	MYH10	myosin heavy chain 10	NMMHCB	GO:1905274	regulation of modification of postsynaptic actin cytoskeleton (GO:1905274)	BP	2140
KIF5A	HGNC:6323	KIF5A	kinesin family member 5A	D12S1889,NKHC,MY050,SPG10	GO:0098971	anterograde dendritic transport of neurotransmitter receptor complex (GO:0098971)	BP	2141
MYO5A	HGNC:7602	MYO5A	myosin VA	MYO5,GS1,MYR12,MYH12	GO:0099089	establishment of endoplasmic reticulum localization to postsynapse (GO:0099089)	BP	2143
RHOA	HGNC:667	RHOA	ras homolog family member A	RHO12,RHOH12,ARH12,ARHA	GO:1905274	regulation of modification of postsynaptic actin cytoskeleton (GO:1905274)	BP	2147
RAC1	HGNC:9801	RAC1	Rac family small GTPase 1	TC-25,P21-RAC1,RAC-1	GO:0098794	postsynapse (GO:0098794)	CC	2150
RAC1	HGNC:9801	RAC1	Rac family small GTPase 1	TC-25,P21-RAC1,RAC-1	GO:0098794	postsynapse (GO:0098794)	CC	2152
ITGB1	HGNC:6153	ITGB1	integrin subunit beta 1	CD29,GPIIA,FNRB,MSK12,MDF2	GO:0099055	integral component of postsynaptic membrane (GO:0099055)	CC	2154
AP2B1	HGNC:563	AP2B1	adaptor related protein complex 2 subunit beta 1	ADTB2,CLAPB1	GO:0098884	postsynaptic neurotransmitter receptor endocytosis (GO:0098884)	BP	2157
AP3D1	HGNC:568	AP3D1	adaptor related protein complex 3 subunit delta 1	ADTD	GO:0098830	presynaptic endosome (GO:0098830)	CC	2158
SNAP23	HGNC:11131	SNAP23	synaptosome associated protein 23	SNAP23A,SNAP23B,HST17016	GO:0098967	exocytic insertion of neurotransmitter receptor to postsynaptic membrane (GO:0098967)	BP	2162
GABRA5	HGNC:4079	GABRA5	gamma-aminobutyric acid type A receptor subunit alpha5		GO:0099060	integral component of postsynaptic specialization membrane (GO:0099060)	CC	2169
GABRB3	HGNC:4083	GABRB3	gamma-aminobutyric acid type A receptor subunit beta3		GO:0099055	integral component of postsynaptic membrane (GO:0099055)	CC	2170
GABRB3	HGNC:4083	GABRB3	gamma-aminobutyric acid type A receptor subunit beta3		GO:0099060	integral component of postsynaptic specialization membrane (GO:0099060)	CC	2171
GABRA1	HGNC:4075	GABRA1	gamma-aminobutyric acid type A receptor subunit alpha1	EJM5	GO:0099060	integral component of postsynaptic specialization membrane (GO:0099060)	CC	2173
GABBR1	HGNC:4070	GABBR1	gamma-aminobutyric acid type B receptor subunit 1	HGB1A,GPRC3A	GO:0099060	integral component of postsynaptic specialization membrane (GO:0099060)	CC	2174
GABBR1	HGNC:4070	GABBR1	gamma-aminobutyric acid type B receptor subunit 1	HGB1A,GPRC3A	GO:0099055	integral component of postsynaptic membrane (GO:0099055)	CC	2175
GABBR1	HGNC:4070	GABBR1	gamma-aminobutyric acid type B receptor subunit 1	HGB1A,GPRC3A	GO:0099059	integral component of presynaptic active zone membrane (GO:0099059)	CC	2176
DMXL2	HGNC:2938	DMXL2	Dmx like 2	RC3,KIAA0856,DFNA71	GO:1901546	regulation of proton loading (GO:1901546)	BP	2178
GABRA5	HGNC:4079	GABRA5	gamma-aminobutyric acid type A receptor subunit alpha5		GO:1904315	transmitter-gated ion channel activity involved in regulation of postsynaptic membrane potential (GO:1904315)	BP	2179
GABRG2	HGNC:4087	GABRG2	gamma-aminobutyric acid type A receptor subunit gamma2		GO:0099060	integral component of postsynaptic specialization membrane (GO:0099060)	CC	2180
PRRT1	HGNC:13943	PRRT1	proline rich transmembrane protein 1	NG5,IFITMD7,DSPD1,C6ORF31	GO:0099055	integral component of postsynaptic membrane (GO:0099055)	CC	2181
OLFM1	HGNC:17187	OLFM1	olfactomedin 1	NOE1,OLFA,AMY,NOELIN	GO:0099243	extrinsic component of synaptic membrane (GO:0099243)	CC	2185
GABRB1	HGNC:4081	GABRB1	gamma-aminobutyric acid type A receptor subunit beta1		GO:1904315	transmitter-gated ion channel activity involved in regulation of postsynaptic membrane potential (GO:1904315)	BP	2189
ABR	HGNC:81	ABR	ABR activator of RhoGEF and GTPase	MDB	GO:0099092	postsynaptic density, intracellular component (GO:0099092)	CC	2191
BCR	HGNC:1014	BCR	BCR activator of RhoGEF and GTPase	D22S662,CML,PHL,ALL,D22S11,BCR1	GO:0099092	postsynaptic density, intracellular component (GO:0099092)	CC	2192
DGKZ	HGNC:2857	DGKZ	diacylglycerol kinase zeta	DAGK5,HDGKZETA,DGK-ZETA,DAGK6	GO:0014069	postsynaptic density (GO:0014069)	CC	2193
DGKI	HGNC:2855	DGKI	diacylglycerol kinase iota	DGK-IOTA	GO:0099147	extrinsic component of postsynaptic density membrane (GO:0099147)	CC	2194
DGKB	HGNC:2850	DGKB	diacylglycerol kinase beta	KIAA0718,DGK,DGK-BETA,DAGK2	GO:0099147	extrinsic component of postsynaptic density membrane (GO:0099147)	CC	2195
PSD	HGNC:9507	PSD	pleckstrin and Sec7 domain containing	KIAA2011,TYL,PSD1,EFA6A,EFA6	GO:0099092	postsynaptic density, intracellular component (GO:0099092)	CC	2196
MYO5A	HGNC:7602	MYO5A	myosin VA	MYO5,GS1,MYR12,MYH12	SYNGO:transport	transport	BP	2197
AP3D1	HGNC:568	AP3D1	adaptor related protein complex 3 subunit delta 1	ADTD	GO:0016182	synaptic vesicle budding from endosome (GO:0016182)	BP	2198
SYNE1	HGNC:17089	SYNE1	spectrin repeat containing nuclear envelope protein 1	SYNE-1B,KIAA0796,8B,NESPRIN-1,ENAPTIN,MYNE1,CPG2,DJ45H2.2,SCAR8,ARCA1,NESP1,C6ORF98	GO:0098843	postsynaptic endocytic zone (GO:0098843)	CC	2200
HSPA8	HGNC:5241	HSPA8	heat shock protein family A (Hsp70) member 8	HSC71,HSC70,HSP73,HSPA10	GO:0014069	postsynaptic density (GO:0014069)	CC	2201
NEFL	HGNC:7739	NEFL	neurofilament light	NFL,CMT1F,CMT2E,NF68,PPP1R110	GO:0099184	structural constituent of postsynaptic intermediate filament cytoskeleton (GO:0099184)	BP	2202
NEFH	HGNC:7737	NEFH	neurofilament heavy	NF-H,NFH	GO:0099184	structural constituent of postsynaptic intermediate filament cytoskeleton (GO:0099184)	BP	2203
LAMC1	HGNC:6492	LAMC1	laminin subunit gamma 1	LAMB2	GO:0043083	synaptic cleft (GO:0043083)	CC	2205
ABHD6	HGNC:21398	ABHD6	abhydrolase domain containing 6, acylglycerol lipase		GO:0099178	regulation of retrograde trans-synaptic signaling by endocanabinoid (GO:0099178)	BP	2207
ITGB1	HGNC:6153	ITGB1	integrin subunit beta 1	CD29,GPIIA,FNRB,MSK12,MDF2	GO:0099699	integral component of synaptic membrane (GO:0099699)	CC	2211
RHOA	HGNC:667	RHOA	ras homolog family member A	RHO12,RHOH12,ARH12,ARHA	GO:0098794	postsynapse (GO:0098794)	CC	2217
LRRC7	HGNC:18531	LRRC7	leucine rich repeat containing 7	KIAA1365,DENSIN-180	GO:0099061	integral component of postsynaptic density membrane (GO:0099061)	CC	2222
NCAM1	HGNC:7656	NCAM1	neural cell adhesion molecule 1	NCAM,CD56	GO:0099056	integral component of presynaptic membrane (GO:0099056)	CC	2224
AP2M1	HGNC:564	AP2M1	adaptor related protein complex 2 subunit mu 1	AP50,MU2,CLAPM1	GO:0098884	postsynaptic neurotransmitter receptor endocytosis (GO:0098884)	BP	2225
AP3D1	HGNC:568	AP3D1	adaptor related protein complex 3 subunit delta 1	ADTD	GO:0098943	neurotransmitter receptor transport, postsynaptic endosome to lysosome (GO:0098943)	BP	2226
RHOA	HGNC:667	RHOA	ras homolog family member A	RHO12,RHOH12,ARH12,ARHA	GO:0098794	postsynapse (GO:0098794)	CC	2228
PVRL1	HGNC:9706	NECTIN1	nectin cell adhesion molecule 1	PRR,PRR1,PVRR1,SK-12,HIGR,CLPED1,CD111,OFC7,HVEC,ED4,PVRL1	GO:0099059	integral component of presynaptic active zone membrane (GO:0099059)	CC	2232
RAB8A	HGNC:7007	RAB8A	RAB8A, member RAS oncogene family	RAB8,MEL	GO:0098887	neurotransmitter receptor transport, endosome to postsynaptic membrane (GO:0098887)	BP	2235
KALRN	HGNC:4814	KALRN	kalirin RhoGEF kinase	DUO,HS.8004,TRAD,DUET,KALIRIN,ARHGEF24,HAPIP	GO:1905274	regulation of modification of postsynaptic actin cytoskeleton (GO:1905274)	BP	2237
KALRN	HGNC:4814	KALRN	kalirin RhoGEF kinase	DUO,HS.8004,TRAD,DUET,KALIRIN,ARHGEF24,HAPIP	GO:0014069	postsynaptic density (GO:0014069)	CC	2238
MYO5A	HGNC:7602	MYO5A	myosin VA	MYO5,GS1,MYR12,MYH12	GO:0099566	regulation of postsynaptic cytosolic calcium levels (GO:0099566)	BP	2244
MYO5A	HGNC:7602	MYO5A	myosin VA	MYO5,GS1,MYR12,MYH12	SYNGO:postsyn_ser	postsynaptic SER	CC	2245
PTPRS	HGNC:9681	PTPRS	protein tyrosine phosphatase receptor type S		GO:0099056	integral component of presynaptic membrane (GO:0099056)	CC	2246
PTPRF	HGNC:9670	PTPRF	protein tyrosine phosphatase receptor type F	LAR	GO:0099061	integral component of postsynaptic density membrane (GO:0099061)	CC	2247
PTPRD	HGNC:9668	PTPRD	protein tyrosine phosphatase receptor type D	PTPD,HPTP	GO:0099056	integral component of presynaptic membrane (GO:0099056)	CC	2248
TANC2	HGNC:30212	TANC2	tetratricopeptide repeat, ankyrin repeat and coiled-coil containing 2	DKFZP564D166,FLJ10215,FLJ11824,KIAA1148,KIAA1636,ROLS,ROLSA	GO:0099092	postsynaptic density, intracellular component (GO:0099092)	CC	2250
GABRB2	HGNC:4082	GABRB2	gamma-aminobutyric acid type A receptor subunit beta2		GO:0099060	integral component of postsynaptic specialization membrane (GO:0099060)	CC	2252
GABRB2	HGNC:4082	GABRB2	gamma-aminobutyric acid type A receptor subunit beta2		GO:1904315	transmitter-gated ion channel activity involved in regulation of postsynaptic membrane potential (GO:1904315)	BP	2253
GABRG2	HGNC:4087	GABRG2	gamma-aminobutyric acid type A receptor subunit gamma2		GO:1904315	transmitter-gated ion channel activity involved in regulation of postsynaptic membrane potential (GO:1904315)	BP	2256
GABRG2	HGNC:4087	GABRG2	gamma-aminobutyric acid type A receptor subunit gamma2		GO:0099060	integral component of postsynaptic specialization membrane (GO:0099060)	CC	2257
APP	HGNC:620	APP	amyloid beta precursor protein	ALPHA-SAPP,AD1	GO:1905606	regulation of presynapse assembly (GO:1905606)	BP	2279
CACNB1	HGNC:1401	CACNB1	calcium voltage-gated channel auxiliary subunit beta 1	CACNLB1	GO:0098794	postsynapse (GO:0098794)	CC	2281
CALB2	HGNC:1435	CALB2	calbindin 2	CAL2	GO:0099534	calcium ion binding involved in regulation of presynaptic cytosolic calcium levels (GO:0099534)	BP	2290
CORO1A	HGNC:2252	CORO1A	coronin 1A	HCORO1,P57,CORONIN-1	GO:0045202	synapse (GO:0045202)	CC	2294
PLS3	HGNC:9091	PLS3	plastin 3	T-PLASTIN	GO:0098699	structural constituent of presynaptic actin cytoskeleton (GO:0098699)	BP	2295
FARP1	HGNC:3591	FARP1	FERM, ARH/RhoGEF and pleckstrin domain protein 1	CDEP,PLEKHC2,MGC87400,PPP1R75	GO:0098942	retrograde trans-synaptic signaling by trans-synaptic protein complex (GO:0098942)	BP	2304
SNCA	HGNC:11138	SNCA	synuclein alpha	NACP,PD1,PARK1,PARK4	GO:0048488	synaptic vesicle endocytosis (GO:0048488)	BP	2305
PTPRT	HGNC:9682	PTPRT	protein tyrosine phosphatase receptor type T	RPTPRHO,KIAA0283	GO:0099061	integral component of postsynaptic density membrane (GO:0099061)	CC	2310
PTPRA	HGNC:9664	PTPRA	protein tyrosine phosphatase receptor type A	LRP,HLPR,HPTPA,RPTPA,PTPRL2,PTPA	GO:0099699	integral component of synaptic membrane (GO:0099699)	CC	2312
PTPRZ1	HGNC:9685	PTPRZ1	protein tyrosine phosphatase receptor type Z1	PTP18,RPTPB,PHOSPHACAN,PTPZ,PTPRZ	GO:0099061	integral component of postsynaptic density membrane (GO:0099061)	CC	2313
CAPZB	HGNC:1491	CAPZB	capping actin protein of muscle Z-line subunit beta		GO:0014069	postsynaptic density (GO:0014069)	CC	2315
CDH10	HGNC:1749	CDH10	cadherin 10		GO:0099059	integral component of presynaptic active zone membrane (GO:0099059)	CC	2316
CDH10	HGNC:1749	CDH10	cadherin 10		GO:0099060	integral component of postsynaptic specialization membrane (GO:0099060)	CC	2317
CDH13	HGNC:1753	CDH13	cadherin 13	CDHH	GO:0045202	synapse (GO:0045202)	CC	2320
SNX1	HGNC:11172	SNX1	sorting nexin 1	SNX1A,MGC8664,HST17379,VPS5	GO:0099092	postsynaptic density, intracellular component (GO:0099092)	CC	2334
PTPRF	HGNC:9670	PTPRF	protein tyrosine phosphatase receptor type F	LAR	GO:0099175	regulation of postsynapse organization (GO:0099175)	BP	2335
PTPRS	HGNC:9681	PTPRS	protein tyrosine phosphatase receptor type S		GO:0099054	presynapse assembly (GO:0099054)	BP	2336
PTPRS	HGNC:9681	PTPRS	protein tyrosine phosphatase receptor type S		GO:0099151	regulation of postsynaptic density assembly (GO:0099151)	BP	2338
YWHAZ	HGNC:12855	YWHAZ	tyrosine 3-monooxygenase/tryptophan 5-monooxygenase activation protein zeta	KCIP-1,14-3-3-ZETA,YWHAD	GO:0090128	regulation of synapse maturation (GO:0090128)	BP	2341
SHISA7	HGNC:35409	SHISA7	shisa family member 7		GO:0099060	integral component of postsynaptic specialization membrane (GO:0099060)	CC	2344
SHISA7	HGNC:35409	SHISA7	shisa family member 7		GO:0098962	regulation of postsynaptic neurotransmitter receptor activity (GO:0098962)	BP	2345
GAPDH	HGNC:4141	GAPDH	glyceraldehyde-3-phosphate dehydrogenase	GAPD	GO:0099092	postsynaptic density, intracellular component (GO:0099092)	CC	2347
GAPDH	HGNC:4141	GAPDH	glyceraldehyde-3-phosphate dehydrogenase	GAPD	GO:0098850	extrinsic component of synaptic vesicle membrane (GO:0098850)	CC	2348
YWHAQ	HGNC:12854	YWHAQ	tyrosine 3-monooxygenase/tryptophan 5-monooxygenase activation protein theta	HS1,14-3-3	GO:0045202	synapse (GO:0045202)	CC	2349
YWHAZ	HGNC:12855	YWHAZ	tyrosine 3-monooxygenase/tryptophan 5-monooxygenase activation protein zeta	KCIP-1,14-3-3-ZETA,YWHAD	GO:0008039	synaptic target recognition (GO:0008039)	BP	2352
NPTX1	HGNC:7952	NPTX1	neuronal pentraxin 1		GO:0043083	synaptic cleft (GO:0043083)	CC	2353
NPTX1	HGNC:7952	NPTX1	neuronal pentraxin 1		GO:0099645	neurotransmitter receptor localization to postsynaptic specialization membrane (GO:0099645)	BP	2354
NPTX1	HGNC:7952	NPTX1	neuronal pentraxin 1		GO:0097107	postsynaptic density assembly (GO:0097107)	BP	2355
PTPRD	HGNC:9668	PTPRD	protein tyrosine phosphatase receptor type D	PTPD,HPTP	GO:0099151	regulation of postsynaptic density assembly (GO:0099151)	BP	2356
DNAJC5	HGNC:16235	DNAJC5	DnaJ heat shock protein family (Hsp40) member C5	FLJ00118,FLJ13070,DNAJC5A,CLN4	SYNGO:presyn_chaperoneProteinFolding	presynaptic chaperone-mediated protein folding	BP	2358
HSPA8	HGNC:5241	HSPA8	heat shock protein family A (Hsp70) member 8	HSC71,HSC70,HSP73,HSPA10	SYNGO:presyn_chaperoneProteinFolding	presynaptic chaperone-mediated protein folding	BP	2359
CTNND1	HGNC:2515	CTNND1	catenin delta 1	KIAA0384,P120,P120CAS,P120CTN,CTNND	GO:0098831	presynaptic active zone cytoplasmic component (GO:0098831)	CC	2360
CNKSR2	HGNC:19701	CNKSR2	connector enhancer of kinase suppressor of Ras 2	KIAA0902,CNK2,KSR2	GO:0099147	extrinsic component of postsynaptic density membrane (GO:0099147)	CC	2365
CTNND1	HGNC:2515	CTNND1	catenin delta 1	KIAA0384,P120,P120CAS,P120CTN,CTNND	GO:0099092	postsynaptic density, intracellular component (GO:0099092)	CC	2372
DGKI	HGNC:2855	DGKI	diacylglycerol kinase iota	DGK-IOTA	GO:0098891	extrinsic component of presynaptic active zone membrane (GO:0098891)	CC	2373
DGKI	HGNC:2855	DGKI	diacylglycerol kinase iota	DGK-IOTA	GO:0008021	synaptic vesicle (GO:0008021)	CC	2374
DLG4	HGNC:2903	DLG4	discs large MAGUK scaffold protein 4	PSD-95,PSD95,SAP90,SAP-90	GO:0098919	structural constituent of postsynaptic density (GO:0098919)	BP	2375
GRIN1	HGNC:4584	GRIN1	glutamate ionotropic receptor NMDA type subunit 1	GLUN1,NMDAR1	GO:0099061	integral component of postsynaptic density membrane (GO:0099061)	CC	2377
GRIN2B	HGNC:4586	GRIN2B	glutamate ionotropic receptor NMDA type subunit 2B	GLUN2B,NMDAR2B	GO:0099061	integral component of postsynaptic density membrane (GO:0099061)	CC	2379
GPM6A	HGNC:4460	GPM6A	glycoprotein M6A	GPM6	GO:0050807	regulation of synapse organization (GO:0050807)	BP	2381
TNR	HGNC:11953	TNR	tenascin R		GO:0050804	modulation of chemical synaptic transmission (GO:0050804)	BP	2382
GRIA1	HGNC:4571	GRIA1	glutamate ionotropic receptor AMPA type subunit 1	GLUA1,GLURA,GLUR1	GO:0099061	integral component of postsynaptic density membrane (GO:0099061)	CC	2386
GRIA1	HGNC:4571	GRIA1	glutamate ionotropic receptor AMPA type subunit 1	GLUA1,GLURA,GLUR1	GO:1904315	transmitter-gated ion channel activity involved in regulation of postsynaptic membrane potential (GO:1904315)	BP	2387
MADD	HGNC:6766	MADD	MAP kinase activating death domain	DENN,KIAA0358,RAB3GEP	GO:0045202	synapse (GO:0045202)	CC	2388
RAB3B	HGNC:9778	RAB3B	RAB3B, member RAS oncogene family		GO:0098693	regulation of synaptic vesicle cycle (GO:0098693)	BP	2389
ARFGAP1	HGNC:15852	ARFGAP1	ADP ribosylation factor GTPase activating protein 1	FLJ10767,BA261N11.3,ARF1GAP	GO:0045202	synapse (GO:0045202)	CC	2390
RAB21	HGNC:18263	RAB21	RAB21, member RAS oncogene family	KIAA0118	GO:0008089	anterograde axonal transport (GO:0008089)	BP	2391
PAK1	HGNC:8590	PAK1	p21 (RAC1) activated kinase 1		GO:0150036	regulation of trans-synaptic signaling by endocannabinoid, modulating synaptic transmission (GO:0150036)	BP	2392
GAPDH	HGNC:4141	GAPDH	glyceraldehyde-3-phosphate dehydrogenase	GAPD	SYNGO:postsyn_ATPmetabolic	ATP metabolic process in the postsynapse	BP	2395
PPP2R2A	HGNC:9304	PPP2R2A	protein phosphatase 2 regulatory subunit Balpha	PR52A,PR55A,B55A,PR55ALPHA,B55ALPHA	GO:0045202	synapse (GO:0045202)	CC	2396
GAPDH	HGNC:4141	GAPDH	glyceraldehyde-3-phosphate dehydrogenase	GAPD	GO:0099162	regulation of synaptic vesicle neurotransmitter loading (GO:0099162)	BP	2398
ABR	HGNC:81	ABR	ABR activator of RhoGEF and GTPase	MDB	GO:0050804	modulation of chemical synaptic transmission (GO:0050804)	BP	2399
BCR	HGNC:1014	BCR	BCR activator of RhoGEF and GTPase	D22S662,CML,PHL,ALL,D22S11,BCR1	GO:0050804	modulation of chemical synaptic transmission (GO:0050804)	BP	2400
DGKI	HGNC:2855	DGKI	diacylglycerol kinase iota	DGK-IOTA	GO:0099171	presynaptic modulation of chemical synaptic transmission (GO:0099171)	BP	2401
DGKZ	HGNC:2857	DGKZ	diacylglycerol kinase zeta	DAGK5,HDGKZETA,DGK-ZETA,DAGK6	GO:0099562	maintenance of postsynaptic density structure (GO:0099562)	BP	2402
NCAM1	HGNC:7656	NCAM1	neural cell adhesion molecule 1	NCAM,CD56	GO:0099055	integral component of postsynaptic membrane (GO:0099055)	CC	2406
PVRL1	HGNC:9706	NECTIN1	nectin cell adhesion molecule 1	PRR,PRR1,PVRR1,SK-12,HIGR,CLPED1,CD111,OFC7,HVEC,ED4,PVRL1	GO:0050807	regulation of synapse organization (GO:0050807)	BP	2407
PTPRT	HGNC:9682	PTPRT	protein tyrosine phosphatase receptor type T	RPTPRHO,KIAA0283	GO:0050807	regulation of synapse organization (GO:0050807)	BP	2409
IGSF9B	HGNC:32326	IGSF9B	immunoglobulin superfamily member 9B	KIAA1030,LINC00947,LOC283174,MIR4697HG	GO:0099629	postsynaptic specialization of symmetric synapse (GO:0099629)	CC	2412
TSC2	HGNC:12363	TSC2	TSC complex subunit 2	TUBERIN,LAM,PPP1R160,TSC4	GO:0099175	regulation of postsynapse organization (GO:0099175)	BP	2415
TSC2	HGNC:12363	TSC2	TSC complex subunit 2	TUBERIN,LAM,PPP1R160,TSC4	GO:0014069	postsynaptic density (GO:0014069)	CC	2416
ACTR3	HGNC:170	ACTR3	actin related protein 3	ARP3	GO:0098974	postsynaptic actin cytoskeleton organization (GO:0098974)	BP	2417
CACNA1E	HGNC:1392	CACNA1E	calcium voltage-gated channel subunit alpha1 E	CAV2.3,BII,CACH6,CACNL1A6	GO:0099626	voltage-gated calcium channel activity involved in regulation of presynaptic cytosolic calcium levels (GO:0099626)	BP	2419
CACNB2	HGNC:1402	CACNB2	calcium voltage-gated channel auxiliary subunit beta 2	MYSB,CACNLB2	GO:0099626	voltage-gated calcium channel activity involved in regulation of presynaptic cytosolic calcium levels (GO:0099626)	BP	2420
CACNB4	HGNC:1404	CACNB4	calcium voltage-gated channel auxiliary subunit beta 4	EJM4	GO:0099626	voltage-gated calcium channel activity involved in regulation of presynaptic cytosolic calcium levels (GO:0099626)	BP	2421
CDK5	HGNC:1774	CDK5	cyclin dependent kinase 5	PSSALRE	GO:0098794	postsynapse (GO:0098794)	CC	2422
CDK5	HGNC:1774	CDK5	cyclin dependent kinase 5	PSSALRE	GO:1905806	regulation of synapse disassembly (GO:1905806)	BP	2423
VAMP1	HGNC:12642	VAMP1	vesicle associated membrane protein 1	VAMP-1,SYB1	GO:0098793	presynapse (GO:0098793)	CC	2428
RAB3B	HGNC:9778	RAB3B	RAB3B, member RAS oncogene family		GO:0098993	anchored component of synaptic vesicle membrane (GO:0098993)	CC	2431
PAK1	HGNC:8590	PAK1	p21 (RAC1) activated kinase 1		GO:0098696	regulation of neurotransmitter receptor localization to postsynaptic specialization membrane (GO:0098696)	BP	2432
PAK2	HGNC:8591	PAK2	p21 (RAC1) activated kinase 2	PAK65,PAKGAMMA	GO:0098696	regulation of neurotransmitter receptor localization to postsynaptic specialization membrane (GO:0098696)	BP	2432
PAK3	HGNC:8592	PAK3	p21 (RAC1) activated kinase 3	HPAK3,BPAK,MRX30,MRX47	GO:0098696	regulation of neurotransmitter receptor localization to postsynaptic specialization membrane (GO:0098696)	BP	2432
PAK1	HGNC:8590	PAK1	p21 (RAC1) activated kinase 1		GO:0098696	regulation of neurotransmitter receptor localization to postsynaptic specialization membrane (GO:0098696)	BP	2433
PAK2	HGNC:8591	PAK2	p21 (RAC1) activated kinase 2	PAK65,PAKGAMMA	GO:0098696	regulation of neurotransmitter receptor localization to postsynaptic specialization membrane (GO:0098696)	BP	2433
PAK3	HGNC:8592	PAK3	p21 (RAC1) activated kinase 3	HPAK3,BPAK,MRX30,MRX47	GO:0098696	regulation of neurotransmitter receptor localization to postsynaptic specialization membrane (GO:0098696)	BP	2433
SFPQ	HGNC:10774	SFPQ	splicing factor proline and glutamine rich	PSF,PPP1R140	GO:0098963	dendritic transport of messenger ribonucleoprotein complex (GO:0098963)	BP	2434
ACTR3	HGNC:170	ACTR3	actin related protein 3	ARP3	GO:0098794	postsynapse (GO:0098794)	CC	2436
WASL	HGNC:12735	WASL	WASP like actin nucleation promoting factor	N-WASP,NWASP,WASPB	GO:0098794	postsynapse (GO:0098794)	CC	2437
WASL	HGNC:12735	WASL	WASP like actin nucleation promoting factor	N-WASP,NWASP,WASPB	GO:0098974	postsynaptic actin cytoskeleton organization (GO:0098974)	BP	2438
STX12	HGNC:11430	STX12	syntaxin 12	STX13,STX14	GO:0030285	integral component of synaptic vesicle membrane (GO:0030285)	CC	2440
PRRT2	HGNC:30500	PRRT2	proline rich transmembrane protein 2	FLJ25513,DKFZP547J199,IFITMD1,FICCA,DSPB3,PKC,EKD1,ICCA,DYT10	GO:0150037	regulation of calcium-dependent activation of synaptic vesicle fusion (GO:0150037)	BP	2442
CACNA1E	HGNC:1392	CACNA1E	calcium voltage-gated channel subunit alpha1 E	CAV2.3,BII,CACH6,CACNL1A6	GO:2000300	regulation of synaptic vesicle exocytosis (GO:2000300)	BP	2443
CACNB4	HGNC:1404	CACNB4	calcium voltage-gated channel auxiliary subunit beta 4	EJM4	GO:2000300	regulation of synaptic vesicle exocytosis (GO:2000300)	BP	2444
SNCB	HGNC:11140	SNCB	synuclein beta		GO:0099523	presynaptic cytosol (GO:0099523)	CC	2445
SNCB	HGNC:11140	SNCB	synuclein beta		GO:0048488	synaptic vesicle endocytosis (GO:0048488)	BP	2446
PLS3	HGNC:9091	PLS3	plastin 3	T-PLASTIN	GO:0098693	regulation of synaptic vesicle cycle (GO:0098693)	BP	2447
EPHA4	HGNC:3388	EPHA4	EPH receptor A4	HEK8,TYRO1	GO:1905806	regulation of synapse disassembly (GO:1905806)	BP	2449
NGEF	HGNC:7807	NGEF	neuronal guanine nucleotide exchange factor	ARHGEF27	GO:1905806	regulation of synapse disassembly (GO:1905806)	BP	2450
NCAM1	HGNC:7656	NCAM1	neural cell adhesion molecule 1	NCAM,CD56	GO:0099560	synapse adhesion between pre- and post-synapse (GO:0099560)	BP	2459
PSD	HGNC:9507	PSD	pleckstrin and Sec7 domain containing	KIAA2011,TYL,PSD1,EFA6A,EFA6	GO:0150052	regulation of postsynapse assembly (GO:0150052)	BP	2460
PTPRF	HGNC:9670	PTPRF	protein tyrosine phosphatase receptor type F	LAR	GO:0099560	synapse adhesion between pre- and post-synapse (GO:0099560)	BP	2463
PTPRS	HGNC:9681	PTPRS	protein tyrosine phosphatase receptor type S		GO:0099560	synapse adhesion between pre- and post-synapse (GO:0099560)	BP	2464
PTPRD	HGNC:9668	PTPRD	protein tyrosine phosphatase receptor type D	PTPD,HPTP	GO:0099560	synapse adhesion between pre- and post-synapse (GO:0099560)	BP	2465
FBXO2	HGNC:13581	FBXO2	F-box protein 2	FBX2,NFB42,FBS1,FBG1,OCP1	GO:0098890	extrinsic component of postsynaptic membrane (GO:0098890)	CC	2466
PTPRF	HGNC:9670	PTPRF	protein tyrosine phosphatase receptor type F	LAR	GO:0099560	synapse adhesion between pre- and post-synapse (GO:0099560)	BP	2467
PTPRF	HGNC:9670	PTPRF	protein tyrosine phosphatase receptor type F	LAR	GO:0099560	synapse adhesion between pre- and post-synapse (GO:0099560)	BP	2471
PTPRS	HGNC:9681	PTPRS	protein tyrosine phosphatase receptor type S		GO:0099560	synapse adhesion between pre- and post-synapse (GO:0099560)	BP	2472
PTPRD	HGNC:9668	PTPRD	protein tyrosine phosphatase receptor type D	PTPD,HPTP	GO:0099560	synapse adhesion between pre- and post-synapse (GO:0099560)	BP	2473
PTPRS	HGNC:9681	PTPRS	protein tyrosine phosphatase receptor type S		GO:0099560	synapse adhesion between pre- and post-synapse (GO:0099560)	BP	2477
PTPRD	HGNC:9668	PTPRD	protein tyrosine phosphatase receptor type D	PTPD,HPTP	GO:0099560	synapse adhesion between pre- and post-synapse (GO:0099560)	BP	2478
GRIA2	HGNC:4572	GRIA2	glutamate ionotropic receptor AMPA type subunit 2	GLUA2,GLURB,GLUR2	GO:1904315	transmitter-gated ion channel activity involved in regulation of postsynaptic membrane potential (GO:1904315)	BP	2479
GRIA2	HGNC:4572	GRIA2	glutamate ionotropic receptor AMPA type subunit 2	GLUA2,GLURB,GLUR2	GO:0099061	integral component of postsynaptic density membrane (GO:0099061)	CC	2481
RAPGEF4	HGNC:16626	RAPGEF4	Rap guanine nucleotide exchange factor 4	CAMP-GEFII,CGEF2	GO:0014069	postsynaptic density (GO:0014069)	CC	2482
GRIA3	HGNC:4573	GRIA3	glutamate ionotropic receptor AMPA type subunit 3	GLUA3,GLURC,MRX94,GLUR3	GO:1904315	transmitter-gated ion channel activity involved in regulation of postsynaptic membrane potential (GO:1904315)	BP	2483
GRIA3	HGNC:4573	GRIA3	glutamate ionotropic receptor AMPA type subunit 3	GLUA3,GLURC,MRX94,GLUR3	GO:0099061	integral component of postsynaptic density membrane (GO:0099061)	CC	2484
CTNND2	HGNC:2516	CTNND2	catenin delta 2	NPRAP,GT24	GO:0014069	postsynaptic density (GO:0014069)	CC	2485
GRIA4	HGNC:4574	GRIA4	glutamate ionotropic receptor AMPA type subunit 4	GLUA4,GLURD,GLUR4	GO:1904315	transmitter-gated ion channel activity involved in regulation of postsynaptic membrane potential (GO:1904315)	BP	2486
GRIA4	HGNC:4574	GRIA4	glutamate ionotropic receptor AMPA type subunit 4	GLUA4,GLURD,GLUR4	GO:0099061	integral component of postsynaptic density membrane (GO:0099061)	CC	2487
CACNG2	HGNC:1406	CACNG2	calcium voltage-gated channel auxiliary subunit gamma 2	STARGAZIN,MGC138502,MGC138504	GO:0099072	regulation of postsynaptic membrane neurotransmitter receptor levels (GO:0099072)	BP	2502
AAK1	HGNC:19679	AAK1	AP2 associated kinase 1	KIAA1048,DKFZP686K16132	GO:0098793	presynapse (GO:0098793)	CC	2504
PPP1CC	HGNC:9283	PPP1CC	protein phosphatase 1 catalytic subunit gamma	PP1C,PP1GAMMA	GO:0098794	postsynapse (GO:0098794)	CC	2515
PPP1CC	HGNC:9283	PPP1CC	protein phosphatase 1 catalytic subunit gamma	PP1C,PP1GAMMA	GO:0098793	presynapse (GO:0098793)	CC	2516
PPP1CA	HGNC:9281	PPP1CA	protein phosphatase 1 catalytic subunit alpha	PP1A,PP-1A,PP1ALPHA,PPP1A	GO:0098793	presynapse (GO:0098793)	CC	2517
PPP1CA	HGNC:9281	PPP1CA	protein phosphatase 1 catalytic subunit alpha	PP1A,PP-1A,PP1ALPHA,PPP1A	GO:0098794	postsynapse (GO:0098794)	CC	2518
YWHAG	HGNC:12852	YWHAG	tyrosine 3-monooxygenase/tryptophan 5-monooxygenase activation protein gamma	PPP1R170,14-3-3GAMMA,14-3-3Y	GO:0098793	presynapse (GO:0098793)	CC	2533
YWHAG	HGNC:12852	YWHAG	tyrosine 3-monooxygenase/tryptophan 5-monooxygenase activation protein gamma	PPP1R170,14-3-3GAMMA,14-3-3Y	GO:0045202	synapse (GO:0045202)	CC	2535
YWHAE	HGNC:12851	YWHAE	tyrosine 3-monooxygenase/tryptophan 5-monooxygenase activation protein epsilon	FLJ45465	GO:0045202	synapse (GO:0045202)	CC	2536
YWHAH	HGNC:12853	YWHAH	tyrosine 3-monooxygenase/tryptophan 5-monooxygenase activation protein eta	YWHA1	GO:0045202	synapse (GO:0045202)	CC	2537
EPN1	HGNC:21604	EPN1	epsin 1		GO:0098794	postsynapse (GO:0098794)	CC	2538
AP1G1	HGNC:555	AP1G1	adaptor related protein complex 1 subunit gamma 1	CLAPG1,ADTG	GO:0098793	presynapse (GO:0098793)	CC	2539
NRGN	HGNC:8000	NRGN	neurogranin	RC3	GO:0098794	postsynapse (GO:0098794)	CC	2540
NRGN	HGNC:8000	NRGN	neurogranin	RC3	GO:0045211	postsynaptic membrane (GO:0045211)	CC	2550
NRGN	HGNC:8000	NRGN	neurogranin	RC3	GO:0099170	postsynaptic modulation of chemical synaptic transmission (GO:0099170)	BP	2551
YWHAE	HGNC:12851	YWHAE	tyrosine 3-monooxygenase/tryptophan 5-monooxygenase activation protein epsilon	FLJ45465	GO:0099072	regulation of postsynaptic membrane neurotransmitter receptor levels (GO:0099072)	BP	2552
SYT11	HGNC:19239	SYT11	synaptotagmin 11	KIAA0080,MGC10881,MGC17226,DKFZP781D015	GO:0098794	postsynapse (GO:0098794)	CC	2562
YWHAH	HGNC:12853	YWHAH	tyrosine 3-monooxygenase/tryptophan 5-monooxygenase activation protein eta	YWHA1	GO:0098793	presynapse (GO:0098793)	CC	2563
YWHAH	HGNC:12853	YWHAH	tyrosine 3-monooxygenase/tryptophan 5-monooxygenase activation protein eta	YWHA1	GO:0099171	presynaptic modulation of chemical synaptic transmission (GO:0099171)	BP	2564
SYT11	HGNC:19239	SYT11	synaptotagmin 11	KIAA0080,MGC10881,MGC17226,DKFZP781D015	GO:0030285	integral component of synaptic vesicle membrane (GO:0030285)	CC	2565
SYT11	HGNC:19239	SYT11	synaptotagmin 11	KIAA0080,MGC10881,MGC17226,DKFZP781D015	GO:0099059	integral component of presynaptic active zone membrane (GO:0099059)	CC	2566
SACM1L	HGNC:17059	SACM1L	SAC1 like phosphatidylinositide phosphatase	SAC1,KIAA0851	GO:0098969	neurotransmitter receptor transport to postsynaptic membrane (GO:0098969)	BP	2574
MPP2	HGNC:7220	MPP2	membrane palmitoylated protein 2	DKFZP761D0712,DLG2	GO:0098919	structural constituent of postsynaptic density (GO:0098919)	BP	2583
MPP2	HGNC:7220	MPP2	membrane palmitoylated protein 2	DKFZP761D0712,DLG2	GO:0099031	anchored component of postsynaptic density membrane (GO:0099031)	CC	2584
MPP2	HGNC:7220	MPP2	membrane palmitoylated protein 2	DKFZP761D0712,DLG2	GO:0098919	structural constituent of postsynaptic density (GO:0098919)	BP	2585
SLC16A7	HGNC:10928	SLC16A7	solute carrier family 16 member 7	MCT2	GO:0099061	integral component of postsynaptic density membrane (GO:0099061)	CC	2592
DLG3	HGNC:2902	DLG3	discs large MAGUK scaffold protein 3	NE-DLG,SAP102,SAP-102,NEDLG,KIAA1232,MRX90,PPP1R82	GO:0099072	regulation of postsynaptic membrane neurotransmitter receptor levels (GO:0099072)	BP	2594
DLG2	HGNC:2901	DLG2	discs large MAGUK scaffold protein 2	PSD-93,PSD93,CHAPSYN-110,PPP1R58	GO:0099645	neurotransmitter receptor localization to postsynaptic specialization membrane (GO:0099645)	BP	2595
DGKB	HGNC:2850	DGKB	diacylglycerol kinase beta	KIAA0718,DGK,DGK-BETA,DAGK2	GO:0050804	modulation of chemical synaptic transmission (GO:0050804)	BP	2597
DGKB	HGNC:2850	DGKB	diacylglycerol kinase beta	KIAA0718,DGK,DGK-BETA,DAGK2	GO:0099175	regulation of postsynapse organization (GO:0099175)	BP	2598
DGKE	HGNC:2852	DGKE	diacylglycerol kinase epsilon	DAGK6,DGK	GO:0050804	modulation of chemical synaptic transmission (GO:0050804)	BP	2599
ARF6	HGNC:659	ARF6	ADP ribosylation factor 6		GO:0099562	maintenance of postsynaptic density structure (GO:0099562)	BP	2600
ITGB1	HGNC:6153	ITGB1	integrin subunit beta 1	CD29,GPIIA,FNRB,MSK12,MDF2	GO:0050804	modulation of chemical synaptic transmission (GO:0050804)	BP	2602
STXBP5	HGNC:19665	STXBP5	syntaxin binding protein 5	TOMOSYN,LLGL3,TOMOSYN-1	GO:0010807	regulation of synaptic vesicle priming (GO:0010807)	BP	2606
VPS11	HGNC:14583	VPS11	VPS11 core subunit of CORVET and HOPS complexes	RNF108,PEP5	GO:0048786	presynaptic active zone (GO:0048786)	CC	2607
VPS16	HGNC:14584	VPS16	VPS16 core subunit of CORVET and HOPS complexes		GO:0098793	presynapse (GO:0098793)	CC	2608
VPS18	HGNC:15972	VPS18	VPS18 core subunit of CORVET and HOPS complexes	KIAA1475,PEP3	GO:0098793	presynapse (GO:0098793)	CC	2609
VPS18	HGNC:15972	VPS18	VPS18 core subunit of CORVET and HOPS complexes	KIAA1475,PEP3	GO:2000300	regulation of synaptic vesicle exocytosis (GO:2000300)	BP	2623
VPS35	HGNC:13487	VPS35	VPS35 retromer complex component	FLJ10752,MEM3,PARK17	GO:0098793	presynapse (GO:0098793)	CC	2625
SLC2A3	HGNC:11007	SLC2A3	solute carrier family 2 member 3	GLUT3	GO:0099699	integral component of synaptic membrane (GO:0099699)	CC	2626
DLG1	HGNC:2900	DLG1	discs large MAGUK scaffold protein 1	SAP97,SAP-97,HDLG,DLGH1,DJ1061C18.1.1	GO:0099645	neurotransmitter receptor localization to postsynaptic specialization membrane (GO:0099645)	BP	2635
DLG4	HGNC:2903	DLG4	discs large MAGUK scaffold protein 4	PSD-95,PSD95,SAP90,SAP-90	GO:0099645	neurotransmitter receptor localization to postsynaptic specialization membrane (GO:0099645)	BP	2636
CACNG8	HGNC:13628	CACNG8	calcium voltage-gated channel auxiliary subunit gamma 8		GO:0099072	regulation of postsynaptic membrane neurotransmitter receptor levels (GO:0099072)	BP	2637
L1CAM	HGNC:6470	L1CAM	L1 cell adhesion molecule	CD171,NCAM-L1,CAML1,HSAS1,SPG1,HSAS,MASA,MIC5,S10	GO:0050804	modulation of chemical synaptic transmission (GO:0050804)	BP	2638
NCAM1	HGNC:7656	NCAM1	neural cell adhesion molecule 1	NCAM,CD56	GO:0050804	modulation of chemical synaptic transmission (GO:0050804)	BP	2642
NRCAM	HGNC:7994	NRCAM	neuronal cell adhesion molecule	KIAA0343,BRAVO	GO:0099061	integral component of postsynaptic density membrane (GO:0099061)	CC	2643
NRCAM	HGNC:7994	NRCAM	neuronal cell adhesion molecule	KIAA0343,BRAVO	GO:0099175	regulation of postsynapse organization (GO:0099175)	BP	2644
PTPRA	HGNC:9664	PTPRA	protein tyrosine phosphatase receptor type A	LRP,HLPR,HPTPA,RPTPA,PTPRL2,PTPA	GO:0050804	modulation of chemical synaptic transmission (GO:0050804)	BP	2647
PTPRD	HGNC:9668	PTPRD	protein tyrosine phosphatase receptor type D	PTPD,HPTP	GO:0050804	modulation of chemical synaptic transmission (GO:0050804)	BP	2648
PTPRS	HGNC:9681	PTPRS	protein tyrosine phosphatase receptor type S		GO:0050804	modulation of chemical synaptic transmission (GO:0050804)	BP	2650
VPS35	HGNC:13487	VPS35	VPS35 retromer complex component	FLJ10752,MEM3,PARK17	GO:0098887	neurotransmitter receptor transport, endosome to postsynaptic membrane (GO:0098887)	BP	2651
VPS35	HGNC:13487	VPS35	VPS35 retromer complex component	FLJ10752,MEM3,PARK17	GO:0150052	regulation of postsynapse assembly (GO:0150052)	BP	2654
PACSIN1	HGNC:8570	PACSIN1	protein kinase C and casein kinase substrate in neurons 1	SDPI	GO:0099149	regulation of postsynaptic neurotransmitter receptor endocytosis (GO:0099149)	BP	2660
VPS35	HGNC:13487	VPS35	VPS35 retromer complex component	FLJ10752,MEM3,PARK17	GO:1900242	regulation of synaptic vesicle endocytosis (GO:1900242)	BP	2663
VPS35	HGNC:13487	VPS35	VPS35 retromer complex component	FLJ10752,MEM3,PARK17	GO:0098833	presynaptic endocytic zone (GO:0098833)	CC	2664
EGLN1	HGNC:1232	EGLN1	egl-9 family hypoxia inducible factor 1	SM-20,PHD2,ZMYND6,HIFPH2,C1ORF12	GO:0140252	regulation protein catabolic process at postsynapse (GO:0140252)	BP	2667
EGLN1	HGNC:1232	EGLN1	egl-9 family hypoxia inducible factor 1	SM-20,PHD2,ZMYND6,HIFPH2,C1ORF12	GO:0099159	regulation of modification of postsynaptic structure (GO:0099159)	BP	2668
ARF6	HGNC:659	ARF6	ADP ribosylation factor 6		GO:0099562	maintenance of postsynaptic density structure (GO:0099562)	BP	2680
ARF6	HGNC:659	ARF6	ADP ribosylation factor 6		GO:1905606	regulation of presynapse assembly (GO:1905606)	BP	2681
STX12	HGNC:11430	STX12	syntaxin 12	STX13,STX14	GO:0016189	synaptic vesicle to endosome fusion (GO:0016189)	BP	2684
ADD2	HGNC:244	ADD2	adducin 2	ADDB	GO:0007416	synapse assembly (GO:0007416)	BP	2687
ADD2	HGNC:244	ADD2	adducin 2	ADDB	GO:0098794	postsynapse (GO:0098794)	CC	2688
ADD1	HGNC:243	ADD1	adducin 1		GO:0098793	presynapse (GO:0098793)	CC	2689
ADD2	HGNC:244	ADD2	adducin 2	ADDB	GO:0098793	presynapse (GO:0098793)	CC	2689
ADD3	HGNC:245	ADD3	adducin 3	ADDL	GO:0098793	presynapse (GO:0098793)	CC	2689
ADD1	HGNC:243	ADD1	adducin 1		GO:0098794	postsynapse (GO:0098794)	CC	2690
ADD2	HGNC:244	ADD2	adducin 2	ADDB	GO:0098794	postsynapse (GO:0098794)	CC	2690
ADD3	HGNC:245	ADD3	adducin 3	ADDL	GO:0098794	postsynapse (GO:0098794)	CC	2690
GLUD1	HGNC:4575	GRID1	glutamate ionotropic receptor delta type subunit 1	GLUD1,KIAA1220	GO:0099061	integral component of postsynaptic density membrane (GO:0099061)	CC	2693
GLUD1	HGNC:4575	GRID1	glutamate ionotropic receptor delta type subunit 1	GLUD1,KIAA1220	GO:0099175	regulation of postsynapse organization (GO:0099175)	BP	2694
CACNG2	HGNC:1406	CACNG2	calcium voltage-gated channel auxiliary subunit gamma 2	STARGAZIN,MGC138502,MGC138504	GO:0098970	postsynaptic neurotransmitter receptor diffusion trapping (GO:0098970)	BP	2697
VPS35	HGNC:13487	VPS35	VPS35 retromer complex component	FLJ10752,MEM3,PARK17	GO:0098794	postsynapse (GO:0098794)	CC	2701
RGS7BP	HGNC:23271	RGS7BP	regulator of G protein signaling 7 binding protein	R7BP	GO:0099031	anchored component of postsynaptic density membrane (GO:0099031)	CC	2703
RGS7BP	HGNC:23271	RGS7BP	regulator of G protein signaling 7 binding protein	R7BP	GO:0099026	anchored component of presynaptic membrane (GO:0099026)	CC	2704
RGS7	HGNC:10003	RGS7	regulator of G protein signaling 7		GO:0045211	postsynaptic membrane (GO:0045211)	CC	2705
VPS35	HGNC:13487	VPS35	VPS35 retromer complex component	FLJ10752,MEM3,PARK17	GO:0098794	postsynapse (GO:0098794)	CC	2710
ARF4	HGNC:655	ARF4	ADP ribosylation factor 4	ARF2	GO:0099175	regulation of postsynapse organization (GO:0099175)	BP	2711
ASAP1	HGNC:2720	ASAP1	ArfGAP with SH3 domain, ankyrin repeat and PH domain 1	PAP,KIAA1249,ZG14P,CENTB4,DDEF1	GO:0099175	regulation of postsynapse organization (GO:0099175)	BP	2712
CACNG8	HGNC:13628	CACNG8	calcium voltage-gated channel auxiliary subunit gamma 8		GO:0099061	integral component of postsynaptic density membrane (GO:0099061)	CC	2718
MAPK10	HGNC:6872	MAPK10	mitogen-activated protein kinase 10	JNK3,P493F12,P54BSAPK,PRKM10	GO:0098969	neurotransmitter receptor transport to postsynaptic membrane (GO:0098969)	BP	2719
MAPK10	HGNC:6872	MAPK10	mitogen-activated protein kinase 10	JNK3,P493F12,P54BSAPK,PRKM10	GO:0150051	postsynaptic Golgi apparatus (GO:0150051)	CC	2720
DLG1	HGNC:2900	DLG1	discs large MAGUK scaffold protein 1	SAP97,SAP-97,HDLG,DLGH1,DJ1061C18.1.1	GO:0098919	structural constituent of postsynaptic density (GO:0098919)	BP	2725
DLG3	HGNC:2902	DLG3	discs large MAGUK scaffold protein 3	NE-DLG,SAP102,SAP-102,NEDLG,KIAA1232,MRX90,PPP1R82	GO:0098919	structural constituent of postsynaptic density (GO:0098919)	BP	2726
DLG2	HGNC:2901	DLG2	discs large MAGUK scaffold protein 2	PSD-93,PSD93,CHAPSYN-110,PPP1R58	GO:0098919	structural constituent of postsynaptic density (GO:0098919)	BP	2728
NLGN2	HGNC:14290	NLGN2	neuroligin 2	KIAA1366	GO:0099060	integral component of postsynaptic specialization membrane (GO:0099060)	CC	2731
GDI1	HGNC:4226	GDI1	GDP dissociation inhibitor 1	RABGDIA,XAP-4,OPHN2,FLJ41411,MRX48,MRX41,GDIL	GO:0099523	presynaptic cytosol (GO:0099523)	CC	2732
CACNG2	HGNC:1406	CACNG2	calcium voltage-gated channel auxiliary subunit gamma 2	STARGAZIN,MGC138502,MGC138504	GO:0099645	neurotransmitter receptor localization to postsynaptic specialization membrane (GO:0099645)	BP	2733
PPFIA3	HGNC:9247	PPFIA3	PTPRF interacting protein alpha 3	KIAA0654,LPNA3,MGC126567,MGC126569	GO:0098831	presynaptic active zone cytoplasmic component (GO:0098831)	CC	2734
PPFIA2	HGNC:9246	PPFIA2	PTPRF interacting protein alpha 2		GO:0099523	presynaptic cytosol (GO:0099523)	CC	2735
CAST	HGNC:31922	ERC2	ELKS/RAB6-interacting/CAST family member 2	CAST,CAST1,KIAA0378,SPBC110,SPC110,ELKSL	GO:0098831	presynaptic active zone cytoplasmic component (GO:0098831)	CC	2736
ERC2	HGNC:31922	ERC2	ELKS/RAB6-interacting/CAST family member 2	CAST,CAST1,KIAA0378,SPBC110,SPC110,ELKSL	GO:0098831	presynaptic active zone cytoplasmic component (GO:0098831)	CC	2736
PPFIA3	HGNC:9247	PPFIA3	PTPRF interacting protein alpha 3	KIAA0654,LPNA3,MGC126567,MGC126569	GO:0016079	synaptic vesicle exocytosis (GO:0016079)	BP	2737
PPFIA3	HGNC:9247	PPFIA3	PTPRF interacting protein alpha 3	KIAA0654,LPNA3,MGC126567,MGC126569	GO:0016081	synaptic vesicle docking (GO:0016081)	BP	2738
AP2B1	HGNC:563	AP2B1	adaptor related protein complex 2 subunit beta 1	ADTB2,CLAPB1	GO:0048488	synaptic vesicle endocytosis (GO:0048488)	BP	2739
AP3D1	HGNC:568	AP3D1	adaptor related protein complex 3 subunit delta 1	ADTD	GO:0098793	presynapse (GO:0098793)	CC	2740
DLG1	HGNC:2900	DLG1	discs large MAGUK scaffold protein 1	SAP97,SAP-97,HDLG,DLGH1,DJ1061C18.1.1	GO:0099645	neurotransmitter receptor localization to postsynaptic specialization membrane (GO:0099645)	BP	2741
AP3D1	HGNC:568	AP3D1	adaptor related protein complex 3 subunit delta 1	ADTD	GO:0098794	postsynapse (GO:0098794)	CC	2742
PTPRS	HGNC:9681	PTPRS	protein tyrosine phosphatase receptor type S		GO:0050808	synapse organization (GO:0050808)	BP	2743
NLGN2	HGNC:14290	NLGN2	neuroligin 2	KIAA1366	GO:1905606	regulation of presynapse assembly (GO:1905606)	BP	2745
NRXN1	HGNC:8008	NRXN1	neurexin 1	KIAA0578,HS.22998	GO:0099560	synapse adhesion between pre- and post-synapse (GO:0099560)	BP	2747
NRXN1	HGNC:8008	NRXN1	neurexin 1	KIAA0578,HS.22998	GO:0099054	presynapse assembly (GO:0099054)	BP	2748
NRXN1	HGNC:8008	NRXN1	neurexin 1	KIAA0578,HS.22998	GO:1905606	regulation of presynapse assembly (GO:1905606)	BP	2749
NRXN1	HGNC:8008	NRXN1	neurexin 1	KIAA0578,HS.22998	GO:0099059	integral component of presynaptic active zone membrane (GO:0099059)	CC	2750
NLGN2	HGNC:14290	NLGN2	neuroligin 2	KIAA1366	GO:0099060	integral component of postsynaptic specialization membrane (GO:0099060)	CC	2752
ADAM10	HGNC:188	ADAM10	ADAM metallopeptidase domain 10	KUZ,MADM,HST18717,CD156C	GO:0140249	protein catabolic process at postsynapse (GO:0140249)	BP	2753
NLGN2	HGNC:14290	NLGN2	neuroligin 2	KIAA1366	GO:0098698	postsynaptic specialization assembly (GO:0098698)	BP	2754
NLGN2	HGNC:14290	NLGN2	neuroligin 2	KIAA1366	GO:0099060	integral component of postsynaptic specialization membrane (GO:0099060)	CC	2755
NRXN1	HGNC:8008	NRXN1	neurexin 1	KIAA0578,HS.22998	GO:0099150	regulation of postsynaptic specialization assembly (GO:0099150)	BP	2757
NLGN2	HGNC:14290	NLGN2	neuroligin 2	KIAA1366	GO:0098698	postsynaptic specialization assembly (GO:0098698)	BP	2759
CLSTN1	HGNC:17447	CLSTN1	calsyntenin 1	CSTN1,KIAA0911,CDHR12	GO:0098845	postsynaptic endosome (GO:0098845)	CC	2760
NLGN3	HGNC:14289	NLGN3	neuroligin 3	HNL3,KIAA1480,ASPGX1,AUTSX1	GO:0099060	integral component of postsynaptic specialization membrane (GO:0099060)	CC	2767
NLGN3	HGNC:14289	NLGN3	neuroligin 3	HNL3,KIAA1480,ASPGX1,AUTSX1	GO:0098698	postsynaptic specialization assembly (GO:0098698)	BP	2769
GABBR1	HGNC:4070	GABBR1	gamma-aminobutyric acid type B receptor subunit 1	HGB1A,GPRC3A	GO:0099056	integral component of presynaptic membrane (GO:0099056)	CC	2771
NCAN	HGNC:2465	NCAN	neurocan	CSPG3	GO:0050804	modulation of chemical synaptic transmission (GO:0050804)	BP	2772
CNKSR2	HGNC:19701	CNKSR2	connector enhancer of kinase suppressor of Ras 2	KIAA0902,CNK2,KSR2	GO:0099173	postsynapse organization (GO:0099173)	BP	2788
ARHGEF7	HGNC:15607	ARHGEF7	Rho guanine nucleotide exchange factor 7	KIAA0142,PIXB,DKFZP761K1021,NBLA10314,DKFZP686C12170,BETA-PIX,COOL1,P85SPR,P85,P85COOL1,P50BP,PAK3,P50	GO:0099140	presynaptic actin cytoskeleton organization (GO:0099140)	BP	2789
ARHGEF7	HGNC:15607	ARHGEF7	Rho guanine nucleotide exchange factor 7	KIAA0142,PIXB,DKFZP761K1021,NBLA10314,DKFZP686C12170,BETA-PIX,COOL1,P85SPR,P85,P85COOL1,P50BP,PAK3,P50	GO:0098974	postsynaptic actin cytoskeleton organization (GO:0098974)	BP	2790
RAC1	HGNC:9801	RAC1	Rac family small GTPase 1	TC-25,P21-RAC1,RAC-1	GO:0098974	postsynaptic actin cytoskeleton organization (GO:0098974)	BP	2791
CASKIN1	HGNC:20879	CASKIN1	CASK interacting protein 1	KIAA1306,ANKS5A	GO:0098793	presynapse (GO:0098793)	CC	2815
CLSTN1	HGNC:17447	CLSTN1	calsyntenin 1	CSTN1,KIAA0911,CDHR12	GO:0099061	integral component of postsynaptic density membrane (GO:0099061)	CC	2826
CLSTN1	HGNC:17447	CLSTN1	calsyntenin 1	CSTN1,KIAA0911,CDHR12	GO:0099065	integral component of spine apparatus membrane (GO:0099065)	CC	2827
CLSTN1	HGNC:17447	CLSTN1	calsyntenin 1	CSTN1,KIAA0911,CDHR12	GO:0098969	neurotransmitter receptor transport to postsynaptic membrane (GO:0098969)	BP	2828
CLSTN1	HGNC:17447	CLSTN1	calsyntenin 1	CSTN1,KIAA0911,CDHR12	GO:0090128	regulation of synapse maturation (GO:0090128)	BP	2829
RGS7	HGNC:10003	RGS7	regulator of G protein signaling 7		GO:0098793	presynapse (GO:0098793)	CC	2831
RGS7BP	HGNC:23271	RGS7BP	regulator of G protein signaling 7 binding protein	R7BP	GO:0098794	postsynapse (GO:0098794)	CC	2832
GNB5	HGNC:4401	GNB5	G protein subunit beta 5	GB5	GO:0098793	presynapse (GO:0098793)	CC	2833
RGS7BP	HGNC:23271	RGS7BP	regulator of G protein signaling 7 binding protein	R7BP	GO:0098793	presynapse (GO:0098793)	CC	2834
RGS7	HGNC:10003	RGS7	regulator of G protein signaling 7		GO:0060078	regulation of postsynaptic membrane potential (GO:0060078)	BP	2835
RGS7	HGNC:10003	RGS7	regulator of G protein signaling 7		GO:0060078	regulation of postsynaptic membrane potential (GO:0060078)	BP	2836
RGS7BP	HGNC:23271	RGS7BP	regulator of G protein signaling 7 binding protein	R7BP	GO:0060078	regulation of postsynaptic membrane potential (GO:0060078)	BP	2837
RGS7BP	HGNC:23271	RGS7BP	regulator of G protein signaling 7 binding protein	R7BP	GO:0060078	regulation of postsynaptic membrane potential (GO:0060078)	BP	2838
YWHAZ	HGNC:12855	YWHAZ	tyrosine 3-monooxygenase/tryptophan 5-monooxygenase activation protein zeta	KCIP-1,14-3-3-ZETA,YWHAD	GO:0099572	postsynaptic specialization (GO:0099572)	CC	2839
TRIO	HGNC:12303	TRIO	trio Rho guanine nucleotide exchange factor	ARHGEF23	GO:0099170	postsynaptic modulation of chemical synaptic transmission (GO:0099170)	BP	2844
PACSIN1	HGNC:8570	PACSIN1	protein kinase C and casein kinase substrate in neurons 1	SDPI	GO:0098839	postsynaptic density membrane (GO:0098839)	CC	2848
TRIO	HGNC:12303	TRIO	trio Rho guanine nucleotide exchange factor	ARHGEF23	GO:0098794	postsynapse (GO:0098794)	CC	2849
RAPGEF4	HGNC:16626	RAPGEF4	Rap guanine nucleotide exchange factor 4	CAMP-GEFII,CGEF2	GO:0098696	regulation of neurotransmitter receptor localization to postsynaptic specialization membrane (GO:0098696)	BP	2850
RAPGEF4	HGNC:16626	RAPGEF4	Rap guanine nucleotide exchange factor 4	CAMP-GEFII,CGEF2	GO:0099175	regulation of postsynapse organization (GO:0099175)	BP	2851
RAPGEF4	HGNC:16626	RAPGEF4	Rap guanine nucleotide exchange factor 4	CAMP-GEFII,CGEF2	GO:0098693	regulation of synaptic vesicle cycle (GO:0098693)	BP	2852
KIAA1107	HGNC:29192	KIAA1107	KIAA1107	APACHE	GO:0098793	presynapse (GO:0098793)	CC	2857
AP2M1	HGNC:564	AP2M1	adaptor related protein complex 2 subunit mu 1	AP50,MU2,CLAPM1	GO:0098884	postsynaptic neurotransmitter receptor endocytosis (GO:0098884)	BP	2859
RAB5A	HGNC:9783	RAB5A	RAB5A, member RAS oncogene family	RAB5	GO:0098844	postsynaptic endocytic zone membrane (GO:0098844)	CC	2861
SH3GLB2	HGNC:10834	SH3GLB2	SH3 domain containing GRB2 like, endophilin B2	KIAA1848	GO:0098843	postsynaptic endocytic zone (GO:0098843)	CC	2862
NUMB	HGNC:8060	NUMB	NUMB endocytic adaptor protein	C14ORF41	GO:0014069	postsynaptic density (GO:0014069)	CC	2863
HSPA8	HGNC:5241	HSPA8	heat shock protein family A (Hsp70) member 8	HSC71,HSC70,HSP73,HSPA10	GO:0099175	regulation of postsynapse organization (GO:0099175)	BP	2867
USP46	HGNC:20075	USP46	ubiquitin specific peptidase 46	FLJ12552	GO:0045202	synapse (GO:0045202)	CC	2868
SIRT2	HGNC:10886	SIRT2	sirtuin 2	SIR2L	GO:0099149	regulation of postsynaptic neurotransmitter receptor endocytosis (GO:0099149)	BP	2869
ACTN1	HGNC:163	ACTN1	actinin alpha 1		GO:0099186	structural constituent of postsynapse (GO:0099186)	BP	2870
CABP1	HGNC:1384	CABP1	calcium binding protein 1		GO:0098885	modification of postsynaptic actin cytoskeleton (GO:0098885)	BP	2871
DNM3	HGNC:29125	DNM3	dynamin 3	KIAA0820	GO:0098844	postsynaptic endocytic zone membrane (GO:0098844)	CC	2877
CLTA	HGNC:2090	CLTA	clathrin light chain A	LCA	GO:0098843	postsynaptic endocytic zone (GO:0098843)	CC	2878
DNM1	HGNC:2972	DNM1	dynamin 1	DNM	GO:0050804	modulation of chemical synaptic transmission (GO:0050804)	BP	2879
DNM2	HGNC:2974	DNM2	dynamin 2	DYNII,DYN2,CMTDIB,CMTDI1,DI-CMTB,CMT2M	GO:0099092	postsynaptic density, intracellular component (GO:0099092)	CC	2880
DNM3	HGNC:29125	DNM3	dynamin 3	KIAA0820	GO:0099186	structural constituent of postsynapse (GO:0099186)	BP	2881
EPS15	HGNC:3419	EPS15	epidermal growth factor receptor pathway substrate 15	AF-1P,MLLT5	GO:0045202	synapse (GO:0045202)	CC	2882
EPS15	HGNC:3419	EPS15	epidermal growth factor receptor pathway substrate 15	AF-1P,MLLT5	GO:0098884	postsynaptic neurotransmitter receptor endocytosis (GO:0098884)	BP	2883
HSPA8	HGNC:5241	HSPA8	heat shock protein family A (Hsp70) member 8	HSC71,HSC70,HSP73,HSPA10	GO:0014069	postsynaptic density (GO:0014069)	CC	2884
HSPA8	HGNC:5241	HSPA8	heat shock protein family A (Hsp70) member 8	HSC71,HSC70,HSP73,HSPA10	GO:0098794	postsynapse (GO:0098794)	CC	2886
HSPA8	HGNC:5241	HSPA8	heat shock protein family A (Hsp70) member 8	HSC71,HSC70,HSP73,HSPA10	GO:0098793	presynapse (GO:0098793)	CC	2887
DNAJB1	HGNC:5270	DNAJB1	DnaJ heat shock protein family (Hsp40) member B1	HSP40,SIS1,RSPH16B,HSPF1	GO:0098794	postsynapse (GO:0098794)	CC	2888
MYH10	HGNC:7568	MYH10	myosin heavy chain 10	NMMHCB	GO:0098871	postsynaptic actin cytoskeleton (GO:0098871)	CC	2891
MYH10	HGNC:7568	MYH10	myosin heavy chain 10	NMMHCB	GO:0098974	postsynaptic actin cytoskeleton organization (GO:0098974)	BP	2892
SGIP1	HGNC:25412	SGIP1	SH3GL interacting endocytic adaptor 1	DKFZP761D221	GO:0098793	presynapse (GO:0098793)	CC	2893
SH3GL1	HGNC:10830	SH3GL1	SH3 domain containing GRB2 like 1, endophilin A2	SH3P8,SH3D2B,CNSA1,EEN,MGC111371	GO:0099092	postsynaptic density, intracellular component (GO:0099092)	CC	2896
SH3GL1	HGNC:10830	SH3GL1	SH3 domain containing GRB2 like 1, endophilin A2	SH3P8,SH3D2B,CNSA1,EEN,MGC111371	GO:0098793	presynapse (GO:0098793)	CC	2897
SH3GL2	HGNC:10831	SH3GL2	SH3 domain containing GRB2 like 2, endophilin A1	SH3P4,SH3D2A,CNSA2,EEN-B1	GO:0030672	synaptic vesicle membrane (GO:0030672)	CC	2898
SH3GL3	HGNC:10832	SH3GL3	SH3 domain containing GRB2 like 3, endophilin A3	SH3D2C,SH3P13,CNSA3,EEN-B2,HST19371	GO:0099092	postsynaptic density, intracellular component (GO:0099092)	CC	2899
SH3GL3	HGNC:10832	SH3GL3	SH3 domain containing GRB2 like 3, endophilin A3	SH3D2C,SH3P13,CNSA3,EEN-B2,HST19371	GO:0098845	postsynaptic endosome (GO:0098845)	CC	2901
PIP5K1C	HGNC:8996	PIP5K1C	phosphatidylinositol-4-phosphate 5-kinase type 1 gamma	PIP5KGAMMA,KIAA0589,LCCS3	GO:0014069	postsynaptic density (GO:0014069)	CC	2904
PIP5K1C	HGNC:8996	PIP5K1C	phosphatidylinositol-4-phosphate 5-kinase type 1 gamma	PIP5KGAMMA,KIAA0589,LCCS3	GO:0099149	regulation of postsynaptic neurotransmitter receptor endocytosis (GO:0099149)	BP	2905
SYNE1	HGNC:17089	SYNE1	spectrin repeat containing nuclear envelope protein 1	SYNE-1B,KIAA0796,8B,NESPRIN-1,ENAPTIN,MYNE1,CPG2,DJ45H2.2,SCAR8,ARCA1,NESP1,C6ORF98	GO:0098871	postsynaptic actin cytoskeleton (GO:0098871)	CC	2906
PACSIN1	HGNC:8570	PACSIN1	protein kinase C and casein kinase substrate in neurons 1	SDPI	GO:0099149	regulation of postsynaptic neurotransmitter receptor endocytosis (GO:0099149)	BP	2907
ATAD1	HGNC:25903	ATAD1	ATPase family AAA domain containing 1	FLJ14600,MSP1	GO:0098794	postsynapse (GO:0098794)	CC	2909
SYNJ1	HGNC:11503	SYNJ1	synaptojanin 1	INPP5G,PARK20	GO:0099149	regulation of postsynaptic neurotransmitter receptor endocytosis (GO:0099149)	BP	2910
HSPA8	HGNC:5241	HSPA8	heat shock protein family A (Hsp70) member 8	HSC71,HSC70,HSP73,HSPA10	GO:0099634	postsynaptic specialization membrane (GO:0099634)	CC	2911
HSPA8	HGNC:5241	HSPA8	heat shock protein family A (Hsp70) member 8	HSC71,HSC70,HSP73,HSPA10	GO:0098880	maintenance of postsynaptic specialization structure (GO:0098880)	BP	2912
LIN7C	HGNC:17789	LIN7C	lin-7 homolog C, crumbs cell polarity complex component	MALS-3,LIN-7C,LIN-7-C,VELI3,FLJ11215	GO:0045202	synapse (GO:0045202)	CC	2913
ATAD1	HGNC:25903	ATAD1	ATPase family AAA domain containing 1	FLJ14600,MSP1	GO:0099149	regulation of postsynaptic neurotransmitter receptor endocytosis (GO:0099149)	BP	2914
PICK1	HGNC:9394	PICK1	protein interacting with PRKCA 1	DJ1039K5,MGC15204,PRKCABP	GO:0098843	postsynaptic endocytic zone (GO:0098843)	CC	2916
PICK1	HGNC:9394	PICK1	protein interacting with PRKCA 1	DJ1039K5,MGC15204,PRKCABP	GO:0099149	regulation of postsynaptic neurotransmitter receptor endocytosis (GO:0099149)	BP	2917
HOMER1	HGNC:17512	HOMER1	homer scaffold protein 1	VES-1,SYN47,HOMER-1B	GO:0099186	structural constituent of postsynapse (GO:0099186)	BP	2921
TRIO	HGNC:12303	TRIO	trio Rho guanine nucleotide exchange factor	ARHGEF23	GO:0048786	presynaptic active zone (GO:0048786)	CC	2922
USP46	HGNC:20075	USP46	ubiquitin specific peptidase 46	FLJ12552	GO:0099149	regulation of postsynaptic neurotransmitter receptor endocytosis (GO:0099149)	BP	2923
KIAA1107	HGNC:29192	KIAA1107	KIAA1107	APACHE	GO:0048488	synaptic vesicle endocytosis (GO:0048488)	BP	2924
KIAA1107	HGNC:29192	KIAA1107	KIAA1107	APACHE	GO:0016182	synaptic vesicle budding from endosome (GO:0016182)	BP	2925
STK38L	HGNC:17848	STK38L	serine/threonine kinase 38 like	KIAA0965,NDR2	GO:0099173	postsynapse organization (GO:0099173)	BP	2926
NUMB	HGNC:8060	NUMB	NUMB endocytic adaptor protein	C14ORF41	GO:0099149	regulation of postsynaptic neurotransmitter receptor endocytosis (GO:0099149)	BP	2927
NUMB	HGNC:8060	NUMB	NUMB endocytic adaptor protein	C14ORF41	GO:0150052	regulation of postsynapse assembly (GO:0150052)	BP	2928
CLPTM1	HGNC:2087	CLPTM1	CLPTM1 regulator of GABA type A receptor forward trafficking		GO:0099072	regulation of postsynaptic membrane neurotransmitter receptor levels (GO:0099072)	BP	2932
CTNNB1	HGNC:2514	CTNNB1	catenin beta 1	BETA-CATENIN,ARMADILLO,CTNNB	GO:0051963	regulation of synapse assembly (GO:0051963)	BP	2936
DIAPH1	HGNC:2876	DIAPH1	diaphanous related formin 1	HDIA1,LFHL1,MDIA1,DFNA1	GO:0048488	synaptic vesicle endocytosis (GO:0048488)	BP	2938
RPS6	HGNC:10429	RPS6	ribosomal protein S6	S6	SYNGO:presyn_ribosome	presynaptic ribosome	CC	2940
ARFGEF2	HGNC:15853	ARFGEF2	ADP ribosylation factor guanine nucleotide exchange factor 2	BIG2	GO:0098794	postsynapse (GO:0098794)	CC	2950
BCAS1	HGNC:974	BCAS1	brain enriched myelin associated protein 1	NABC1,AIBC1,PMES-2	GO:0045202	synapse (GO:0045202)	CC	2952
CDH10	HGNC:1749	CDH10	cadherin 10		GO:0099560	synapse adhesion between pre- and post-synapse (GO:0099560)	BP	2953
CDH10	HGNC:1749	CDH10	cadherin 10		GO:0045202	synapse (GO:0045202)	CC	2957
SRCIN1	HGNC:29506	SRCIN1	SRC kinase signaling inhibitor 1	SNIP,P140CAP,KIAA1684	GO:0051963	regulation of synapse assembly (GO:0051963)	BP	2958
SH3GL2	HGNC:10831	SH3GL2	SH3 domain containing GRB2 like 2, endophilin A1	SH3P4,SH3D2A,CNSA2,EEN-B1	GO:0098794	postsynapse (GO:0098794)	CC	2959
SH3GL2	HGNC:10831	SH3GL2	SH3 domain containing GRB2 like 2, endophilin A1	SH3P4,SH3D2A,CNSA2,EEN-B1	GO:0098974	postsynaptic actin cytoskeleton organization (GO:0098974)	BP	2960
SRCIN1	HGNC:29506	SRCIN1	SRC kinase signaling inhibitor 1	SNIP,P140CAP,KIAA1684	GO:0098974	postsynaptic actin cytoskeleton organization (GO:0098974)	BP	2961
FBXO2	HGNC:13581	FBXO2	F-box protein 2	FBX2,NFB42,FBS1,FBG1,OCP1	GO:0099576	regulation of protein catabolic process at postsynapse, modulating synaptic transmission (GO:0099576)	BP	2965
CTNND2	HGNC:2516	CTNND2	catenin delta 2	NPRAP,GT24	GO:0098919	structural constituent of postsynaptic density (GO:0098919)	BP	2967
CTNND2	HGNC:2516	CTNND2	catenin delta 2	NPRAP,GT24	GO:0099072	regulation of postsynaptic membrane neurotransmitter receptor levels (GO:0099072)	BP	2968
ADAM10	HGNC:188	ADAM10	ADAM metallopeptidase domain 10	KUZ,MADM,HST18717,CD156C	GO:0099175	regulation of postsynapse organization (GO:0099175)	BP	2969
RAB5A	HGNC:9783	RAB5A	RAB5A, member RAS oncogene family	RAB5	GO:0098884	postsynaptic neurotransmitter receptor endocytosis (GO:0098884)	BP	2975
SH3GLB2	HGNC:10834	SH3GLB2	SH3 domain containing GRB2 like, endophilin B2	KIAA1848	GO:0098884	postsynaptic neurotransmitter receptor endocytosis (GO:0098884)	BP	2977
SEPT7	HGNC:1717	SEPTIN7	septin 7	CDC3,SEPT7A,CDC10,SEPT7	GO:0150050	postsynaptic septin cytoskeleton (GO:0150050)	CC	2978
SEPT7	HGNC:1717	SEPTIN7	septin 7	CDC3,SEPT7A,CDC10,SEPT7	GO:0099186	structural constituent of postsynapse (GO:0099186)	BP	2979
VDAC1	HGNC:12669	VDAC1	voltage dependent anion channel 1	MGC111064,PORIN	GO:0048787	presynaptic active zone membrane (GO:0048787)	CC	2982
VDAC1	HGNC:12669	VDAC1	voltage dependent anion channel 1	MGC111064,PORIN	GO:0099061	integral component of postsynaptic density membrane (GO:0099061)	CC	2984
RAP1B	HGNC:9857	RAP1B	RAP1B, member of RAS oncogene family	K-REV,RAL1B,DKFZP586H0723	GO:0099010	modification of postsynaptic structure (GO:0099010)	BP	2985
EEF2	HGNC:3214	EEF2	eukaryotic translation elongation factor 2	EEF-2,EF2	GO:0140242	translation at postsynapse (GO:0140242)	BP	2993
STX4	HGNC:11439	STX4	syntaxin 4	P35-2,STX4A	GO:0098794	postsynapse (GO:0098794)	CC	2998
ARFGEF2	HGNC:15853	ARFGEF2	ADP ribosylation factor guanine nucleotide exchange factor 2	BIG2	GO:0098793	presynapse (GO:0098793)	CC	2999
CDC42	HGNC:1736	CDC42	cell division cycle 42	G25K,CDC42HS	GO:0099175	regulation of postsynapse organization (GO:0099175)	BP	3001
WASL	HGNC:12735	WASL	WASP like actin nucleation promoting factor	N-WASP,NWASP,WASPB	GO:0099175	regulation of postsynapse organization (GO:0099175)	BP	3002
PAK3	HGNC:8592	PAK3	p21 (RAC1) activated kinase 3	HPAK3,BPAK,MRX30,MRX47	GO:0099175	regulation of postsynapse organization (GO:0099175)	BP	3003
DBNL	HGNC:2696	DBNL	drebrin like	SH3P7,HIP-55,ABP1	GO:0098794	postsynapse (GO:0098794)	CC	3004
DBNL	HGNC:2696	DBNL	drebrin like	SH3P7,HIP-55,ABP1	GO:0098793	presynapse (GO:0098793)	CC	3005
DBNL	HGNC:2696	DBNL	drebrin like	SH3P7,HIP-55,ABP1	GO:0098973	structural constituent of postsynaptic actin cytoskeleton (GO:0098973)	BP	3006
DBNL	HGNC:2696	DBNL	drebrin like	SH3P7,HIP-55,ABP1	GO:0098974	postsynaptic actin cytoskeleton organization (GO:0098974)	BP	3007
GABRB2	HGNC:4082	GABRB2	gamma-aminobutyric acid type A receptor subunit beta2		GO:0099060	integral component of postsynaptic specialization membrane (GO:0099060)	CC	3008
CNN3	HGNC:2157	CNN3	calponin 3		GO:0098794	postsynapse (GO:0098794)	CC	3010
COMT	HGNC:2228	COMT	catechol-O-methyltransferase		GO:0042135	neurotransmitter catabolic process (GO:0042135)	BP	3011
COMT	HGNC:2228	COMT	catechol-O-methyltransferase		GO:0098794	postsynapse (GO:0098794)	CC	3012
EIF4E	HGNC:3287	EIF4E	eukaryotic translation initiation factor 4E	EIF4E1,EIF4EL1,EIF4F	GO:0098794	postsynapse (GO:0098794)	CC	3020
PRKACA	HGNC:9380	PRKACA	protein kinase cAMP-activated catalytic subunit alpha	PKACA	GO:0099170	postsynaptic modulation of chemical synaptic transmission (GO:0099170)	BP	3030
LAMB2	HGNC:6487	LAMB2	laminin subunit beta 2	NPHS5,LAMS	GO:0150043	structural constituent of synapse-associated extracellular matrix (GO:0150043)	BP	3032
HIP1R	HGNC:18415	HIP1R	huntingtin interacting protein 1 related	KIAA0655,HIP3,HIP12,FLJ14000,ILWEQ	GO:0098794	postsynapse (GO:0098794)	CC	3033
HIP1R	HGNC:18415	HIP1R	huntingtin interacting protein 1 related	KIAA0655,HIP3,HIP12,FLJ14000,ILWEQ	GO:0099173	postsynapse organization (GO:0099173)	BP	3034
ITPKA	HGNC:6178	ITPKA	inositol-trisphosphate 3-kinase A	IP3KA,IP3-3KA	GO:0098885	modification of postsynaptic actin cytoskeleton (GO:0098885)	BP	3035
ITPKA	HGNC:6178	ITPKA	inositol-trisphosphate 3-kinase A	IP3KA,IP3-3KA	GO:0098871	postsynaptic actin cytoskeleton (GO:0098871)	CC	3036
KCNAB2	HGNC:6229	KCNAB2	potassium voltage-gated channel subfamily A regulatory beta subunit 2	AKR6A5,KCNA2B,HKVBETA2.1,HKVBETA2.2	GO:0099061	integral component of postsynaptic density membrane (GO:0099061)	CC	3037
CUL3	HGNC:2553	CUL3	cullin 3		GO:0140252	regulation protein catabolic process at postsynapse (GO:0140252)	BP	3040
GABRB2	HGNC:4082	GABRB2	gamma-aminobutyric acid type A receptor subunit beta2		GO:0099059	integral component of presynaptic active zone membrane (GO:0099059)	CC	3041
C1QL3	HGNC:19359	C1QL3	complement C1q like 3	K100,C1QL,C1QTNF13,CTRP13	GO:0043083	synaptic cleft (GO:0043083)	CC	3043
C1QL3	HGNC:19359	C1QL3	complement C1q like 3	K100,C1QL,C1QTNF13,CTRP13	GO:0099645	neurotransmitter receptor localization to postsynaptic specialization membrane (GO:0099645)	BP	3045
ADRBK1	HGNC:289	GRK2	G protein-coupled receptor kinase 2	BARK1,ADRBK1	GO:0014069	postsynaptic density (GO:0014069)	CC	3064
ADRBK1	HGNC:289	GRK2	G protein-coupled receptor kinase 2	BARK1,ADRBK1	GO:0098793	presynapse (GO:0098793)	CC	3065
RAC3	HGNC:9803	RAC3	Rac family small GTPase 3		GO:0098974	postsynaptic actin cytoskeleton organization (GO:0098974)	BP	3077
MARK2	HGNC:3332	MARK2	microtubule affinity regulating kinase 2	PAR-1,PAR1B,PAR-1B,EMK1	GO:0098794	postsynapse (GO:0098794)	CC	3078
MARK2	HGNC:3332	MARK2	microtubule affinity regulating kinase 2	PAR-1,PAR1B,PAR-1B,EMK1	GO:0099175	regulation of postsynapse organization (GO:0099175)	BP	3079
NF1	HGNC:7765	NF1	neurofibromin 1		GO:0098926	postsynaptic signaling pathway (GO:0098926)	BP	3080
NF1	HGNC:7765	NF1	neurofibromin 1		GO:0099175	regulation of postsynapse organization (GO:0099175)	BP	3081
NF1	HGNC:7765	NF1	neurofibromin 1		GO:0099159	regulation of modification of postsynaptic structure (GO:0099159)	BP	3082
SPTB	HGNC:11274	SPTB	spectrin beta, erythrocytic		GO:0098794	postsynapse (GO:0098794)	CC	3083
SPTAN1	HGNC:11273	SPTAN1	spectrin alpha, non-erythrocytic 1		GO:0098794	postsynapse (GO:0098794)	CC	3084
SPTB	HGNC:11274	SPTB	spectrin beta, erythrocytic		GO:0098885	modification of postsynaptic actin cytoskeleton (GO:0098885)	BP	3085
RBMX	HGNC:9910	RBMX	RNA binding motif protein X-linked	RNMX,HNRNP-G,HNRNPG	GO:0014069	postsynaptic density (GO:0014069)	CC	3094
NRXN3	HGNC:8010	NRXN3	neurexin 3	KIAA0743,C14ORF60	GO:0099645	neurotransmitter receptor localization to postsynaptic specialization membrane (GO:0099645)	BP	3098
NRXN3	HGNC:8010	NRXN3	neurexin 3	KIAA0743,C14ORF60	GO:0097107	postsynaptic density assembly (GO:0097107)	BP	3100
C1QL3	HGNC:19359	C1QL3	complement C1q like 3	K100,C1QL,C1QTNF13,CTRP13	GO:0097107	postsynaptic density assembly (GO:0097107)	BP	3101
HNRNPD	HGNC:5036	HNRNPD	heterogeneous nuclear ribonucleoprotein D	AUF1,HNRPD	GO:0014069	postsynaptic density (GO:0014069)	CC	3102
HNRNPM	HGNC:5046	HNRNPM	heterogeneous nuclear ribonucleoprotein M	HTGR1,HNRNPM4,HNRPM4,CEAR,NAGR1,HNRPM	GO:0014069	postsynaptic density (GO:0014069)	CC	3103
HNRNPA2B1	HGNC:5033	HNRNPA2B1	heterogeneous nuclear ribonucleoprotein A2/B1	HNRPA2B1	GO:0014069	postsynaptic density (GO:0014069)	CC	3104
RBMX	HGNC:9910	RBMX	RNA binding motif protein X-linked	RNMX,HNRNP-G,HNRNPG	GO:0099175	regulation of postsynapse organization (GO:0099175)	BP	3105
HNRNPM	HGNC:5046	HNRNPM	heterogeneous nuclear ribonucleoprotein M	HTGR1,HNRNPM4,HNRPM4,CEAR,NAGR1,HNRPM	GO:0099175	regulation of postsynapse organization (GO:0099175)	BP	3108
ITGB1	HGNC:6153	ITGB1	integrin subunit beta 1	CD29,GPIIA,FNRB,MSK12,MDF2	GO:0098880	maintenance of postsynaptic specialization structure (GO:0098880)	BP	3112
ITGB1	HGNC:6153	ITGB1	integrin subunit beta 1	CD29,GPIIA,FNRB,MSK12,MDF2	GO:0150054	regulation of postsynaptic neurotransmitter receptor diffusion trapping (GO:0150054)	BP	3113
AGAP2	HGNC:16921	AGAP2	ArfGAP with GTPase domain, ankyrin repeat and PH domain 2	CENTG1	GO:0098794	postsynapse (GO:0098794)	CC	3115
PLXND1	HGNC:9107	PLXND1	plexin D1	KIAA0620	GO:0008039	synaptic target recognition (GO:0008039)	BP	3116
CNKSR2	HGNC:19701	CNKSR2	connector enhancer of kinase suppressor of Ras 2	KIAA0902,CNK2,KSR2	GO:0099147	extrinsic component of postsynaptic density membrane (GO:0099147)	CC	3118
GAD1	HGNC:4092	GAD1	glutamate decarboxylase 1	GAD	GO:0098793	presynapse (GO:0098793)	CC	3121
GAD1	HGNC:4092	GAD1	glutamate decarboxylase 1	GAD	GO:0042136	neurotransmitter biosynthetic process (GO:0042136)	BP	3122
GAD2	HGNC:4093	GAD2	glutamate decarboxylase 2	GAD65	GO:0098793	presynapse (GO:0098793)	CC	3123
GAD2	HGNC:4093	GAD2	glutamate decarboxylase 2	GAD65	GO:0042136	neurotransmitter biosynthetic process (GO:0042136)	BP	3124
PLXNC1	HGNC:9106	PLXNC1	plexin C1	VESPR,CD232	GO:1905806	regulation of synapse disassembly (GO:1905806)	BP	3127
PLXNA4	HGNC:9102	PLXNA4	plexin A4	KIAA1550,DKFZP434G0625PRO34003,FAYV2820,PLXNA4A,PLXNA4B	GO:0099558	maintenance of synapse structure (GO:0099558)	BP	3128
ITGB1	HGNC:6153	ITGB1	integrin subunit beta 1	CD29,GPIIA,FNRB,MSK12,MDF2	GO:1905806	regulation of synapse disassembly (GO:1905806)	BP	3129
SORT1	HGNC:11186	SORT1	sortilin 1	GP95,NT3	GO:0099558	maintenance of synapse structure (GO:0099558)	BP	3130
RPL10	HGNC:10298	RPL10	ribosomal protein L10	NOV,QM,DXS648E,DXS648,FLJ23544,L10	SYNGO:postsyn_ribosome	postsynaptic ribosome	CC	3132
RPL10A	HGNC:10299	RPL10A	ribosomal protein L10a	CSA-19,L10A,NEDD6	SYNGO:postsyn_ribosome	postsynaptic ribosome	CC	3134
RPL11	HGNC:10301	RPL11	ribosomal protein L11	L11,UL5	SYNGO:postsyn_ribosome	postsynaptic ribosome	CC	3135
RPL12	HGNC:10302	RPL12	ribosomal protein L12	L12	GO:0045202	synapse (GO:0045202)	CC	3136
RPL12	HGNC:10302	RPL12	ribosomal protein L12	L12	SYNGO:postsyn_ribosome	postsynaptic ribosome	CC	3137
RPL13	HGNC:10303	RPL13	ribosomal protein L13	D16S444E,BBC1,L13	SYNGO:postsyn_ribosome	postsynaptic ribosome	CC	3138
RPL13	HGNC:10303	RPL13	ribosomal protein L13	D16S444E,BBC1,L13	GO:0045202	synapse (GO:0045202)	CC	3139
RPL13A	HGNC:10304	RPL13A	ribosomal protein L13a	L13A,TSTA1	GO:0045202	synapse (GO:0045202)	CC	3140
RPL13A	HGNC:10304	RPL13A	ribosomal protein L13a	L13A,TSTA1	SYNGO:postsyn_ribosome	postsynaptic ribosome	CC	3141
RPL14	HGNC:10305	RPL14	ribosomal protein L14	L14,HRL14,RL14,CTG-B33	GO:0045202	synapse (GO:0045202)	CC	3142
RPL14	HGNC:10305	RPL14	ribosomal protein L14	L14,HRL14,RL14,CTG-B33	SYNGO:postsyn_ribosome	postsynaptic ribosome	CC	3143
RPL17	HGNC:10307	RPL17	ribosomal protein L17	RPL23,L17	GO:0045202	synapse (GO:0045202)	CC	3144
RPL17	HGNC:10307	RPL17	ribosomal protein L17	RPL23,L17	SYNGO:postsyn_ribosome	postsynaptic ribosome	CC	3145
RPL15	HGNC:10306	RPL15	ribosomal protein L15	RPL10,RPLY10,RPYL10,EC45,L15	GO:0045202	synapse (GO:0045202)	CC	3146
RPL15	HGNC:10306	RPL15	ribosomal protein L15	RPL10,RPLY10,RPYL10,EC45,L15	SYNGO:postsyn_ribosome	postsynaptic ribosome	CC	3147
RPL18	HGNC:10310	RPL18	ribosomal protein L18	L18	SYNGO:postsyn_ribosome	postsynaptic ribosome	CC	3148
RPL21	HGNC:10313	RPL21	ribosomal protein L21	L21,FLJ27458,MGC71252,MGC104274,MGC104275,DKFZP686C06101	SYNGO:postsyn_ribosome	postsynaptic ribosome	CC	3151
RPL21	HGNC:10313	RPL21	ribosomal protein L21	L21,FLJ27458,MGC71252,MGC104274,MGC104275,DKFZP686C06101	GO:0045202	synapse (GO:0045202)	CC	3152
RPL22	HGNC:10315	RPL22	ribosomal protein L22	EAP,L22	GO:0045202	synapse (GO:0045202)	CC	3153
RPL23	HGNC:10316	RPL23	ribosomal protein L23	RPL17,L23	SYNGO:postsyn_ribosome	postsynaptic ribosome	CC	3154
RPL22	HGNC:10315	RPL22	ribosomal protein L22	EAP,L22	SYNGO:postsyn_ribosome	postsynaptic ribosome	CC	3155
RPL23	HGNC:10316	RPL23	ribosomal protein L23	RPL17,L23	GO:0045202	synapse (GO:0045202)	CC	3156
RPL23A	HGNC:10317	RPL23A	ribosomal protein L23a	L23A	GO:0045202	synapse (GO:0045202)	CC	3157
RPL23A	HGNC:10317	RPL23A	ribosomal protein L23a	L23A	SYNGO:postsyn_ribosome	postsynaptic ribosome	CC	3158
RPL26	HGNC:10327	RPL26	ribosomal protein L26	L26	SYNGO:postsyn_ribosome	postsynaptic ribosome	CC	3159
RPL24	HGNC:10325	RPL24	ribosomal protein L24	L24	GO:0045202	synapse (GO:0045202)	CC	3160
RPL27	HGNC:10328	RPL27	ribosomal protein L27	L27	GO:0045202	synapse (GO:0045202)	CC	3161
RPL26	HGNC:10327	RPL26	ribosomal protein L26	L26	GO:0045202	synapse (GO:0045202)	CC	3162
RPL27A	HGNC:10329	RPL27A	ribosomal protein L27a	L27A	GO:0045202	synapse (GO:0045202)	CC	3163
RPL28	HGNC:10330	RPL28	ribosomal protein L28	FLJ43307,L28	GO:0045202	synapse (GO:0045202)	CC	3164
RPL30	HGNC:10333	RPL30	ribosomal protein L30	L30	GO:0045202	synapse (GO:0045202)	CC	3165
RPL32	HGNC:10336	RPL32	ribosomal protein L32	L32	GO:0045202	synapse (GO:0045202)	CC	3166
RPL35	HGNC:10344	RPL35	ribosomal protein L35	L35	GO:0045202	synapse (GO:0045202)	CC	3167
RPL8	HGNC:10368	RPL8	ribosomal protein L8	L8	GO:0045202	synapse (GO:0045202)	CC	3169
RPL35A	HGNC:10345	RPL35A	ribosomal protein L35a	L35A,EL33,GIG33	GO:0045202	synapse (GO:0045202)	CC	3170
RPL38	HGNC:10349	RPL38	ribosomal protein L38	L38	GO:0045202	synapse (GO:0045202)	CC	3173
RPL24	HGNC:10325	RPL24	ribosomal protein L24	L24	SYNGO:postsyn_ribosome	postsynaptic ribosome	CC	3175
RPL27	HGNC:10328	RPL27	ribosomal protein L27	L27	SYNGO:postsyn_ribosome	postsynaptic ribosome	CC	3176
RPL27A	HGNC:10329	RPL27A	ribosomal protein L27a	L27A	SYNGO:postsyn_ribosome	postsynaptic ribosome	CC	3177
RPL28	HGNC:10330	RPL28	ribosomal protein L28	FLJ43307,L28	SYNGO:postsyn_ribosome	postsynaptic ribosome	CC	3178
RPL29	HGNC:10331	RPL29	ribosomal protein L29	HIP,HUMRPL29,L29,RPL29P10	SYNGO:postsyn_ribosome	postsynaptic ribosome	CC	3179
RPL31	HGNC:10334	RPL31	ribosomal protein L31	L31	SYNGO:postsyn_ribosome	postsynaptic ribosome	CC	3181
RPL30	HGNC:10333	RPL30	ribosomal protein L30	L30	SYNGO:postsyn_ribosome	postsynaptic ribosome	CC	3182
RPL32	HGNC:10336	RPL32	ribosomal protein L32	L32	SYNGO:postsyn_ribosome	postsynaptic ribosome	CC	3183
RPL34	HGNC:10340	RPL34	ribosomal protein L34	L34	SYNGO:postsyn_ribosome	postsynaptic ribosome	CC	3184
RPL34	HGNC:10340	RPL34	ribosomal protein L34	L34	GO:0045202	synapse (GO:0045202)	CC	3185
RPL35	HGNC:10344	RPL35	ribosomal protein L35	L35	SYNGO:postsyn_ribosome	postsynaptic ribosome	CC	3186
RPL35A	HGNC:10345	RPL35A	ribosomal protein L35a	L35A,EL33,GIG33	SYNGO:postsyn_ribosome	postsynaptic ribosome	CC	3187
RPL36	HGNC:13631	RPL36	ribosomal protein L36	DKFZP566B023,L36	SYNGO:postsyn_ribosome	postsynaptic ribosome	CC	3188
RPL38	HGNC:10349	RPL38	ribosomal protein L38	L38	SYNGO:postsyn_ribosome	postsynaptic ribosome	CC	3192
RPL4	HGNC:10353	RPL4	ribosomal protein L4	L4	SYNGO:postsyn_ribosome	postsynaptic ribosome	CC	3193
RPL5	HGNC:10360	RPL5	ribosomal protein L5	L5,PPP1R135,UL18	SYNGO:postsyn_ribosome	postsynaptic ribosome	CC	3195
RPL6	HGNC:10362	RPL6	ribosomal protein L6	TAXREB107,L6,TXREB1	SYNGO:postsyn_ribosome	postsynaptic ribosome	CC	3196
RPL7	HGNC:10363	RPL7	ribosomal protein L7	HUML7-1,L7	SYNGO:postsyn_ribosome	postsynaptic ribosome	CC	3197
RPL7A	HGNC:10364	RPL7A	ribosomal protein L7a	SURF3,TRUP,L7A	SYNGO:postsyn_ribosome	postsynaptic ribosome	CC	3198
RPL8	HGNC:10368	RPL8	ribosomal protein L8	L8	SYNGO:postsyn_ribosome	postsynaptic ribosome	CC	3199
RPLP0	HGNC:10371	RPLP0	ribosomal protein lateral stalk subunit P0	PRLP0,P0,L10E,RPP0,LP0	SYNGO:postsyn_ribosome	postsynaptic ribosome	CC	3200
RPLP2	HGNC:10377	RPLP2	ribosomal protein lateral stalk subunit P2	P2,RPP2,MGC71408,LP2,D11S2243E	SYNGO:postsyn_ribosome	postsynaptic ribosome	CC	3202
RPS10	HGNC:10383	RPS10	ribosomal protein S10	MGC88819,S10	GO:0045202	synapse (GO:0045202)	CC	3204
RPS11	HGNC:10384	RPS11	ribosomal protein S11	S11	GO:0045202	synapse (GO:0045202)	CC	3205
RPS12	HGNC:10385	RPS12	ribosomal protein S12	S12	GO:0045202	synapse (GO:0045202)	CC	3206
RPS14	HGNC:10387	RPS14	ribosomal protein S14	EMTB,S14	GO:0045202	synapse (GO:0045202)	CC	3207
RPS15A	HGNC:10389	RPS15A	ribosomal protein S15a	S15A	GO:0045202	synapse (GO:0045202)	CC	3208
RPS16	HGNC:10396	RPS16	ribosomal protein S16	S16	GO:0045202	synapse (GO:0045202)	CC	3209
RPS24	HGNC:10411	RPS24	ribosomal protein S24	S24,ES24	GO:0045202	synapse (GO:0045202)	CC	3210
RPS26	HGNC:10414	RPS26	ribosomal protein S26	S26,ES26	GO:0045202	synapse (GO:0045202)	CC	3211
RPS27A	HGNC:10417	RPS27A	ribosomal protein S27a	UBCEP80,UBA80,S27A	GO:0045202	synapse (GO:0045202)	CC	3212
RPS28	HGNC:10418	RPS28	ribosomal protein S28	S28,ES28	GO:0045202	synapse (GO:0045202)	CC	3213
RPS5	HGNC:10426	RPS5	ribosomal protein S5	S5	GO:0045202	synapse (GO:0045202)	CC	3214
RPS10	HGNC:10383	RPS10	ribosomal protein S10	MGC88819,S10	SYNGO:postsyn_ribosome	postsynaptic ribosome	CC	3215
RPS11	HGNC:10384	RPS11	ribosomal protein S11	S11	SYNGO:postsyn_ribosome	postsynaptic ribosome	CC	3216
RPS12	HGNC:10385	RPS12	ribosomal protein S12	S12	SYNGO:postsyn_ribosome	postsynaptic ribosome	CC	3217
RPS14	HGNC:10387	RPS14	ribosomal protein S14	EMTB,S14	SYNGO:postsyn_ribosome	postsynaptic ribosome	CC	3218
RPS15A	HGNC:10389	RPS15A	ribosomal protein S15a	S15A	SYNGO:postsyn_ribosome	postsynaptic ribosome	CC	3219
RPS16	HGNC:10396	RPS16	ribosomal protein S16	S16	SYNGO:postsyn_ribosome	postsynaptic ribosome	CC	3220
RPS24	HGNC:10411	RPS24	ribosomal protein S24	S24,ES24	SYNGO:postsyn_ribosome	postsynaptic ribosome	CC	3221
RPS26	HGNC:10414	RPS26	ribosomal protein S26	S26,ES26	SYNGO:postsyn_ribosome	postsynaptic ribosome	CC	3222
RPS27A	HGNC:10417	RPS27A	ribosomal protein S27a	UBCEP80,UBA80,S27A	SYNGO:postsyn_ribosome	postsynaptic ribosome	CC	3223
RPS28	HGNC:10418	RPS28	ribosomal protein S28	S28,ES28	SYNGO:postsyn_ribosome	postsynaptic ribosome	CC	3224
RPS5	HGNC:10426	RPS5	ribosomal protein S5	S5	SYNGO:postsyn_ribosome	postsynaptic ribosome	CC	3225
RPS13	HGNC:10386	RPS13	ribosomal protein S13	S13	SYNGO:postsyn_ribosome	postsynaptic ribosome	CC	3226
RPS15	HGNC:10388	RPS15	ribosomal protein S15	RIG,MGC111130,S15	SYNGO:postsyn_ribosome	postsynaptic ribosome	CC	3227
RPS17	HGNC:10397	RPS17	ribosomal protein S17	RPS17L1,RPS17L2,MGC72007,S17,RPS17L	SYNGO:postsyn_ribosome	postsynaptic ribosome	CC	3228
RPS18	HGNC:10401	RPS18	ribosomal protein S18	KE3,KE-3,HKE3,S18,D6S218E	SYNGO:postsyn_ribosome	postsynaptic ribosome	CC	3229
RPS19	HGNC:10402	RPS19	ribosomal protein S19	S19,ES19,DBA,LOH19CR1	SYNGO:postsyn_ribosome	postsynaptic ribosome	CC	3230
RPS2	HGNC:10404	RPS2	ribosomal protein S2	LLREP3,S2	SYNGO:postsyn_ribosome	postsynaptic ribosome	CC	3231
RPS20	HGNC:10405	RPS20	ribosomal protein S20	S20,US10	SYNGO:postsyn_ribosome	postsynaptic ribosome	CC	3232
RPS21	HGNC:10409	RPS21	ribosomal protein S21	S21	SYNGO:postsyn_ribosome	postsynaptic ribosome	CC	3233
RPS23	HGNC:10410	RPS23	ribosomal protein S23	S23,US12	SYNGO:postsyn_ribosome	postsynaptic ribosome	CC	3234
RPS27	HGNC:10416	RPS27	ribosomal protein S27	MPS-1,MPS1,S27	GO:0045202	synapse (GO:0045202)	CC	3236
RPS3	HGNC:10420	RPS3	ribosomal protein S3	FLJ26283,FLJ27450,MGC87870,S3	SYNGO:postsyn_ribosome	postsynaptic ribosome	CC	3238
RPS3A	HGNC:10421	RPS3A	ribosomal protein S3A	S3A,MFTL	SYNGO:postsyn_ribosome	postsynaptic ribosome	CC	3239
RPS6	HGNC:10429	RPS6	ribosomal protein S6	S6	SYNGO:postsyn_ribosome	postsynaptic ribosome	CC	3241
RPS7	HGNC:10440	RPS7	ribosomal protein S7	S7,ES7	SYNGO:postsyn_ribosome	postsynaptic ribosome	CC	3242
RPS8	HGNC:10441	RPS8	ribosomal protein S8	S8	SYNGO:postsyn_ribosome	postsynaptic ribosome	CC	3243
RPS9	HGNC:10442	RPS9	ribosomal protein S9	S9	SYNGO:postsyn_ribosome	postsynaptic ribosome	CC	3244
RPSA	HGNC:6502	RPSA	ribosomal protein SA	LRP,37LRP,P40,SA,LAMR1	SYNGO:postsyn_ribosome	postsynaptic ribosome	CC	3245
RPL9	HGNC:10369	RPL9	ribosomal protein L9	L9	SYNGO:postsyn_ribosome	postsynaptic ribosome	CC	3246
RPL9	HGNC:10369	RPL9	ribosomal protein L9	L9	GO:0140236	translation at presynapse (GO:0140236)	BP	3496
RPL10	HGNC:10298	RPL10	ribosomal protein L10	NOV,QM,DXS648E,DXS648,FLJ23544,L10	GO:0140236	translation at presynapse (GO:0140236)	BP	3497
RPL10A	HGNC:10299	RPL10A	ribosomal protein L10a	CSA-19,L10A,NEDD6	GO:0140236	translation at presynapse (GO:0140236)	BP	3498
RPL11	HGNC:10301	RPL11	ribosomal protein L11	L11,UL5	GO:0140236	translation at presynapse (GO:0140236)	BP	3499
RPL12	HGNC:10302	RPL12	ribosomal protein L12	L12	GO:0140236	translation at presynapse (GO:0140236)	BP	3500
RPL13	HGNC:10303	RPL13	ribosomal protein L13	D16S444E,BBC1,L13	GO:0140236	translation at presynapse (GO:0140236)	BP	3501
RPL13A	HGNC:10304	RPL13A	ribosomal protein L13a	L13A,TSTA1	GO:0140236	translation at presynapse (GO:0140236)	BP	3502
RPL14	HGNC:10305	RPL14	ribosomal protein L14	L14,HRL14,RL14,CTG-B33	GO:0140236	translation at presynapse (GO:0140236)	BP	3503
RPL17	HGNC:10307	RPL17	ribosomal protein L17	RPL23,L17	GO:0140236	translation at presynapse (GO:0140236)	BP	3504
RPL15	HGNC:10306	RPL15	ribosomal protein L15	RPL10,RPLY10,RPYL10,EC45,L15	GO:0140236	translation at presynapse (GO:0140236)	BP	3505
RPL18	HGNC:10310	RPL18	ribosomal protein L18	L18	GO:0140236	translation at presynapse (GO:0140236)	BP	3506
RPL23	HGNC:10316	RPL23	ribosomal protein L23	RPL17,L23	GO:0140236	translation at presynapse (GO:0140236)	BP	3507
RPL23A	HGNC:10317	RPL23A	ribosomal protein L23a	L23A	GO:0140236	translation at presynapse (GO:0140236)	BP	3508
RPL26	HGNC:10327	RPL26	ribosomal protein L26	L26	GO:0140236	translation at presynapse (GO:0140236)	BP	3509
RPL24	HGNC:10325	RPL24	ribosomal protein L24	L24	GO:0140236	translation at presynapse (GO:0140236)	BP	3510
RPL27	HGNC:10328	RPL27	ribosomal protein L27	L27	GO:0140236	translation at presynapse (GO:0140236)	BP	3511
RPL27A	HGNC:10329	RPL27A	ribosomal protein L27a	L27A	GO:0140236	translation at presynapse (GO:0140236)	BP	3512
RPL28	HGNC:10330	RPL28	ribosomal protein L28	FLJ43307,L28	GO:0140236	translation at presynapse (GO:0140236)	BP	3513
RPL29	HGNC:10331	RPL29	ribosomal protein L29	HIP,HUMRPL29,L29,RPL29P10	GO:0140236	translation at presynapse (GO:0140236)	BP	3514
RPL32	HGNC:10336	RPL32	ribosomal protein L32	L32	GO:0140236	translation at presynapse (GO:0140236)	BP	3515
RPL34	HGNC:10340	RPL34	ribosomal protein L34	L34	GO:0140236	translation at presynapse (GO:0140236)	BP	3516
RPL35	HGNC:10344	RPL35	ribosomal protein L35	L35	GO:0140236	translation at presynapse (GO:0140236)	BP	3517
RPL35A	HGNC:10345	RPL35A	ribosomal protein L35a	L35A,EL33,GIG33	GO:0140236	translation at presynapse (GO:0140236)	BP	3518
RPL36	HGNC:13631	RPL36	ribosomal protein L36	DKFZP566B023,L36	GO:0140236	translation at presynapse (GO:0140236)	BP	3519
RPL38	HGNC:10349	RPL38	ribosomal protein L38	L38	GO:0140236	translation at presynapse (GO:0140236)	BP	3523
RPL4	HGNC:10353	RPL4	ribosomal protein L4	L4	GO:0140236	translation at presynapse (GO:0140236)	BP	3524
RPL5	HGNC:10360	RPL5	ribosomal protein L5	L5,PPP1R135,UL18	GO:0140236	translation at presynapse (GO:0140236)	BP	3525
RPL6	HGNC:10362	RPL6	ribosomal protein L6	TAXREB107,L6,TXREB1	GO:0140236	translation at presynapse (GO:0140236)	BP	3526
RPL7	HGNC:10363	RPL7	ribosomal protein L7	HUML7-1,L7	GO:0140236	translation at presynapse (GO:0140236)	BP	3527
RPL7A	HGNC:10364	RPL7A	ribosomal protein L7a	SURF3,TRUP,L7A	GO:0140236	translation at presynapse (GO:0140236)	BP	3528
RPL8	HGNC:10368	RPL8	ribosomal protein L8	L8	GO:0140236	translation at presynapse (GO:0140236)	BP	3529
RPLP0	HGNC:10371	RPLP0	ribosomal protein lateral stalk subunit P0	PRLP0,P0,L10E,RPP0,LP0	GO:0140236	translation at presynapse (GO:0140236)	BP	3530
RPLP2	HGNC:10377	RPLP2	ribosomal protein lateral stalk subunit P2	P2,RPP2,MGC71408,LP2,D11S2243E	GO:0140236	translation at presynapse (GO:0140236)	BP	3531
RPS10	HGNC:10383	RPS10	ribosomal protein S10	MGC88819,S10	GO:0140236	translation at presynapse (GO:0140236)	BP	3533
RPS11	HGNC:10384	RPS11	ribosomal protein S11	S11	GO:0140236	translation at presynapse (GO:0140236)	BP	3534
RPS12	HGNC:10385	RPS12	ribosomal protein S12	S12	GO:0140236	translation at presynapse (GO:0140236)	BP	3535
RPS14	HGNC:10387	RPS14	ribosomal protein S14	EMTB,S14	GO:0140236	translation at presynapse (GO:0140236)	BP	3536
RPS15A	HGNC:10389	RPS15A	ribosomal protein S15a	S15A	GO:0140236	translation at presynapse (GO:0140236)	BP	3537
RPS16	HGNC:10396	RPS16	ribosomal protein S16	S16	GO:0140236	translation at presynapse (GO:0140236)	BP	3538
RPS24	HGNC:10411	RPS24	ribosomal protein S24	S24,ES24	GO:0140236	translation at presynapse (GO:0140236)	BP	3539
RPS26	HGNC:10414	RPS26	ribosomal protein S26	S26,ES26	GO:0140236	translation at presynapse (GO:0140236)	BP	3540
RPS27A	HGNC:10417	RPS27A	ribosomal protein S27a	UBCEP80,UBA80,S27A	GO:0140236	translation at presynapse (GO:0140236)	BP	3541
RPS28	HGNC:10418	RPS28	ribosomal protein S28	S28,ES28	GO:0140236	translation at presynapse (GO:0140236)	BP	3542
RPS5	HGNC:10426	RPS5	ribosomal protein S5	S5	GO:0140236	translation at presynapse (GO:0140236)	BP	3543
RPS13	HGNC:10386	RPS13	ribosomal protein S13	S13	GO:0140236	translation at presynapse (GO:0140236)	BP	3544
RPL9	HGNC:10369	RPL9	ribosomal protein L9	L9	SYNGO:presyn_ribosome	presynaptic ribosome	CC	3545
RPL10	HGNC:10298	RPL10	ribosomal protein L10	NOV,QM,DXS648E,DXS648,FLJ23544,L10	SYNGO:presyn_ribosome	presynaptic ribosome	CC	3546
RPL10A	HGNC:10299	RPL10A	ribosomal protein L10a	CSA-19,L10A,NEDD6	SYNGO:presyn_ribosome	presynaptic ribosome	CC	3547
RPL11	HGNC:10301	RPL11	ribosomal protein L11	L11,UL5	SYNGO:presyn_ribosome	presynaptic ribosome	CC	3548
RPL12	HGNC:10302	RPL12	ribosomal protein L12	L12	SYNGO:presyn_ribosome	presynaptic ribosome	CC	3549
RPL13	HGNC:10303	RPL13	ribosomal protein L13	D16S444E,BBC1,L13	SYNGO:presyn_ribosome	presynaptic ribosome	CC	3550
RPL13A	HGNC:10304	RPL13A	ribosomal protein L13a	L13A,TSTA1	SYNGO:presyn_ribosome	presynaptic ribosome	CC	3551
RPL14	HGNC:10305	RPL14	ribosomal protein L14	L14,HRL14,RL14,CTG-B33	SYNGO:presyn_ribosome	presynaptic ribosome	CC	3552
RPL17	HGNC:10307	RPL17	ribosomal protein L17	RPL23,L17	SYNGO:presyn_ribosome	presynaptic ribosome	CC	3553
RPL15	HGNC:10306	RPL15	ribosomal protein L15	RPL10,RPLY10,RPYL10,EC45,L15	SYNGO:presyn_ribosome	presynaptic ribosome	CC	3554
RPL18	HGNC:10310	RPL18	ribosomal protein L18	L18	SYNGO:presyn_ribosome	presynaptic ribosome	CC	3555
RPL23	HGNC:10316	RPL23	ribosomal protein L23	RPL17,L23	SYNGO:presyn_ribosome	presynaptic ribosome	CC	3556
RPL23A	HGNC:10317	RPL23A	ribosomal protein L23a	L23A	SYNGO:presyn_ribosome	presynaptic ribosome	CC	3557
RPL26	HGNC:10327	RPL26	ribosomal protein L26	L26	SYNGO:presyn_ribosome	presynaptic ribosome	CC	3558
RPL24	HGNC:10325	RPL24	ribosomal protein L24	L24	SYNGO:presyn_ribosome	presynaptic ribosome	CC	3559
RPL27	HGNC:10328	RPL27	ribosomal protein L27	L27	SYNGO:presyn_ribosome	presynaptic ribosome	CC	3560
RPL27A	HGNC:10329	RPL27A	ribosomal protein L27a	L27A	SYNGO:presyn_ribosome	presynaptic ribosome	CC	3561
RPL28	HGNC:10330	RPL28	ribosomal protein L28	FLJ43307,L28	SYNGO:presyn_ribosome	presynaptic ribosome	CC	3562
RPL29	HGNC:10331	RPL29	ribosomal protein L29	HIP,HUMRPL29,L29,RPL29P10	SYNGO:presyn_ribosome	presynaptic ribosome	CC	3563
RPL32	HGNC:10336	RPL32	ribosomal protein L32	L32	SYNGO:presyn_ribosome	presynaptic ribosome	CC	3564
RPL34	HGNC:10340	RPL34	ribosomal protein L34	L34	SYNGO:presyn_ribosome	presynaptic ribosome	CC	3565
RPL35	HGNC:10344	RPL35	ribosomal protein L35	L35	SYNGO:presyn_ribosome	presynaptic ribosome	CC	3566
RPL35A	HGNC:10345	RPL35A	ribosomal protein L35a	L35A,EL33,GIG33	SYNGO:presyn_ribosome	presynaptic ribosome	CC	3567
RPL36	HGNC:13631	RPL36	ribosomal protein L36	DKFZP566B023,L36	SYNGO:presyn_ribosome	presynaptic ribosome	CC	3568
RPL38	HGNC:10349	RPL38	ribosomal protein L38	L38	SYNGO:presyn_ribosome	presynaptic ribosome	CC	3572
RPL4	HGNC:10353	RPL4	ribosomal protein L4	L4	SYNGO:presyn_ribosome	presynaptic ribosome	CC	3573
RPL5	HGNC:10360	RPL5	ribosomal protein L5	L5,PPP1R135,UL18	SYNGO:presyn_ribosome	presynaptic ribosome	CC	3574
RPL6	HGNC:10362	RPL6	ribosomal protein L6	TAXREB107,L6,TXREB1	SYNGO:presyn_ribosome	presynaptic ribosome	CC	3575
RPL7	HGNC:10363	RPL7	ribosomal protein L7	HUML7-1,L7	SYNGO:presyn_ribosome	presynaptic ribosome	CC	3576
RPL7A	HGNC:10364	RPL7A	ribosomal protein L7a	SURF3,TRUP,L7A	SYNGO:presyn_ribosome	presynaptic ribosome	CC	3577
RPL8	HGNC:10368	RPL8	ribosomal protein L8	L8	SYNGO:presyn_ribosome	presynaptic ribosome	CC	3578
RPLP0	HGNC:10371	RPLP0	ribosomal protein lateral stalk subunit P0	PRLP0,P0,L10E,RPP0,LP0	SYNGO:presyn_ribosome	presynaptic ribosome	CC	3579
RPLP2	HGNC:10377	RPLP2	ribosomal protein lateral stalk subunit P2	P2,RPP2,MGC71408,LP2,D11S2243E	SYNGO:presyn_ribosome	presynaptic ribosome	CC	3580
RPS10	HGNC:10383	RPS10	ribosomal protein S10	MGC88819,S10	SYNGO:presyn_ribosome	presynaptic ribosome	CC	3582
RPS11	HGNC:10384	RPS11	ribosomal protein S11	S11	SYNGO:presyn_ribosome	presynaptic ribosome	CC	3583
RPS12	HGNC:10385	RPS12	ribosomal protein S12	S12	SYNGO:presyn_ribosome	presynaptic ribosome	CC	3584
RPS14	HGNC:10387	RPS14	ribosomal protein S14	EMTB,S14	SYNGO:presyn_ribosome	presynaptic ribosome	CC	3585
RPS15A	HGNC:10389	RPS15A	ribosomal protein S15a	S15A	SYNGO:presyn_ribosome	presynaptic ribosome	CC	3586
RPS16	HGNC:10396	RPS16	ribosomal protein S16	S16	SYNGO:presyn_ribosome	presynaptic ribosome	CC	3587
RPS24	HGNC:10411	RPS24	ribosomal protein S24	S24,ES24	SYNGO:presyn_ribosome	presynaptic ribosome	CC	3588
RPS26	HGNC:10414	RPS26	ribosomal protein S26	S26,ES26	SYNGO:presyn_ribosome	presynaptic ribosome	CC	3589
RPS27A	HGNC:10417	RPS27A	ribosomal protein S27a	UBCEP80,UBA80,S27A	SYNGO:presyn_ribosome	presynaptic ribosome	CC	3590
RPS28	HGNC:10418	RPS28	ribosomal protein S28	S28,ES28	SYNGO:presyn_ribosome	presynaptic ribosome	CC	3591
RPS5	HGNC:10426	RPS5	ribosomal protein S5	S5	SYNGO:presyn_ribosome	presynaptic ribosome	CC	3592
RPS13	HGNC:10386	RPS13	ribosomal protein S13	S13	SYNGO:presyn_ribosome	presynaptic ribosome	CC	3593
RPL9	HGNC:10369	RPL9	ribosomal protein L9	L9	GO:0140242	translation at postsynapse (GO:0140242)	BP	3594
RPL10	HGNC:10298	RPL10	ribosomal protein L10	NOV,QM,DXS648E,DXS648,FLJ23544,L10	GO:0140242	translation at postsynapse (GO:0140242)	BP	3595
RPL10A	HGNC:10299	RPL10A	ribosomal protein L10a	CSA-19,L10A,NEDD6	GO:0140242	translation at postsynapse (GO:0140242)	BP	3596
RPL11	HGNC:10301	RPL11	ribosomal protein L11	L11,UL5	GO:0140242	translation at postsynapse (GO:0140242)	BP	3597
RPL12	HGNC:10302	RPL12	ribosomal protein L12	L12	GO:0140242	translation at postsynapse (GO:0140242)	BP	3598
RPL13	HGNC:10303	RPL13	ribosomal protein L13	D16S444E,BBC1,L13	GO:0140242	translation at postsynapse (GO:0140242)	BP	3599
RPL13A	HGNC:10304	RPL13A	ribosomal protein L13a	L13A,TSTA1	GO:0140242	translation at postsynapse (GO:0140242)	BP	3600
RPL14	HGNC:10305	RPL14	ribosomal protein L14	L14,HRL14,RL14,CTG-B33	GO:0140242	translation at postsynapse (GO:0140242)	BP	3601
RPL17	HGNC:10307	RPL17	ribosomal protein L17	RPL23,L17	GO:0140242	translation at postsynapse (GO:0140242)	BP	3602
RPL15	HGNC:10306	RPL15	ribosomal protein L15	RPL10,RPLY10,RPYL10,EC45,L15	GO:0140242	translation at postsynapse (GO:0140242)	BP	3603
RPL18	HGNC:10310	RPL18	ribosomal protein L18	L18	GO:0140242	translation at postsynapse (GO:0140242)	BP	3604
RPL23	HGNC:10316	RPL23	ribosomal protein L23	RPL17,L23	GO:0140242	translation at postsynapse (GO:0140242)	BP	3605
RPL22	HGNC:10315	RPL22	ribosomal protein L22	EAP,L22	GO:0140242	translation at postsynapse (GO:0140242)	BP	3606
RPL23A	HGNC:10317	RPL23A	ribosomal protein L23a	L23A	GO:0140242	translation at postsynapse (GO:0140242)	BP	3607
RPL26	HGNC:10327	RPL26	ribosomal protein L26	L26	GO:0140242	translation at postsynapse (GO:0140242)	BP	3608
RPL24	HGNC:10325	RPL24	ribosomal protein L24	L24	GO:0140242	translation at postsynapse (GO:0140242)	BP	3609
RPL27	HGNC:10328	RPL27	ribosomal protein L27	L27	GO:0140242	translation at postsynapse (GO:0140242)	BP	3610
RPL27A	HGNC:10329	RPL27A	ribosomal protein L27a	L27A	GO:0140242	translation at postsynapse (GO:0140242)	BP	3611
RPL28	HGNC:10330	RPL28	ribosomal protein L28	FLJ43307,L28	GO:0140242	translation at postsynapse (GO:0140242)	BP	3612
RPL29	HGNC:10331	RPL29	ribosomal protein L29	HIP,HUMRPL29,L29,RPL29P10	GO:0140242	translation at postsynapse (GO:0140242)	BP	3613
RPL32	HGNC:10336	RPL32	ribosomal protein L32	L32	GO:0140242	translation at postsynapse (GO:0140242)	BP	3614
RPL34	HGNC:10340	RPL34	ribosomal protein L34	L34	GO:0140242	translation at postsynapse (GO:0140242)	BP	3615
RPL35	HGNC:10344	RPL35	ribosomal protein L35	L35	GO:0140242	translation at postsynapse (GO:0140242)	BP	3616
RPL35A	HGNC:10345	RPL35A	ribosomal protein L35a	L35A,EL33,GIG33	GO:0140242	translation at postsynapse (GO:0140242)	BP	3617
RPL36	HGNC:13631	RPL36	ribosomal protein L36	DKFZP566B023,L36	GO:0140242	translation at postsynapse (GO:0140242)	BP	3618
RPL38	HGNC:10349	RPL38	ribosomal protein L38	L38	GO:0140242	translation at postsynapse (GO:0140242)	BP	3622
RPL4	HGNC:10353	RPL4	ribosomal protein L4	L4	GO:0140242	translation at postsynapse (GO:0140242)	BP	3623
RPL5	HGNC:10360	RPL5	ribosomal protein L5	L5,PPP1R135,UL18	GO:0140242	translation at postsynapse (GO:0140242)	BP	3624
RPL6	HGNC:10362	RPL6	ribosomal protein L6	TAXREB107,L6,TXREB1	GO:0140242	translation at postsynapse (GO:0140242)	BP	3625
RPL7	HGNC:10363	RPL7	ribosomal protein L7	HUML7-1,L7	GO:0140242	translation at postsynapse (GO:0140242)	BP	3626
RPL7A	HGNC:10364	RPL7A	ribosomal protein L7a	SURF3,TRUP,L7A	GO:0140242	translation at postsynapse (GO:0140242)	BP	3627
RPL8	HGNC:10368	RPL8	ribosomal protein L8	L8	GO:0140242	translation at postsynapse (GO:0140242)	BP	3628
RPLP0	HGNC:10371	RPLP0	ribosomal protein lateral stalk subunit P0	PRLP0,P0,L10E,RPP0,LP0	GO:0140242	translation at postsynapse (GO:0140242)	BP	3629
RPLP2	HGNC:10377	RPLP2	ribosomal protein lateral stalk subunit P2	P2,RPP2,MGC71408,LP2,D11S2243E	GO:0140242	translation at postsynapse (GO:0140242)	BP	3630
RPS10	HGNC:10383	RPS10	ribosomal protein S10	MGC88819,S10	GO:0140242	translation at postsynapse (GO:0140242)	BP	3632
RPS11	HGNC:10384	RPS11	ribosomal protein S11	S11	GO:0140242	translation at postsynapse (GO:0140242)	BP	3633
RPS12	HGNC:10385	RPS12	ribosomal protein S12	S12	GO:0140242	translation at postsynapse (GO:0140242)	BP	3634
RPS14	HGNC:10387	RPS14	ribosomal protein S14	EMTB,S14	GO:0140242	translation at postsynapse (GO:0140242)	BP	3635
RPS15A	HGNC:10389	RPS15A	ribosomal protein S15a	S15A	GO:0140242	translation at postsynapse (GO:0140242)	BP	3636
RPS16	HGNC:10396	RPS16	ribosomal protein S16	S16	GO:0140242	translation at postsynapse (GO:0140242)	BP	3637
RPS24	HGNC:10411	RPS24	ribosomal protein S24	S24,ES24	GO:0140242	translation at postsynapse (GO:0140242)	BP	3638
RPS26	HGNC:10414	RPS26	ribosomal protein S26	S26,ES26	GO:0140242	translation at postsynapse (GO:0140242)	BP	3639
RPS27A	HGNC:10417	RPS27A	ribosomal protein S27a	UBCEP80,UBA80,S27A	GO:0140242	translation at postsynapse (GO:0140242)	BP	3640
RPS28	HGNC:10418	RPS28	ribosomal protein S28	S28,ES28	GO:0140242	translation at postsynapse (GO:0140242)	BP	3641
RPS5	HGNC:10426	RPS5	ribosomal protein S5	S5	GO:0140242	translation at postsynapse (GO:0140242)	BP	3642
RPS13	HGNC:10386	RPS13	ribosomal protein S13	S13	GO:0140242	translation at postsynapse (GO:0140242)	BP	3643
SNAP29	HGNC:11133	SNAP29	synaptosome associated protein 29	SNAP-29,CEDNIK	GO:0008021	synaptic vesicle (GO:0008021)	CC	3645
SKP1	HGNC:10899	SKP1	S-phase kinase associated protein 1	EMC19,OCP2,TCEB1L,MGC34403,OCP-II,P19A,SKP1A	GO:1905806	regulation of synapse disassembly (GO:1905806)	BP	3646
MAPK3	HGNC:6877	MAPK3	mitogen-activated protein kinase 3	ERK1,P44MAPK,P44ERK1,PRKM3	GO:0050804	modulation of chemical synaptic transmission (GO:0050804)	BP	3649
SV2B	HGNC:16874	SV2B	synaptic vesicle glycoprotein 2B	KIAA0735,HST19680	GO:0099509	regulation of presynaptic cytosolic calcium levels (GO:0099509)	BP	3651
RIMS1	HGNC:17282	RIMS1	regulating synaptic membrane exocytosis 1	RIM,KIAA0340,RIM1,RAB3IP2,CORD7	GO:0150037	regulation of calcium-dependent activation of synaptic vesicle fusion (GO:0150037)	BP	3652
RIMS2	HGNC:17283	RIMS2	regulating synaptic membrane exocytosis 2	KIAA0751,RIM2,OBOE,RAB3IP3	GO:0150037	regulation of calcium-dependent activation of synaptic vesicle fusion (GO:0150037)	BP	3653
RIMBP2	HGNC:30339	RIMBP2	RIMS binding protein 2	KIAA0318,RBP2,MGC15831,RIM-BP2,PPP1R133	GO:0150037	regulation of calcium-dependent activation of synaptic vesicle fusion (GO:0150037)	BP	3654
EXOC2	HGNC:24968	EXOC2	exocyst complex component 2	FLJ11026,SEC5P,SEC5L1	GO:0099641	anterograde axonal protein transport (GO:0099641)	BP	3655
RPS27	HGNC:10416	RPS27	ribosomal protein S27	MPS-1,MPS1,S27	GO:0045202	synapse (GO:0045202)	CC	3656
RPS27	HGNC:10416	RPS27	ribosomal protein S27	MPS-1,MPS1,S27	SYNGO:presyn_ribosome	presynaptic ribosome	CC	3658
RPS27	HGNC:10416	RPS27	ribosomal protein S27	MPS-1,MPS1,S27	SYNGO:postsyn_ribosome	postsynaptic ribosome	CC	3659
RPS27	HGNC:10416	RPS27	ribosomal protein S27	MPS-1,MPS1,S27	GO:0140242	translation at postsynapse (GO:0140242)	BP	3660
RPS27	HGNC:10416	RPS27	ribosomal protein S27	MPS-1,MPS1,S27	GO:0140236	translation at presynapse (GO:0140236)	BP	3661
CACNA1B	HGNC:1389	CACNA1B	calcium voltage-gated channel subunit alpha1 B	CAV2.2,CACNN,CACNL1A5	GO:0150037	regulation of calcium-dependent activation of synaptic vesicle fusion (GO:0150037)	BP	3662
CFL1	HGNC:1874	CFL1	cofilin 1	CFL	GO:0050804	modulation of chemical synaptic transmission (GO:0050804)	BP	3663
INA	HGNC:6057	INA	internexin neuronal intermediate filament protein alpha	NF-66,NEF5	GO:0099092	postsynaptic density, intracellular component (GO:0099092)	CC	3667
NRXN3	HGNC:8010	NRXN3	neurexin 3	KIAA0743,C14ORF60	GO:0099072	regulation of postsynaptic membrane neurotransmitter receptor levels (GO:0099072)	BP	3668
CAMK4	HGNC:1464	CAMK4	calcium/calmodulin dependent protein kinase IV	CAMK-GR,CAMKIV	GO:0099170	postsynaptic modulation of chemical synaptic transmission (GO:0099170)	BP	3669
MYO5A	HGNC:7602	MYO5A	myosin VA	MYO5,GS1,MYR12,MYH12	GO:0098794	postsynapse (GO:0098794)	CC	3671
MYO5B	HGNC:7603	MYO5B	myosin VB	KIAA1119	GO:0098794	postsynapse (GO:0098794)	CC	3672
NRXN3	HGNC:8010	NRXN3	neurexin 3	KIAA0743,C14ORF60	GO:0099537	trans-synaptic signaling (GO:0099537)	BP	3674
NRXN3	HGNC:8010	NRXN3	neurexin 3	KIAA0743,C14ORF60	GO:0099537	trans-synaptic signaling (GO:0099537)	BP	3675
ITSN1	HGNC:6183	ITSN1	intersectin 1	SH3P17,MGC134948,MGC134949,SH3D1A,ITSN	GO:0099175	regulation of postsynapse organization (GO:0099175)	BP	3676
EIF4E	HGNC:3287	EIF4E	eukaryotic translation initiation factor 4E	EIF4E1,EIF4EL1,EIF4F	GO:0099537	trans-synaptic signaling (GO:0099537)	BP	3680
SYNGAP1	HGNC:11497	SYNGAP1	synaptic Ras GTPase activating protein 1	SYNGAP,RASA5,KIAA1938	GO:0050804	modulation of chemical synaptic transmission (GO:0050804)	BP	3681
SHANK1	HGNC:15474	SHANK1	SH3 and multiple ankyrin repeat domains 1	SSTRIP,SPANK-1,SYNAMON	GO:0050804	modulation of chemical synaptic transmission (GO:0050804)	BP	3682
INA	HGNC:6057	INA	internexin neuronal intermediate filament protein alpha	NF-66,NEF5	GO:0099170	postsynaptic modulation of chemical synaptic transmission (GO:0099170)	BP	3683
NEFL	HGNC:7739	NEFL	neurofilament light	NFL,CMT1F,CMT2E,NF68,PPP1R110	GO:0099170	postsynaptic modulation of chemical synaptic transmission (GO:0099170)	BP	3684
NEFH	HGNC:7737	NEFH	neurofilament heavy	NF-H,NFH	GO:0099170	postsynaptic modulation of chemical synaptic transmission (GO:0099170)	BP	3685
SHANK3	HGNC:14294	SHANK3	SH3 and multiple ankyrin repeat domains 3	SPANK-2,PROSAP2,KIAA1650,PSAP2	GO:0050804	modulation of chemical synaptic transmission (GO:0050804)	BP	3686
BAIAP2	HGNC:947	BAIAP2	BAR/IMD domain containing adaptor protein 2	BAP2,IRSP53,WAML	GO:0099175	regulation of postsynapse organization (GO:0099175)	BP	3687
DLGAP1	HGNC:2905	DLGAP1	DLG associated protein 1	GKAP,SAPAP1,DAP-1	GO:0050804	modulation of chemical synaptic transmission (GO:0050804)	BP	3688
SPTBN2	HGNC:11276	SPTBN2	spectrin beta, non-erythrocytic 2	SCA5	GO:0099150	regulation of postsynaptic specialization assembly (GO:0099150)	BP	3689
DLGAP3	HGNC:30368	DLGAP3	DLG associated protein 3	SAPAP3,DAP3	GO:0050804	modulation of chemical synaptic transmission (GO:0050804)	BP	3690
CAMKV	HGNC:28788	CAMKV	CaM kinase like vesicle associated	MGC8407,VACAMKL	GO:0050804	modulation of chemical synaptic transmission (GO:0050804)	BP	3692
DLGAP2	HGNC:2906	DLGAP2	DLG associated protein 2	DAP-2,ERICH1-AS1,C8ORF68	GO:0050804	modulation of chemical synaptic transmission (GO:0050804)	BP	3695
PFN1	HGNC:8881	PFN1	profilin 1		GO:0050804	modulation of chemical synaptic transmission (GO:0050804)	BP	3696
PFN2	HGNC:8882	PFN2	profilin 2		GO:0050804	modulation of chemical synaptic transmission (GO:0050804)	BP	3697
ARHGAP44	HGNC:29096	ARHGAP44	Rho GTPase activating protein 44	KIAA0672,RICH-2,RICH2	GO:0050804	modulation of chemical synaptic transmission (GO:0050804)	BP	3703
RHOA	HGNC:667	RHOA	ras homolog family member A	RHO12,RHOH12,ARH12,ARHA	GO:0099159	regulation of modification of postsynaptic structure (GO:0099159)	BP	3704
NUMBL	HGNC:8061	NUMBL	NUMB like endocytic adaptor protein	NUMB-R,CTG3A,CAG3A,TNRC23,NUMBR,NUMBLIKE	GO:0150052	regulation of postsynapse assembly (GO:0150052)	BP	3707
CTTN	HGNC:3338	CTTN	cortactin	EMS1	GO:0098794	postsynapse (GO:0098794)	CC	3710
CTTN	HGNC:3338	CTTN	cortactin	EMS1	GO:0099010	modification of postsynaptic structure (GO:0099010)	BP	3712
ABI2	HGNC:24011	ABI2	abl interactor 2	ABI-2,AIP-1,ABI2B,ABLBP3,ARGBPIA,SSH3BP2	GO:0099173	postsynapse organization (GO:0099173)	BP	3713
ACTR3	HGNC:170	ACTR3	actin related protein 3	ARP3	GO:0099173	postsynapse organization (GO:0099173)	BP	3714
WASL	HGNC:12735	WASL	WASP like actin nucleation promoting factor	N-WASP,NWASP,WASPB	GO:0099173	postsynapse organization (GO:0099173)	BP	3715
SNAP29	HGNC:11133	SNAP29	synaptosome associated protein 29	SNAP-29,CEDNIK	GO:0098850	extrinsic component of synaptic vesicle membrane (GO:0098850)	CC	3717
CAST	HGNC:31922	ERC2	ELKS/RAB6-interacting/CAST family member 2	CAST,CAST1,KIAA0378,SPBC110,SPC110,ELKSL	GO:0099509	regulation of presynaptic cytosolic calcium levels (GO:0099509)	BP	3721
ERC2	HGNC:31922	ERC2	ELKS/RAB6-interacting/CAST family member 2	CAST,CAST1,KIAA0378,SPBC110,SPC110,ELKSL	GO:0099509	regulation of presynaptic cytosolic calcium levels (GO:0099509)	BP	3721
CAST	HGNC:31922	ERC2	ELKS/RAB6-interacting/CAST family member 2	CAST,CAST1,KIAA0378,SPBC110,SPC110,ELKSL	GO:0150037	regulation of calcium-dependent activation of synaptic vesicle fusion (GO:0150037)	BP	3722
ERC2	HGNC:31922	ERC2	ELKS/RAB6-interacting/CAST family member 2	CAST,CAST1,KIAA0378,SPBC110,SPC110,ELKSL	GO:0150037	regulation of calcium-dependent activation of synaptic vesicle fusion (GO:0150037)	BP	3722
STX4	HGNC:11439	STX4	syntaxin 4	P35-2,STX4A	GO:0098967	exocytic insertion of neurotransmitter receptor to postsynaptic membrane (GO:0098967)	BP	3723
CAMK2B	HGNC:1461	CAMK2B	calcium/calmodulin dependent protein kinase II beta	CAM2,CAMK2,CAMKIIB,CAMKB	GO:0090128	regulation of synapse maturation (GO:0090128)	BP	3724
IQSEC1	HGNC:29112	IQSEC1	IQ motif and Sec7 domain ArfGEF 1	KIAA0763,GEP100,BRAG2,ARF-GEP100	GO:0099170	postsynaptic modulation of chemical synaptic transmission (GO:0099170)	BP	3725
SYNPO	HGNC:30672	SYNPO	synaptopodin	KIAA1029	GO:0099170	postsynaptic modulation of chemical synaptic transmission (GO:0099170)	BP	3726
SVOP	HGNC:25417	SVOP	SV2 related protein	DKFZP761H039	GO:0030285	integral component of synaptic vesicle membrane (GO:0030285)	CC	3728
CRK	HGNC:2362	CRK	CRK proto-oncogene, adaptor protein		GO:0098698	postsynaptic specialization assembly (GO:0098698)	BP	3731
VPS35	HGNC:13487	VPS35	VPS35 retromer complex component	FLJ10752,MEM3,PARK17	GO:0090128	regulation of synapse maturation (GO:0090128)	BP	3735
RIMS2	HGNC:17283	RIMS2	regulating synaptic membrane exocytosis 2	KIAA0751,RIM2,OBOE,RAB3IP3	GO:0016082	synaptic vesicle priming (GO:0016082)	BP	3736
RIMS1	HGNC:17282	RIMS1	regulating synaptic membrane exocytosis 1	RIM,KIAA0340,RIM1,RAB3IP2,CORD7	GO:0016082	synaptic vesicle priming (GO:0016082)	BP	3738
RIMBP2	HGNC:30339	RIMBP2	RIMS binding protein 2	KIAA0318,RBP2,MGC15831,RIM-BP2,PPP1R133	GO:0099626	voltage-gated calcium channel activity involved in regulation of presynaptic cytosolic calcium levels (GO:0099626)	BP	3739
CAST	HGNC:31922	ERC2	ELKS/RAB6-interacting/CAST family member 2	CAST,CAST1,KIAA0378,SPBC110,SPC110,ELKSL	GO:0016082	synaptic vesicle priming (GO:0016082)	BP	3740
ERC2	HGNC:31922	ERC2	ELKS/RAB6-interacting/CAST family member 2	CAST,CAST1,KIAA0378,SPBC110,SPC110,ELKSL	GO:0016082	synaptic vesicle priming (GO:0016082)	BP	3740
BSN	HGNC:1117	BSN	bassoon presynaptic cytomatrix protein	ZNF231	GO:0097091	synaptic vesicle clustering (GO:0097091)	BP	3741
BIN1	HGNC:1052	BIN1	bridging integrator 1	SH3P9,AMPH2,AMPHL	GO:0048488	synaptic vesicle endocytosis (GO:0048488)	BP	3742
DOC2A	HGNC:2985	DOC2A	double C2 domain alpha		GO:0099502	calcium-dependent activation of synaptic vesicle fusion (GO:0099502)	BP	3745
BIN1	HGNC:1052	BIN1	bridging integrator 1	SH3P9,AMPH2,AMPHL	GO:0048488	synaptic vesicle endocytosis (GO:0048488)	BP	3746
WNK1	HGNC:14540	WNK1	WNK lysine deficient protein kinase 1	HSAN2,PPP1R167,PRKWNK1,HSN2	GO:0050804	modulation of chemical synaptic transmission (GO:0050804)	BP	3747
STX1A	HGNC:11433	STX1A	syntaxin 1A	HPC-1,P35-1,STX1	GO:0099059	integral component of presynaptic active zone membrane (GO:0099059)	CC	3749
STX1A	HGNC:11433	STX1A	syntaxin 1A	HPC-1,P35-1,STX1	GO:0099061	integral component of postsynaptic density membrane (GO:0099061)	CC	3750
NBEA	HGNC:7648	NBEA	neurobeachin	KIAA1544,BCL8B,FLJ10197,LYST2	GO:0098696	regulation of neurotransmitter receptor localization to postsynaptic specialization membrane (GO:0098696)	BP	3780
NBEA	HGNC:7648	NBEA	neurobeachin	KIAA1544,BCL8B,FLJ10197,LYST2	GO:0050808	synapse organization (GO:0050808)	BP	3781
SYT11	HGNC:19239	SYT11	synaptotagmin 11	KIAA0080,MGC10881,MGC17226,DKFZP781D015	GO:1900242	regulation of synaptic vesicle endocytosis (GO:1900242)	BP	3785
ANXA5	HGNC:543	ANXA5	annexin A5	CPB-I,PAP-I,VAC-ALPH,RPRGL3,ENX2,ANX5	GO:0030672	synaptic vesicle membrane (GO:0030672)	CC	3786
DMD	HGNC:2928	DMD	dystrophin	BMD,DXS142,DXS164,DXS206,DXS230,DXS239,DXS268,DXS269,DXS270,DXS272,MRX85	GO:0099572	postsynaptic specialization (GO:0099572)	CC	3788
STX1A	HGNC:11433	STX1A	syntaxin 1A	HPC-1,P35-1,STX1	GO:0030285	integral component of synaptic vesicle membrane (GO:0030285)	CC	3789
STX4	HGNC:11439	STX4	syntaxin 4	P35-2,STX4A	GO:0099055	integral component of postsynaptic membrane (GO:0099055)	CC	3794
SV2B	HGNC:16874	SV2B	synaptic vesicle glycoprotein 2B	KIAA0735,HST19680	GO:2000300	regulation of synaptic vesicle exocytosis (GO:2000300)	BP	3795
SNAP29	HGNC:11133	SNAP29	synaptosome associated protein 29	SNAP-29,CEDNIK	GO:2000300	regulation of synaptic vesicle exocytosis (GO:2000300)	BP	3796
NAPB	HGNC:15751	NAPB	NSF attachment protein beta	SNAP-BETA,SNAPB	GO:0048787	presynaptic active zone membrane (GO:0048787)	CC	3797
HCN1	HGNC:4845	HCN1	hyperpolarization activated cyclic nucleotide gated potassium channel 1	BCNG-1,HAC-2,BCNG1	GO:0099059	integral component of presynaptic active zone membrane (GO:0099059)	CC	3799
HCN1	HGNC:4845	HCN1	hyperpolarization activated cyclic nucleotide gated potassium channel 1	BCNG-1,HAC-2,BCNG1	GO:0140232	intracellular cAMP-activated cation channel activity involved in regulation of presynaptic membrane potential (GO:0140232)	BP	3800
HCN1	HGNC:4845	HCN1	hyperpolarization activated cyclic nucleotide gated potassium channel 1	BCNG-1,HAC-2,BCNG1	GO:0060078	regulation of postsynaptic membrane potential (GO:0060078)	BP	3801
PAFAH1B1	HGNC:8574	PAFAH1B1	platelet activating factor acetylhydrolase 1b regulatory subunit 1	LIS1,PAFAH,NUDF,MDCR,MDS	GO:0050804	modulation of chemical synaptic transmission (GO:0050804)	BP	3808
PAFAH1B1	HGNC:8574	PAFAH1B1	platelet activating factor acetylhydrolase 1b regulatory subunit 1	LIS1,PAFAH,NUDF,MDCR,MDS	GO:0099175	regulation of postsynapse organization (GO:0099175)	BP	3809
PRKACA	HGNC:9380	PRKACA	protein kinase cAMP-activated catalytic subunit alpha	PKACA	GO:0098794	postsynapse (GO:0098794)	CC	3815
ITGA2	HGNC:6137	ITGA2	integrin subunit alpha 2	CD49B	GO:0098793	presynapse (GO:0098793)	CC	3816
PRKACA	HGNC:9380	PRKACA	protein kinase cAMP-activated catalytic subunit alpha	PKACA	GO:0098793	presynapse (GO:0098793)	CC	3822
HCN1	HGNC:4845	HCN1	hyperpolarization activated cyclic nucleotide gated potassium channel 1	BCNG-1,HAC-2,BCNG1	GO:0099055	integral component of postsynaptic membrane (GO:0099055)	CC	3829
NBEA	HGNC:7648	NBEA	neurobeachin	KIAA1544,BCL8B,FLJ10197,LYST2	GO:0050808	synapse organization (GO:0050808)	BP	3833
GRIA3	HGNC:4573	GRIA3	glutamate ionotropic receptor AMPA type subunit 3	GLUA3,GLURC,MRX94,GLUR3	GO:0099059	integral component of presynaptic active zone membrane (GO:0099059)	CC	3834
AGAP3	HGNC:16923	AGAP3	ArfGAP with GTPase domain, ankyrin repeat and PH domain 3	CENTG3	GO:0014069	postsynaptic density (GO:0014069)	CC	3835
AGAP3	HGNC:16923	AGAP3	ArfGAP with GTPase domain, ankyrin repeat and PH domain 3	CENTG3	GO:0099072	regulation of postsynaptic membrane neurotransmitter receptor levels (GO:0099072)	BP	3836
ARHGEF2	HGNC:682	ARHGEF2	Rho/Rac guanine nucleotide exchange factor 2	LFP40,GEF-H1,KIAA0651,P40,LFC,GEFH1	GO:0098794	postsynapse (GO:0098794)	CC	3837
HIP1	HGNC:4913	HIP1	huntingtin interacting protein 1	ILWEQ	GO:0099171	presynaptic modulation of chemical synaptic transmission (GO:0099171)	BP	3838
HIP1	HGNC:4913	HIP1	huntingtin interacting protein 1	ILWEQ	GO:0099149	regulation of postsynaptic neurotransmitter receptor endocytosis (GO:0099149)	BP	3839
LAMA5	HGNC:6485	LAMA5	laminin subunit alpha 5		GO:0098965	extracellular matrix of synaptic cleft (GO:0098965)	CC	3842
PTK2	HGNC:9611	PTK2	protein tyrosine kinase 2	FAK,FADK,FAK1,PPP1R71	GO:0098794	postsynapse (GO:0098794)	CC	3847
ELAVL2	HGNC:3313	ELAVL2	ELAV like RNA binding protein 2	HUB,HEL-N1	GO:0051963	regulation of synapse assembly (GO:0051963)	BP	3848
PTK2	HGNC:9611	PTK2	protein tyrosine kinase 2	FAK,FADK,FAK1,PPP1R71	GO:1905274	regulation of modification of postsynaptic actin cytoskeleton (GO:1905274)	BP	3850
PTK2B	HGNC:9612	PTK2B	protein tyrosine kinase 2 beta	CAKB,PYK2,RAFTK,PTK,CADTK,FAK2	GO:0099092	postsynaptic density, intracellular component (GO:0099092)	CC	3851
PTK2B	HGNC:9612	PTK2B	protein tyrosine kinase 2 beta	CAKB,PYK2,RAFTK,PTK,CADTK,FAK2	GO:0099092	postsynaptic density, intracellular component (GO:0099092)	CC	3853
PTK2B	HGNC:9612	PTK2B	protein tyrosine kinase 2 beta	CAKB,PYK2,RAFTK,PTK,CADTK,FAK2	GO:0099170	postsynaptic modulation of chemical synaptic transmission (GO:0099170)	BP	3854
PTK2B	HGNC:9612	PTK2B	protein tyrosine kinase 2 beta	CAKB,PYK2,RAFTK,PTK,CADTK,FAK2	GO:0098793	presynapse (GO:0098793)	CC	3855
PTK2B	HGNC:9612	PTK2B	protein tyrosine kinase 2 beta	CAKB,PYK2,RAFTK,PTK,CADTK,FAK2	GO:0099151	regulation of postsynaptic density assembly (GO:0099151)	BP	3856
LAMA5	HGNC:6485	LAMA5	laminin subunit alpha 5		GO:0099173	postsynapse organization (GO:0099173)	BP	3862
EIF1AX	HGNC:3250	EIF1AX	eukaryotic translation initiation factor 1A X-linked	EIF-1A,EIF-4C,EIF4C,EIF1A	GO:0045202	synapse (GO:0045202)	CC	3879
EIF2S2	HGNC:3266	EIF2S2	eukaryotic translation initiation factor 2 subunit beta	EIF2BETA,PPP1R67,EIF2	GO:0045202	synapse (GO:0045202)	CC	3880
EIF2S3	HGNC:3267	EIF2S3	eukaryotic translation initiation factor 2 subunit gamma	EIF2GAMMA,EIF2,EIF2G	GO:0045202	synapse (GO:0045202)	CC	3881
EIF3A	HGNC:3271	EIF3A	eukaryotic translation initiation factor 3 subunit A	EIF3-THETA,EIF3-P170,KIAA0139,TIF32,EIF3,EIF3S10	GO:0014069	postsynaptic density (GO:0014069)	CC	3882
EIF3B	HGNC:3280	EIF3B	eukaryotic translation initiation factor 3 subunit B	PRT1,EIF3S9	GO:0045202	synapse (GO:0045202)	CC	3883
EIF3D	HGNC:3278	EIF3D	eukaryotic translation initiation factor 3 subunit D	EIF3-P66,EIF3-ZETA,EIF3S7	GO:0045202	synapse (GO:0045202)	CC	3884
EIF3E	HGNC:3277	EIF3E	eukaryotic translation initiation factor 3 subunit E	EIF3-P48,INT6,EIF3S6	GO:0014069	postsynaptic density (GO:0014069)	CC	3885
EIF3F	HGNC:3275	EIF3F	eukaryotic translation initiation factor 3 subunit F	EIF3-EPSILON,EIF3-P47,EIF3S5	GO:0045202	synapse (GO:0045202)	CC	3886
EIF3I	HGNC:3272	EIF3I	eukaryotic translation initiation factor 3 subunit I	TRIP-1,EIF3-BETA,EIF3-P36,EIF3S2	GO:0045202	synapse (GO:0045202)	CC	3887
EIF3L	HGNC:18138	EIF3L	eukaryotic translation initiation factor 3 subunit L	HSPC021,HSPC025,EIF3S11,EIF3S6IP,EIF3EIP	GO:0045202	synapse (GO:0045202)	CC	3888
EIF4G2	HGNC:3297	EIF4G2	eukaryotic translation initiation factor 4 gamma 2	DAP5,NAT1,P97	GO:0014069	postsynaptic density (GO:0014069)	CC	3889
EIF5	HGNC:3299	EIF5	eukaryotic translation initiation factor 5		GO:0045202	synapse (GO:0045202)	CC	3891
EIF5A	HGNC:3300	EIF5A	eukaryotic translation initiation factor 5A	EIF5A1,EIF-5A,MGC99547,MGC104255	GO:0045202	synapse (GO:0045202)	CC	3892
EIF6	HGNC:6159	EIF6	eukaryotic translation initiation factor 6	P27BBP,B(2)GCN,EIF3A,ITGB4BP	GO:0045202	synapse (GO:0045202)	CC	3894
HNRNPA1	HGNC:5031	HNRNPA1	heterogeneous nuclear ribonucleoprotein A1	HNRNP-A1,ALS20,HNRPA1	GO:0045202	synapse (GO:0045202)	CC	3897
HNRNPA3	HGNC:24941	HNRNPA3	heterogeneous nuclear ribonucleoprotein A3	HNRPA3	GO:0014069	postsynaptic density (GO:0014069)	CC	3899
HNRNPDL	HGNC:5037	HNRNPDL	heterogeneous nuclear ribonucleoprotein D like	JKTBP,LAAUF1,HNRPDL,LGMD1G	GO:0045202	synapse (GO:0045202)	CC	3900
HNRNPF	HGNC:5039	HNRNPF	heterogeneous nuclear ribonucleoprotein F	HNRPF	GO:0045202	synapse (GO:0045202)	CC	3901
HNRNPL	HGNC:5045	HNRNPL	heterogeneous nuclear ribonucleoprotein L	HNRPL	GO:0045202	synapse (GO:0045202)	CC	3902
HNRNPM	HGNC:5046	HNRNPM	heterogeneous nuclear ribonucleoprotein M	HTGR1,HNRNPM4,HNRPM4,CEAR,NAGR1,HNRPM	GO:0045202	synapse (GO:0045202)	CC	3904
PPA2	HGNC:28883	PPA2	inorganic pyrophosphatase 2	FLJ20459	GO:0045202	synapse (GO:0045202)	CC	3908
RANBP6	HGNC:9851	RANBP6	RAN binding protein 6		GO:0045202	synapse (GO:0045202)	CC	3910
RHEB	HGNC:10011	RHEB	Ras homolog, mTORC1 binding	RHEB2	GO:0045202	synapse (GO:0045202)	CC	3911
RHEB	HGNC:10011	RHEB	Ras homolog, mTORC1 binding	RHEB2	GO:0099175	regulation of postsynapse organization (GO:0099175)	BP	3912
RPL8	HGNC:10368	RPL8	ribosomal protein L8	L8	GO:0045202	synapse (GO:0045202)	CC	3914
EIF2A	HGNC:3265	EIF2S1	eukaryotic translation initiation factor 2 subunit alpha	EIF-2ALPHA,EIF2A,EIF2	GO:0045202	synapse (GO:0045202)	CC	3915
EIF2S1	HGNC:3265	EIF2S1	eukaryotic translation initiation factor 2 subunit alpha	EIF-2ALPHA,EIF2A,EIF2	GO:0045202	synapse (GO:0045202)	CC	3915
RPLP0	HGNC:10371	RPLP0	ribosomal protein lateral stalk subunit P0	PRLP0,P0,L10E,RPP0,LP0	GO:0045202	synapse (GO:0045202)	CC	3916
TSC2	HGNC:12363	TSC2	TSC complex subunit 2	TUBERIN,LAM,PPP1R160,TSC4	GO:0045202	synapse (GO:0045202)	CC	3927
TSC2	HGNC:12363	TSC2	TSC complex subunit 2	TUBERIN,LAM,PPP1R160,TSC4	GO:0099175	regulation of postsynapse organization (GO:0099175)	BP	3928
YBX1	HGNC:8014	YBX1	Y-box binding protein 1	YB-1,YB1,DBPB,NSEP-1,MDR-NF1,BP-8,CSDB,CSDA2,NSEP1	GO:0045202	synapse (GO:0045202)	CC	3929
AP2M1	HGNC:564	AP2M1	adaptor related protein complex 2 subunit mu 1	AP50,MU2,CLAPM1	GO:0045202	synapse (GO:0045202)	CC	3935
AP2B1	HGNC:563	AP2B1	adaptor related protein complex 2 subunit beta 1	ADTB2,CLAPB1	GO:0045202	synapse (GO:0045202)	CC	3936
AP2S1	HGNC:565	AP2S1	adaptor related protein complex 2 subunit sigma 1	FBHOK,FBH3,CLAPS2,HHC3	GO:0045202	synapse (GO:0045202)	CC	3937
AP2M1	HGNC:564	AP2M1	adaptor related protein complex 2 subunit mu 1	AP50,MU2,CLAPM1	GO:0098894	extrinsic component of presynaptic endocytic zone membrane (GO:0098894)	CC	3938
AP2S1	HGNC:565	AP2S1	adaptor related protein complex 2 subunit sigma 1	FBHOK,FBH3,CLAPS2,HHC3	GO:0098894	extrinsic component of presynaptic endocytic zone membrane (GO:0098894)	CC	3939
AP2B1	HGNC:563	AP2B1	adaptor related protein complex 2 subunit beta 1	ADTB2,CLAPB1	GO:0098894	extrinsic component of presynaptic endocytic zone membrane (GO:0098894)	CC	3940
AP2S1	HGNC:565	AP2S1	adaptor related protein complex 2 subunit sigma 1	FBHOK,FBH3,CLAPS2,HHC3	GO:0048488	synaptic vesicle endocytosis (GO:0048488)	BP	3941
AP2M1	HGNC:564	AP2M1	adaptor related protein complex 2 subunit mu 1	AP50,MU2,CLAPM1	GO:0048488	synaptic vesicle endocytosis (GO:0048488)	BP	3942
AP2B1	HGNC:563	AP2B1	adaptor related protein complex 2 subunit beta 1	ADTB2,CLAPB1	GO:0098884	postsynaptic neurotransmitter receptor endocytosis (GO:0098884)	BP	3943
AP2S1	HGNC:565	AP2S1	adaptor related protein complex 2 subunit sigma 1	FBHOK,FBH3,CLAPS2,HHC3	GO:0098884	postsynaptic neurotransmitter receptor endocytosis (GO:0098884)	BP	3944
EXOC4	HGNC:30389	EXOC4	exocyst complex component 4	KIAA1699,MGC27170,SEC8,SEC8P,SEC8L1	GO:0099092	postsynaptic density, intracellular component (GO:0099092)	CC	3945
PTPRN2	HGNC:9677	PTPRN2	protein tyrosine phosphatase receptor type N2	KIAA0387,PHOGRIN,ICAAR,IA-2BETA	GO:0098793	presynapse (GO:0098793)	CC	3946
SV2B	HGNC:16874	SV2B	synaptic vesicle glycoprotein 2B	KIAA0735,HST19680	GO:0030285	integral component of synaptic vesicle membrane (GO:0030285)	CC	3947
TRIO	HGNC:12303	TRIO	trio Rho guanine nucleotide exchange factor	ARHGEF23	GO:0050804	modulation of chemical synaptic transmission (GO:0050804)	BP	3948
NGEF	HGNC:7807	NGEF	neuronal guanine nucleotide exchange factor	ARHGEF27	GO:0098794	postsynapse (GO:0098794)	CC	3951
SYNPR	HGNC:16507	SYNPR	synaptoporin	MGC26651,SPO	GO:0050804	modulation of chemical synaptic transmission (GO:0050804)	BP	3952
PPP3R1	HGNC:9317	PPP3R1	protein phosphatase 3 regulatory subunit B, alpha	CALNB1,CNB,CNB1	GO:0098693	regulation of synaptic vesicle cycle (GO:0098693)	BP	3953
PRKAR2B	HGNC:9392	PRKAR2B	protein kinase cAMP-dependent type II regulatory subunit beta	PRKAR2	GO:0098794	postsynapse (GO:0098794)	CC	3954
PRKAR1B	HGNC:9390	PRKAR1B	protein kinase cAMP-dependent type I regulatory subunit beta		GO:0098794	postsynapse (GO:0098794)	CC	3955
RIMBP2	HGNC:30339	RIMBP2	RIMS binding protein 2	KIAA0318,RBP2,MGC15831,RIM-BP2,PPP1R133	GO:0099508	voltage-gated ion channel activity involved in regulation of presynaptic membrane potential (GO:0099508)	BP	3956
RIMS1	HGNC:17282	RIMS1	regulating synaptic membrane exocytosis 1	RIM,KIAA0340,RIM1,RAB3IP2,CORD7	GO:0098891	extrinsic component of presynaptic active zone membrane (GO:0098891)	CC	3958
WDR7	HGNC:13490	WDR7	WD repeat domain 7	KIAA0541,TRAG	GO:0008021	synaptic vesicle (GO:0008021)	CC	3960
STX12	HGNC:11430	STX12	syntaxin 12	STX13,STX14	GO:0098895	postsynaptic endosome membrane (GO:0098895)	CC	3962
STX12	HGNC:11430	STX12	syntaxin 12	STX13,STX14	GO:0099072	regulation of postsynaptic membrane neurotransmitter receptor levels (GO:0099072)	BP	3963
ATG9A	HGNC:22408	ATG9A	autophagy related 9A	FLJ22169,APG9L1	GO:0098793	presynapse (GO:0098793)	CC	3964
ATG9A	HGNC:22408	ATG9A	autophagy related 9A	FLJ22169,APG9L1	GO:1905606	regulation of presynapse assembly (GO:1905606)	BP	3965
SYNGR1	HGNC:11498	SYNGR1	synaptogyrin 1		GO:0030285	integral component of synaptic vesicle membrane (GO:0030285)	CC	3966
SYNGR1	HGNC:11498	SYNGR1	synaptogyrin 1		GO:0098693	regulation of synaptic vesicle cycle (GO:0098693)	BP	3967
SYNGR3	HGNC:11501	SYNGR3	synaptogyrin 3		GO:0098693	regulation of synaptic vesicle cycle (GO:0098693)	BP	3967
RAP2A	HGNC:9861	RAP2A	RAP2A, member of RAS oncogene family	K-REV,RAP2	GO:0097060	synaptic membrane (GO:0097060)	CC	3971
RAP2A	HGNC:9861	RAP2A	RAP2A, member of RAS oncogene family	K-REV,RAP2	GO:0045202	synapse (GO:0045202)	CC	3973
RAP2A	HGNC:9861	RAP2A	RAP2A, member of RAS oncogene family	K-REV,RAP2	GO:0051963	regulation of synapse assembly (GO:0051963)	BP	3974
RAP2A	HGNC:9861	RAP2A	RAP2A, member of RAS oncogene family	K-REV,RAP2	GO:0099072	regulation of postsynaptic membrane neurotransmitter receptor levels (GO:0099072)	BP	3975
LPHN3	HGNC:20974	ADGRL3	adhesion G protein-coupled receptor L3	KIAA0768,LEC3,LPHN3	GO:0099055	integral component of postsynaptic membrane (GO:0099055)	CC	3977
LPHN3	HGNC:20974	ADGRL3	adhesion G protein-coupled receptor L3	KIAA0768,LEC3,LPHN3	GO:0007416	synapse assembly (GO:0007416)	BP	3978
RABEP1	HGNC:17677	RABEP1	rabaptin, RAB GTPase binding effector protein 1	NEUROCRESCIN,RAB5EP,RABPT5,RABAPTIN-5	GO:0099523	presynaptic cytosol (GO:0099523)	CC	3979
VPS35	HGNC:13487	VPS35	VPS35 retromer complex component	FLJ10752,MEM3,PARK17	GO:0098793	presynapse (GO:0098793)	CC	3980
ATP2B1	HGNC:814	ATP2B1	ATPase plasma membrane Ca2+ transporting 1	PMCA1	GO:0042734	presynaptic membrane (GO:0042734)	CC	3982
GPM6A	HGNC:4460	GPM6A	glycoprotein M6A	GPM6	GO:0098793	presynapse (GO:0098793)	CC	3983
MAP1LC3A	HGNC:6838	MAP1LC3A	microtubule associated protein 1 light chain 3 alpha	MAP1BLC3,MAP1ALC3,LC3,LC3A,ATG8E	GO:0045202	synapse (GO:0045202)	CC	3984
NCAN	HGNC:2465	NCAN	neurocan	CSPG3	GO:0098966	perisynaptic extracellular matrix (GO:0098966)	CC	3985
PHB	HGNC:8912	PHB	prohibitin	PHB	GO:0045202	synapse (GO:0045202)	CC	3986
ARPC2	HGNC:705	ARPC2	actin related protein 2/3 complex subunit 2	P34-ARC,ARC34	GO:0098794	postsynapse (GO:0098794)	CC	3987
RALA	HGNC:9839	RALA	RAS like proto-oncogene A	RAL	GO:0097060	synaptic membrane (GO:0097060)	CC	3989
RALA	HGNC:9839	RALA	RAS like proto-oncogene A	RAL	GO:0099149	regulation of postsynaptic neurotransmitter receptor endocytosis (GO:0099149)	BP	3990
ROGDI	HGNC:29478	ROGDI	rogdi atypical leucine zipper	FLJ22386	GO:0098793	presynapse (GO:0098793)	CC	3991
RTN3	HGNC:10469	RTN3	reticulon 3	NSPL2,NSPLII,ASYIP,HAP,RTN3-A1	GO:0098793	presynapse (GO:0098793)	CC	3992
RHOB	HGNC:668	RHOB	ras homolog family member B	RHOH6,MST081,ARH6,ARHB	GO:0045202	synapse (GO:0045202)	CC	3994
RHOB	HGNC:668	RHOB	ras homolog family member B	RHOH6,MST081,ARH6,ARHB	GO:0099159	regulation of modification of postsynaptic structure (GO:0099159)	BP	3995
NECAP1	HGNC:24539	NECAP1	NECAP endocytosis associated 1	DKFZP566B183	GO:0140238	presynaptic endocytosis (GO:0140238)	BP	3999
NECAP1	HGNC:24539	NECAP1	NECAP endocytosis associated 1	DKFZP566B183	GO:0098793	presynapse (GO:0098793)	CC	4000
SYT12	HGNC:18381	SYT12	synaptotagmin 12	SRG1	GO:0030285	integral component of synaptic vesicle membrane (GO:0030285)	CC	4001
TSPAN7	HGNC:11854	TSPAN7	tetraspanin 7	DXS1692E,TALLA-1,A15,CD231,MXS1,TM4SF2,MRX58	GO:0099149	regulation of postsynaptic neurotransmitter receptor endocytosis (GO:0099149)	BP	4002
SYT12	HGNC:18381	SYT12	synaptotagmin 12	SRG1	GO:0099171	presynaptic modulation of chemical synaptic transmission (GO:0099171)	BP	4003
LASP1	HGNC:6513	LASP1	LIM and SH3 protein 1	MLN50,LASP-1	GO:0098794	postsynapse (GO:0098794)	CC	4004
CPNE6	HGNC:2319	CPNE6	copine 6		GO:0098974	postsynaptic actin cytoskeleton organization (GO:0098974)	BP	4005
CAP2	HGNC:20039	CAP2	cyclase associated actin cytoskeleton regulatory protein 2		GO:0099140	presynaptic actin cytoskeleton organization (GO:0099140)	BP	4006
SCRN1	HGNC:22192	SCRN1	secernin 1	KIAA0193	GO:0098793	presynapse (GO:0098793)	CC	4007
SCRN1	HGNC:22192	SCRN1	secernin 1	KIAA0193	GO:0098693	regulation of synaptic vesicle cycle (GO:0098693)	BP	4008
ANO6	HGNC:25240	ANO6	anoctamin 6	DKFZP313M0720,TMEM16F	GO:0099699	integral component of synaptic membrane (GO:0099699)	CC	4009
ANO6	HGNC:25240	ANO6	anoctamin 6	DKFZP313M0720,TMEM16F	GO:0060078	regulation of postsynaptic membrane potential (GO:0060078)	BP	4012
GLUD1	HGNC:4575	GRID1	glutamate ionotropic receptor delta type subunit 1	GLUD1,KIAA1220	GO:0099055	integral component of postsynaptic membrane (GO:0099055)	CC	4013
GRM2	HGNC:4594	GRM2	glutamate metabotropic receptor 2	GPRC1B,MGLU2,MGLUR2	GO:0099171	presynaptic modulation of chemical synaptic transmission (GO:0099171)	BP	4014
ATP8A1	HGNC:13531	ATP8A1	ATPase phospholipid transporting 8A1	ATPIA	GO:0045202	synapse (GO:0045202)	CC	4019
RTN4	HGNC:14085	RTN4	reticulon 4	NSP-CL,KIAA0886,NOGO,ASY	GO:0098794	postsynapse (GO:0098794)	CC	4020
RTN4	HGNC:14085	RTN4	reticulon 4	NSP-CL,KIAA0886,NOGO,ASY	GO:0098794	postsynapse (GO:0098794)	CC	4021
RTN4	HGNC:14085	RTN4	reticulon 4	NSP-CL,KIAA0886,NOGO,ASY	GO:0050804	modulation of chemical synaptic transmission (GO:0050804)	BP	4026
RAB3A	HGNC:9777	RAB3A	RAB3A, member RAS oncogene family		GO:0099161	regulation of presynaptic dense core vesicle exocytosis (GO:0099161)	BP	4027
RIMS1	HGNC:17282	RIMS1	regulating synaptic membrane exocytosis 1	RIM,KIAA0340,RIM1,RAB3IP2,CORD7	GO:0099525	presynaptic dense core vesicle exocytosis (GO:0099525)	BP	4028
APP	HGNC:620	APP	amyloid beta precursor protein	ALPHA-SAPP,AD1	GO:0098992	neuronal dense core vesicle (GO:0098992)	CC	4030
SNAP25	HGNC:11132	SNAP25	synaptosome associated protein 25	SNAP-25,RIC-4,RIC4,SEC9,BA416N4.2,DJ1068F16.2,SNAP	GO:0099525	presynaptic dense core vesicle exocytosis (GO:0099525)	BP	4033
GNAI2	HGNC:4385	GNAI2	G protein subunit alpha i2	GIP,GNAI2B	GO:0098992	neuronal dense core vesicle (GO:0098992)	CC	4040
CACNA2D1	HGNC:1399	CACNA2D1	calcium voltage-gated channel auxiliary subunit alpha2delta 1	LNCRNA-N3,CACNL2A,CACNA2,MHS3,LINC01112	GO:0098992	neuronal dense core vesicle (GO:0098992)	CC	4042
GRM3	HGNC:4595	GRM3	glutamate metabotropic receptor 3	GPRC1C,MGLU3,MGLUR3	GO:0099170	postsynaptic modulation of chemical synaptic transmission (GO:0099170)	BP	4048
NRXN1	HGNC:8008	NRXN1	neurexin 1	KIAA0578,HS.22998	GO:0007416	synapse assembly (GO:0007416)	BP	4049
PTPN23	HGNC:14406	PTPN23	protein tyrosine phosphatase non-receptor type 23	DKFZP564F0923,KIAA1471,HD-PTP	GO:0099161	regulation of presynaptic dense core vesicle exocytosis (GO:0099161)	BP	4063
DNM3	HGNC:29125	DNM3	dynamin 3	KIAA0820	GO:0099525	presynaptic dense core vesicle exocytosis (GO:0099525)	BP	4064
DNM1	HGNC:2972	DNM1	dynamin 1	DNM	GO:0099525	presynaptic dense core vesicle exocytosis (GO:0099525)	BP	4064
DNM2	HGNC:2974	DNM2	dynamin 2	DYNII,DYN2,CMTDIB,CMTDI1,DI-CMTB,CMT2M	GO:0099525	presynaptic dense core vesicle exocytosis (GO:0099525)	BP	4064
CADPS	HGNC:1426	CADPS	calcium dependent secretion activator	CAPS,KIAA1121,CAPS1,UNC-31	GO:0099525	presynaptic dense core vesicle exocytosis (GO:0099525)	BP	4065
CAPS	HGNC:1426	CADPS	calcium dependent secretion activator	CAPS,KIAA1121,CAPS1,UNC-31	GO:0099525	presynaptic dense core vesicle exocytosis (GO:0099525)	BP	4065
PRKCE	HGNC:9401	PRKCE	protein kinase C epsilon		GO:0099161	regulation of presynaptic dense core vesicle exocytosis (GO:0099161)	BP	4066
RAB10	HGNC:9759	RAB10	RAB10, member RAS oncogene family		GO:0099525	presynaptic dense core vesicle exocytosis (GO:0099525)	BP	4067
RAB5B	HGNC:9784	RAB5B	RAB5B, member RAS oncogene family		GO:0099525	presynaptic dense core vesicle exocytosis (GO:0099525)	BP	4068
STXBP1	HGNC:11444	STXBP1	syntaxin binding protein 1	HUNC18,MUNC18-1,UNC18,RBSEC1,NSEC1	GO:0099525	presynaptic dense core vesicle exocytosis (GO:0099525)	BP	4072
ROCK2	HGNC:10252	ROCK2	Rho associated coiled-coil containing protein kinase 2		GO:0090128	regulation of synapse maturation (GO:0090128)	BP	4086
RALBP1	HGNC:9841	RALBP1	ralA binding protein 1	RLIP76,RIP1,RIP	GO:0099072	regulation of postsynaptic membrane neurotransmitter receptor levels (GO:0099072)	BP	4087
ATP2B2	HGNC:815	ATP2B2	ATPase plasma membrane Ca2+ transporting 2	PMCA2	GO:0042734	presynaptic membrane (GO:0042734)	CC	4088
VPS35	HGNC:13487	VPS35	VPS35 retromer complex component	FLJ10752,MEM3,PARK17	GO:0050804	modulation of chemical synaptic transmission (GO:0050804)	BP	4089
SNX27	HGNC:20073	SNX27	sorting nexin 27	MY014,KIAA0488,MGC20471	GO:0099072	regulation of postsynaptic membrane neurotransmitter receptor levels (GO:0099072)	BP	4090
SNX6	HGNC:14970	SNX6	sorting nexin 6		GO:0099072	regulation of postsynaptic membrane neurotransmitter receptor levels (GO:0099072)	BP	4091
NRXN2	HGNC:8009	NRXN2	neurexin 2		GO:0098962	regulation of postsynaptic neurotransmitter receptor activity (GO:0098962)	BP	4092
FAM81A	HGNC:28379	FAM81A	family with sequence similarity 81 member A	MGC26690	GO:0099092	postsynaptic density, intracellular component (GO:0099092)	CC	4098
ICAM5	HGNC:5348	ICAM5	intercellular adhesion molecule 5	TLN,TLCN	GO:0051963	regulation of synapse assembly (GO:0051963)	BP	4099
SLC9A6	HGNC:11079	SLC9A6	solute carrier family 9 member A6	NHE6,KIAA0267	GO:0099072	regulation of postsynaptic membrane neurotransmitter receptor levels (GO:0099072)	BP	4101
SNPH	HGNC:15931	SNPH	syntaphilin	BA314N13.5	GO:0042734	presynaptic membrane (GO:0042734)	CC	4102
EZR	HGNC:12691	EZR	ezrin	VIL2	GO:0098974	postsynaptic actin cytoskeleton organization (GO:0098974)	BP	4103
RDX	HGNC:9944	RDX	radixin	DFNB24	GO:0150054	regulation of postsynaptic neurotransmitter receptor diffusion trapping (GO:0150054)	BP	4104
VAC14	HGNC:25507	VAC14	VAC14 component of PIKFYVE complex	FLJ10305,ARPIKFYVE,TAX1BP2	GO:0098830	presynaptic endosome (GO:0098830)	CC	4105
VAC14	HGNC:25507	VAC14	VAC14 component of PIKFYVE complex	FLJ10305,ARPIKFYVE,TAX1BP2	GO:0099149	regulation of postsynaptic neurotransmitter receptor endocytosis (GO:0099149)	BP	4106
VPS29	HGNC:14340	VPS29	VPS29 retromer complex component	PEP11,DC7,DC15	GO:1900242	regulation of synaptic vesicle endocytosis (GO:1900242)	BP	4107
PRRT2	HGNC:30500	PRRT2	proline rich transmembrane protein 2	FLJ25513,DKFZP547J199,IFITMD1,FICCA,DSPB3,PKC,EKD1,ICCA,DYT10	GO:0042734	presynaptic membrane (GO:0042734)	CC	4108
SNX9	HGNC:14973	SNX9	sorting nexin 9	SH3PX1,SDP1,SH3PXD3A	GO:0098793	presynapse (GO:0098793)	CC	4110
SNX9	HGNC:14973	SNX9	sorting nexin 9	SH3PX1,SDP1,SH3PXD3A	GO:1900242	regulation of synaptic vesicle endocytosis (GO:1900242)	BP	4111
SNX27	HGNC:20073	SNX27	sorting nexin 27	MY014,KIAA0488,MGC20471	GO:0099072	regulation of postsynaptic membrane neurotransmitter receptor levels (GO:0099072)	BP	4114
EEA1	HGNC:3185	EEA1	early endosome antigen 1	ZFYVE2	GO:0098794	postsynapse (GO:0098794)	CC	4115
SYN1	HGNC:11494	SYN1	synapsin I	MRX50	GO:0098850	extrinsic component of synaptic vesicle membrane (GO:0098850)	CC	4117
PCLO	HGNC:13406	PCLO	piccolo presynaptic cytomatrix protein	KIAA0559,DKFZP779G1236,ACZ	GO:0098831	presynaptic active zone cytoplasmic component (GO:0098831)	CC	4118
CAST	HGNC:31922	ERC2	ELKS/RAB6-interacting/CAST family member 2	CAST,CAST1,KIAA0378,SPBC110,SPC110,ELKSL	GO:0031630	regulation of synaptic vesicle fusion to presynaptic active zone membrane (GO:0031630)	BP	4121
ERC2	HGNC:31922	ERC2	ELKS/RAB6-interacting/CAST family member 2	CAST,CAST1,KIAA0378,SPBC110,SPC110,ELKSL	GO:0031630	regulation of synaptic vesicle fusion to presynaptic active zone membrane (GO:0031630)	BP	4121
APPL1	HGNC:24035	APPL1	adaptor protein, phosphotyrosine interacting with PH domain and leucine zipper 1	APPL	GO:0099558	maintenance of synapse structure (GO:0099558)	BP	4122
APPL1	HGNC:24035	APPL1	adaptor protein, phosphotyrosine interacting with PH domain and leucine zipper 1	APPL	GO:0098793	presynapse (GO:0098793)	CC	4123
APPL1	HGNC:24035	APPL1	adaptor protein, phosphotyrosine interacting with PH domain and leucine zipper 1	APPL	GO:0098794	postsynapse (GO:0098794)	CC	4124
EEA1	HGNC:3185	EEA1	early endosome antigen 1	ZFYVE2	GO:0099565	postsynaptic process involved in chemical synaptic transmission (GO:0099565)	BP	4125
CTSD	HGNC:2529	CTSD	cathepsin D	CLN10,CPSD	GO:0098830	presynaptic endosome (GO:0098830)	CC	4126
ARF6	HGNC:659	ARF6	ADP ribosylation factor 6		GO:0098793	presynapse (GO:0098793)	CC	4128
ARF6	HGNC:659	ARF6	ADP ribosylation factor 6		GO:0098793	presynapse (GO:0098793)	CC	4129
HSP90AA1	HGNC:5253	HSP90AA1	heat shock protein 90 alpha family class A member 1	HSP89,HSP90,FLJ31884,HSP90N,HSPC1,HSPCA	GO:0099072	regulation of postsynaptic membrane neurotransmitter receptor levels (GO:0099072)	BP	4131
SDCBP	HGNC:10662	SDCBP	syndecan binding protein	SYCL,MDA-9	GO:0098793	presynapse (GO:0098793)	CC	4132
ARL6IP5	HGNC:16937	ARL6IP5	ADP ribosylation factor like GTPase 6 interacting protein 5	PRAF3,JWA,GTRAP3-18,DERP11,HSPC127,YIP6B	GO:0099523	presynaptic cytosol (GO:0099523)	CC	4134
SNX4	HGNC:11175	SNX4	sorting nexin 4	ATG24B	GO:0098830	presynaptic endosome (GO:0098830)	CC	4135
RIMBP2	HGNC:30339	RIMBP2	RIMS binding protein 2	KIAA0318,RBP2,MGC15831,RIM-BP2,PPP1R133	GO:0099505	regulation of presynaptic membrane potential (GO:0099505)	BP	4141
CTBP1	HGNC:2494	CTBP1	C-terminal binding protein 1	BARS	GO:0048488	synaptic vesicle endocytosis (GO:0048488)	BP	4142
CTBP1	HGNC:2494	CTBP1	C-terminal binding protein 1	BARS	GO:0097091	synaptic vesicle clustering (GO:0097091)	BP	4143
CTBP1	HGNC:2494	CTBP1	C-terminal binding protein 1	BARS	GO:0098894	extrinsic component of presynaptic endocytic zone membrane (GO:0098894)	CC	4144
LPHN3	HGNC:20974	ADGRL3	adhesion G protein-coupled receptor L3	KIAA0768,LEC3,LPHN3	GO:0098880	maintenance of postsynaptic specialization structure (GO:0098880)	BP	4147
TBC1D24	HGNC:29203	TBC1D24	TBC1 domain family member 24	KIAA1171,TLDC6,DFNA65,DFNB86	GO:0045202	synapse (GO:0045202)	CC	4150
TBC1D24	HGNC:29203	TBC1D24	TBC1 domain family member 24	KIAA1171,TLDC6,DFNA65,DFNB86	GO:0099532	synaptic vesicle endosomal processing (GO:0099532)	BP	4151
PICK1	HGNC:9394	PICK1	protein interacting with PRKCA 1	DJ1039K5,MGC15204,PRKCABP	GO:0008021	synaptic vesicle (GO:0008021)	CC	4161
PICK1	HGNC:9394	PICK1	protein interacting with PRKCA 1	DJ1039K5,MGC15204,PRKCABP	GO:0099572	postsynaptic specialization (GO:0099572)	CC	4163
DNAJC6	HGNC:15469	DNAJC6	DnaJ heat shock protein family (Hsp40) member C6	KIAA0473,PARK19	GO:0098894	extrinsic component of presynaptic endocytic zone membrane (GO:0098894)	CC	4164
KIF5C	HGNC:6325	KIF5C	kinesin family member 5C	NKHC2	GO:0099524	postsynaptic cytosol (GO:0099524)	CC	4165
GAP43	HGNC:4140	GAP43	growth associated protein 43	B-50,PP46,GAP-43	GO:0098793	presynapse (GO:0098793)	CC	4166
VAMP2	HGNC:12643	VAMP2	vesicle associated membrane protein 2	VAMP-2,SYB2	GO:0030285	integral component of synaptic vesicle membrane (GO:0030285)	CC	4167
STXBP1	HGNC:11444	STXBP1	syntaxin binding protein 1	HUNC18,MUNC18-1,UNC18,RBSEC1,NSEC1	GO:0098831	presynaptic active zone cytoplasmic component (GO:0098831)	CC	4170
PPFIA3	HGNC:9247	PPFIA3	PTPRF interacting protein alpha 3	KIAA0654,LPNA3,MGC126567,MGC126569	GO:0048786	presynaptic active zone (GO:0048786)	CC	4171
PPFIA2	HGNC:9246	PPFIA2	PTPRF interacting protein alpha 2		GO:0099523	presynaptic cytosol (GO:0099523)	CC	4172
PPFIA1	HGNC:9245	PPFIA1	PTPRF interacting protein alpha 1	LIP.1,LIPRIN	GO:0097444	spine apparatus (GO:0097444)	CC	4173
PPFIA4	HGNC:9248	PPFIA4	PTPRF interacting protein alpha 4		GO:0098793	presynapse (GO:0098793)	CC	4174
PPFIA2	HGNC:9246	PPFIA2	PTPRF interacting protein alpha 2		GO:0099572	postsynaptic specialization (GO:0099572)	CC	4175
APPL2	HGNC:598	APLP2	amyloid beta precursor like protein 2	APPH,APPL2	GO:0097444	spine apparatus (GO:0097444)	CC	4179
VPS18	HGNC:15972	VPS18	VPS18 core subunit of CORVET and HOPS complexes	KIAA1475,PEP3	GO:0098693	regulation of synaptic vesicle cycle (GO:0098693)	BP	4180
TPRG1L	HGNC:27007	TPRG1L	tumor protein p63 regulated 1 like	RP11-46F15.3,FLJ21811,FAM79A	GO:0098850	extrinsic component of synaptic vesicle membrane (GO:0098850)	CC	4183
PPFIA2	HGNC:9246	PPFIA2	PTPRF interacting protein alpha 2		GO:0042734	presynaptic membrane (GO:0042734)	CC	4184
PPFIA2	HGNC:9246	PPFIA2	PTPRF interacting protein alpha 2		GO:0008021	synaptic vesicle (GO:0008021)	CC	4185
PPFIA1	HGNC:9245	PPFIA1	PTPRF interacting protein alpha 1	LIP.1,LIPRIN	GO:0099072	regulation of postsynaptic membrane neurotransmitter receptor levels (GO:0099072)	BP	4186
CNTNAP2	HGNC:13830	CNTNAP2	contactin associated protein 2	CASPR2,KIAA0868,NRXN4	GO:0099056	integral component of presynaptic membrane (GO:0099056)	CC	4189
CNTNAP2	HGNC:13830	CNTNAP2	contactin associated protein 2	CASPR2,KIAA0868,NRXN4	GO:0099072	regulation of postsynaptic membrane neurotransmitter receptor levels (GO:0099072)	BP	4191
CNTNAP1	HGNC:8011	CNTNAP1	contactin associated protein 1	P190,CASPR,CNTNAP,NRXN4	GO:0090128	regulation of synapse maturation (GO:0090128)	BP	4192
NTRK2	HGNC:8032	NTRK2	neurotrophic receptor tyrosine kinase 2	TRKB	GO:0045211	postsynaptic membrane (GO:0045211)	CC	4195
LIN7C	HGNC:17789	LIN7C	lin-7 homolog C, crumbs cell polarity complex component	MALS-3,LIN-7C,LIN-7-C,VELI3,FLJ11215	GO:0045202	synapse (GO:0045202)	CC	4200
PTPRS	HGNC:9681	PTPRS	protein tyrosine phosphatase receptor type S		GO:0099537	trans-synaptic signaling (GO:0099537)	BP	4203
PTPRD	HGNC:9668	PTPRD	protein tyrosine phosphatase receptor type D	PTPD,HPTP	GO:0099056	integral component of presynaptic membrane (GO:0099056)	CC	4204
TPRG1L	HGNC:27007	TPRG1L	tumor protein p63 regulated 1 like	RP11-46F15.3,FLJ21811,FAM79A	GO:2000300	regulation of synaptic vesicle exocytosis (GO:2000300)	BP	4205
NBEA	HGNC:7648	NBEA	neurobeachin	KIAA1544,BCL8B,FLJ10197,LYST2	GO:0098890	extrinsic component of postsynaptic membrane (GO:0098890)	CC	4206
PTPRD	HGNC:9668	PTPRD	protein tyrosine phosphatase receptor type D	PTPD,HPTP	GO:0099537	trans-synaptic signaling (GO:0099537)	BP	4208
DLGAP2	HGNC:2906	DLGAP2	DLG associated protein 2	DAP-2,ERICH1-AS1,C8ORF68	GO:0099092	postsynaptic density, intracellular component (GO:0099092)	CC	4210
ATP6V1A	HGNC:851	ATP6V1A	ATPase H+ transporting V1 subunit A	VMA1,VA68,VPP2,ATP6A1,ATP6V1A1	GO:0097401	synaptic vesicle proton loading (GO:0097401)	BP	4440
ATP6V1B2	HGNC:854	ATP6V1B2	ATPase H+ transporting V1 subunit B2	VATB,VMA2,HO57,VPP3,ATP6B2	GO:0097401	synaptic vesicle proton loading (GO:0097401)	BP	4441
ATP6V1C1	HGNC:856	ATP6V1C1	ATPase H+ transporting V1 subunit C1	VATC,VMA5,ATP6D,ATP6C	GO:0097401	synaptic vesicle proton loading (GO:0097401)	BP	4442
ATP6V1D	HGNC:13527	ATP6V1D	ATPase H+ transporting V1 subunit D	VATD,VMA8,ATP6M	GO:0097401	synaptic vesicle proton loading (GO:0097401)	BP	4443
ATP6V1E1	HGNC:857	ATP6V1E1	ATPase H+ transporting V1 subunit E1	P31,VMA4,ATP6E2,ATP6E,ATP6V1E	GO:0097401	synaptic vesicle proton loading (GO:0097401)	BP	4444
ATP6V0D1	HGNC:13724	ATP6V0D1	ATPase H+ transporting V0 subunit d1	ATP6DV,VATX,VPATPD,P39,VMA6,ATP6D	GO:0097401	synaptic vesicle proton loading (GO:0097401)	BP	4446
ATP6AP1	HGNC:868	ATP6AP1	ATPase H+ transporting accessory protein 1	ORF,XAP-3,VATPS1,16A,AC45,XAP3,CF2,ATP6S1,ATP6IP1	GO:0097401	synaptic vesicle proton loading (GO:0097401)	BP	4447
ATP6AP2	HGNC:18305	ATP6AP2	ATPase H+ transporting accessory protein 2	M8-9,APT6M8-9,ATP6M8-9,PRR,RENR,ATP6IP2	GO:0097401	synaptic vesicle proton loading (GO:0097401)	BP	4448
ATP6V1G2	HGNC:862	ATP6V1G2	ATPase H+ transporting V1 subunit G2	VMA10,NG38,EM:AC004181.3,ATP6G,ATP6G2	GO:0097401	synaptic vesicle proton loading (GO:0097401)	BP	4449
ATP6V1G1	HGNC:864	ATP6V1G1	ATPase H+ transporting V1 subunit G1	ATP6GL,VMA10,ATP6G,DKFZP547P234,ATP6J,ATP6G1	GO:0097401	synaptic vesicle proton loading (GO:0097401)	BP	4450
[truncated: 33 more rows]

## Sheet: syngo_ontologies_with_annotatio
GO term ID	user interface reference code	GO domain	GO term name	GO term name - hierarchical structure	GO parent term ID	GSEA p-value	GSEA 'gene cluster' FDR corrected p-value	GSEA count foreground/input	GSEA count background	genes - hgnc_id	genes - hgnc_symbol	genes - your genelist input
GO:0045202		CC	synapse	synapse		1.48503e-146	8.01916e-145	644	1082	HGNC:18583;HGNC:3757;HGNC:7007;HGNC:18370;HGNC:18263;HGNC:14244;HGNC:3758;HGNC:9317;HGNC:3403;HGNC:30897;HGNC:13760;HGNC:9388;HGNC:9390;HGNC:9391;HGNC:10934;HGNC:3313;HGNC:12666;HGNC:329;HGNC:8554;HGNC:12420;HGNC:3300;HGNC:3211;HGNC:3280;HGNC:3214;HGNC:3265;HGNC:10377;HGNC:6502;HGNC:10421;HGNC:10331;HGNC:10307;HGNC:10360;HGNC:10362;HGNC:10388;HGNC:10440;HGNC:10332;HGNC:10386;HGNC:10401;HGNC:10420…	PPM1H;FLOT1;RAB8A;RAB1B;RAB21;RAB18;FLOT2;PPP3R1;STX2;VCPIP1;CYFIP2;PRKAR1A;PRKAR1B;PRKAR2A;SLC18A1;ELAVL2;VCP;AGRN;PABPC1;TUFM;EIF5A;EEF1D;EIF3B;EEF2;EIF2S1;RPLP2;RPSA;RPS3A;RPL29;RPL17;RPL5;RPL6;RPS15;RPS7;RPL3;RPS13;RPS18;RPS3;RPL18A;RPLP0;RPL18;RPL19;RPL11;RPS4X;RPS21;RPS19;RPL24;RPL8;RPS2;RPS25;RPL7;RPL7A;RPL36;RPL10;RPL10A;RPL31;RPL38;RPL9;RPS17;RPS20;RPS9;MAP1LC3A;TTYH1;SLC6A11;BIN1;SLC16A…	PPM1H;FLOT1;RAB8A;RAB1B;RAB21;RAB18;FLOT2;PPP3R1;STX2;VCPIP1;CYFIP2;PRKAR1A;PRKAR1B;PRKAR2A;VAT1;ELAVL2;VCP;AGRN;PABPC1;TUFM;EIF5A;EEF1D;EIF3B;EEF2;EIF2A;EIF2S1;RPLP2;RPSA;RPS3A;RPL29;RPL17;RPL5;RPL6;RPS15;RPS7;RPL3;RPS13;RPS18;RPS3;RPL18A;RPLP0;RPL18;RPL19;RPL11;RPS4X;RPS21;RPS19;RPL24;RPL8;RPS2;RPS25;RPL7;RPL7A;RPL36;RPL10;RPL10A;RPL31;RPL38;RPL9;RPS17;RPS20;RPS9;MAP1LC3A;TTYH1;SLC6A11;BIN1;SLC…
GO:0097060	A1	CC	synaptic membrane	├─ synaptic membrane	GO:0045202	0.00224878	0.00391722	10	17	HGNC:17867;HGNC:533;HGNC:9861;HGNC:9839;HGNC:17187;HGNC:11511;HGNC:6153;HGNC:9664;HGNC:11007;HGNC:25240	NPTN;ANXA1;RAP2A;RALA;OLFM1;SYT3;ITGB1;PTPRA;SLC2A3;ANO6	NPTN;ANXA1;RAP2A;RALA;OLFM1;SYT3;ITGB1;PTPRA;SLC2A3;ANO6
GO:0099243	A2	CC	extrinsic component of synaptic membrane	│ ├─ extrinsic component of synaptic membrane	GO:0097060			1	2	HGNC:17187	OLFM1	OLFM1
GO:0099699	A3	CC	integral component of synaptic membrane	│ └─ integral component of synaptic membrane	GO:0097060	0.0457195	0.0536707	5	10	HGNC:11511;HGNC:6153;HGNC:9664;HGNC:11007;HGNC:25240	SYT3;ITGB1;PTPRA;SLC2A3;ANO6	SYT3;ITGB1;PTPRA;SLC2A3;ANO6
GO:0098793	B1	CC	presynapse	├─ presynapse	GO:0045202	4.70743e-78	1.27101e-76	336	531	HGNC:30273;HGNC:9758;HGNC:9786;HGNC:14902;HGNC:1497;HGNC:16075;HGNC:1404;HGNC:29478;HGNC:3014;HGNC:1401;HGNC:10416;HGNC:1426;HGNC:16018;HGNC:2310;HGNC:11503;HGNC:7641;HGNC:15751;HGNC:8882;HGNC:581;HGNC:8881;HGNC:14946;HGNC:10750;HGNC:9164;HGNC:15848;HGNC:3757;HGNC:11276;HGNC:11446;HGNC:19665;HGNC:16511;HGNC:4814;HGNC:471;HGNC:29125;HGNC:2856;HGNC:5241;HGNC:3242;HGNC:30765;HGNC:18601;HGNC:4913;HGN…	RAB8B;RAB1A;RAB6A;RAB6B;CASK;RAB33B;CACNB4;ROGDI;DPYSL2;CACNB1;RPS27;CADPS;CADPS2;CPLX2;SYNJ1;NAPA;NAPB;PFN2;APBB1;PFN1;PPP1R9A;SEPTIN3;SEPTIN5;SEPTIN6;FLOT1;SPTBN2;STXBP3;STXBP5;SEPTIN8;KALRN;AMPH;DNM3;DGKQ;HSPA8;EHD1;TNIK;RTN4R;HIP1;VAMP1;AAK1;PPP1CC;PPP1CA;YWHAG;AP1G1;YWHAH;VPS16;VPS18;VPS35;ADD1;ADD2;ADD3;AP3D1;CASKIN1;RGS7;GNB5;RGS7BP;KIAA1107;SGIP1;SH3GL1;ARFGEF2;DBNL;GRK2;GAD1;GAD2;ITGA2;P…	RAB8B;RAB1A;RAB6A;RAB6B;CASK;RAB33B;CACNB4;ROGDI;DPYSL2;CACNB1;RPS27;CADPS;CAPS;CADPS2;CPLX2;SYNJ1;NAPA;NAPB;PFN2;APBB1;PFN1;PPP1R9A;SEPT3;SEPT5;SEPT2;SEPT6;FLOT1;SPTBN2;STXBP3;STXBP5;SEPT8;KALRN;AMPH;DNM3;DGKQ;HSPA8;EHD1;TNIK;RTN4R;HIP1;VAMP1;AAK1;PPP1CC;PPP1CA;YWHAG;AP1G1;YWHAH;VPS16;VPS18;VPS35;ADD1;ADD2;ADD3;AP3D1;CASKIN1;RGS7;GNB5;RGS7BP;KIAA1107;SGIP1;SH3GL1;ARFGEF2;DBNL;ADRBK1;GAD1;GAD2;IT…
GO:0099523	B2	CC	presynaptic cytosol	│ ├─ presynaptic cytosol	GO:0098793	1.49972e-06	4.04924e-06	22	33	HGNC:9402;HGNC:9393;HGNC:9395;HGNC:11444;HGNC:9401;HGNC:8016;HGNC:947;HGNC:4851;HGNC:3953;HGNC:24600;HGNC:6759;HGNC:7142;HGNC:1460;HGNC:2460;HGNC:19665;HGNC:10831;HGNC:11140;HGNC:4226;HGNC:9246;HGNC:17677;HGNC:16937;HGNC:8127	PRKCG;PRKCA;PRKCB;STXBP1;PRKCE;NSF;BAIAP2;HTT;NCS1;ANKS1B;MARCKS;MARCKSL1;CAMK2A;CSNK2B;STXBP5;SH3GL2;SNCB;GDI1;PPFIA2;RABEP1;ARL6IP5;OGT	PRKCG;PRKCA;PRKCB;STXBP1;PRKCE;NSF;BAIAP2;HTT;NCS1;ANKS1B;MARCKS;MARCKSL1;CAMK2A;CSNK2B;STXBP5;SH3GL2;SNCB;GDI1;PPFIA2;RABEP1;ARL6IP5;OGT
GO:0099569	B3	CC	presynaptic cytoskeleton	│ ├─ presynaptic cytoskeleton	GO:0098793	0.00902656	0.0128272	4	3	HGNC:12648;HGNC:7734;HGNC:7739;HGNC:144	VAPA;NEFM;NEFL;ACTG1	VAPA;NEFM;NEFL;ACTG1
GO:0099182	B12	CC	presynaptic intermediate filament cytoskeleton	│ │ ├─ presynaptic intermediate filament cytoskeleton	GO:0099569			2	1	HGNC:7734;HGNC:7739	NEFM;NEFL	NEFM;NEFL
GO:0099143	B13	CC	presynaptic actin cytoskeleton	│ │ └─ presynaptic actin cytoskeleton	GO:0099569			1	1	HGNC:144	ACTG1	ACTG1
GO:0048786	B4	CC	presynaptic active zone	│ ├─ presynaptic active zone	GO:0098793	2.77006e-13	1.49583e-12	55	89	HGNC:3757;HGNC:30306;HGNC:1243;HGNC:23150;HGNC:8011;HGNC:620;HGNC:29096;HGNC:14583;HGNC:12303;HGNC:9247;HGNC:1389;HGNC:17282;HGNC:1117;HGNC:13406;HGNC:30339;HGNC:17283;HGNC:31922;HGNC:2494;HGNC:2510;HGNC:2514;HGNC:29059;HGNC:4687;HGNC:2515;HGNC:11444;HGNC:7641;HGNC:12669;HGNC:15751;HGNC:3758;HGNC:1399;HGNC:8912;HGNC:2855;HGNC:17867;HGNC:815;HGNC:814;HGNC:817;HGNC:1473;HGNC:1388;HGNC:4460;HGNC:457…	FLOT1;PHB2;C1QBP;UNC13A;CNTNAP1;APP;ARHGAP44;VPS11;TRIO;PPFIA3;CACNA1B;RIMS1;BSN;PCLO;RIMBP2;RIMS2;ERC2;CTBP1;CTNNA2;CTNNB1;IQSEC2;GUCY1B1;CTNND1;STXBP1;NAPA;VDAC1;NAPB;FLOT2;CACNA2D1;PHB;DGKI;NPTN;ATP2B2;ATP2B1;ATP2B4;CANX;CACNA1A;GPM6A;GRIA2;GRIA1;GRIA4;GABRA3;GABRB1;GABRB2;GRIN1;GRIN2B;KCNMA1;GABBR1;NECTIN1;CDH10;SYT11;NRXN1;STX1A;HCN1;GRIA3	FLOT1;PHB2;C1QBP;UNC13A;CNTNAP1;APP;ARHGAP44;VPS11;TRIO;PPFIA3;CACNA1B;RIMS1;BSN;PCLO;RIMBP2;RIMS2;CAST;ERC2;CTBP1;CTNNA2;CTNNB1;IQSEC2;GUCY1B3;CTNND1;STXBP1;NAPA;VDAC1;NAPB;FLOT2;CACNA2D1;PHB;DGKI;NPTN;ATP2B2;ATP2B1;ATP2B4;CANX;CACNA1A;GPM6A;GRIA2;GRIA1;GRIA4;GABRA3;GABRB1;GABRB2;GRIN1;GRIN2B;KCNMA1;GABBR1;PVRL1;CDH10;SYT11;NRXN1;STX1A;HCN1;GRIA3
GO:0098831	B14	CC	presynaptic active zone cytoplasmic component	│ │ ├─ presynaptic active zone cytoplasmic component	GO:0048786	0.000120693	0.000241386	14	21	HGNC:17282;HGNC:1117;HGNC:13406;HGNC:30339;HGNC:17283;HGNC:31922;HGNC:2494;HGNC:2510;HGNC:2514;HGNC:29059;HGNC:4687;HGNC:2515;HGNC:9247;HGNC:11444	RIMS1;BSN;PCLO;RIMBP2;RIMS2;ERC2;CTBP1;CTNNA2;CTNNB1;IQSEC2;GUCY1B1;CTNND1;PPFIA3;STXBP1	RIMS1;BSN;PCLO;RIMBP2;RIMS2;CAST;ERC2;CTBP1;CTNNA2;CTNNB1;IQSEC2;GUCY1B3;CTNND1;PPFIA3;STXBP1
GO:0048787	B15	CC	presynaptic active zone membrane	│ │ └─ presynaptic active zone membrane	GO:0048786	1.32098e-07	4.19606e-07	32	57	HGNC:7641;HGNC:12669;HGNC:15751;HGNC:3758;HGNC:1399;HGNC:8912;HGNC:2855;HGNC:17282;HGNC:17867;HGNC:815;HGNC:814;HGNC:817;HGNC:1473;HGNC:1388;HGNC:4460;HGNC:4572;HGNC:4571;HGNC:4574;HGNC:4077;HGNC:4081;HGNC:4082;HGNC:4584;HGNC:4586;HGNC:6284;HGNC:4070;HGNC:9706;HGNC:1749;HGNC:19239;HGNC:8008;HGNC:11433;HGNC:4845;HGNC:4573	NAPA;VDAC1;NAPB;FLOT2;CACNA2D1;PHB;DGKI;RIMS1;NPTN;ATP2B2;ATP2B1;ATP2B4;CANX;CACNA1A;GPM6A;GRIA2;GRIA1;GRIA4;GABRA3;GABRB1;GABRB2;GRIN1;GRIN2B;KCNMA1;GABBR1;NECTIN1;CDH10;SYT11;NRXN1;STX1A;HCN1;GRIA3	NAPA;VDAC1;NAPB;FLOT2;CACNA2D1;PHB;DGKI;RIMS1;NPTN;ATP2B2;ATP2B1;ATP2B4;CANX;CACNA1A;GPM6A;GRIA2;GRIA1;GRIA4;GABRA3;GABRB1;GABRB2;GRIN1;GRIN2B;KCNMA1;GABBR1;PVRL1;CDH10;SYT11;NRXN1;STX1A;HCN1;GRIA3
GO:0099029	B27	CC	anchored component of presynaptic active zone membrane	│ │ ├─ anchored component of presynaptic active zone membrane	GO:0048787			2	5	HGNC:3758;HGNC:1399	FLOT2;CACNA2D1	FLOT2;CACNA2D1
GO:0098891	B28	CC	extrinsic component of presynaptic active zone membrane	│ │ ├─ extrinsic component of presynaptic active zone membrane	GO:0048787	0.0382144	0.046097	3	3	HGNC:8912;HGNC:2855;HGNC:17282	PHB;DGKI;RIMS1	PHB;DGKI;RIMS1
GO:0099059	B29	CC	integral component of presynaptic active zone membrane	│ │ └─ integral component of presynaptic active zone membrane	GO:0048787	9.18919e-06	2.15746e-05	24	45	HGNC:17867;HGNC:815;HGNC:814;HGNC:817;HGNC:1473;HGNC:1388;HGNC:4460;HGNC:4572;HGNC:4571;HGNC:4574;HGNC:4077;HGNC:4081;HGNC:4082;HGNC:4584;HGNC:4586;HGNC:6284;HGNC:4070;HGNC:9706;HGNC:1749;HGNC:19239;HGNC:8008;HGNC:11433;HGNC:4845;HGNC:4573	NPTN;ATP2B2;ATP2B1;ATP2B4;CANX;CACNA1A;GPM6A;GRIA2;GRIA1;GRIA4;GABRA3;GABRB1;GABRB2;GRIN1;GRIN2B;KCNMA1;GABBR1;NECTIN1;CDH10;SYT11;NRXN1;STX1A;HCN1;GRIA3	NPTN;ATP2B2;ATP2B1;ATP2B4;CANX;CACNA1A;GPM6A;GRIA2;GRIA1;GRIA4;GABRA3;GABRB1;GABRB2;GRIN1;GRIN2B;KCNMA1;GABBR1;PVRL1;CDH10;SYT11;NRXN1;STX1A;HCN1;GRIA3
GO:0098833	B5	CC	presynaptic endocytic zone	│ ├─ presynaptic endocytic zone	GO:0098793	2.43139e-08	1.00996e-07	21	21	HGNC:7605;HGNC:8570;HGNC:6183;HGNC:471;HGNC:13487;HGNC:2092;HGNC:8996;HGNC:2972;HGNC:2973;HGNC:2091;HGNC:2090;HGNC:21604;HGNC:24634;HGNC:3419;HGNC:15514;HGNC:14986;HGNC:564;HGNC:565;HGNC:563;HGNC:2494;HGNC:15469	MYO6;PACSIN1;ITSN1;AMPH;VPS35;CLTC;PIP5K1C;DNM1;DNM1L;CLTB;CLTA;EPN1;EPS15L1;EPS15;PICALM;SNAP91;AP2M1;AP2S1;AP2B1;CTBP1;DNAJC6	MYO6;PACSIN1;ITSN1;AMPH;VPS35;CLTC;PIP5K1C;DNM1;DNM1L;CLTB;CLTA;EPN1;EPS15L1;EPS15;PICALM;SNAP91;AP2M1;AP2S1;AP2B1;CTBP1;DNAJC6
GO:0098835	B16	CC	presynaptic endocytic zone membrane	│ │ └─ presynaptic endocytic zone membrane	GO:0098833	5.28798e-07	1.58639e-06	17	17	HGNC:2092;HGNC:8996;HGNC:2972;HGNC:2973;HGNC:2091;HGNC:2090;HGNC:21604;HGNC:24634;HGNC:3419;HGNC:15514;HGNC:14986;HGNC:471;HGNC:564;HGNC:565;HGNC:563;HGNC:2494;HGNC:15469	CLTC;PIP5K1C;DNM1;DNM1L;CLTB;CLTA;EPN1;EPS15L1;EPS15;PICALM;SNAP91;AMPH;AP2M1;AP2S1;AP2B1;CTBP1;DNAJC6	CLTC;PIP5K1C;DNM1;DNM1L;CLTB;CLTA;EPN1;EPS15L1;EPS15;PICALM;SNAP91;AMPH;AP2M1;AP2S1;AP2B1;CTBP1;DNAJC6
GO:0098894	B30	CC	extrinsic component of presynaptic endocytic zone membrane	│ │ └─ extrinsic component of presynaptic endocytic zone membrane	GO:0098835	5.62789e-05	0.000121563	11	11	HGNC:21604;HGNC:24634;HGNC:3419;HGNC:15514;HGNC:14986;HGNC:471;HGNC:564;HGNC:565;HGNC:563;HGNC:2494;HGNC:15469	EPN1;EPS15L1;EPS15;PICALM;SNAP91;AMPH;AP2M1;AP2S1;AP2B1;CTBP1;DNAJC6	EPN1;EPS15L1;EPS15;PICALM;SNAP91;AMPH;AP2M1;AP2S1;AP2B1;CTBP1;DNAJC6
GO:0098830	B6	CC	presynaptic endosome	│ ├─ presynaptic endosome	GO:0098793	0.0384142	0.046097	4	6	HGNC:568;HGNC:25507;HGNC:2529;HGNC:11175	AP3D1;VAC14;CTSD;SNX4	AP3D1;VAC14;CTSD;SNX4
GO:0098954	B17	CC	presynaptic endosome membrane	│ │ └─ presynaptic endosome membrane	GO:0098830			0	1
GO:0099067	B31	CC	integral component of presynaptic endosome membrane	│ │ └─ integral component of presynaptic endosome membrane	GO:0098954			0	1
GO:0008021	B7	CC	synaptic vesicle	│ ├─ synaptic vesicle	GO:0098793	1.11568e-25	1.00412e-24	91	119	HGNC:2938;HGNC:7142;HGNC:22408;HGNC:11501;HGNC:14579;HGNC:30389;HGNC:10700;HGNC:12712;HGNC:19665;HGNC:2855;HGNC:11133;HGNC:13490;HGNC:9394;HGNC:9246;HGNC:16704;HGNC:11138;HGNC:2973;HGNC:2090;HGNC:2091;HGNC:10831;HGNC:543;HGNC:9767;HGNC:9777;HGNC:9778;HGNC:30269;HGNC:16235;HGNC:9783;HGNC:9784;HGNC:9785;HGNC:9774;HGNC:9761;HGNC:9759;HGNC:9782;HGNC:9781;HGNC:16524;HGNC:9788;HGNC:9763;HGNC:11494;HGNC…	DMXL2;MARCKSL1;ATG9A;SYNGR3;VPS45;EXOC4;SEC22B;VPS33B;STXBP5;DGKI;SNAP29;WDR7;PICK1;PPFIA2;SLC17A7;SNCA;DNM1L;CLTA;CLTB;SH3GL2;ANXA5;RAB27B;RAB3A;RAB3B;RAB3C;DNAJC5;RAB5A;RAB5B;RAB5C;RAB35;RAB11B;RAB10;RAB4B;RAB4A;RAB14;RAB7A;RAB2A;SYN1;AMPH;CLTC;SYN3;SYN2;DOC2A;RPH3A;BIN1;GAPDH;TPRG1L;ATP6V1A;ATP6V1B2;ATP6V1C1;ATP6V1D;ATP6V1E1;ATP6V1G2;ATP6V1G1;ATP6V1H;VAMP1;VAMP2;SCAMP1;VAMP7;MAL2;SCAMP5;TMEM16…	DMXL2;MARCKSL1;ATG9A;SYNGR3;VPS45;EXOC4;SEC22B;VPS33B;STXBP5;DGKI;SNAP29;WDR7;PICK1;PPFIA2;SLC17A7;SNCA;DNM1L;CLTA;CLTB;SH3GL2;ANXA5;RAB27B;RAB3A;RAB3B;RAB3C;DNAJC5;RAB5A;RAB5B;RAB5C;RAB35;RAB11B;RAB10;RAB4B;RAB4A;RAB14;RAB7A;RAB2A;SYN1;AMPH;CLTC;SYN3;SYN2;DOC2A;RPH3A;BIN1;GAPDH;TPRG1L;ATP6V1A;ATP6V1B2;ATP6V1C1;ATP6V1D;ATP6V1E1;ATP6V1G2;ATP6V1G1;ATP6V1H;VAMP1;VAMP2;SCAMP1;VAMP7;MAL2;SCAMP5;TMEM16…
GO:0034592	B18	CC	synaptic vesicle lumen	│ │ ├─ synaptic vesicle lumen	GO:0008021			0	1
GO:0030672	B19	CC	synaptic vesicle membrane	│ │ └─ synaptic vesicle membrane	GO:0008021	3.3294e-22	2.5684e-21	78	102	HGNC:16704;HGNC:11138;HGNC:2973;HGNC:2090;HGNC:2091;HGNC:10831;HGNC:543;HGNC:9767;HGNC:9777;HGNC:9778;HGNC:30269;HGNC:16235;HGNC:9783;HGNC:9784;HGNC:9785;HGNC:9774;HGNC:9761;HGNC:9759;HGNC:9782;HGNC:9781;HGNC:16524;HGNC:9788;HGNC:9763;HGNC:11494;HGNC:471;HGNC:2092;HGNC:11496;HGNC:11495;HGNC:2985;HGNC:17056;HGNC:1052;HGNC:4141;HGNC:11133;HGNC:27007;HGNC:851;HGNC:854;HGNC:856;HGNC:13527;HGNC:857;HG…	SLC17A7;SNCA;DNM1L;CLTA;CLTB;SH3GL2;ANXA5;RAB27B;RAB3A;RAB3B;RAB3C;DNAJC5;RAB5A;RAB5B;RAB5C;RAB35;RAB11B;RAB10;RAB4B;RAB4A;RAB14;RAB7A;RAB2A;SYN1;AMPH;CLTC;SYN3;SYN2;DOC2A;RPH3A;BIN1;GAPDH;SNAP29;TPRG1L;ATP6V1A;ATP6V1B2;ATP6V1C1;ATP6V1D;ATP6V1E1;ATP6V1G2;ATP6V1G1;ATP6V1H;VAMP1;VAMP2;SCAMP1;VAMP7;MAL2;SCAMP5;TMEM163;SLC17A6;SLC32A1;SLC6A17;SLC6A7;SYPL1;ATP8A1;SLC30A3;SYP;STX1A;SYNGR1;SYNPR;PTPRN2;…	SLC17A7;SNCA;DNM1L;CLTA;CLTB;SH3GL2;ANXA5;RAB27B;RAB3A;RAB3B;RAB3C;DNAJC5;RAB5A;RAB5B;RAB5C;RAB35;RAB11B;RAB10;RAB4B;RAB4A;RAB14;RAB7A;RAB2A;SYN1;AMPH;CLTC;SYN3;SYN2;DOC2A;RPH3A;BIN1;GAPDH;SNAP29;TPRG1L;ATP6V1A;ATP6V1B2;ATP6V1C1;ATP6V1D;ATP6V1E1;ATP6V1G2;ATP6V1G1;ATP6V1H;VAMP1;VAMP2;SCAMP1;VAMP7;MAL2;SCAMP5;TMEM163;SLC17A6;SLC32A1;SLC6A17;SLC6A7;SYPL1;ATP8A1;SLC30A3;SYP;STX1A;SYNGR1;SYNPR;PTPRN2;…
GO:0098993	B32	CC	anchored component of synaptic vesicle membrane	│ │ ├─ anchored component of synaptic vesicle membrane	GO:0030672	3.19041e-06	8.20392e-06	16	18	HGNC:9767;HGNC:9777;HGNC:9778;HGNC:30269;HGNC:16235;HGNC:9783;HGNC:9784;HGNC:9785;HGNC:9774;HGNC:9761;HGNC:9759;HGNC:9782;HGNC:9781;HGNC:16524;HGNC:9788;HGNC:9763	RAB27B;RAB3A;RAB3B;RAB3C;DNAJC5;RAB5A;RAB5B;RAB5C;RAB35;RAB11B;RAB10;RAB4B;RAB4A;RAB14;RAB7A;RAB2A	RAB27B;RAB3A;RAB3B;RAB3C;DNAJC5;RAB5A;RAB5B;RAB5C;RAB35;RAB11B;RAB10;RAB4B;RAB4A;RAB14;RAB7A;RAB2A
GO:0098850	B33	CC	extrinsic component of synaptic vesicle membrane	│ │ ├─ extrinsic component of synaptic vesicle membrane	GO:0030672	8.20601e-07	2.33224e-06	19	23	HGNC:11494;HGNC:471;HGNC:2092;HGNC:11496;HGNC:11495;HGNC:2985;HGNC:17056;HGNC:1052;HGNC:4141;HGNC:11133;HGNC:27007;HGNC:851;HGNC:854;HGNC:856;HGNC:13527;HGNC:857;HGNC:862;HGNC:864;HGNC:18303	SYN1;AMPH;CLTC;SYN3;SYN2;DOC2A;RPH3A;BIN1;GAPDH;SNAP29;TPRG1L;ATP6V1A;ATP6V1B2;ATP6V1C1;ATP6V1D;ATP6V1E1;ATP6V1G2;ATP6V1G1;ATP6V1H	SYN1;AMPH;CLTC;SYN3;SYN2;DOC2A;RPH3A;BIN1;GAPDH;SNAP29;TPRG1L;ATP6V1A;ATP6V1B2;ATP6V1C1;ATP6V1D;ATP6V1E1;ATP6V1G2;ATP6V1G1;ATP6V1H
GO:0030285	B34	CC	integral component of synaptic vesicle membrane	│ │ └─ integral component of synaptic vesicle membrane	GO:0030672	3.67621e-10	1.80468e-09	36	52	HGNC:12642;HGNC:12643;HGNC:10563;HGNC:11486;HGNC:13634;HGNC:30386;HGNC:25380;HGNC:16703;HGNC:11018;HGNC:31399;HGNC:11054;HGNC:11507;HGNC:13531;HGNC:11014;HGNC:11506;HGNC:11433;HGNC:11498;HGNC:16507;HGNC:9677;HGNC:16874;HGNC:20566;HGNC:11442;HGNC:12762;HGNC:6499;HGNC:11430;HGNC:12644;HGNC:11509;HGNC:11510;HGNC:19239;HGNC:25417;HGNC:18381;HGNC:13724;HGNC:868;HGNC:18305;HGNC:855;HGNC:865	VAMP1;VAMP2;SCAMP1;VAMP7;MAL2;SCAMP5;TMEM163;SLC17A6;SLC32A1;SLC6A17;SLC6A7;SYPL1;ATP8A1;SLC30A3;SYP;STX1A;SYNGR1;SYNPR;PTPRN2;SV2B;SV2A;STX7;WFS1;LAMP1;STX12;VAMP3;SYT1;SYT2;SYT11;SVOP;SYT12;ATP6V0D1;ATP6AP1;ATP6AP2;ATP6V0C;ATP6V0A1	VAMP1;VAMP2;SCAMP1;VAMP7;MAL2;SCAMP5;TMEM163;SLC17A6;SLC32A1;SLC6A17;SLC6A7;SYPL1;ATP8A1;SLC30A3;SYP;STX1A;SYNGR1;SYNPR;PTPRN2;SV2B;SV2A;STX7;WFS1;LAMP1;STX12;VAMP3;SYT1;SYT2;SYT11;SVOP;SYT12;ATP6V0D1;ATP6AP1;ATP6AP2;ATP6V0C;ATP6V0A1
GO:0098992	B8	CC	neuronal dense core vesicle	│ ├─ neuronal dense core vesicle	GO:0098793	0.180344	0.183746	8	32	HGNC:2938;HGNC:30757;HGNC:620;HGNC:4385;HGNC:1399;HGNC:1426;HGNC:19665;HGNC:11513	DMXL2;STXBP5L;APP;GNAI2;CACNA2D1;CADPS;STXBP5;SYT5	DMXL2;STXBP5L;APP;GNAI2;CACNA2D1;CADPS;CAPS;STXBP5;SYT5
GO:0099013	B20	CC	neuronal dense core vesicle lumen	│ │ ├─ neuronal dense core vesicle lumen	GO:0098992			0	3
GO:0099012	B21	CC	neuronal dense core vesicle membrane	│ │ └─ neuronal dense core vesicle membrane	GO:0098992	0.0865151	0.0916042	3	5	HGNC:1426;HGNC:19665;HGNC:11513	CADPS;STXBP5;SYT5	CADPS;CAPS;STXBP5;SYT5
GO:0098674	B35	CC	extrinsic component of neuronal dense core vesicle membrane	│ │ ├─ extrinsic component of neuronal dense core vesicle membrane	GO:0099012			2	2	HGNC:1426;HGNC:19665	CADPS;STXBP5	CADPS;CAPS;STXBP5
GO:0099066	B36	CC	integral component of neuronal dense core vesicle membrane	│ │ └─ integral component of neuronal dense core vesicle membrane	GO:0099012			1	3	HGNC:11513	SYT5	SYT5
GO:0042734	B9	CC	presynaptic membrane	│ ├─ presynaptic membrane	GO:0098793	5.001e-08	1.68784e-07	55	136	HGNC:30378;HGNC:1717;HGNC:2514;HGNC:814;HGNC:815;HGNC:15931;HGNC:30500;HGNC:9246;HGNC:11132;HGNC:6759;HGNC:7142;HGNC:2171;HGNC:23271;HGNC:11444;HGNC:19665;HGNC:2510;HGNC:6222;HGNC:816;HGNC:6220;HGNC:17601;HGNC:3393;HGNC:3388;HGNC:5951;HGNC:1389;HGNC:1392;HGNC:801;HGNC:10588;HGNC:4030;HGNC:11042;HGNC:11044;HGNC:11054;HGNC:202;HGNC:9681;HGNC:8008;HGNC:20973;HGNC:17091;HGNC:11433;HGNC:4571;HGNC:4572…	EXOC3;SEPTIN7;CTNNB1;ATP2B1;ATP2B2;SNPH;PRRT2;PPFIA2;SNAP25;MARCKS;MARCKSL1;CNTN1;RGS7BP;STXBP1;STXBP5;CTNNA2;KCNA4;ATP2B3;KCNA2;CADM3;EPHB2;EPHA4;CADM1;CACNA1B;CACNA1E;ATP1A3;SCN2A;FXYD6;SLC6A1;SLC6A11;SLC6A7;ADAM23;PTPRS;NRXN1;ADGRL1;NCSTN;STX1A;GRIA1;GRIA2;GRIA3;GABBR1;GABRA5;SYT7;SCN1A;GRIN1;GRIN2B;VAPA;CDH2;SLC1A2;GABBR2;GRM3;NCAM1;PTPRD;CNTNAP2;L1CAM	EXOC3;SEPT7;CTNNB1;ATP2B1;ATP2B2;SNPH;PRRT2;PPFIA2;SNAP25;MARCKS;MARCKSL1;CNTN1;F3;RGS7BP;STXBP1;STXBP5;CTNNA2;HK1;ATP2B3;KCNA2;CADM3;EPHB2;EPHA4;CADM1;CACNA1B;CACNA1E;ATP1A3;SCN2A;FXYD6;SLC6A1;SLC6A11;SLC6A7;ADAM23;PTPRS;NRXN1;LPHN1;NCSTN;STX1A;GRIA1;GRIA2;GRIA3;GABBR1;GABRA5;SYT7;SCN1A;GRIN1;GRIN2B;VAPA;CDH2;SLC1A2;GABBR2;GRM3;NCAM1;PTPRD;CNTNAP2;L1CAM
GO:0099026	B22	CC	anchored component of presynaptic membrane	│ │ ├─ anchored component of presynaptic membrane	GO:0042734	0.0171865	0.0226358	5	7	HGNC:11132;HGNC:6759;HGNC:7142;HGNC:2171;HGNC:23271	SNAP25;MARCKS;MARCKSL1;CNTN1;RGS7BP	SNAP25;MARCKS;MARCKSL1;CNTN1;F3;RGS7BP
GO:0098888	B23	CC	extrinsic component of presynaptic membrane	│ │ ├─ extrinsic component of presynaptic membrane	GO:0042734	0.0258266	0.0332056	4	5	HGNC:11132;HGNC:11444;HGNC:19665;HGNC:2510	SNAP25;STXBP1;STXBP5;CTNNA2	SNAP25;STXBP1;STXBP5;CTNNA2
GO:0099056	B24	CC	integral component of presynaptic membrane	│ │ └─ integral component of presynaptic membrane	GO:0042734	7.25455e-05	0.000150672	40	117	HGNC:6222;HGNC:816;HGNC:6220;HGNC:17601;HGNC:3393;HGNC:3388;HGNC:5951;HGNC:1389;HGNC:1392;HGNC:801;HGNC:10588;HGNC:4030;HGNC:11042;HGNC:11044;HGNC:11054;HGNC:202;HGNC:9681;HGNC:8008;HGNC:20973;HGNC:17091;HGNC:11433;HGNC:4571;HGNC:4572;HGNC:4573;HGNC:4070;HGNC:4079;HGNC:11514;HGNC:10585;HGNC:4584;HGNC:4586;HGNC:12648;HGNC:1759;HGNC:10940;HGNC:4507;HGNC:4595;HGNC:30500;HGNC:7656;HGNC:9668;HGNC:1383…	KCNA4;ATP2B3;KCNA2;CADM3;EPHB2;EPHA4;CADM1;CACNA1B;CACNA1E;ATP1A3;SCN2A;FXYD6;SLC6A1;SLC6A11;SLC6A7;ADAM23;PTPRS;NRXN1;ADGRL1;NCSTN;STX1A;GRIA1;GRIA2;GRIA3;GABBR1;GABRA5;SYT7;SCN1A;GRIN1;GRIN2B;VAPA;CDH2;SLC1A2;GABBR2;GRM3;PRRT2;NCAM1;PTPRD;CNTNAP2;L1CAM	HK1;ATP2B3;KCNA2;CADM3;EPHB2;EPHA4;CADM1;CACNA1B;CACNA1E;ATP1A3;SCN2A;FXYD6;SLC6A1;SLC6A11;SLC6A7;ADAM23;PTPRS;NRXN1;LPHN1;NCSTN;STX1A;GRIA1;GRIA2;GRIA3;GABBR1;GABRA5;SYT7;SCN1A;GRIN1;GRIN2B;VAPA;CDH2;SLC1A2;GABBR2;GRM3;PRRT2;NCAM1;PTPRD;CNTNAP2;L1CAM
SYNGO:presyn_ribosome	B10	CC	presynaptic ribosome	│ ├─ presynaptic ribosome	GO:0098793	2.26395e-16	1.35837e-15	48	52	HGNC:10315;HGNC:10429;HGNC:10369;HGNC:10298;HGNC:10299;HGNC:10301;HGNC:10302;HGNC:10303;HGNC:10304;HGNC:10305;HGNC:10307;HGNC:10306;HGNC:10310;HGNC:10316;HGNC:10317;HGNC:10327;HGNC:10325;HGNC:10328;HGNC:10329;HGNC:10330;HGNC:10331;HGNC:10336;HGNC:10340;HGNC:10344;HGNC:10345;HGNC:13631;HGNC:10349;HGNC:10353;HGNC:10360;HGNC:10362;HGNC:10363;HGNC:10364;HGNC:10368;HGNC:10371;HGNC:10377;HGNC:10383;HGN…	RPL22;RPS6;RPL9;RPL10;RPL10A;RPL11;RPL12;RPL13;RPL13A;RPL14;RPL17;RPL15;RPL18;RPL23;RPL23A;RPL26;RPL24;RPL27;RPL27A;RPL28;RPL29;RPL32;RPL34;RPL35;RPL35A;RPL36;RPL38;RPL4;RPL5;RPL6;RPL7;RPL7A;RPL8;RPLP0;RPLP2;RPS10;RPS11;RPS12;RPS14;RPS15A;RPS16;RPS24;RPS26;RPS27A;RPS28;RPS5;RPS13;RPS27	RPL22;RPS6;RPL9;RPL10;RPL10A;RPL11;RPL12;RPL13;RPL13A;RPL14;RPL17;RPL15;RPL18;RPL23;RPL23A;RPL26;RPL24;RPL27;RPL27A;RPL28;RPL29;RPL32;RPL34;RPL35;RPL35A;RPL36;RPL38;RPL4;RPL5;RPL6;RPL7;RPL7A;RPL8;RPLP0;RPLP2;RPS10;RPS11;RPS12;RPS14;RPS15A;RPS16;RPS24;RPS26;RPS27A;RPS28;RPS5;RPS13;RPS27
SYNGO:presyn_er	B11	CC	presynaptic ER	│ └─ presynaptic ER	GO:0098793			1	2	HGNC:6180	ITPR1	ITPR1
SYNGO:presyn_er_membrane	B25	CC	presynaptic ER membrane	│ ├─ presynaptic ER membrane	SYNGO:presyn_er			0	1
SYNGO:presyn_er_membrane_integral	B37	CC	integral component of presynaptic ER membrane	│ │ └─ integral component of presynaptic ER membrane	SYNGO:presyn_er_membrane			0	1
SYNGO:presyn_ser	B26	CC	presynaptic SER	│ └─ presynaptic SER	SYNGO:presyn_er			1	1	HGNC:6180	ITPR1	ITPR1
SYNGO:presyn_ser_membrane	B38	CC	presynaptic SER membrane	│ └─ presynaptic SER membrane	SYNGO:presyn_ser			1	1	HGNC:6180	ITPR1	ITPR1
SYNGO:presyn_ser_membrane_integral	B39	CC	integral component of presynaptic SER membrane	│ └─ integral component of presynaptic SER membrane	SYNGO:presyn_ser_membrane			1	1	HGNC:6180	ITPR1	ITPR1
GO:0043083	C1	CC	synaptic cleft	├─ synaptic cleft	GO:0045202	0.00224878	0.00391722	10	17	HGNC:613;HGNC:6572;HGNC:6485;HGNC:6487;HGNC:6492;HGNC:7952;HGNC:19359;HGNC:329;HGNC:11220;HGNC:11953	APOE;LGI1;LAMA5;LAMB2;LAMC1;NPTX1;C1QL3;AGRN;SPARCL1;TNR	APOE;LGI1;LAMA5;LAMB2;LAMC1;NPTX1;C1QL3;AGRN;SPARCL1;TNR
GO:0098965	C2	CC	extracellular matrix of synaptic cleft	│ └─ extracellular matrix of synaptic cleft	GO:0043083	0.0160888	0.0217199	4	4	HGNC:329;HGNC:11220;HGNC:6485;HGNC:11953	AGRN;SPARCL1;LAMA5;TNR	AGRN;SPARCL1;LAMA5;TNR
GO:0098794	D1	CC	postsynapse	├─ postsynapse	GO:0045202	1.86904e-73	3.36426e-72	354	621	HGNC:11131;HGNC:3754;HGNC:188;HGNC:21746;HGNC:4024;HGNC:13759;HGNC:9392;HGNC:3312;HGNC:7666;HGNC:10064;HGNC:12732;HGNC:12734;HGNC:2310;HGNC:3287;HGNC:3953;HGNC:15751;HGNC:7641;HGNC:8882;HGNC:8881;HGNC:801;HGNC:1464;HGNC:11439;HGNC:6743;HGNC:10368;HGNC:10371;HGNC:9701;HGNC:3285;HGNC:8590;HGNC:169;HGNC:170;HGNC:11275;HGNC:3296;HGNC:24941;HGNC:5044;HGNC:6057;HGNC:25589;HGNC:28788;HGNC:2856;HGNC:4272…	SNAP23;FLNA;ADAM10;CPEB3;FXR2;CYFIP1;PRKAR2B;ELAVL1;NCKAP1;TRIM3;WASF1;WASF3;CPLX2;EIF4E;NCS1;NAPB;NAPA;PFN2;PFN1;ATP1A3;CAMK4;STX4;CAPRIN1;RPL8;RPLP0;PURA;EIF4B;PAK1;ACTR2;ACTR3;SPTBN1;EIF4G1;HNRNPA3;HNRNPK;INA;SEPTIN11;CAMKV;DGKQ;GIT1;HPCA;DYNLL2;SIPA1L1;PICALM;PTK2;PTK2B;NTRK2;RAC1;RHOA;CACNB1;CDK5;WASL;PPP1CC;PPP1CA;EPN1;NRGN;SYT11;ADD2;ADD1;ADD3;VPS35;AP3D1;RGS7BP;TRIO;HSPA8;DNAJB1;ATAD1;ARF…	SNAP23;FLNA;ADAM10;CPEB3;FXR2;CYFIP1;PRKAR2B;ELAVL1;NCKAP1;TRIM3;WASF1;WASF3;CPLX2;EIF4E;NCS1;NAPB;NAPA;PFN2;PFN1;ATP1A3;CAMK4;STX4;CAPRIN1;RPL8;RPLP0;PURA;EIF4B;PAK1;ACTR2;ACTR3;SPTBN1;EIF4G1;HNRNPA3;HNRNPK;INA;SEPT11;CAMKV;DGKQ;GIT1;HPCA;DYNLL2;SIPA1L1;PICALM;PTK2;PTK2B;NTRK2;RAC1;RHOA;CACNB1;CDK5;WASL;PPP1CC;PPP1CA;EPN1;NRGN;SYT11;ADD2;ADD1;ADD3;VPS35;AP3D1;RGS7BP;TRIO;HSPA8;DNAJB1;ATAD1;ARFGE…
GO:0099524	D2	CC	postsynaptic cytosol	│ ├─ postsynaptic cytosol	GO:0098794	9.17356e-06	2.15746e-05	18	26	HGNC:21292;HGNC:9399;HGNC:17512;HGNC:9402;HGNC:947;HGNC:15917;HGNC:9588;HGNC:4851;HGNC:8988;HGNC:3953;HGNC:1460;HGNC:418;HGNC:2695;HGNC:5033;HGNC:3287;HGNC:3942;HGNC:6325;HGNC:8127	RIMS3;PRKCD;HOMER1;PRKCG;BAIAP2;PLCB1;PTEN;HTT;PIN1;NCS1;CAMK2A;ALDOC;DBN1;HNRNPA2B1;EIF4E;MTOR;KIF5C;OGT	RIMS3;PRKCD;HOMER1;PRKCG;BAIAP2;PLCB1;PTEN;HTT;PIN1;NCS1;CAMK2A;ALDOC;DBN1;HNRNPA2B1;EIF4E;MTOR;KIF5C;OGT
GO:0099571	D3	CC	postsynaptic cytoskeleton	│ ├─ postsynaptic cytoskeleton	GO:0098794	4.1326e-08	1.48774e-07	21	22	HGNC:6759;HGNC:6057;HGNC:7734;HGNC:7739;HGNC:7737;HGNC:3338;HGNC:2695;HGNC:24011;HGNC:132;HGNC:144;HGNC:7602;HGNC:7603;HGNC:164;HGNC:6183;HGNC:14946;HGNC:7605;HGNC:7568;HGNC:17089;HGNC:6178;HGNC:1717;HGNC:11276	MARCKS;INA;NEFM;NEFL;NEFH;CTTN;DBN1;ABI2;ACTB;ACTG1;MYO5A;MYO5B;ACTN2;ITSN1;PPP1R9A;MYO6;MYH10;SYNE1;ITPKA;SEPTIN7;SPTBN2	MARCKS;INA;NEFM;NEFL;NEFH;CTTN;DBN1;ABI2;ACTB;ACTG1;MYO5A;MYO5B;ACTN2;ITSN1;PPP1R9A;MYO6;MYH10;SYNE1;ITPKA;SEPT7;SPTBN2
GO:0099160	D12	CC	postsynaptic intermediate filament cytoskeleton	│ │ ├─ postsynaptic intermediate filament cytoskeleton	GO:0099571	0.00902656	0.0128272	4	3	HGNC:6057;HGNC:7734;HGNC:7739;HGNC:7737	INA;NEFM;NEFL;NEFH	INA;NEFM;NEFL;NEFH
GO:0098871	D13	CC	postsynaptic actin cytoskeleton	│ │ ├─ postsynaptic actin cytoskeleton	GO:0099571	2.37389e-05	5.34126e-05	14	17	HGNC:3338;HGNC:2695;HGNC:24011;HGNC:132;HGNC:144;HGNC:7602;HGNC:7603;HGNC:164;HGNC:6183;HGNC:14946;HGNC:7605;HGNC:7568;HGNC:17089;HGNC:6178	CTTN;DBN1;ABI2;ACTB;ACTG1;MYO5A;MYO5B;ACTN2;ITSN1;PPP1R9A;MYO6;MYH10;SYNE1;ITPKA	CTTN;DBN1;ABI2;ACTB;ACTG1;MYO5A;MYO5B;ACTN2;ITSN1;PPP1R9A;MYO6;MYH10;SYNE1;ITPKA
GO:0150050	D14	CC	postsynaptic septin cytoskeleton	│ │ ├─ postsynaptic septin cytoskeleton	GO:0099571			1	1	HGNC:1717	SEPTIN7	SEPT7
GO:0099189	D15	CC	postsynaptic spectrin-associated cytoskeleton	│ │ └─ postsynaptic spectrin-associated cytoskeleton	GO:0099571			1	1	HGNC:11276	SPTBN2	SPTBN2
GO:0097444	D4	CC	spine apparatus	│ ├─ spine apparatus	GO:0098794	0.0539107	0.0594118	4	7	HGNC:30672;HGNC:9245;HGNC:598;HGNC:17447	SYNPO;PPFIA1;APLP2;CLSTN1	SYNPO;PPFIA1;APPL2;CLSTN1
GO:0098897	D16	CC	spine apparatus membrane	│ │ └─ spine apparatus membrane	GO:0097444			1	2	HGNC:17447	CLSTN1	CLSTN1
GO:0099065	D30	CC	integral component of spine apparatus membrane	│ │ └─ integral component of spine apparatus membrane	GO:0098897			1	2	HGNC:17447	CLSTN1	CLSTN1
GO:0150051	D5	CC	postsynaptic Golgi apparatus	│ ├─ postsynaptic Golgi apparatus	GO:0098794			1	1	HGNC:6872	MAPK10	MAPK10
GO:0099572	D6	CC	postsynaptic specialization	│ ├─ postsynaptic specialization	GO:0098794	4.57097e-30	6.17081e-29	162	311	HGNC:30368;HGNC:24476;HGNC:12855;HGNC:2928;HGNC:9394;HGNC:9246;HGNC:15465;HGNC:11283;HGNC:12841;HGNC:5241;HGNC:4077;HGNC:4079;HGNC:4081;HGNC:4082;HGNC:4075;HGNC:4083;HGNC:4070;HGNC:4087;HGNC:1749;HGNC:35409;HGNC:14290;HGNC:14289;HGNC:17512;HGNC:8912;HGNC:30306;HGNC:11320;HGNC:8590;HGNC:8591;HGNC:8592;HGNC:14295;HGNC:14294;HGNC:15474;HGNC:18957;HGNC:24600;HGNC:16062;HGNC:11364;HGNC:1461;HGNC:1460;…	DLGAP3;DLGAP4;YWHAZ;DMD;PICK1;PPFIA2;GPHN;SRC;YES1;HSPA8;GABRA3;GABRA5;GABRB1;GABRB2;GABRA1;GABRB3;GABBR1;GABRG2;CDH10;SHISA7;NLGN2;NLGN3;HOMER1;PHB;PHB2;ABI1;PAK1;PAK2;PAK3;SHANK2;SHANK3;SHANK1;MAGI2;ANKS1B;CRTC1;STAT3;CAMK2B;CAMK2A;PPP1R9A;PPP1R9B;CAMK1;DYNLL2;MYO6;CTNND2;EGLN1;MAPK1;MAP2K1;RPL5;ARF1;GSK3B;EIF3A;EIF4G2;RPL18A;RPL30;TSC1;RPL8;RPLP0;RPL12;RPL14;RPL38;RPL7;RPS13;RPS27;RPS3;RPS25;R…	DLGAP3;DLGAP4;YWHAZ;DMD;PICK1;PPFIA2;GPHN;SRC;YES1;HSPA8;GABRA3;GABRA5;GABRB1;GABRB2;GABRA1;GABRB3;GABBR1;GABRG2;CDH10;SHISA7;NLGN2;NLGN3;HOMER1;PHB;PHB2;ABI1;PAK1;PAK2;PAK3;SHANK2;SHANK3;SHANK1;MAGI2;ANKS1B;CRTC1;STAT3;CAMK2B;CAMK2A;PPP1R9A;PPP1R9B;CAMK1;DYNLL2;MYO6;CTNND2;EGLN1;MAPK1;MAP2K1;RPL5;ARF1;GSK3B;EIF3A;EIF4G2;RPL18A;RPL30;TSC1;RPL8;RPLP0;RPL12;RPL14;RPL38;RPL7;RPS13;RPS27;RPS3;RPS25;R…
GO:0099091	D17	CC	postsynaptic specialization, intracellular component	│ │ ├─ postsynaptic specialization, intracellular component	GO:0099572	0.224831	0.224831	3	9	HGNC:15465;HGNC:11283;HGNC:12841	GPHN;SRC;YES1	GPHN;SRC;YES1
GO:0099634	D18	CC	postsynaptic specialization membrane	│ │ ├─ postsynaptic specialization membrane	GO:0099572	0.050697	0.0582476	13	45	HGNC:5241;HGNC:4077;HGNC:4079;HGNC:4081;HGNC:4082;HGNC:4075;HGNC:4083;HGNC:4070;HGNC:4087;HGNC:1749;HGNC:35409;HGNC:14290;HGNC:14289	HSPA8;GABRA3;GABRA5;GABRB1;GABRB2;GABRA1;GABRB3;GABBR1;GABRG2;CDH10;SHISA7;NLGN2;NLGN3	HSPA8;GABRA3;GABRA5;GABRB1;GABRB2;GABRA1;GABRB3;GABBR1;GABRG2;CDH10;SHISA7;NLGN2;NLGN3
GO:0098892	D31	CC	extrinsic component of postsynaptic specialization membrane	│ │ │ ├─ extrinsic component of postsynaptic specialization membrane	GO:0099634			0	2
GO:0099060	D32	CC	integral component of postsynaptic specialization membrane	│ │ │ └─ integral component of postsynaptic specialization membrane	GO:0099634	0.0551612	0.0595741	12	41	HGNC:4077;HGNC:4079;HGNC:4081;HGNC:4082;HGNC:4075;HGNC:4083;HGNC:4070;HGNC:4087;HGNC:1749;HGNC:35409;HGNC:14290;HGNC:14289	GABRA3;GABRA5;GABRB1;GABRB2;GABRA1;GABRB3;GABBR1;GABRG2;CDH10;SHISA7;NLGN2;NLGN3	GABRA3;GABRA5;GABRB1;GABRB2;GABRA1;GABRB3;GABBR1;GABRG2;CDH10;SHISA7;NLGN2;NLGN3
GO:0014069	D19	CC	postsynaptic density	│ │ ├─ postsynaptic density	GO:0099572	1.73275e-27	1.87137e-26	138	251	HGNC:17512;HGNC:8912;HGNC:30306;HGNC:11320;HGNC:8590;HGNC:8591;HGNC:8592;HGNC:14295;HGNC:14294;HGNC:15474;HGNC:18957;HGNC:24600;HGNC:16062;HGNC:11364;HGNC:1461;HGNC:1460;HGNC:14946;HGNC:9298;HGNC:1459;HGNC:24596;HGNC:7605;HGNC:2516;HGNC:1232;HGNC:6871;HGNC:6840;HGNC:10360;HGNC:652;HGNC:4617;HGNC:3271;HGNC:3297;HGNC:10311;HGNC:10333;HGNC:12362;HGNC:10368;HGNC:10371;HGNC:10302;HGNC:10305;HGNC:10349…	HOMER1;PHB;PHB2;ABI1;PAK1;PAK2;PAK3;SHANK2;SHANK3;SHANK1;MAGI2;ANKS1B;CRTC1;STAT3;CAMK2B;CAMK2A;PPP1R9A;PPP1R9B;CAMK1;DYNLL2;MYO6;CTNND2;EGLN1;MAPK1;MAP2K1;RPL5;ARF1;GSK3B;EIF3A;EIF4G2;RPL18A;RPL30;TSC1;RPL8;RPLP0;RPL12;RPL14;RPL38;RPL7;RPS13;RPS27;RPS3;RPS25;RPS19;RPS18;RPS14;PCBP2;RPL4;RPL23;RPL10A;PCBP1;PURA;HNRNPH2;HNRNPH1;HNRNPA3;RPL6;RHEB;DBN1;DNAJB1;ARHGAP44;DGKZ;HSPA8;KALRN;CAPZB;TSC2;RAP…	HOMER1;PHB;PHB2;ABI1;PAK1;PAK2;PAK3;SHANK2;SHANK3;SHANK1;MAGI2;ANKS1B;CRTC1;STAT3;CAMK2B;CAMK2A;PPP1R9A;PPP1R9B;CAMK1;DYNLL2;MYO6;CTNND2;EGLN1;MAPK1;MAP2K1;RPL5;ARF1;GSK3B;EIF3A;EIF4G2;RPL18A;RPL30;TSC1;RPL8;RPLP0;RPL12;RPL14;RPL38;RPL7;RPS13;RPS27;RPS3;RPS25;RPS19;RPS18;RPS14;PCBP2;RPL4;RPL23;RPL10A;PCBP1;PURA;HNRNPH2;HNRNPH1;HNRNPA3;RPL6;RHEB;DBN1;DNAJB1;ARHGAP44;DGKZ;HSPA8;KALRN;CAPZB;TSC2;RAP…
GO:0099092	D33	CC	postsynaptic density, intracellular component	│ │ │ ├─ postsynaptic density, intracellular component	GO:0014069	6.38666e-10	2.87399e-09	32	42	HGNC:1384;HGNC:375;HGNC:14294;HGNC:11497;HGNC:947;HGNC:2510;HGNC:2514;HGNC:29059;HGNC:29112;HGNC:24600;HGNC:2905;HGNC:4037;HGNC:682;HGNC:30765;HGNC:164;HGNC:2900;HGNC:2902;HGNC:81;HGNC:1014;HGNC:9507;HGNC:30212;HGNC:11172;HGNC:4141;HGNC:2515;HGNC:2974;HGNC:10830;HGNC:10832;HGNC:6057;HGNC:9612;HGNC:30389;HGNC:28379;HGNC:2906	CABP1;AKAP5;SHANK3;SYNGAP1;BAIAP2;CTNNA2;CTNNB1;IQSEC2;IQSEC1;ANKS1B;DLGAP1;FYN;ARHGEF2;TNIK;ACTN2;DLG1;DLG3;ABR;BCR;PSD;TANC2;SNX1;GAPDH;CTNND1;DNM2;SH3GL1;SH3GL3;INA;PTK2B;EXOC4;FAM81A;DLGAP2	CABP1;AKAP5;SHANK3;SYNGAP1;BAIAP2;CTNNA2;CTNNB1;IQSEC2;IQSEC1;ANKS1B;DLGAP1;FYN;SLK;ARHGEF2;TNIK;ACTN2;DLG1;DLG3;ABR;BCR;PSD;TANC2;SNX1;GAPDH;CTNND1;DNM2;SH3GL1;SH3GL3;INA;PTK2B;EXOC4;FAM81A;DLGAP2
GO:0098839	D34	CC	postsynaptic density membrane	│ │ │ └─ postsynaptic density membrane	GO:0014069	0.000160698	0.000309917	35	101	HGNC:29059;HGNC:164;HGNC:8570;HGNC:2901;HGNC:2903;HGNC:7220;HGNC:23271;HGNC:2855;HGNC:2850;HGNC:19701;HGNC:17867;HGNC:815;HGNC:232;HGNC:201;HGNC:4571;HGNC:23496;HGNC:4572;HGNC:4584;HGNC:4586;HGNC:14085;HGNC:1406;HGNC:13628;HGNC:4575;HGNC:10928;HGNC:18531;HGNC:9670;HGNC:9682;HGNC:9685;HGNC:4573;HGNC:4574;HGNC:7994;HGNC:17447;HGNC:12669;HGNC:6229;HGNC:11433	IQSEC2;ACTN2;PACSIN1;DLG2;DLG4;MPP2;RGS7BP;DGKI;DGKB;CNKSR2;NPTN;ATP2B2;ADCY1;ADAM22;GRIA1;PLPPR4;GRIA2;GRIN1;GRIN2B;RTN4;CACNG2;CACNG8;GRID1;SLC16A7;LRRC7;PTPRF;PTPRT;PTPRZ1;GRIA3;GRIA4;NRCAM;CLSTN1;VDAC1;KCNAB2;STX1A	IQSEC2;ACTN2;PACSIN1;DLG2;DLG4;MPP2;RGS7BP;DGKI;DGKB;CNKSR2;NPTN;ATP2B2;ADCY1;ADAM22;GRIA1;LPPR4;GRIA2;GRIN1;GRIN2B;RTN4;CACNG2;CACNG8;GLUD1;SLC16A7;LRRC7;PTPRF;PTPRT;PTPRZ1;GRIA3;GRIA4;NRCAM;CLSTN1;VDAC1;KCNAB2;STX1A
GO:0099031	D40	CC	anchored component of postsynaptic density membrane	│ │ │ ├─ anchored component of postsynaptic density membrane	GO:0098839	0.0539107	0.0594118	4	7	HGNC:2901;HGNC:2903;HGNC:7220;HGNC:23271	DLG2;DLG4;MPP2;RGS7BP	DLG2;DLG4;MPP2;RGS7BP
GO:0099147	D41	CC	extrinsic component of postsynaptic density membrane	│ │ │ ├─ extrinsic component of postsynaptic density membrane	GO:0098839	0.150479	0.156266	3	7	HGNC:2855;HGNC:2850;HGNC:19701	DGKI;DGKB;CNKSR2	DGKI;DGKB;CNKSR2
GO:0099061	D42	CC	integral component of postsynaptic density membrane	│ │ │ └─ integral component of postsynaptic density membrane	GO:0098839	0.00528165	0.0086427	25	82	HGNC:17867;HGNC:815;HGNC:232;HGNC:201;HGNC:4571;HGNC:23496;HGNC:4572;HGNC:4584;HGNC:4586;HGNC:14085;HGNC:1406;HGNC:13628;HGNC:4575;HGNC:10928;HGNC:18531;HGNC:9670;HGNC:9682;HGNC:9685;HGNC:4573;HGNC:4574;HGNC:7994;HGNC:17447;HGNC:12669;HGNC:6229;HGNC:11433	NPTN;ATP2B2;ADCY1;ADAM22;GRIA1;PLPPR4;GRIA2;GRIN1;GRIN2B;RTN4;CACNG2;CACNG8;GRID1;SLC16A7;LRRC7;PTPRF;PTPRT;PTPRZ1;GRIA3;GRIA4;NRCAM;CLSTN1;VDAC1;KCNAB2;STX1A	NPTN;ATP2B2;ADCY1;ADAM22;GRIA1;LPPR4;GRIA2;GRIN1;GRIN2B;RTN4;CACNG2;CACNG8;GLUD1;SLC16A7;LRRC7;PTPRF;PTPRT;PTPRZ1;GRIA3;GRIA4;NRCAM;CLSTN1;VDAC1;KCNAB2;STX1A
GO:0099629	D20	CC	postsynaptic specialization of symmetric synapse	│ │ └─ postsynaptic specialization of symmetric synapse	GO:0099572	0.0382144	0.046097	3	3	HGNC:29193;HGNC:25589;HGNC:32326	IQSEC3;SEPTIN11;IGSF9B	IQSEC3;SEPT11;IGSF9B
GO:0098843	D7	CC	postsynaptic endocytic zone	│ ├─ postsynaptic endocytic zone	GO:0098794	0.00773813	0.0119388	6	8	HGNC:17089;HGNC:10834;HGNC:2090;HGNC:9394;HGNC:9783;HGNC:29125	SYNE1;SH3GLB2;CLTA;PICK1;RAB5A;DNM3	SYNE1;SH3GLB2;CLTA;PICK1;RAB5A;DNM3
GO:0098844	D21	CC	postsynaptic endocytic zone membrane	│ │ └─ postsynaptic endocytic zone membrane	GO:0098843			2	2	HGNC:9783;HGNC:29125	RAB5A;DNM3	RAB5A;DNM3
GO:0098845	D8	CC	postsynaptic endosome	│ ├─ postsynaptic endosome	GO:0098794	0.0105868	0.0146587	7	12	HGNC:17447;HGNC:10832;HGNC:11430;HGNC:11172;HGNC:18706;HGNC:9760;HGNC:7603	CLSTN1;SH3GL3;STX12;SNX1;GRIPAP1;RAB11A;MYO5B	CLSTN1;SH3GL3;STX12;SNX1;GRIPAP1;RAB11A;MYO5B
GO:0098895	D22	CC	postsynaptic endosome membrane	│ │ ├─ postsynaptic endosome membrane	GO:0098845			2	2	HGNC:11430;HGNC:11172	STX12;SNX1	STX12;SNX1
GO:0098999	D35	CC	extrinsic component of postsynaptic endosome membrane	│ │ │ └─ extrinsic component of postsynaptic endosome membrane	GO:0098895			1	1	HGNC:11172	SNX1	SNX1
GO:0098842	D23	CC	postsynaptic early endosome	│ │ ├─ postsynaptic early endosome	GO:0098845			1	1	HGNC:18706	GRIPAP1	GRIPAP1
GO:0098896	D36	CC	postsynaptic early endosome membrane	│ │ │ └─ postsynaptic early endosome membrane	GO:0098842			1	1	HGNC:18706	GRIPAP1	GRIPAP1
GO:0098998	D43	CC	extrinsic component of postsynaptic early endosome membrane	│ │ │ └─ extrinsic component of postsynaptic early endosome membrane	GO:0098896			1	1	HGNC:18706	GRIPAP1	GRIPAP1
GO:0098837	D24	CC	postsynaptic recycling endosome	│ │ └─ postsynaptic recycling endosome	GO:0098845			2	5	HGNC:9760;HGNC:7603	RAB11A;MYO5B	RAB11A;MYO5B
GO:0098944	D37	CC	postsynaptic recycling endosome membrane	│ │ └─ postsynaptic recycling endosome membrane	GO:0098837			1	4	HGNC:7603	MYO5B	MYO5B
GO:0099033	D44	CC	anchored component of postsynaptic recycling endosome membrane	│ │ └─ anchored component of postsynaptic recycling endosome membrane	GO:0098944			0	2
GO:0045211	D9	CC	postsynaptic membrane	│ ├─ postsynaptic membrane	GO:0098794	2.69606e-08	1.03991e-07	50	114	HGNC:2514;HGNC:2695;HGNC:14986;HGNC:4913;HGNC:8000;HGNC:10003;HGNC:8032;HGNC:1399;HGNC:6759;HGNC:2172;HGNC:2171;HGNC:2363;HGNC:18957;HGNC:3591;HGNC:2510;HGNC:13581;HGNC:7648;HGNC:6222;HGNC:815;HGNC:6220;HGNC:4597;HGNC:5951;HGNC:3393;HGNC:3388;HGNC:1473;HGNC:1392;HGNC:4030;HGNC:11042;HGNC:11044;HGNC:11068;HGNC:11069;HGNC:1759;HGNC:4571;HGNC:4572;HGNC:4573;HGNC:4595;HGNC:4070;HGNC:4507;HGNC:8033;HG…	CTNNB1;DBN1;SNAP91;HIP1;NRGN;RGS7;NTRK2;CACNA2D1;MARCKS;CNTN2;CNTN1;CRKL;MAGI2;FARP1;CTNNA2;FBXO2;NBEA;KCNA4;ATP2B2;KCNA2;GRM5;CADM1;EPHB2;EPHA4;CANX;CACNA1E;FXYD6;SLC6A1;SLC6A11;SLC8A1;SLC8A2;CDH2;GRIA1;GRIA2;GRIA3;GRM3;GABBR1;GABBR2;NTRK3;NRCAM;ABHD6;GABRA5;ITGB1;GABRB3;PRRT1;NCAM1;STX4;HCN1;ADGRL3;GRID1	CTNNB1;DBN1;SNAP91;HIP1;NRGN;RGS7;NTRK2;CACNA2D1;MARCKS;CNTN2;CNTN1;F3;CRKL;MAGI2;FARP1;CTNNA2;FBXO2;NBEA;HK1;ATP2B2;KCNA2;GRM5;CADM1;EPHB2;EPHA4;CANX;CACNA1E;FXYD6;SLC6A1;SLC6A11;SLC8A1;SLC8A2;CDH2;GRIA1;GRIA2;GRIA3;GRM3;GABBR1;GABBR2;NTRK3;NRCAM;ABHD6;GABRA5;ITGB1;GABRB3;PRRT1;NCAM1;STX4;HCN1;LPHN3;GLUD1
GO:0099025	D25	CC	anchored component of postsynaptic membrane	│ │ ├─ anchored component of postsynaptic membrane	GO:0045211	0.00902656	0.0128272	4	3	HGNC:1399;HGNC:6759;HGNC:2172;HGNC:2171	CACNA2D1;MARCKS;CNTN2;CNTN1	CACNA2D1;MARCKS;CNTN2;CNTN1;F3
GO:0098890	D26	CC	extrinsic component of postsynaptic membrane	│ │ ├─ extrinsic component of postsynaptic membrane	GO:0045211	0.00500158	0.00844017	6	7	HGNC:2363;HGNC:18957;HGNC:3591;HGNC:2510;HGNC:13581;HGNC:7648	CRKL;MAGI2;FARP1;CTNNA2;FBXO2;NBEA	CRKL;MAGI2;FARP1;CTNNA2;FBXO2;NBEA
GO:0099055	D27	CC	integral component of postsynaptic membrane	│ │ └─ integral component of postsynaptic membrane	GO:0045211	0.000319876	0.000595631	33	97	HGNC:6222;HGNC:815;HGNC:6220;HGNC:4597;HGNC:5951;HGNC:3393;HGNC:3388;HGNC:1473;HGNC:1392;HGNC:4030;HGNC:11042;HGNC:11044;HGNC:11068;HGNC:11069;HGNC:1759;HGNC:4571;HGNC:4572;HGNC:4573;HGNC:4595;HGNC:4070;HGNC:4507;HGNC:8033;HGNC:7994;HGNC:21398;HGNC:4079;HGNC:6153;HGNC:4083;HGNC:13943;HGNC:7656;HGNC:11439;HGNC:4845;HGNC:20974;HGNC:4575	KCNA4;ATP2B2;KCNA2;GRM5;CADM1;EPHB2;EPHA4;CANX;CACNA1E;FXYD6;SLC6A1;SLC6A11;SLC8A1;SLC8A2;CDH2;GRIA1;GRIA2;GRIA3;GRM3;GABBR1;GABBR2;NTRK3;NRCAM;ABHD6;GABRA5;ITGB1;GABRB3;PRRT1;NCAM1;STX4;HCN1;ADGRL3;GRID1	HK1;ATP2B2;KCNA2;GRM5;CADM1;EPHB2;EPHA4;CANX;CACNA1E;FXYD6;SLC6A1;SLC6A11;SLC8A1;SLC8A2;CDH2;GRIA1;GRIA2;GRIA3;GRM3;GABBR1;GABBR2;NTRK3;NRCAM;ABHD6;GABRA5;ITGB1;GABRB3;PRRT1;NCAM1;STX4;HCN1;LPHN3;GLUD1
SYNGO:postsyn_ribosome	D10	CC	postsynaptic ribosome	│ ├─ postsynaptic ribosome	GO:0098794	9.28925e-22	6.27024e-21	65	70	HGNC:10298;HGNC:10299;HGNC:10301;HGNC:10302;HGNC:10303;HGNC:10304;HGNC:10305;HGNC:10307;HGNC:10306;HGNC:10310;HGNC:10313;HGNC:10316;HGNC:10315;HGNC:10317;HGNC:10327;HGNC:10325;HGNC:10328;HGNC:10329;HGNC:10330;HGNC:10331;HGNC:10334;HGNC:10333;HGNC:10336;HGNC:10340;HGNC:10344;HGNC:10345;HGNC:13631;HGNC:10349;HGNC:10353;HGNC:10360;HGNC:10362;HGNC:10363;HGNC:10364;HGNC:10368;HGNC:10371;HGNC:10377;HGN…	RPL10;RPL10A;RPL11;RPL12;RPL13;RPL13A;RPL14;RPL17;RPL15;RPL18;RPL21;RPL23;RPL22;RPL23A;RPL26;RPL24;RPL27;RPL27A;RPL28;RPL29;RPL31;RPL30;RPL32;RPL34;RPL35;RPL35A;RPL36;RPL38;RPL4;RPL5;RPL6;RPL7;RPL7A;RPL8;RPLP0;RPLP2;RPS10;RPS11;RPS12;RPS14;RPS15A;RPS16;RPS24;RPS26;RPS27A;RPS28;RPS5;RPS13;RPS15;RPS17;RPS18;RPS19;RPS2;RPS20;RPS21;RPS23;RPS3;RPS3A;RPS6;RPS7;RPS8;RPS9;RPSA;RPL9;RPS27	RPL10;RPL10A;RPL11;RPL12;RPL13;RPL13A;RPL14;RPL17;RPL15;RPL18;RPL21;RPL23;RPL22;RPL23A;RPL26;RPL24;RPL27;RPL27A;RPL28;RPL29;RPL31;RPL30;RPL32;RPL34;RPL35;RPL35A;RPL36;RPL38;RPL4;RPL5;RPL6;RPL7;RPL7A;RPL8;RPLP0;RPLP2;RPS10;RPS11;RPS12;RPS14;RPS15A;RPS16;RPS24;RPS26;RPS27A;RPS28;RPS5;RPS13;RPS15;RPS17;RPS18;RPS19;RPS2;RPS20;RPS21;RPS23;RPS3;RPS3A;RPS6;RPS7;RPS8;RPS9;RPSA;RPL9;RPS27
SYNGO:postsyn_er	D11	CC	postsynaptic ER	│ └─ postsynaptic ER	GO:0098794			2	6	HGNC:7602;HGNC:6180	MYO5A;ITPR1	MYO5A;ITPR1
SYNGO:postsyn_er_membrane	D28	CC	postsynaptic ER membrane	│ ├─ postsynaptic ER membrane	SYNGO:postsyn_er			0	1
SYNGO:postsyn_er_membrane_integral	D38	CC	integral component of postsynaptic ER membrane	│ │ └─ integral component of postsynaptic ER membrane	SYNGO:postsyn_er_membrane			0	1
SYNGO:postsyn_ser	D29	CC	postsynaptic SER	│ └─ postsynaptic SER	SYNGO:postsyn_er			2	4	HGNC:7602;HGNC:6180	MYO5A;ITPR1	MYO5A;ITPR1
SYNGO:postsyn_ser_membrane	D39	CC	postsynaptic SER membrane	│ └─ postsynaptic SER membrane	SYNGO:postsyn_ser			1	1	HGNC:6180	ITPR1	ITPR1
SYNGO:postsyn_ser_membrane_integral	D45	CC	integral component of postsynaptic SER membrane	│ └─ integral component of postsynaptic SER membrane	SYNGO:postsyn_ser_membrane			1	1	HGNC:6180	ITPR1	ITPR1
GO:0099544	E1	CC	extrasynaptic space	└─ extrasynaptic space	GO:0045202	0.0112953		5	6	HGNC:23059;HGNC:319;HGNC:5318;HGNC:11953;HGNC:2465	BCAN;ACAN;TNC;TNR;NCAN	BCAN;ACAN;TNC;TNR;NCAN
GO:0098966	E2	CC	perisynaptic extracellular matrix	└─ perisynaptic extracellular matrix	GO:0099544	0.00694517	0.0110306	5	5	HGNC:23059;HGNC:319;HGNC:5318;HGNC:11953;HGNC:2465	BCAN;ACAN;TNC;TNR;NCAN	BCAN;ACAN;TNC;TNR;NCAN
SYNGO:synprocess		BP	process in the synapse	process in the synapse		8.86066e-99	9.03788e-97	484	874	HGNC:1774;HGNC:3953;HGNC:7142;HGNC:16874;HGNC:31922;HGNC:816;HGNC:1435;HGNC:1388;HGNC:1389;HGNC:1392;HGNC:1402;HGNC:1404;HGNC:30339;HGNC:4571;HGNC:4572;HGNC:4573;HGNC:4574;HGNC:4075;HGNC:4077;HGNC:4079;HGNC:4082;HGNC:4081;HGNC:4586;HGNC:4584;HGNC:6284;HGNC:6222;HGNC:6220;HGNC:10588;HGNC:10585;HGNC:4070;HGNC:4845;HGNC:24539;HGNC:19679;HGNC:8016;HGNC:19665;HGNC:11494;HGNC:11495;HGNC:11496;HGNC:1117…	CDK5;NCS1;MARCKSL1;SV2B;ERC2;ATP2B3;CALB2;CACNA1A;CACNA1B;CACNA1E;CACNB2;CACNB4;RIMBP2;GRIA1;GRIA2;GRIA3;GRIA4;GABRA1;GABRA3;GABRA5;GABRB2;GABRB1;GRIN2B;GRIN1;KCNMA1;KCNA4;KCNA2;SCN2A;SCN1A;GABBR1;HCN1;NECAP1;AAK1;NSF;STXBP5;SYN1;SYN2;SYN3;BSN;DNAJC5;PRKAR1B;NRXN1;SYNGR1;SYNGR3;SNAP29;ARHGDIA;RAB3B;PLS3;RAPGEF4;PPP3R1;SCRN1;VPS18;PCLO;CTNNB1;ABI1;ABI2;CTBP1;RAB35;TBC1D24;AP3D1;AP1G1;KIAA1107;STX1…	CDK5;NCS1;MARCKSL1;SV2B;CAST;ERC2;ATP2B3;CALB2;CACNA1A;CACNA1B;CACNA1E;CACNB2;CACNB4;RIMBP2;GRIA1;GRIA2;GRIA3;GRIA4;GABRA1;GABRA3;GABRA5;GABRB2;GABRB1;GRIN2B;GRIN1;KCNMA1;HK1;KCNA2;SCN2A;SCN1A;GABBR1;HCN1;NECAP1;AAK1;NSF;STXBP5;SYN1;SYN2;SYN3;BSN;DNAJC5;PRKAR1B;NRXN1;SYNGR1;SYNGR3;SNAP29;ARHGDIA;RAB3B;PLS3;RAPGEF4;PPP3R1;SCRN1;VPS18;PCLO;CTNNB1;ABI1;ABI2;CTBP1;RAB35;TBC1D24;AP3D1;AP1G1;KIAA1107;S…
SYNGO:presynprocess	F1	BP	process in the presynapse	├─ process in the presynapse	SYNGO:synprocess	2.16557e-37	1.10444e-35	166	269	HGNC:1774;HGNC:3953;HGNC:7142;HGNC:16874;HGNC:31922;HGNC:816;HGNC:1435;HGNC:1388;HGNC:1389;HGNC:1392;HGNC:1402;HGNC:1404;HGNC:30339;HGNC:4571;HGNC:4572;HGNC:4573;HGNC:4574;HGNC:4075;HGNC:4077;HGNC:4079;HGNC:4082;HGNC:4081;HGNC:4586;HGNC:4584;HGNC:6284;HGNC:6222;HGNC:6220;HGNC:10588;HGNC:10585;HGNC:4070;HGNC:4845;HGNC:24539;HGNC:19679;HGNC:8016;HGNC:19665;HGNC:11494;HGNC:11495;HGNC:11496;HGNC:1117…	CDK5;NCS1;MARCKSL1;SV2B;ERC2;ATP2B3;CALB2;CACNA1A;CACNA1B;CACNA1E;CACNB2;CACNB4;RIMBP2;GRIA1;GRIA2;GRIA3;GRIA4;GABRA1;GABRA3;GABRA5;GABRB2;GABRB1;GRIN2B;GRIN1;KCNMA1;KCNA4;KCNA2;SCN2A;SCN1A;GABBR1;HCN1;NECAP1;AAK1;NSF;STXBP5;SYN1;SYN2;SYN3;BSN;DNAJC5;PRKAR1B;NRXN1;SYNGR1;SYNGR3;SNAP29;ARHGDIA;RAB3B;PLS3;RAPGEF4;PPP3R1;SCRN1;VPS18;PCLO;CTNNB1;ABI1;ABI2;CTBP1;RAB35;TBC1D24;AP3D1;AP1G1;KIAA1107;STX1…	CDK5;NCS1;MARCKSL1;SV2B;CAST;ERC2;ATP2B3;CALB2;CACNA1A;CACNA1B;CACNA1E;CACNB2;CACNB4;RIMBP2;GRIA1;GRIA2;GRIA3;GRIA4;GABRA1;GABRA3;GABRA5;GABRB2;GABRB1;GRIN2B;GRIN1;KCNMA1;HK1;KCNA2;SCN2A;SCN1A;GABBR1;HCN1;NECAP1;AAK1;NSF;STXBP5;SYN1;SYN2;SYN3;BSN;DNAJC5;PRKAR1B;NRXN1;SYNGR1;SYNGR3;SNAP29;ARHGDIA;RAB3B;PLS3;RAPGEF4;PPP3R1;SCRN1;VPS18;PCLO;CTNNB1;ABI1;ABI2;CTBP1;RAB35;TBC1D24;AP3D1;AP1G1;KIAA1107;S…
GO:0099509	F2	BP	regulation of presynaptic cytosolic calcium levels	│ ├─ regulation of presynaptic cytosolic calcium levels	SYNGO:presynprocess	0.00265386	0.00520566	13	28	HGNC:1774;HGNC:3953;HGNC:7142;HGNC:16874;HGNC:31922;HGNC:816;HGNC:1435;HGNC:1388;HGNC:1389;HGNC:1392;HGNC:1402;HGNC:1404;HGNC:30339	CDK5;NCS1;MARCKSL1;SV2B;ERC2;ATP2B3;CALB2;CACNA1A;CACNA1B;CACNA1E;CACNB2;CACNB4;RIMBP2	CDK5;NCS1;MARCKSL1;SV2B;CAST;ERC2;ATP2B3;CALB2;CACNA1A;CACNA1B;CACNA1E;CACNB2;CACNB4;RIMBP2
GO:1905056	F11	BP	ATPase-coupled calcium ion transmembrane transporter activity involved in regulation of presynaptic cytosolic calcium levels	│ │ ├─ ATPase-coupled calcium ion transmembrane transporter activity involved in regulation of presynaptic cytosolic calcium levels	GO:0099509			1	1	HGNC:816	ATP2B3	ATP2B3
GO:0099534	F12	BP	calcium ion binding involved in regulation of presynaptic cytosolic calcium levels	│ │ ├─ calcium ion binding involved in regulation of presynaptic cytosolic calcium levels	GO:0099509			1	2	HGNC:1435	CALB2	CALB2
GO:0099626	F13	BP	voltage-gated calcium channel activity involved in regulation of presynaptic cytosolic calcium levels	│ │ └─ voltage-gated calcium channel activity involved in regulation of presynaptic cytosolic calcium levels	GO:0099509	0.0114068	0.0184682	6	9	HGNC:1388;HGNC:1389;HGNC:1392;HGNC:1402;HGNC:1404;HGNC:30339	CACNA1A;CACNA1B;CACNA1E;CACNB2;CACNB4;RIMBP2	CACNA1A;CACNA1B;CACNA1E;CACNB2;CACNB4;RIMBP2
GO:0099505	F3	BP	regulation of presynaptic membrane potential	│ ├─ regulation of presynaptic membrane potential	SYNGO:presynprocess	0.000621868	0.00151025	19	44	HGNC:30339;HGNC:4571;HGNC:4572;HGNC:4573;HGNC:4574;HGNC:4075;HGNC:4077;HGNC:4079;HGNC:4082;HGNC:4081;HGNC:4586;HGNC:4584;HGNC:6284;HGNC:6222;HGNC:6220;HGNC:10588;HGNC:10585;HGNC:4070;HGNC:4845	RIMBP2;GRIA1;GRIA2;GRIA3;GRIA4;GABRA1;GABRA3;GABRA5;GABRB2;GABRB1;GRIN2B;GRIN1;KCNMA1;KCNA4;KCNA2;SCN2A;SCN1A;GABBR1;HCN1	RIMBP2;GRIA1;GRIA2;GRIA3;GRIA4;GABRA1;GABRA3;GABRA5;GABRB2;GABRB1;GRIN2B;GRIN1;KCNMA1;HK1;KCNA2;SCN2A;SCN1A;GABBR1;HCN1
GO:0099507	F14	BP	ligand-gated ion channel activity involved in regulation of presynaptic membrane potential	│ │ ├─ ligand-gated ion channel activity involved in regulation of presynaptic membrane potential	GO:0099505	0.0023928	0.00478637	12	24	HGNC:4571;HGNC:4572;HGNC:4573;HGNC:4574;HGNC:4075;HGNC:4077;HGNC:4079;HGNC:4082;HGNC:4081;HGNC:4586;HGNC:4584;HGNC:6284	GRIA1;GRIA2;GRIA3;GRIA4;GABRA1;GABRA3;GABRA5;GABRB2;GABRB1;GRIN2B;GRIN1;KCNMA1	GRIA1;GRIA2;GRIA3;GRIA4;GABRA1;GABRA3;GABRA5;GABRB2;GABRB1;GRIN2B;GRIN1;KCNMA1
GO:0099508	F15	BP	voltage-gated ion channel activity involved in regulation of presynaptic membrane potential	│ │ ├─ voltage-gated ion channel activity involved in regulation of presynaptic membrane potential	GO:0099505	0.179151	0.180925	5	17	HGNC:6222;HGNC:6220;HGNC:10588;HGNC:10585;HGNC:30339	KCNA4;KCNA2;SCN2A;SCN1A;RIMBP2	HK1;KCNA2;SCN2A;SCN1A;RIMBP2
GO:0150047	F16	BP	G protein-coupled neurotransmitter receptor activity involved in regulation of presynaptic membrane potential	│ │ ├─ G protein-coupled neurotransmitter receptor activity involved in regulation of presynaptic membrane potential	GO:0099505			2	2	HGNC:4070;HGNC:4081	GABBR1;GABRB1	GABBR1;GABRB1
GO:0140232	F17	BP	intracellular cAMP-activated cation channel activity involved in regulation of presynaptic membrane potential	│ │ └─ intracellular cAMP-activated cation channel activity involved in regulation of presynaptic membrane potential	GO:0099505			1	1	HGNC:4845	HCN1	HCN1
GO:0140238	F4	BP	presynaptic endocytosis	│ ├─ presynaptic endocytosis	SYNGO:presynprocess			2	3	HGNC:24539;HGNC:19679	NECAP1;AAK1	NECAP1;AAK1
GO:0099504	F5	BP	synaptic vesicle cycle	│ ├─ synaptic vesicle cycle	SYNGO:presynprocess	7.4407e-33	1.89738e-31	130	189	HGNC:8016;HGNC:19665;HGNC:11494;HGNC:11495;HGNC:11496;HGNC:1117;HGNC:16235;HGNC:9390;HGNC:8008;HGNC:11498;HGNC:11501;HGNC:11133;HGNC:678;HGNC:9778;HGNC:9091;HGNC:16626;HGNC:9317;HGNC:22192;HGNC:15972;HGNC:13406;HGNC:2514;HGNC:11320;HGNC:24011;HGNC:2494;HGNC:9774;HGNC:29203;HGNC:568;HGNC:555;HGNC:29192;HGNC:11430;HGNC:11132;HGNC:12643;HGNC:23150;HGNC:11433;HGNC:18539;HGNC:9247;HGNC:2985;HGNC:11514…	NSF;STXBP5;SYN1;SYN2;SYN3;BSN;DNAJC5;PRKAR1B;NRXN1;SYNGR1;SYNGR3;SNAP29;ARHGDIA;RAB3B;PLS3;RAPGEF4;PPP3R1;SCRN1;VPS18;PCLO;CTNNB1;ABI1;ABI2;CTBP1;RAB35;TBC1D24;AP3D1;AP1G1;KIAA1107;STX12;SNAP25;VAMP2;UNC13A;STX1A;STX1B;PPFIA3;DOC2A;SYT7;SYT1;SYT2;PRRT2;RIMS1;RIMS2;RIMBP2;CACNA1B;ERC2;PRKCG;PRKCA;PRKCB;CASK;NCS1;PPFIA2;SYP;STXBP5L;GIT1;CACNA1E;CACNB4;SV2B;TPRG1L;CAMK2A;SEPTIN5;RAB3A;VAMP1;CPLX2;NA…	NSF;STXBP5;SYN1;SYN2;SYN3;BSN;DNAJC5;PRKAR1B;NRXN1;SYNGR1;SYNGR3;SNAP29;ARHGDIA;RAB3B;PLS3;RAPGEF4;PPP3R1;SCRN1;VPS18;PCLO;CTNNB1;ABI1;ABI2;CTBP1;RAB35;TBC1D24;AP3D1;AP1G1;KIAA1107;STX12;SNAP25;VAMP2;UNC13A;STX1A;STX1B;PPFIA3;DOC2A;SYT7;SYT1;SYT2;PRRT2;RIMS1;RIMS2;RIMBP2;CACNA1B;CAST;ERC2;PRKCG;PRKCA;PRKCB;CASK;NCS1;PPFIA2;SYP;STXBP5L;GIT1;CACNA1E;CACNB4;SV2B;TPRG1L;CAMK2A;SEPT5;RAB3A;VAMP1;CPLX2…
GO:0098693	F18	BP	regulation of synaptic vesicle cycle	│ │ ├─ regulation of synaptic vesicle cycle	GO:0099504	0.000117925	0.00035616	15	24	HGNC:1117;HGNC:16235;HGNC:11494;HGNC:9390;HGNC:8008;HGNC:11498;HGNC:11501;HGNC:11133;HGNC:678;HGNC:9778;HGNC:9091;HGNC:16626;HGNC:9317;HGNC:22192;HGNC:15972	BSN;DNAJC5;SYN1;PRKAR1B;NRXN1;SYNGR1;SYNGR3;SNAP29;ARHGDIA;RAB3B;PLS3;RAPGEF4;PPP3R1;SCRN1;VPS18	BSN;DNAJC5;SYN1;PRKAR1B;NRXN1;SYNGR1;SYNGR3;SNAP29;ARHGDIA;RAB3B;PLS3;RAPGEF4;PPP3R1;SCRN1;VPS18
GO:0097091	F19	BP	synaptic vesicle clustering	│ │ ├─ synaptic vesicle clustering	GO:0099504	0.0015921	0.00338321	8	10	HGNC:13406;HGNC:2514;HGNC:11496;HGNC:11495;HGNC:11320;HGNC:24011;HGNC:1117;HGNC:2494	PCLO;CTNNB1;SYN3;SYN2;ABI1;ABI2;BSN;CTBP1	PCLO;CTNNB1;SYN3;SYN2;ABI1;ABI2;BSN;CTBP1
GO:0099532	F20	BP	synaptic vesicle endosomal processing	│ │ ├─ synaptic vesicle endosomal processing	GO:0099504	0.0161495	0.0245858	6	10	HGNC:9774;HGNC:29203;HGNC:568;HGNC:555;HGNC:29192;HGNC:11430	RAB35;TBC1D24;AP3D1;AP1G1;KIAA1107;STX12	RAB35;TBC1D24;AP3D1;AP1G1;KIAA1107;STX12
GO:0016182	F29	BP	synaptic vesicle budding from endosome	│ │ │ ├─ synaptic vesicle budding from endosome	GO:0099532	0.0601052	0.0673707	3	4	HGNC:568;HGNC:555;HGNC:29192	AP3D1;AP1G1;KIAA1107	AP3D1;AP1G1;KIAA1107
GO:0016189	F30	BP	synaptic vesicle to endosome fusion	│ │ │ └─ synaptic vesicle to endosome fusion	GO:0099532			1	4	HGNC:11430	STX12	STX12
GO:0016079	F21	BP	synaptic vesicle exocytosis	│ │ ├─ synaptic vesicle exocytosis	GO:0099504	1.17418e-10	8.55473e-10	44	73	HGNC:11132;HGNC:12643;HGNC:23150;HGNC:11433;HGNC:18539;HGNC:9247;HGNC:2985;HGNC:11514;HGNC:11509;HGNC:11510;HGNC:30500;HGNC:17282;HGNC:17283;HGNC:30339;HGNC:1389;HGNC:31922;HGNC:9402;HGNC:9393;HGNC:9395;HGNC:1497;HGNC:3953;HGNC:9246;HGNC:11506;HGNC:30757;HGNC:19665;HGNC:4272;HGNC:1392;HGNC:1404;HGNC:15972;HGNC:16874;HGNC:11133;HGNC:27007;HGNC:1460;HGNC:9164;HGNC:9777;HGNC:12642;HGNC:2310;HGNC:764…	SNAP25;VAMP2;UNC13A;STX1A;STX1B;PPFIA3;DOC2A;SYT7;SYT1;SYT2;PRRT2;RIMS1;RIMS2;RIMBP2;CACNA1B;ERC2;PRKCG;PRKCA;PRKCB;CASK;NCS1;PPFIA2;SYP;STXBP5L;STXBP5;GIT1;CACNA1E;CACNB4;VPS18;SV2B;SNAP29;TPRG1L;CAMK2A;SEPTIN5;RAB3A;VAMP1;CPLX2;NAPA;STXBP1;SV2A;CADPS;CADPS2;RPH3A;NAPB	SNAP25;VAMP2;UNC13A;STX1A;STX1B;PPFIA3;DOC2A;SYT7;SYT1;SYT2;PRRT2;RIMS1;RIMS2;RIMBP2;CACNA1B;CAST;ERC2;PRKCG;PRKCA;PRKCB;CASK;NCS1;PPFIA2;SYP;STXBP5L;STXBP5;GIT1;CACNA1E;CACNB4;VPS18;SV2B;SNAP29;TPRG1L;CAMK2A;SEPT5;RAB3A;VAMP1;CPLX2;NAPA;STXBP1;SV2A;CADPS;CAPS;CADPS2;RPH3A;NAPB
GO:0099502	F31	BP	calcium-dependent activation of synaptic vesicle fusion	│ │ │ ├─ calcium-dependent activation of synaptic vesicle fusion	GO:0016079	0.000515501	0.00134823	10	13	HGNC:2985;HGNC:11514;HGNC:11509;HGNC:11510;HGNC:30500;HGNC:17282;HGNC:17283;HGNC:30339;HGNC:1389;HGNC:31922	DOC2A;SYT7;SYT1;SYT2;PRRT2;RIMS1;RIMS2;RIMBP2;CACNA1B;ERC2	DOC2A;SYT7;SYT1;SYT2;PRRT2;RIMS1;RIMS2;RIMBP2;CACNA1B;CAST;ERC2
GO:0150037	F41	BP	regulation of calcium-dependent activation of synaptic vesicle fusion	│ │ │ │ └─ regulation of calcium-dependent activation of synaptic vesicle fusion	GO:0099502	0.00500158	0.0089502	6	7	HGNC:30500;HGNC:17282;HGNC:17283;HGNC:30339;HGNC:1389;HGNC:31922	PRRT2;RIMS1;RIMS2;RIMBP2;CACNA1B;ERC2	PRRT2;RIMS1;RIMS2;RIMBP2;CACNA1B;CAST;ERC2
GO:2000300	F32	BP	regulation of synaptic vesicle exocytosis	│ │ │ ├─ regulation of synaptic vesicle exocytosis	GO:0016079	0.00101978	0.00231149	16	35	HGNC:9402;HGNC:9393;HGNC:9395;HGNC:1497;HGNC:3953;HGNC:9246;HGNC:11506;HGNC:30757;HGNC:19665;HGNC:4272;HGNC:1392;HGNC:1404;HGNC:15972;HGNC:16874;HGNC:11133;HGNC:27007	PRKCG;PRKCA;PRKCB;CASK;NCS1;PPFIA2;SYP;STXBP5L;STXBP5;GIT1;CACNA1E;CACNB4;VPS18;SV2B;SNAP29;TPRG1L	PRKCG;PRKCA;PRKCB;CASK;NCS1;PPFIA2;SYP;STXBP5L;STXBP5;GIT1;CACNA1E;CACNB4;VPS18;SV2B;SNAP29;TPRG1L
GO:0016081	F33	BP	synaptic vesicle docking	│ │ │ ├─ synaptic vesicle docking	GO:0016079	0.00223508	0.00465261	7	8	HGNC:17282;HGNC:17283;HGNC:12643;HGNC:9247;HGNC:1460;HGNC:19665;HGNC:9164	RIMS1;RIMS2;VAMP2;PPFIA3;CAMK2A;STXBP5;SEPTIN5	RIMS1;RIMS2;VAMP2;PPFIA3;CAMK2A;STXBP5;SEPT5
GO:0099148	F42	BP	regulation of synaptic vesicle docking	│ │ │ │ └─ regulation of synaptic vesicle docking	GO:0016081	0.0382144	0.0483734	3	3	HGNC:1460;HGNC:19665;HGNC:9164	CAMK2A;STXBP5;SEPTIN5	CAMK2A;STXBP5;SEPT5
GO:0031629	F34	BP	synaptic vesicle fusion to presynaptic active zone membrane	│ │ │ ├─ synaptic vesicle fusion to presynaptic active zone membrane	GO:0016079	0.024802	0.0356311	5	8	HGNC:18539;HGNC:9777;HGNC:12642;HGNC:2310;HGNC:31922	STX1B;RAB3A;VAMP1;CPLX2;ERC2	STX1B;RAB3A;VAMP1;CPLX2;CAST;ERC2
GO:0031630	F43	BP	regulation of synaptic vesicle fusion to presynaptic active zone membrane	│ │ │ │ └─ regulation of synaptic vesicle fusion to presynaptic active zone membrane	GO:0031629	0.0539107	0.0610988	4	7	HGNC:9777;HGNC:12642;HGNC:2310;HGNC:31922	RAB3A;VAMP1;CPLX2;ERC2	RAB3A;VAMP1;CPLX2;CAST;ERC2
GO:0016082	F35	BP	synaptic vesicle priming	│ │ │ └─ synaptic vesicle priming	GO:0016079	4.31974e-05	0.000157362	12	13	HGNC:7641;HGNC:17282;HGNC:11444;HGNC:17283;HGNC:20566;HGNC:12642;HGNC:31922;HGNC:1426;HGNC:16018;HGNC:17056;HGNC:15751;HGNC:19665	NAPA;RIMS1;STXBP1;RIMS2;SV2A;VAMP1;ERC2;CADPS;CADPS2;RPH3A;NAPB;STXBP5	NAPA;RIMS1;STXBP1;RIMS2;SV2A;VAMP1;CAST;ERC2;CADPS;CAPS;CADPS2;RPH3A;NAPB;STXBP5
GO:0010807	F44	BP	regulation of synaptic vesicle priming	│ │ │ └─ regulation of synaptic vesicle priming	GO:0016082	0.0382144	0.0483734	3	3	HGNC:7641;HGNC:15751;HGNC:19665	NAPA;NAPB;STXBP5	NAPA;NAPB;STXBP5
GO:0098700	F22	BP	synaptic vesicle neurotransmitter loading	│ │ ├─ synaptic vesicle neurotransmitter loading	GO:0099504	0.0722728	0.0801286	4	8	HGNC:16704;HGNC:16703;HGNC:11018;HGNC:4141	SLC17A7;SLC17A6;SLC32A1;GAPDH	SLC17A7;SLC17A6;SLC32A1;GAPDH
GO:0099162	F36	BP	regulation of synaptic vesicle neurotransmitter loading	│ │ │ └─ regulation of synaptic vesicle neurotransmitter loading	GO:0098700			1	2	HGNC:4141	GAPDH	GAPDH
GO:0099180	F23	BP	zinc ion import into synaptic vesicle	│ │ ├─ zinc ion import into synaptic vesicle	GO:0099504			2	2	HGNC:25380;HGNC:11014	TMEM163;SLC30A3	TMEM163;SLC30A3
GO:0097401	F24	BP	synaptic vesicle proton loading	│ │ ├─ synaptic vesicle proton loading	GO:0099504	0.00011872	0.00035616	13	18	HGNC:851;HGNC:854;HGNC:856;HGNC:13527;HGNC:857;HGNC:13724;HGNC:868;HGNC:18305;HGNC:862;HGNC:864;HGNC:865;HGNC:18303;HGNC:2938	ATP6V1A;ATP6V1B2;ATP6V1C1;ATP6V1D;ATP6V1E1;ATP6V0D1;ATP6AP1;ATP6AP2;ATP6V1G2;ATP6V1G1;ATP6V0A1;ATP6V1H;DMXL2	ATP6V1A;ATP6V1B2;ATP6V1C1;ATP6V1D;ATP6V1E1;ATP6V0D1;ATP6AP1;ATP6AP2;ATP6V1G2;ATP6V1G1;ATP6V0A1;ATP6V1H;DMXL2
GO:1901546	F37	BP	regulation of proton loading	│ │ │ └─ regulation of proton loading	GO:0097401			1	1	HGNC:2938	DMXL2	DMXL2
GO:0048488	F25	BP	synaptic vesicle endocytosis	│ │ └─ synaptic vesicle endocytosis	GO:0099504	3.2638e-14	3.32907e-13	44	52	HGNC:9767;HGNC:1473;HGNC:659;HGNC:2092;HGNC:10831;HGNC:2972;HGNC:29125;HGNC:14986;HGNC:15514;HGNC:471;HGNC:8570;HGNC:564;HGNC:9783;HGNC:24634;HGNC:3419;HGNC:21604;HGNC:6183;HGNC:3242;HGNC:2974;HGNC:1052;HGNC:2973;HGNC:555;HGNC:11138;HGNC:11140;HGNC:563;HGNC:29192;HGNC:2876;HGNC:565;HGNC:2494;HGNC:30386;HGNC:132;HGNC:26953;HGNC:8996;HGNC:144;HGNC:11514;HGNC:9315;HGNC:2856;HGNC:13487;HGNC:19239;HGN…	RAB27B;CANX;ARF6;CLTC;SH3GL2;DNM1;DNM3;SNAP91;PICALM;AMPH;PACSIN1;AP2M1;RAB5A;EPS15L1;EPS15;EPN1;ITSN1;EHD1;DNM2;BIN1;DNM1L;AP1G1;SNCA;SNCB;AP2B1;KIAA1107;DIAPH1;AP2S1;CTBP1;SCAMP5;ACTB;KIAA1109;PIP5K1C;ACTG1;SYT7;PPP3CB;DGKQ;VPS35;SYT11;VPS29;SNX9;SYNJ1;HSPA8;DNAJC6	RAB27B;CANX;ARF6;CLTC;SH3GL2;DNM1;DNM3;SNAP91;PICALM;AMPH;PACSIN1;AP2M1;RAB5A;EPS15L1;EPS15;EPN1;ITSN1;EHD1;DNM2;BIN1;DNM1L;AP1G1;SNCA;SNCB;AP2B1;KIAA1107;DIAPH1;AP2S1;CTBP1;SCAMP5;ACTB;KIAA1109;PIP5K1C;ACTG1;SYT7;PPP3CB;DGKQ;VPS35;SYT11;VPS29;SNX9;SYNJ1;HSPA8;DNAJC6
GO:1900242	F38	BP	regulation of synaptic vesicle endocytosis	│ │ ├─ regulation of synaptic vesicle endocytosis	GO:0048488	0.000252086	0.000694941	12	17	HGNC:30386;HGNC:132;HGNC:26953;HGNC:8996;HGNC:144;HGNC:11514;HGNC:9315;HGNC:2856;HGNC:13487;HGNC:19239;HGNC:14340;HGNC:14973	SCAMP5;ACTB;KIAA1109;PIP5K1C;ACTG1;SYT7;PPP3CB;DGKQ;VPS35;SYT11;VPS29;SNX9	SCAMP5;ACTB;KIAA1109;PIP5K1C;ACTG1;SYT7;PPP3CB;DGKQ;VPS35;SYT11;VPS29;SNX9
GO:0016185	F39	BP	synaptic vesicle budding from presynaptic endocytic zone membrane	│ │ ├─ synaptic vesicle budding from presynaptic endocytic zone membrane	GO:0048488			0	1
GO:0098694	F45	BP	regulation of synaptic vesicle budding from presynaptic endocytic zone membrane	│ │ │ └─ regulation of synaptic vesicle budding from presynaptic endocytic zone membrane	GO:0016185			0	1
GO:0016191	F40	BP	synaptic vesicle uncoating	│ │ └─ synaptic vesicle uncoating	GO:0048488	0.0382144	0.0483734	3	3	HGNC:11503;HGNC:5241;HGNC:15469	SYNJ1;HSPA8;DNAJC6	SYNJ1;HSPA8;DNAJC6
GO:0099525	F6	BP	presynaptic dense core vesicle exocytosis	│ ├─ presynaptic dense core vesicle exocytosis	SYNGO:presynprocess	5.58642e-05	0.000191348	14	19	HGNC:1426;HGNC:17282;HGNC:11132;HGNC:29125;HGNC:2972;HGNC:2974;HGNC:9759;HGNC:9784;HGNC:11444;HGNC:8537;HGNC:19665;HGNC:9777;HGNC:14406;HGNC:9401	CADPS;RIMS1;SNAP25;DNM3;DNM1;DNM2;RAB10;RAB5B;STXBP1;P2RX7;STXBP5;RAB3A;PTPN23;PRKCE	CADPS;CAPS;RIMS1;SNAP25;DNM3;DNM1;DNM2;RAB10;RAB5B;STXBP1;P2RX7;STXBP5;RAB3A;PTPN23;PRKCE
GO:0099161	F26	BP	regulation of presynaptic dense core vesicle exocytosis	│ │ └─ regulation of presynaptic dense core vesicle exocytosis	GO:0099525	0.034282	0.0462426	5	9	HGNC:8537;HGNC:19665;HGNC:9777;HGNC:14406;HGNC:9401	P2RX7;STXBP5;RAB3A;PTPN23;PRKCE	P2RX7;STXBP5;RAB3A;PTPN23;PRKCE
GO:0001504	F7	BP	neurotransmitter uptake	│ ├─ neurotransmitter uptake	SYNGO:presynprocess			1	6	HGNC:11044	SLC6A11	SLC6A11
GO:0098810	F8	BP	neurotransmitter reuptake	│ ├─ neurotransmitter reuptake	SYNGO:presynprocess	0.0457195	0.0555166	5	10	HGNC:11042;HGNC:10940;HGNC:3757;HGNC:11501;HGNC:16937	SLC6A1;SLC1A2;FLOT1;SYNGR3;ARL6IP5	SLC6A1;SLC1A2;FLOT1;SYNGR3;ARL6IP5
GO:0051580	F27	BP	regulation of neurotransmitter uptake	│ │ └─ regulation of neurotransmitter uptake	GO:0098810	0.0865151	0.0928899	3	5	HGNC:3757;HGNC:11501;HGNC:16937	FLOT1;SYNGR3;ARL6IP5	FLOT1;SYNGR3;ARL6IP5
SYNGO:presyn_chaperoneProteinFolding	F9	BP	presynaptic chaperone-mediated protein folding	│ ├─ presynaptic chaperone-mediated protein folding	SYNGO:presynprocess			2	3	HGNC:16235;HGNC:5241	DNAJC5;HSPA8	DNAJC5;HSPA8
GO:0098928	F10	BP	presynaptic signaling pathway	│ └─ presynaptic signaling pathway	SYNGO:presynprocess			1	1	HGNC:2494	CTBP1	CTBP1
GO:0099526	F28	BP	presynapse to nucleus signaling pathway	│ └─ presynapse to nucleus signaling pathway	GO:0098928			1	1	HGNC:2494	CTBP1	CTBP1
SYNGO:postsynprocess	G1	BP	process in the postsynapse	├─ process in the postsynapse	SYNGO:synprocess	1.36001e-21	2.77441e-20	114	218	HGNC:30672;HGNC:7602;HGNC:815;HGNC:11068;HGNC:11069;HGNC:6180;HGNC:10003;HGNC:23271;HGNC:4845;HGNC:25240;HGNC:4070;HGNC:4584;HGNC:4586;HGNC:4571;HGNC:4572;HGNC:4075;HGNC:4083;HGNC:4077;HGNC:4079;HGNC:4081;HGNC:4082;HGNC:4087;HGNC:4573;HGNC:4574;HGNC:6220;HGNC:17512;HGNC:7952;HGNC:2906;HGNC:11283;HGNC:7954;HGNC:35409;HGNC:8009;HGNC:3758;HGNC:8010;HGNC:2515;HGNC:1362;HGNC:17652;HGNC:1406;HGNC:12851…	SYNPO;MYO5A;ATP2B2;SLC8A1;SLC8A2;ITPR1;RGS7;RGS7BP;HCN1;ANO6;GABBR1;GRIN1;GRIN2B;GRIA1;GRIA2;GABRA1;GABRB3;GABRA3;GABRA5;GABRB1;GABRB2;GABRG2;GRIA3;GRIA4;KCNA2;HOMER1;NPTX1;DLGAP2;SRC;NPTXR;SHISA7;NRXN2;FLOT2;NRXN3;CTNND1;FRRS1L;PORCN;CACNG2;YWHAE;DLG3;CACNG8;CLPTM1;CTNND2;AGAP3;STX12;RAP2A;RALBP1;SNX27;SNX6;SLC9A6;HSP90AA1;PPFIA1;CNTNAP2;GPHN;ADAM22;LGI1;GIT1;DLG2;DLG1;DLG4;C1QL3;IQSEC2;MAP2K1;M…	SYNPO;MYO5A;ATP2B2;SLC8A1;SLC8A2;ITPR1;RGS7;RGS7BP;HCN1;ANO6;GABBR1;GRIN1;GRIN2B;GRIA1;GRIA2;GABRA1;GABRB3;GABRA3;GABRA5;GABRB1;GABRB2;GABRG2;GRIA3;GRIA4;KCNA2;HOMER1;NPTX1;DLGAP2;SRC;NPTXR;SHISA7;NRXN2;FLOT2;NRXN3;CTNND1;FRRS1L;POR;CACNG2;YWHAE;DLG3;CACNG8;CLPTM1;CTNND2;AGAP3;STX12;RAP2A;RALBP1;SNX27;SNX6;SLC9A6;HSP90AA1;PPFIA1;CNTNAP2;GPHN;ADAM22;LGI1;GIT1;DLG2;DLG1;DLG4;C1QL3;IQSEC2;MAP2K1;MAG…
GO:0099566	G2	BP	regulation of postsynaptic cytosolic calcium levels	│ ├─ regulation of postsynaptic cytosolic calcium levels	SYNGO:postsynprocess	0.0293533	0.0410142	6	12	HGNC:30672;HGNC:7602;HGNC:815;HGNC:11068;HGNC:11069;HGNC:6180	SYNPO;MYO5A;ATP2B2;SLC8A1;SLC8A2;ITPR1	SYNPO;MYO5A;ATP2B2;SLC8A1;SLC8A2;ITPR1
GO:1905059	G8	BP	ATPase-coupled calcium ion transmembrane transporter activity involved in regulation of postsynaptic cytosolic calcium levels	│ │ ├─ ATPase-coupled calcium ion transmembrane transporter activity involved in regulation of postsynaptic cytosolic calcium levels	GO:0099566			1	1	HGNC:815	ATP2B2	ATP2B2
GO:0099567	G9	BP	calcium ion binding involved in regulation of postsynaptic cytosolic calcium levels	│ │ ├─ calcium ion binding involved in regulation of postsynaptic cytosolic calcium levels	GO:0099566			0	1
GO:1905060	G10	BP	calcium:cation antiporter activity involved in regulation of postsynaptic cytosolic calcium ion levels	│ │ ├─ calcium:cation antiporter activity involved in regulation of postsynaptic cytosolic calcium ion levels	GO:0099566			2	3	HGNC:11068;HGNC:11069	SLC8A1;SLC8A2	SLC8A1;SLC8A2
GO:0098695	G11	BP	inositol 1,4,5-trisphosphate receptor activity involved in regulation of postsynaptic cytosolic calcium levels	│ │ ├─ inositol 1,4,5-trisphosphate receptor activity involved in regulation of postsynaptic cytosolic calcium levels	GO:0099566			1	1	HGNC:6180	ITPR1	ITPR1
GO:0099583	G12	BP	neurotransmitter receptor activity involved in regulation of postsynaptic cytosolic calcium levels	│ │ └─ neurotransmitter receptor activity involved in regulation of postsynaptic cytosolic calcium levels	GO:0099566			0	1
GO:0098872	G22	BP	G-protein coupled neurotransmitter receptor activity involved in regulation of postsynaptic cytosolic calcium levels	│ │ └─ G-protein coupled neurotransmitter receptor activity involved in regulation of postsynaptic cytosolic calcium levels	GO:0099583			0	1
GO:0060078	G3	BP	regulation of postsynaptic membrane potential	│ ├─ regulation of postsynaptic membrane potential	SYNGO:postsynprocess	0.00484285	0.0088209	19	55	HGNC:10003;HGNC:23271;HGNC:4845;HGNC:25240;HGNC:4070;HGNC:4584;HGNC:4586;HGNC:4571;HGNC:4572;HGNC:4075;HGNC:4083;HGNC:4077;HGNC:4079;HGNC:4081;HGNC:4082;HGNC:4087;HGNC:4573;HGNC:4574;HGNC:6220	RGS7;RGS7BP;HCN1;ANO6;GABBR1;GRIN1;GRIN2B;GRIA1;GRIA2;GABRA1;GABRB3;GABRA3;GABRA5;GABRB1;GABRB2;GABRG2;GRIA3;GRIA4;KCNA2	RGS7;RGS7BP;HCN1;ANO6;GABBR1;GRIN1;GRIN2B;GRIA1;GRIA2;GABRA1;GABRB3;GABRA3;GABRA5;GABRB1;GABRB2;GABRG2;GRIA3;GRIA4;KCNA2
GO:0140233	G13	BP	intracellular cAMP-activated cation channel activity involved in regulation of postsynaptic membrane potential	│ │ ├─ intracellular cAMP-activated cation channel activity involved in regulation of postsynaptic membrane potential	GO:0060078			1	2	HGNC:4070	GABBR1	GABBR1
GO:0099579	G23	BP	G protein-coupled neurotransmitter receptor activity involved in regulation of postsynaptic membrane potential	│ │ │ └─ G protein-coupled neurotransmitter receptor activity involved in regulation of postsynaptic membrane potential	GO:0140233			1	2	HGNC:4070	GABBR1	GABBR1
GO:1904315	G14	BP	transmitter-gated ion channel activity involved in regulation of postsynaptic membrane potential	│ │ ├─ transmitter-gated ion channel activity involved in regulation of postsynaptic membrane potential	GO:0060078	0.0344553	0.0462426	13	42	HGNC:4584;HGNC:4586;HGNC:4571;HGNC:4572;HGNC:4075;HGNC:4083;HGNC:4077;HGNC:4079;HGNC:4081;HGNC:4082;HGNC:4087;HGNC:4573;HGNC:4574	GRIN1;GRIN2B;GRIA1;GRIA2;GABRA1;GABRB3;GABRA3;GABRA5;GABRB1;GABRB2;GABRG2;GRIA3;GRIA4	GRIN1;GRIN2B;GRIA1;GRIA2;GABRA1;GABRB3;GABRA3;GABRA5;GABRB1;GABRB2;GABRG2;GRIA3;GRIA4
GO:1905030	G15	BP	voltage-gated ion channel activity involved in regulation of postsynaptic membrane potential	│ │ └─ voltage-gated ion channel activity involved in regulation of postsynaptic membrane potential	GO:0060078			1	4	HGNC:6220	KCNA2	KCNA2
GO:0098962	G4	BP	regulation of postsynaptic neurotransmitter receptor activity	│ ├─ regulation of postsynaptic neurotransmitter receptor activity	SYNGO:postsynprocess	0.0480685	0.0576822	7	18	HGNC:17512;HGNC:7952;HGNC:2906;HGNC:11283;HGNC:7954;HGNC:35409;HGNC:8009	HOMER1;NPTX1;DLGAP2;SRC;NPTXR;SHISA7;NRXN2	HOMER1;NPTX1;DLGAP2;SRC;NPTXR;SHISA7;NRXN2
GO:0099072	G5	BP	regulation of postsynaptic membrane neurotransmitter receptor levels	│ ├─ regulation of postsynaptic membrane neurotransmitter receptor levels	SYNGO:postsynprocess	4.22427e-18	7.18126e-17	76	121	HGNC:3758;HGNC:8010;HGNC:2515;HGNC:1362;HGNC:17652;HGNC:1406;HGNC:12851;HGNC:2902;HGNC:13628;HGNC:2087;HGNC:2516;HGNC:16923;HGNC:11430;HGNC:9861;HGNC:9841;HGNC:20073;HGNC:14970;HGNC:11079;HGNC:5253;HGNC:9245;HGNC:13830;HGNC:15465;HGNC:201;HGNC:7954;HGNC:6572;HGNC:4272;HGNC:7952;HGNC:2901;HGNC:2900;HGNC:2903;HGNC:19359;HGNC:29059;HGNC:6840;HGNC:18957;HGNC:30765;HGNC:4617;HGNC:188;HGNC:9855;HGNC:14…	FLOT2;NRXN3;CTNND1;FRRS1L;PORCN;CACNG2;YWHAE;DLG3;CACNG8;CLPTM1;CTNND2;AGAP3;STX12;RAP2A;RALBP1;SNX27;SNX6;SLC9A6;HSP90AA1;PPFIA1;CNTNAP2;GPHN;ADAM22;NPTXR;LGI1;GIT1;NPTX1;DLG2;DLG1;DLG4;C1QL3;IQSEC2;MAP2K1;MAGI2;TNIK;GSK3B;ADAM10;RAP1A;CAMK2A;HRAS;KALRN;PAK1;PAK2;PAK3;RAPGEF4;NBEA;OGT;STX4;SNAP23;SACM1L;ITGB1;RDX;MYO6;AP2B1;AP2M1;EPS15;RAB5A;SH3GLB2;AP2S1;PPP3R1;AKAP5;IQSEC1;HPCA;SYNE1;PACSIN1;S…	FLOT2;NRXN3;CTNND1;FRRS1L;POR;CACNG2;YWHAE;DLG3;CACNG8;CLPTM1;CTNND2;AGAP3;STX12;RAP2A;RALBP1;SNX27;SNX6;SLC9A6;HSP90AA1;PPFIA1;CNTNAP2;GPHN;ADAM22;NPTXR;LGI1;GIT1;NPTX1;DLG2;DLG1;DLG4;C1QL3;IQSEC2;MAP2K1;MAGI2;TNIK;GSK3B;ADAM10;RAP1A;CAMK2A;HRAS;KALRN;PAK1;PAK2;PAK3;RAPGEF4;NBEA;OGT;STX4;SNAP23;SACM1L;ITGB1;RDX;MYO6;AP2B1;AP2M1;EPS15;RAB5A;SH3GLB2;AP2S1;PPP3R1;AKAP5;IQSEC1;HPCA;SYNE1;PACSIN1;SIR…
GO:0099645	G16	BP	neurotransmitter receptor localization to postsynaptic specialization membrane	│ │ ├─ neurotransmitter receptor localization to postsynaptic specialization membrane	GO:0099072	1.18091e-07	6.3396e-07	28	44	HGNC:15465;HGNC:201;HGNC:7954;HGNC:6572;HGNC:4272;HGNC:7952;HGNC:2901;HGNC:2900;HGNC:2903;HGNC:1406;HGNC:19359;HGNC:8010;HGNC:29059;HGNC:6840;HGNC:18957;HGNC:30765;HGNC:4617;HGNC:188;HGNC:9855;HGNC:1460;HGNC:5173;HGNC:4814;HGNC:8590;HGNC:8591;HGNC:8592;HGNC:16626;HGNC:7648;HGNC:8127	GPHN;ADAM22;NPTXR;LGI1;GIT1;NPTX1;DLG2;DLG1;DLG4;CACNG2;C1QL3;NRXN3;IQSEC2;MAP2K1;MAGI2;TNIK;GSK3B;ADAM10;RAP1A;CAMK2A;HRAS;KALRN;PAK1;PAK2;PAK3;RAPGEF4;NBEA;OGT	GPHN;ADAM22;NPTXR;LGI1;GIT1;NPTX1;DLG2;DLG1;DLG4;CACNG2;C1QL3;NRXN3;IQSEC2;MAP2K1;MAGI2;TNIK;GSK3B;ADAM10;RAP1A;CAMK2A;HRAS;KALRN;PAK1;PAK2;PAK3;RAPGEF4;NBEA;OGT
GO:0098696	G24	BP	regulation of neurotransmitter receptor localization to postsynaptic specialization membrane	│ │ │ └─ regulation of neurotransmitter receptor localization to postsynaptic specialization membrane	GO:0099645	1.85966e-05	7.29561e-05	16	22	HGNC:29059;HGNC:6840;HGNC:18957;HGNC:30765;HGNC:4617;HGNC:188;HGNC:9855;HGNC:1460;HGNC:5173;HGNC:4814;HGNC:8590;HGNC:8591;HGNC:8592;HGNC:16626;HGNC:7648;HGNC:8127	IQSEC2;MAP2K1;MAGI2;TNIK;GSK3B;ADAM10;RAP1A;CAMK2A;HRAS;KALRN;PAK1;PAK2;PAK3;RAPGEF4;NBEA;OGT	IQSEC2;MAP2K1;MAGI2;TNIK;GSK3B;ADAM10;RAP1A;CAMK2A;HRAS;KALRN;PAK1;PAK2;PAK3;RAPGEF4;NBEA;OGT
GO:0098967	G17	BP	exocytic insertion of neurotransmitter receptor to postsynaptic membrane	│ │ ├─ exocytic insertion of neurotransmitter receptor to postsynaptic membrane	GO:0099072	0.116859	0.120401	3	6	HGNC:11439;HGNC:11131;HGNC:17059	STX4;SNAP23;SACM1L	STX4;SNAP23;SACM1L
GO:0099145	G25	BP	regulation of exocytic insertion of neurotransmitter receptor to postsynaptic membrane	│ │ │ └─ regulation of exocytic insertion of neurotransmitter receptor to postsynaptic membrane	GO:0098967			0	1
GO:0098970	G18	BP	postsynaptic neurotransmitter receptor diffusion trapping	│ │ ├─ postsynaptic neurotransmitter receptor diffusion trapping	GO:0099072	0.0865151	0.0928899	3	5	HGNC:1406;HGNC:6153;HGNC:9944	CACNG2;ITGB1;RDX	CACNG2;ITGB1;RDX
GO:0150054	G26	BP	regulation of postsynaptic neurotransmitter receptor diffusion trapping	│ │ │ └─ regulation of postsynaptic neurotransmitter receptor diffusion trapping	GO:0098970			2	3	HGNC:6153;HGNC:9944	ITGB1;RDX	ITGB1;RDX
GO:0098884	G19	BP	postsynaptic neurotransmitter receptor endocytosis	│ │ └─ postsynaptic neurotransmitter receptor endocytosis	GO:0099072	1.02824e-06	4.76728e-06	24	38	HGNC:7605;HGNC:563;HGNC:564;HGNC:3419;HGNC:9783;HGNC:10834;HGNC:565;HGNC:9317;HGNC:375;HGNC:29112;HGNC:5144;HGNC:17089;HGNC:8570;HGNC:10886;HGNC:8996;HGNC:11503;HGNC:25903;HGNC:9394;HGNC:20075;HGNC:8060;HGNC:4913;HGNC:9839;HGNC:11854;HGNC:25507	MYO6;AP2B1;AP2M1;EPS15;RAB5A;SH3GLB2;AP2S1;PPP3R1;AKAP5;IQSEC1;HPCA;SYNE1;PACSIN1;SIRT2;PIP5K1C;SYNJ1;ATAD1;PICK1;USP46;NUMB;HIP1;RALA;TSPAN7;VAC14	MYO6;AP2B1;AP2M1;EPS15;RAB5A;SH3GLB2;AP2S1;PPP3R1;AKAP5;IQSEC1;HPCA;SYNE1;PACSIN1;SIRT2;PIP5K1C;SYNJ1;ATAD1;PICK1;USP46;NUMB;HIP1;RALA;TSPAN7;VAC14
GO:0099149	G27	BP	regulation of postsynaptic neurotransmitter receptor endocytosis	│ │ └─ regulation of postsynaptic neurotransmitter receptor endocytosis	GO:0098884	0.000103905	0.000331198	17	30	HGNC:9317;HGNC:375;HGNC:29112;HGNC:5144;HGNC:17089;HGNC:8570;HGNC:10886;HGNC:8996;HGNC:11503;HGNC:25903;HGNC:9394;HGNC:20075;HGNC:8060;HGNC:4913;HGNC:9839;HGNC:11854;HGNC:25507	PPP3R1;AKAP5;IQSEC1;HPCA;SYNE1;PACSIN1;SIRT2;PIP5K1C;SYNJ1;ATAD1;PICK1;USP46;NUMB;HIP1;RALA;TSPAN7;VAC14	PPP3R1;AKAP5;IQSEC1;HPCA;SYNE1;PACSIN1;SIRT2;PIP5K1C;SYNJ1;ATAD1;PICK1;USP46;NUMB;HIP1;RALA;TSPAN7;VAC14
GO:0150038	G6	BP	postsynaptic dense core vesicle exocytosis	│ ├─ postsynaptic dense core vesicle exocytosis	SYNGO:postsynprocess			0	2
GO:0150044	G20	BP	regulation of postsynaptic dense core vesicle exocytosis	│ │ └─ regulation of postsynaptic dense core vesicle exocytosis	GO:0150038			0	1
GO:0098926	G7	BP	postsynaptic signaling pathway	│ └─ postsynaptic signaling pathway	SYNGO:postsynprocess	0.0205511	0.0308267	8	18	HGNC:7765;HGNC:1464;HGNC:16062;HGNC:11320;HGNC:24600;HGNC:11364;HGNC:4851;HGNC:1384	NF1;CAMK4;CRTC1;ABI1;ANKS1B;STAT3;HTT;CABP1	NF1;CAMK4;CRTC1;ABI1;ANKS1B;STAT3;HTT;CABP1
GO:0099527	G21	BP	postsynapse to nucleus signaling pathway	│ └─ postsynapse to nucleus signaling pathway	GO:0098926	0.0313478	0.0432091	7	16	HGNC:1464;HGNC:16062;HGNC:11320;HGNC:24600;HGNC:11364;HGNC:4851;HGNC:1384	CAMK4;CRTC1;ABI1;ANKS1B;STAT3;HTT;CABP1	CAMK4;CRTC1;ABI1;ANKS1B;STAT3;HTT;CABP1
GO:1905539	G28	BP	regulation of postsynapse to nucleus signaling pathway	│ └─ regulation of postsynapse to nucleus signaling pathway	GO:0099527			0	2
GO:0099536	H1	BP	synaptic signaling	├─ synaptic signaling	SYNGO:synprocess	2.79732e-11		79	191	HGNC:8010;HGNC:3287;HGNC:9681;HGNC:9668;HGNC:15917;HGNC:21398;HGNC:8008;HGNC:8590;HGNC:5951;HGNC:3591;HGNC:17867;HGNC:8032;HGNC:9390;HGNC:9391;HGNC:9392;HGNC:232;HGNC:947;HGNC:370;HGNC:29059;HGNC:11364;HGNC:5044;HGNC:14946;HGNC:30829;HGNC:4037;HGNC:7603;HGNC:4597;HGNC:1759;HGNC:11953;HGNC:81;HGNC:1014;HGNC:2850;HGNC:2852;HGNC:6153;HGNC:6470;HGNC:7656;HGNC:9664;HGNC:2465;HGNC:2972;HGNC:6877;HGNC:1…	NRXN3;EIF4E;PTPRS;PTPRD;PLCB1;ABHD6;NRXN1;PAK1;CADM1;FARP1;NPTN;NTRK2;PRKAR1B;PRKAR2A;PRKAR2B;ADCY1;BAIAP2;AKAP12;IQSEC2;STAT3;HNRNPK;PPP1R9A;TUBB2B;FYN;MYO5B;GRM5;CDH2;TNR;ABR;BCR;DGKB;DGKE;ITGB1;L1CAM;NCAM1;PTPRA;NCAN;DNM1;MAPK3;CFL1;SYNGAP1;SHANK1;SHANK3;DLGAP1;DLGAP3;CAMKV;DLGAP2;PFN1;PFN2;ARHGAP44;WNK1;PAFAH1B1;TRIO;SYNPR;RTN4;VPS35;PRKCE;APBA2;MYO6;GSK3B;DGKI;YWHAH;HIP1;SYT12;GRM2;ANKS1B;EE…	NRXN3;EIF4E;PTPRS;PTPRD;PLCB1;ABHD6;NRXN1;PAK1;CADM1;FARP1;NPTN;NTRK2;PRKAR1B;PRKAR2A;PRKAR2B;ADCY1;BAIAP2;AKAP12;IQSEC2;STAT3;HNRNPK;PPP1R9A;TUBB2B;FYN;SLK;MYO5B;GRM5;CDH2;TNR;ABR;BCR;DGKB;DGKE;ITGB1;L1CAM;NCAM1;PTPRA;NCAN;DNM1;MAPK3;CFL1;SYNGAP1;SHANK1;SHANK3;DLGAP1;DLGAP3;CAMKV;DLGAP2;PFN1;PFN2;ARHGAP44;WNK1;PAFAH1B1;TRIO;SYNPR;RTN4;VPS35;PRKCE;APBA2;MYO6;GSK3B;DGKI;YWHAH;HIP1;SYT12;GRM2;ANKS1…
GO:0099537	H2	BP	trans-synaptic signaling	│ ├─ trans-synaptic signaling	GO:0099536	5.29091e-12	4.90611e-11	79	183	HGNC:8010;HGNC:3287;HGNC:9681;HGNC:9668;HGNC:15917;HGNC:21398;HGNC:8008;HGNC:8590;HGNC:5951;HGNC:3591;HGNC:17867;HGNC:8032;HGNC:9390;HGNC:9391;HGNC:9392;HGNC:232;HGNC:947;HGNC:370;HGNC:29059;HGNC:11364;HGNC:5044;HGNC:14946;HGNC:30829;HGNC:4037;HGNC:7603;HGNC:4597;HGNC:1759;HGNC:11953;HGNC:81;HGNC:1014;HGNC:2850;HGNC:2852;HGNC:6153;HGNC:6470;HGNC:7656;HGNC:9664;HGNC:2465;HGNC:2972;HGNC:6877;HGNC:1…	NRXN3;EIF4E;PTPRS;PTPRD;PLCB1;ABHD6;NRXN1;PAK1;CADM1;FARP1;NPTN;NTRK2;PRKAR1B;PRKAR2A;PRKAR2B;ADCY1;BAIAP2;AKAP12;IQSEC2;STAT3;HNRNPK;PPP1R9A;TUBB2B;FYN;MYO5B;GRM5;CDH2;TNR;ABR;BCR;DGKB;DGKE;ITGB1;L1CAM;NCAM1;PTPRA;NCAN;DNM1;MAPK3;CFL1;SYNGAP1;SHANK1;SHANK3;DLGAP1;DLGAP3;CAMKV;DLGAP2;PFN1;PFN2;ARHGAP44;WNK1;PAFAH1B1;TRIO;SYNPR;RTN4;VPS35;PRKCE;APBA2;MYO6;GSK3B;DGKI;YWHAH;HIP1;SYT12;GRM2;ANKS1B;EE…	NRXN3;EIF4E;PTPRS;PTPRD;PLCB1;ABHD6;NRXN1;PAK1;CADM1;FARP1;NPTN;NTRK2;PRKAR1B;PRKAR2A;PRKAR2B;ADCY1;BAIAP2;AKAP12;IQSEC2;STAT3;HNRNPK;PPP1R9A;TUBB2B;FYN;SLK;MYO5B;GRM5;CDH2;TNR;ABR;BCR;DGKB;DGKE;ITGB1;L1CAM;NCAM1;PTPRA;NCAN;DNM1;MAPK3;CFL1;SYNGAP1;SHANK1;SHANK3;DLGAP1;DLGAP3;CAMKV;DLGAP2;PFN1;PFN2;ARHGAP44;WNK1;PAFAH1B1;TRIO;SYNPR;RTN4;VPS35;PRKCE;APBA2;MYO6;GSK3B;DGKI;YWHAH;HIP1;SYT12;GRM2;ANKS1…
GO:0099541	H5	BP	trans-synaptic signaling by lipid	│ │ ├─ trans-synaptic signaling by lipid	GO:0099537	0.0384142		4	6	HGNC:15917;HGNC:21398;HGNC:8008;HGNC:8590	PLCB1;ABHD6;NRXN1;PAK1	PLCB1;ABHD6;NRXN1;PAK1
GO:0099542	H13	BP	trans-synaptic signaling by endocannabinoid	│ │ │ └─ trans-synaptic signaling by endocannabinoid	GO:0099541	0.0384142	0.0483734	4	6	HGNC:15917;HGNC:21398;HGNC:8008;HGNC:8590	PLCB1;ABHD6;NRXN1;PAK1	PLCB1;ABHD6;NRXN1;PAK1
GO:0098921	H21	BP	retrograde trans-synaptic signaling by endocannabinoid	│ │ │ ├─ retrograde trans-synaptic signaling by endocannabinoid	GO:0099542			2	4	HGNC:15917;HGNC:21398	PLCB1;ABHD6	PLCB1;ABHD6
GO:0099178	H26	BP	regulation of retrograde trans-synaptic signaling by endocanabinoid	│ │ │ │ └─ regulation of retrograde trans-synaptic signaling by endocanabinoid	GO:0098921			2	2	HGNC:15917;HGNC:21398	PLCB1;ABHD6	PLCB1;ABHD6
GO:0099553	H22	BP	trans-synaptic signaling by endocannabinoid, modulating synaptic transmission	│ │ │ └─ trans-synaptic signaling by endocannabinoid, modulating synaptic transmission	GO:0099542			2	2	HGNC:8008;HGNC:8590	NRXN1;PAK1	NRXN1;PAK1
GO:0150036	H27	BP	regulation of trans-synaptic signaling by endocannabinoid, modulating synaptic transmission	│ │ │ └─ regulation of trans-synaptic signaling by endocannabinoid, modulating synaptic transmission	GO:0099553			2	2	HGNC:8008;HGNC:8590	NRXN1;PAK1	NRXN1;PAK1
GO:0099540	H6	BP	trans-synaptic signaling by neuropeptide	│ │ ├─ trans-synaptic signaling by neuropeptide	GO:0099537			0	1
GO:0099543	H7	BP	trans-synaptic signaling by soluble gas	│ │ ├─ trans-synaptic signaling by soluble gas	GO:0099537			0	1
GO:0099548	H14	BP	trans-synaptic signaling by nitric oxide	│ │ │ └─ trans-synaptic signaling by nitric oxide	GO:0099543			0	1
GO:0099555	H23	BP	trans-synaptic signaling by nitric oxide, modulating synaptic transmission	│ │ │ └─ trans-synaptic signaling by nitric oxide, modulating synaptic transmission	GO:0099548			0	1
GO:0098925	H28	BP	retrograde trans-synaptic signaling by nitric oxide, modulating synaptic transmission	│ │ │ └─ retrograde trans-synaptic signaling by nitric oxide, modulating synaptic transmission	GO:0099555			0	1
GO:0099545	H8	BP	trans-synaptic signaling by trans-synaptic complex	│ │ ├─ trans-synaptic signaling by trans-synaptic complex	GO:0099537	0.170852	0.174269	4	12	HGNC:9668;HGNC:5951;HGNC:3591;HGNC:17867	PTPRD;CADM1;FARP1;NPTN	PTPRD;CADM1;FARP1;NPTN
GO:0098942	H15	BP	retrograde trans-synaptic signaling by trans-synaptic protein complex	│ │ │ ├─ retrograde trans-synaptic signaling by trans-synaptic protein complex	GO:0099545			2	7	HGNC:5951;HGNC:3591	CADM1;FARP1	CADM1;FARP1
GO:0099557	H16	BP	trans-synaptic signaling by trans-synaptic complex, modulating synaptic transmission	│ │ │ └─ trans-synaptic signaling by trans-synaptic complex, modulating synaptic transmission	GO:0099545			1	2	HGNC:17867	NPTN	NPTN
GO:0099157	H9	BP	trans-synaptic signalling via exosome	│ │ ├─ trans-synaptic signalling via exosome	GO:0099537			0	1
GO:0099183	H10	BP	trans-synaptic signaling by BDNF, modulating synaptic transmission	│ │ ├─ trans-synaptic signaling by BDNF, modulating synaptic transmission	GO:0099537			1	5	HGNC:8032	NTRK2	NTRK2
GO:0150035	H17	BP	regulation of trans-synaptic signaling by BDNF, modulating synaptic transmission	│ │ │ └─ regulation of trans-synaptic signaling by BDNF, modulating synaptic transmission	GO:0099183			0	1
GO:0007268	H11	BP	chemical synaptic transmission	│ │ └─ chemical synaptic transmission	GO:0099537	1.49462e-11	1.2211e-10	71	158	HGNC:9390;HGNC:9391;HGNC:9392;HGNC:232;HGNC:947;HGNC:370;HGNC:29059;HGNC:11364;HGNC:5044;HGNC:14946;HGNC:30829;HGNC:4037;HGNC:7603;HGNC:4597;HGNC:1759;HGNC:11953;HGNC:81;HGNC:1014;HGNC:2850;HGNC:2852;HGNC:6153;HGNC:6470;HGNC:7656;HGNC:9664;HGNC:9668;HGNC:9681;HGNC:2465;HGNC:2972;HGNC:6877;HGNC:1874;HGNC:11497;HGNC:15474;HGNC:14294;HGNC:2905;HGNC:30368;HGNC:28788;HGNC:2906;HGNC:8881;HGNC:8882;HGNC…	PRKAR1B;PRKAR2A;PRKAR2B;ADCY1;BAIAP2;AKAP12;IQSEC2;STAT3;HNRNPK;PPP1R9A;TUBB2B;FYN;MYO5B;GRM5;CDH2;TNR;ABR;BCR;DGKB;DGKE;ITGB1;L1CAM;NCAM1;PTPRA;PTPRD;PTPRS;NCAN;DNM1;MAPK3;CFL1;SYNGAP1;SHANK1;SHANK3;DLGAP1;DLGAP3;CAMKV;DLGAP2;PFN1;PFN2;ARHGAP44;WNK1;PAFAH1B1;TRIO;SYNPR;RTN4;VPS35;PRKCE;APBA2;NRXN3;MYO6;GSK3B;DGKI;YWHAH;HIP1;SYT12;GRM2;ANKS1B;EEA1;SYNPO;PLCB1;PPP3R1;PPP3CA;NRGN;PRKACA;CAMK4;INA;N…	PRKAR1B;PRKAR2A;PRKAR2B;ADCY1;BAIAP2;AKAP12;IQSEC2;STAT3;HNRNPK;PPP1R9A;TUBB2B;FYN;SLK;MYO5B;GRM5;CDH2;TNR;ABR;BCR;DGKB;DGKE;ITGB1;L1CAM;NCAM1;PTPRA;PTPRD;PTPRS;NCAN;DNM1;MAPK3;CFL1;SYNGAP1;SHANK1;SHANK3;DLGAP1;DLGAP3;CAMKV;DLGAP2;PFN1;PFN2;ARHGAP44;WNK1;PAFAH1B1;TRIO;SYNPR;RTN4;VPS35;PRKCE;APBA2;NRXN3;MYO6;GSK3B;DGKI;YWHAH;HIP1;SYT12;GRM2;ANKS1B;EEA1;SYNPO;PLCB1;PPP3R1;PPP3CA;NRGN;PRKACA;CAMK4;I…
GO:0050804	H18	BP	modulation of chemical synaptic transmission	│ │ ├─ modulation of chemical synaptic transmission	GO:0007268	2.56923e-09	1.4559e-08	46	90	HGNC:9390;HGNC:9391;HGNC:9392;HGNC:232;HGNC:947;HGNC:370;HGNC:29059;HGNC:11364;HGNC:5044;HGNC:14946;HGNC:30829;HGNC:4037;HGNC:7603;HGNC:4597;HGNC:1759;HGNC:11953;HGNC:81;HGNC:1014;HGNC:2850;HGNC:2852;HGNC:6153;HGNC:6470;HGNC:7656;HGNC:9664;HGNC:9668;HGNC:9681;HGNC:2465;HGNC:2972;HGNC:6877;HGNC:1874;HGNC:11497;HGNC:15474;HGNC:14294;HGNC:2905;HGNC:30368;HGNC:28788;HGNC:2906;HGNC:8881;HGNC:8882;HGNC…	PRKAR1B;PRKAR2A;PRKAR2B;ADCY1;BAIAP2;AKAP12;IQSEC2;STAT3;HNRNPK;PPP1R9A;TUBB2B;FYN;MYO5B;GRM5;CDH2;TNR;ABR;BCR;DGKB;DGKE;ITGB1;L1CAM;NCAM1;PTPRA;PTPRD;PTPRS;NCAN;DNM1;MAPK3;CFL1;SYNGAP1;SHANK1;SHANK3;DLGAP1;DLGAP3;CAMKV;DLGAP2;PFN1;PFN2;ARHGAP44;WNK1;PAFAH1B1;TRIO;SYNPR;RTN4;VPS35	PRKAR1B;PRKAR2A;PRKAR2B;ADCY1;BAIAP2;AKAP12;IQSEC2;STAT3;HNRNPK;PPP1R9A;TUBB2B;FYN;SLK;MYO5B;GRM5;CDH2;TNR;ABR;BCR;DGKB;DGKE;ITGB1;L1CAM;NCAM1;PTPRA;PTPRD;PTPRS;NCAN;DNM1;MAPK3;CFL1;SYNGAP1;SHANK1;SHANK3;DLGAP1;DLGAP3;CAMKV;DLGAP2;PFN1;PFN2;ARHGAP44;WNK1;PAFAH1B1;TRIO;SYNPR;RTN4;VPS35
GO:0099531	H19	BP	presynaptic process involved in chemical synaptic transmission	│ │ ├─ presynaptic process involved in chemical synaptic transmission	GO:0007268	0.0875248		12	45	HGNC:9401;HGNC:232;HGNC:8882;HGNC:579;HGNC:8010;HGNC:7605;HGNC:4617;HGNC:2855;HGNC:12853;HGNC:4913;HGNC:18381;HGNC:4594	PRKCE;ADCY1;PFN2;APBA2;NRXN3;MYO6;GSK3B;DGKI;YWHAH;HIP1;SYT12;GRM2	PRKCE;ADCY1;PFN2;APBA2;NRXN3;MYO6;GSK3B;DGKI;YWHAH;HIP1;SYT12;GRM2
GO:0099171	H24	BP	presynaptic modulation of chemical synaptic transmission	│ │ │ └─ presynaptic modulation of chemical synaptic transmission	GO:0099531	0.0875248	0.0929951	12	45	HGNC:9401;HGNC:232;HGNC:8882;HGNC:579;HGNC:8010;HGNC:7605;HGNC:4617;HGNC:2855;HGNC:12853;HGNC:4913;HGNC:18381;HGNC:4594	PRKCE;ADCY1;PFN2;APBA2;NRXN3;MYO6;GSK3B;DGKI;YWHAH;HIP1;SYT12;GRM2	PRKCE;ADCY1;PFN2;APBA2;NRXN3;MYO6;GSK3B;DGKI;YWHAH;HIP1;SYT12;GRM2
GO:0099565	H20	BP	postsynaptic process involved in chemical synaptic transmission	│ │ └─ postsynaptic process involved in chemical synaptic transmission	GO:0007268	0.000207752	0.000605447	16	29	HGNC:24600;HGNC:3185;HGNC:30672;HGNC:15917;HGNC:9317;HGNC:9314;HGNC:8000;HGNC:12303;HGNC:9380;HGNC:1464;HGNC:6057;HGNC:7739;HGNC:7737;HGNC:29112;HGNC:9612;HGNC:4595	ANKS1B;EEA1;SYNPO;PLCB1;PPP3R1;PPP3CA;NRGN;TRIO;PRKACA;CAMK4;INA;NEFL;NEFH;IQSEC1;PTK2B;GRM3	ANKS1B;EEA1;SYNPO;PLCB1;PPP3R1;PPP3CA;NRGN;TRIO;PRKACA;CAMK4;INA;NEFL;NEFH;IQSEC1;PTK2B;GRM3
GO:0099170	H25	BP	postsynaptic modulation of chemical synaptic transmission	│ │ └─ postsynaptic modulation of chemical synaptic transmission	GO:0099565	0.000815397	0.0019342	14	27	HGNC:30672;HGNC:15917;HGNC:9317;HGNC:9314;HGNC:8000;HGNC:12303;HGNC:9380;HGNC:1464;HGNC:6057;HGNC:7739;HGNC:7737;HGNC:29112;HGNC:9612;HGNC:4595	SYNPO;PLCB1;PPP3R1;PPP3CA;NRGN;TRIO;PRKACA;CAMK4;INA;NEFL;NEFH;IQSEC1;PTK2B;GRM3	SYNPO;PLCB1;PPP3R1;PPP3CA;NRGN;TRIO;PRKACA;CAMK4;INA;NEFL;NEFH;IQSEC1;PTK2B;GRM3
GO:0099538	H3	BP	synaptic signaling via neuropeptide	│ ├─ synaptic signaling via neuropeptide	GO:0099536			0	8
GO:0099163	H4	BP	synaptic signaling by nitric oxide	│ └─ synaptic signaling by nitric oxide	GO:0099536			0	3
GO:0150045	H12	BP	regulation of synaptic signaling by nitric oxide	│ └─ regulation of synaptic signaling by nitric oxide	GO:0099163			0	2
GO:0050808	I1	BP	synapse organization	├─ synapse organization	SYNGO:synprocess	9.06955e-37	3.08365e-35	175	302	HGNC:3754;HGNC:20974;HGNC:581;HGNC:9681;HGNC:7648;HGNC:29193;HGNC:188;HGNC:11276;HGNC:1717;HGNC:19701;HGNC:17848;HGNC:18415;HGNC:24011;HGNC:170;HGNC:12735;HGNC:6485;HGNC:10011;HGNC:5044;HGNC:14295;HGNC:14294;HGNC:9670;HGNC:12363;HGNC:2850;HGNC:7994;HGNC:4575;HGNC:655;HGNC:2720;HGNC:16626;HGNC:5241;HGNC:1736;HGNC:8592;HGNC:3332;HGNC:7765;HGNC:9910;HGNC:5046;HGNC:6183;HGNC:947;HGNC:8574;HGNC:2465;H…	FLNA;ADGRL3;APBB1;PTPRS;NBEA;IQSEC3;ADAM10;SPTBN2;SEPTIN7;CNKSR2;STK38L;HIP1R;ABI2;ACTR3;WASL;LAMA5;RHEB;HNRNPK;SHANK2;SHANK3;PTPRF;TSC2;DGKB;NRCAM;GRID1;ARF4;ASAP1;RAPGEF4;HSPA8;CDC42;PAK3;MARK2;NF1;RBMX;HNRNPM;ITSN1;BAIAP2;PAFAH1B1;NCAN;DLGAP3;ARHGAP44;RAP1B;CTTN;CAMKV;GSK3B;MYO5B;EGLN1;RHOA;RHOB;CFL1;WASF3;WASF1;CTNNA2;PFN1;PFN2;CABP1;ITPKA;SPTB;CYFIP1;MARCKS;MYH10;KALRN;PTK2;RIMS3;NCKAP1;VCP;…	FLNA;LPHN3;APBB1;PTPRS;NBEA;IQSEC3;ADAM10;SPTBN2;SEPT7;CNKSR2;STK38L;HIP1R;ABI2;ACTR3;WASL;LAMA5;RHEB;HNRNPK;SHANK2;SHANK3;PTPRF;TSC2;DGKB;NRCAM;GLUD1;ARF4;ASAP1;RAPGEF4;HSPA8;CDC42;PAK3;MARK2;NF1;RBMX;HNRNPM;ITSN1;BAIAP2;PAFAH1B1;NCAN;DLGAP3;ARHGAP44;RAP1B;CTTN;CAMKV;GSK3B;MYO5B;EGLN1;RHOA;RHOB;CFL1;WASF3;WASF1;CTNNA2;PFN1;PFN2;CABP1;ITPKA;SPTB;CYFIP1;MARCKS;MYH10;KALRN;PTK2;RIMS3;NCKAP1;VCP;AGR…
GO:0099172	I2	BP	presynapse organization	│ ├─ presynapse organization	GO:0050808			0	2
GO:0099174	I16	BP	regulation of presynapse organization	│ │ └─ regulation of presynapse organization	GO:0099172			0	2
GO:0099173	I3	BP	postsynapse organization	│ ├─ postsynapse organization	GO:0050808	9.3628e-07	4.54765e-06	34	71	HGNC:29193;HGNC:188;HGNC:11276;HGNC:1717;HGNC:19701;HGNC:17848;HGNC:18415;HGNC:24011;HGNC:170;HGNC:12735;HGNC:6485;HGNC:10011;HGNC:5044;HGNC:14295;HGNC:14294;HGNC:9670;HGNC:12363;HGNC:2850;HGNC:7994;HGNC:4575;HGNC:655;HGNC:2720;HGNC:16626;HGNC:5241;HGNC:1736;HGNC:8592;HGNC:3332;HGNC:7765;HGNC:9910;HGNC:5046;HGNC:6183;HGNC:947;HGNC:8574;HGNC:2465	IQSEC3;ADAM10;SPTBN2;SEPTIN7;CNKSR2;STK38L;HIP1R;ABI2;ACTR3;WASL;LAMA5;RHEB;HNRNPK;SHANK2;SHANK3;PTPRF;TSC2;DGKB;NRCAM;GRID1;ARF4;ASAP1;RAPGEF4;HSPA8;CDC42;PAK3;MARK2;NF1;RBMX;HNRNPM;ITSN1;BAIAP2;PAFAH1B1;NCAN	IQSEC3;ADAM10;SPTBN2;SEPT7;CNKSR2;STK38L;HIP1R;ABI2;ACTR3;WASL;LAMA5;RHEB;HNRNPK;SHANK2;SHANK3;PTPRF;TSC2;DGKB;NRCAM;GLUD1;ARF4;ASAP1;RAPGEF4;HSPA8;CDC42;PAK3;MARK2;NF1;RBMX;HNRNPM;ITSN1;BAIAP2;PAFAH1B1;NCAN
GO:0099175	I17	BP	regulation of postsynapse organization	│ │ ├─ regulation of postsynapse organization	GO:0099173	3.84199e-05	0.000145142	25	54	HGNC:10011;HGNC:5044;HGNC:14295;HGNC:14294;HGNC:9670;HGNC:12363;HGNC:2850;HGNC:7994;HGNC:4575;HGNC:655;HGNC:2720;HGNC:16626;HGNC:5241;HGNC:188;HGNC:1736;HGNC:12735;HGNC:8592;HGNC:3332;HGNC:7765;HGNC:9910;HGNC:5046;HGNC:6183;HGNC:947;HGNC:8574;HGNC:2465	RHEB;HNRNPK;SHANK2;SHANK3;PTPRF;TSC2;DGKB;NRCAM;GRID1;ARF4;ASAP1;RAPGEF4;HSPA8;ADAM10;CDC42;WASL;PAK3;MARK2;NF1;RBMX;HNRNPM;ITSN1;BAIAP2;PAFAH1B1;NCAN	RHEB;HNRNPK;SHANK2;SHANK3;PTPRF;TSC2;DGKB;NRCAM;GLUD1;ARF4;ASAP1;RAPGEF4;HSPA8;ADAM10;CDC42;WASL;PAK3;MARK2;NF1;RBMX;HNRNPM;ITSN1;BAIAP2;PAFAH1B1;NCAN
GO:0099084	I18	BP	postsynaptic specialization organization	│ │ └─ postsynaptic specialization organization	GO:0099173			0	1
GO:0099563	I4	BP	modification of synaptic structure	│ ├─ modification of synaptic structure	GO:0050808	8.81517e-10	5.99432e-09	28	32	HGNC:30368;HGNC:29096;HGNC:9857;HGNC:3338;HGNC:1736;HGNC:28788;HGNC:4617;HGNC:7603;HGNC:1232;HGNC:7765;HGNC:667;HGNC:668;HGNC:1874;HGNC:12734;HGNC:12732;HGNC:2510;HGNC:8881;HGNC:8882;HGNC:1384;HGNC:6178;HGNC:11274;HGNC:13759;HGNC:6759;HGNC:6183;HGNC:947;HGNC:7568;HGNC:4814;HGNC:9611	DLGAP3;ARHGAP44;RAP1B;CTTN;CDC42;CAMKV;GSK3B;MYO5B;EGLN1;NF1;RHOA;RHOB;CFL1;WASF3;WASF1;CTNNA2;PFN1;PFN2;CABP1;ITPKA;SPTB;CYFIP1;MARCKS;ITSN1;BAIAP2;MYH10;KALRN;PTK2	DLGAP3;ARHGAP44;RAP1B;CTTN;CDC42;CAMKV;GSK3B;MYO5B;EGLN1;NF1;RHOA;RHOB;CFL1;WASF3;WASF1;CTNNA2;PFN1;PFN2;CABP1;ITPKA;SPTB;CYFIP1;MARCKS;ITSN1;BAIAP2;MYH10;KALRN;PTK2
GO:0099010	I19	BP	modification of postsynaptic structure	│ │ └─ modification of postsynaptic structure	GO:0099563	1.8831e-09	1.20048e-08	27	31	HGNC:29096;HGNC:9857;HGNC:3338;HGNC:1736;HGNC:28788;HGNC:4617;HGNC:7603;HGNC:1232;HGNC:7765;HGNC:667;HGNC:668;HGNC:1874;HGNC:12734;HGNC:12732;HGNC:2510;HGNC:8881;HGNC:8882;HGNC:1384;HGNC:6178;HGNC:11274;HGNC:13759;HGNC:6759;HGNC:6183;HGNC:947;HGNC:7568;HGNC:4814;HGNC:9611	ARHGAP44;RAP1B;CTTN;CDC42;CAMKV;GSK3B;MYO5B;EGLN1;NF1;RHOA;RHOB;CFL1;WASF3;WASF1;CTNNA2;PFN1;PFN2;CABP1;ITPKA;SPTB;CYFIP1;MARCKS;ITSN1;BAIAP2;MYH10;KALRN;PTK2	ARHGAP44;RAP1B;CTTN;CDC42;CAMKV;GSK3B;MYO5B;EGLN1;NF1;RHOA;RHOB;CFL1;WASF3;WASF1;CTNNA2;PFN1;PFN2;CABP1;ITPKA;SPTB;CYFIP1;MARCKS;ITSN1;BAIAP2;MYH10;KALRN;PTK2
GO:0099159	I34	BP	regulation of modification of postsynaptic structure	│ │ ├─ regulation of modification of postsynaptic structure	GO:0099010	0.00100583	0.00231149	8	9	HGNC:1736;HGNC:28788;HGNC:4617;HGNC:7603;HGNC:1232;HGNC:7765;HGNC:667;HGNC:668	CDC42;CAMKV;GSK3B;MYO5B;EGLN1;NF1;RHOA;RHOB	CDC42;CAMKV;GSK3B;MYO5B;EGLN1;NF1;RHOA;RHOB
GO:0098885	I35	BP	modification of postsynaptic actin cytoskeleton	│ │ └─ modification of postsynaptic actin cytoskeleton	GO:0099010	2.44451e-07	1.2467e-06	18	18	HGNC:1874;HGNC:12734;HGNC:12732;HGNC:3338;HGNC:2510;HGNC:8881;HGNC:8882;HGNC:1384;HGNC:6178;HGNC:11274;HGNC:13759;HGNC:6759;HGNC:6183;HGNC:947;HGNC:7568;HGNC:667;HGNC:4814;HGNC:9611	CFL1;WASF3;WASF1;CTTN;CTNNA2;PFN1;PFN2;CABP1;ITPKA;SPTB;CYFIP1;MARCKS;ITSN1;BAIAP2;MYH10;RHOA;KALRN;PTK2	CFL1;WASF3;WASF1;CTTN;CTNNA2;PFN1;PFN2;CABP1;ITPKA;SPTB;CYFIP1;MARCKS;ITSN1;BAIAP2;MYH10;RHOA;KALRN;PTK2
GO:1905274	I47	BP	regulation of modification of postsynaptic actin cytoskeleton	│ │ └─ regulation of modification of postsynaptic actin cytoskeleton	GO:0098885	0.000605719	0.00150691	8	8	HGNC:13759;HGNC:6759;HGNC:6183;HGNC:947;HGNC:7568;HGNC:667;HGNC:4814;HGNC:9611	CYFIP1;MARCKS;ITSN1;BAIAP2;MYH10;RHOA;KALRN;PTK2	CYFIP1;MARCKS;ITSN1;BAIAP2;MYH10;RHOA;KALRN;PTK2
GO:0050807	I5	BP	regulation of synapse organization	│ ├─ regulation of synapse organization	GO:0050808	0.000547203	0.00139537	15	29	HGNC:21292;HGNC:7666;HGNC:12666;HGNC:329;HGNC:6990;HGNC:2460;HGNC:1459;HGNC:655;HGNC:25589;HGNC:20778;HGNC:613;HGNC:11220;HGNC:4460;HGNC:9706;HGNC:9682	RIMS3;NCKAP1;VCP;AGRN;MECP2;CSNK2B;CAMK1;ARF4;SEPTIN11;TUBB;APOE;SPARCL1;GPM6A;NECTIN1;PTPRT	RIMS3;NCKAP1;VCP;AGRN;MECP2;CSNK2B;CAMK1;ARF4;SEPT11;TUBB;APOE;SPARCL1;GPM6A;PVRL1;PTPRT
GO:0098918	I6	BP	structural constituent of synapse	│ ├─ structural constituent of synapse	GO:0050808	1.55631e-11	1.2211e-10	32	34	HGNC:9246;HGNC:17282;HGNC:13406;HGNC:30339;HGNC:1117;HGNC:17283;HGNC:31922;HGNC:9091;HGNC:11276;HGNC:163;HGNC:29125;HGNC:17512;HGNC:1717;HGNC:132;HGNC:144;HGNC:1461;HGNC:2696;HGNC:6057;HGNC:7739;HGNC:7737;HGNC:18957;HGNC:4272;HGNC:14294;HGNC:15474;HGNC:2905;HGNC:14295;HGNC:2903;HGNC:7220;HGNC:2900;HGNC:2902;HGNC:2901;HGNC:2516	PPFIA2;RIMS1;PCLO;RIMBP2;BSN;RIMS2;ERC2;PLS3;SPTBN2;ACTN1;DNM3;HOMER1;SEPTIN7;ACTB;ACTG1;CAMK2B;DBNL;INA;NEFL;NEFH;MAGI2;GIT1;SHANK3;SHANK1;DLGAP1;SHANK2;DLG4;MPP2;DLG1;DLG3;DLG2;CTNND2	PPFIA2;RIMS1;PCLO;RIMBP2;BSN;RIMS2;CAST;ERC2;PLS3;SPTBN2;ACTN1;DNM3;HOMER1;SEPT7;ACTB;ACTG1;CAMK2B;DBNL;INA;NEFL;NEFH;MAGI2;GIT1;SHANK3;SHANK1;DLGAP1;SHANK2;DLG4;MPP2;DLG1;DLG3;DLG2;CTNND2
GO:0099181	I20	BP	structural constituent of presynapse	│ │ ├─ structural constituent of presynapse	GO:0098918	0.0015921	0.00338321	8	10	HGNC:9246;HGNC:17282;HGNC:13406;HGNC:30339;HGNC:1117;HGNC:17283;HGNC:31922;HGNC:9091	PPFIA2;RIMS1;PCLO;RIMBP2;BSN;RIMS2;ERC2;PLS3	PPFIA2;RIMS1;PCLO;RIMBP2;BSN;RIMS2;CAST;ERC2;PLS3
GO:0098882	I36	BP	structural constituent of active zone	│ │ │ ├─ structural constituent of active zone	GO:0099181	0.00773813	0.0131548	6	8	HGNC:17282;HGNC:13406;HGNC:30339;HGNC:1117;HGNC:17283;HGNC:31922	RIMS1;PCLO;RIMBP2;BSN;RIMS2;ERC2	RIMS1;PCLO;RIMBP2;BSN;RIMS2;CAST;ERC2
GO:0098699	I37	BP	structural constituent of presynaptic actin cytoskeleton	│ │ │ └─ structural constituent of presynaptic actin cytoskeleton	GO:0099181			1	1	HGNC:9091	PLS3	PLS3
GO:0099186	I21	BP	structural constituent of postsynapse	│ │ └─ structural constituent of postsynapse	GO:0098918	2.43717e-09	1.4559e-08	24	24	HGNC:11276;HGNC:163;HGNC:29125;HGNC:17512;HGNC:1717;HGNC:132;HGNC:144;HGNC:1461;HGNC:2696;HGNC:6057;HGNC:7739;HGNC:7737;HGNC:18957;HGNC:4272;HGNC:14294;HGNC:15474;HGNC:2905;HGNC:14295;HGNC:2903;HGNC:7220;HGNC:2900;HGNC:2902;HGNC:2901;HGNC:2516	SPTBN2;ACTN1;DNM3;HOMER1;SEPTIN7;ACTB;ACTG1;CAMK2B;DBNL;INA;NEFL;NEFH;MAGI2;GIT1;SHANK3;SHANK1;DLGAP1;SHANK2;DLG4;MPP2;DLG1;DLG3;DLG2;CTNND2	SPTBN2;ACTN1;DNM3;HOMER1;SEPT7;ACTB;ACTG1;CAMK2B;DBNL;INA;NEFL;NEFH;MAGI2;GIT1;SHANK3;SHANK1;DLGAP1;SHANK2;DLG4;MPP2;DLG1;DLG3;DLG2;CTNND2
GO:0098973	I38	BP	structural constituent of postsynaptic actin cytoskeleton	│ │ ├─ structural constituent of postsynaptic actin cytoskeleton	GO:0099186	0.0160888	0.0245858	4	4	HGNC:132;HGNC:144;HGNC:1461;HGNC:2696	ACTB;ACTG1;CAMK2B;DBNL	ACTB;ACTG1;CAMK2B;DBNL
GO:0099184	I39	BP	structural constituent of postsynaptic intermediate filament cytoskeleton	│ │ ├─ structural constituent of postsynaptic intermediate filament cytoskeleton	GO:0099186	0.0212791	0.031456	3	2	HGNC:6057;HGNC:7739;HGNC:7737	INA;NEFL;NEFH	INA;NEFL;NEFH
GO:0098879	I40	BP	structural constituent of postsynaptic specialization	│ │ ├─ structural constituent of postsynaptic specialization	GO:0099186			2	3	HGNC:18957;HGNC:4272	MAGI2;GIT1	MAGI2;GIT1
GO:0098919	I41	BP	structural constituent of postsynaptic density	│ │ └─ structural constituent of postsynaptic density	GO:0099186	5.62789e-05	0.000191348	11	11	HGNC:14294;HGNC:15474;HGNC:2905;HGNC:18957;HGNC:14295;HGNC:2903;HGNC:7220;HGNC:2900;HGNC:2902;HGNC:2901;HGNC:2516	SHANK3;SHANK1;DLGAP1;MAGI2;SHANK2;DLG4;MPP2;DLG1;DLG3;DLG2;CTNND2	SHANK3;SHANK1;DLGAP1;MAGI2;SHANK2;DLG4;MPP2;DLG1;DLG3;DLG2;CTNND2
GO:0150043	I7	BP	structural constituent of synapse-associated extracellular matrix	│ ├─ structural constituent of synapse-associated extracellular matrix	GO:0050808			1	1	HGNC:6487	LAMB2	LAMB2
GO:0099560	I8	BP	synapse adhesion between pre- and post-synapse	│ ├─ synapse adhesion between pre- and post-synapse	GO:0050808	0.106363	0.111846	10	37	HGNC:11220;HGNC:5951;HGNC:32326;HGNC:7656;HGNC:9670;HGNC:9681;HGNC:9668;HGNC:8008;HGNC:1749;HGNC:18957	SPARCL1;CADM1;IGSF9B;NCAM1;PTPRF;PTPRS;PTPRD;NRXN1;CDH10;MAGI2	SPARCL1;CADM1;IGSF9B;NCAM1;PTPRF;PTPRS;PTPRD;NRXN1;CDH10;MAGI2
GO:0099179	I22	BP	regulation of synaptic membrane adhesion	│ │ └─ regulation of synaptic membrane adhesion	GO:0099560			1	7	HGNC:18957	MAGI2	MAGI2
GO:0008039	I9	BP	synaptic target recognition	│ ├─ synaptic target recognition	GO:0050808			2	3	HGNC:12855;HGNC:9107	YWHAZ;PLXND1	YWHAZ;PLXND1
GO:0007416	I10	BP	synapse assembly	│ ├─ synapse assembly	GO:0050808	1.7012e-06	7.23009e-06	39	92	HGNC:5951;HGNC:244;HGNC:20974;HGNC:8008;HGNC:10662;HGNC:9245;HGNC:9246;HGNC:9247;HGNC:9248;HGNC:9668;HGNC:9681;HGNC:3393;HGNC:2514;HGNC:29506;HGNC:3313;HGNC:9861;HGNC:5348;HGNC:8127;HGNC:3591;HGNC:8033;HGNC:620;HGNC:659;HGNC:14290;HGNC:22408;HGNC:9507;HGNC:13487;HGNC:8060;HGNC:8061;HGNC:2363;HGNC:14289;HGNC:2362;HGNC:7954;HGNC:4140;HGNC:11276;HGNC:7952;HGNC:8010;HGNC:19359;HGNC:20284;HGNC:9612	CADM1;ADD2;ADGRL3;NRXN1;SDCBP;PPFIA1;PPFIA2;PPFIA3;PPFIA4;PTPRD;PTPRS;EPHB2;CTNNB1;SRCIN1;ELAVL2;RAP2A;ICAM5;OGT;FARP1;NTRK3;APP;ARF6;NLGN2;ATG9A;PSD;VPS35;NUMB;NUMBL;CRKL;NLGN3;CRK;NPTXR;GAP43;SPTBN2;NPTX1;NRXN3;C1QL3;SIPA1L1;PTK2B	CADM1;ADD2;LPHN3;NRXN1;SDCBP;PPFIA1;PPFIA2;PPFIA3;PPFIA4;PTPRD;PTPRS;EPHB2;CTNNB1;SRCIN1;ELAVL2;RAP2A;ICAM5;OGT;FARP1;NTRK3;APP;ARF6;NLGN2;ATG9A;PSD;VPS35;NUMB;NUMBL;CRKL;NLGN3;CRK;NPTXR;GAP43;SPTBN2;NPTX1;NRXN3;C1QL3;SIPA1L1;PTK2B
GO:0099054	I23	BP	presynapse assembly	│ │ ├─ presynapse assembly	GO:0007416	0.00621094	0.0109227	9	17	HGNC:10662;HGNC:5951;HGNC:9245;HGNC:9246;HGNC:9247;HGNC:9248;HGNC:9668;HGNC:9681;HGNC:8008	SDCBP;CADM1;PPFIA1;PPFIA2;PPFIA3;PPFIA4;PTPRD;PTPRS;NRXN1	SDCBP;CADM1;PPFIA1;PPFIA2;PPFIA3;PPFIA4;PTPRD;PTPRS;NRXN1
GO:0051963	I24	BP	regulation of synapse assembly	│ │ ├─ regulation of synapse assembly	GO:0007416	0.00358106	0.00664124	18	49	HGNC:3393;HGNC:2514;HGNC:29506;HGNC:3313;HGNC:9861;HGNC:5348;HGNC:8127;HGNC:3591;HGNC:8033;HGNC:620;HGNC:659;HGNC:14290;HGNC:8008;HGNC:22408;HGNC:9507;HGNC:13487;HGNC:8060;HGNC:8061	EPHB2;CTNNB1;SRCIN1;ELAVL2;RAP2A;ICAM5;OGT;FARP1;NTRK3;APP;ARF6;NLGN2;NRXN1;ATG9A;PSD;VPS35;NUMB;NUMBL	EPHB2;CTNNB1;SRCIN1;ELAVL2;RAP2A;ICAM5;OGT;FARP1;NTRK3;APP;ARF6;NLGN2;NRXN1;ATG9A;PSD;VPS35;NUMB;NUMBL
GO:1905606	I42	BP	regulation of presynapse assembly	│ │ │ ├─ regulation of presynapse assembly	GO:0051963	0.267178	0.267178	7	31	HGNC:3591;HGNC:8033;HGNC:620;HGNC:659;HGNC:14290;HGNC:8008;HGNC:22408	FARP1;NTRK3;APP;ARF6;NLGN2;NRXN1;ATG9A	FARP1;NTRK3;APP;ARF6;NLGN2;NRXN1;ATG9A
GO:0150052	I43	BP	regulation of postsynapse assembly	│ │ │ └─ regulation of postsynapse assembly	GO:0051963	0.0539107	0.0610988	4	7	HGNC:9507;HGNC:13487;HGNC:8060;HGNC:8061	PSD;VPS35;NUMB;NUMBL	PSD;VPS35;NUMB;NUMBL
GO:0098698	I25	BP	postsynaptic specialization assembly	│ │ ├─ postsynaptic specialization assembly	GO:0007416	0.000481602	0.00129272	16	32	HGNC:2363;HGNC:14290;HGNC:14289;HGNC:2362;HGNC:7954;HGNC:4140;HGNC:8008;HGNC:11276;HGNC:8033;HGNC:7952;HGNC:8010;HGNC:19359;HGNC:9668;HGNC:20284;HGNC:9681;HGNC:9612	CRKL;NLGN2;NLGN3;CRK;NPTXR;GAP43;NRXN1;SPTBN2;NTRK3;NPTX1;NRXN3;C1QL3;PTPRD;SIPA1L1;PTPRS;PTK2B	CRKL;NLGN2;NLGN3;CRK;NPTXR;GAP43;NRXN1;SPTBN2;NTRK3;NPTX1;NRXN3;C1QL3;PTPRD;SIPA1L1;PTPRS;PTK2B
GO:0099150	I44	BP	regulation of postsynaptic specialization assembly	│ │ │ ├─ regulation of postsynaptic specialization assembly	GO:0098698	0.0539107	0.0610988	4	7	HGNC:7954;HGNC:4140;HGNC:8008;HGNC:11276	NPTXR;GAP43;NRXN1;SPTBN2	NPTXR;GAP43;NRXN1;SPTBN2
GO:0097107	I45	BP	postsynaptic density assembly	│ │ │ └─ postsynaptic density assembly	GO:0098698	0.0106184	0.017469	9	19	HGNC:8033;HGNC:7952;HGNC:8010;HGNC:19359;HGNC:9668;HGNC:20284;HGNC:9681;HGNC:8008;HGNC:9612	NTRK3;NPTX1;NRXN3;C1QL3;PTPRD;SIPA1L1;PTPRS;NRXN1;PTK2B	NTRK3;NPTX1;NRXN3;C1QL3;PTPRD;SIPA1L1;PTPRS;NRXN1;PTK2B
GO:0099151	I48	BP	regulation of postsynaptic density assembly	│ │ │ └─ regulation of postsynaptic density assembly	GO:0097107	0.111292	0.115835	5	14	HGNC:9668;HGNC:20284;HGNC:9681;HGNC:8008;HGNC:9612	PTPRD;SIPA1L1;PTPRS;NRXN1;PTK2B	PTPRD;SIPA1L1;PTPRS;NRXN1;PTK2B
GO:0097104	I26	BP	postsynaptic membrane assembly	│ │ └─ postsynaptic membrane assembly	GO:0007416			1	1	HGNC:3393	EPHB2	EPHB2
GO:0098883	I11	BP	synapse disassembly	│ ├─ synapse disassembly	GO:0050808	0.00773813		6	8	HGNC:3388;HGNC:1774;HGNC:7807;HGNC:9106;HGNC:6153;HGNC:10899	EPHA4;CDK5;NGEF;PLXNC1;ITGB1;SKP1	EPHA4;CDK5;NGEF;PLXNC1;ITGB1;SKP1
GO:1905806	I27	BP	regulation of synapse disassembly	│ │ └─ regulation of synapse disassembly	GO:0098883	0.00773813	0.0131548	6	8	HGNC:1774;HGNC:3388;HGNC:7807;HGNC:9106;HGNC:6153;HGNC:10899	CDK5;EPHA4;NGEF;PLXNC1;ITGB1;SKP1	CDK5;EPHA4;NGEF;PLXNC1;ITGB1;SKP1
GO:0060074	I12	BP	synapse maturation	│ ├─ synapse maturation	GO:0050808	7.88891e-05	0.000259571	13	17	HGNC:8881;HGNC:23059;HGNC:24968;HGNC:7739;HGNC:8590;HGNC:8591;HGNC:8592;HGNC:12855;HGNC:17447;HGNC:1461;HGNC:13487;HGNC:10252;HGNC:8011	PFN1;BCAN;EXOC2;NEFL;PAK1;PAK2;PAK3;YWHAZ;CLSTN1;CAMK2B;VPS35;ROCK2;CNTNAP1	PFN1;BCAN;EXOC2;NEFL;PAK1;PAK2;PAK3;YWHAZ;CLSTN1;CAMK2B;VPS35;ROCK2;CNTNAP1
GO:0090128	I28	BP	regulation of synapse maturation	│ │ └─ regulation of synapse maturation	GO:0060074	0.000238415	0.00067551	11	14	HGNC:24968;HGNC:7739;HGNC:8590;HGNC:8591;HGNC:8592;HGNC:12855;HGNC:17447;HGNC:1461;HGNC:13487;HGNC:10252;HGNC:8011	EXOC2;NEFL;PAK1;PAK2;PAK3;YWHAZ;CLSTN1;CAMK2B;VPS35;ROCK2;CNTNAP1	EXOC2;NEFL;PAK1;PAK2;PAK3;YWHAZ;CLSTN1;CAMK2B;VPS35;ROCK2;CNTNAP1
GO:0099558	I13	BP	maintenance of synapse structure	│ ├─ maintenance of synapse structure	GO:0050808	0.00306958	0.0059075	10	18	HGNC:9102;HGNC:11186;HGNC:24035;HGNC:5951;HGNC:11497;HGNC:5241;HGNC:6153;HGNC:20974;HGNC:2857;HGNC:659	PLXNA4;SORT1;APPL1;CADM1;SYNGAP1;HSPA8;ITGB1;ADGRL3;DGKZ;ARF6	PLXNA4;SORT1;APPL1;CADM1;SYNGAP1;HSPA8;ITGB1;LPHN3;DGKZ;ARF6
GO:0099559	I29	BP	maintenance of alignment of postsynaptic density and presynaptic active zone	│ │ ├─ maintenance of alignment of postsynaptic density and presynaptic active zone	GO:0099558			0	4
GO:0098880	I30	BP	maintenance of postsynaptic specialization structure	│ │ └─ maintenance of postsynaptic specialization structure	GO:0099558	0.00350235	0.00661555	7	9	HGNC:5951;HGNC:11497;HGNC:5241;HGNC:6153;HGNC:20974;HGNC:2857;HGNC:659	CADM1;SYNGAP1;HSPA8;ITGB1;ADGRL3;DGKZ;ARF6	CADM1;SYNGAP1;HSPA8;ITGB1;LPHN3;DGKZ;ARF6
GO:0099562	I46	BP	maintenance of postsynaptic density structure	│ │ └─ maintenance of postsynaptic density structure	GO:0098880			2	2	HGNC:2857;HGNC:659	DGKZ;ARF6	DGKZ;ARF6
GO:0099187	I14	BP	presynaptic cytoskeleton organization	│ ├─ presynaptic cytoskeleton organization	GO:0050808	0.0258266		4	5	HGNC:11320;HGNC:24011;HGNC:15607;HGNC:20039	ABI1;ABI2;ARHGEF7;CAP2	ABI1;ABI2;ARHGEF7;CAP2
GO:0099140	I31	BP	presynaptic actin cytoskeleton organization	│ │ └─ presynaptic actin cytoskeleton organization	GO:0099187	0.0258266	0.0365877	4	5	HGNC:11320;HGNC:24011;HGNC:15607;HGNC:20039	ABI1;ABI2;ARHGEF7;CAP2	ABI1;ABI2;ARHGEF7;CAP2
GO:0099188	I15	BP	postsynaptic cytoskeleton organization	│ └─ postsynaptic cytoskeleton organization	GO:0050808	6.22292e-06		18	25	HGNC:652;HGNC:24011;HGNC:14946;HGNC:3591;HGNC:10252;HGNC:20284;HGNC:2695;HGNC:170;HGNC:12735;HGNC:15607;HGNC:9801;HGNC:7568;HGNC:10831;HGNC:29506;HGNC:2696;HGNC:9803;HGNC:2319;HGNC:12691	ARF1;ABI2;PPP1R9A;FARP1;ROCK2;SIPA1L1;DBN1;ACTR3;WASL;ARHGEF7;RAC1;MYH10;SH3GL2;SRCIN1;DBNL;RAC3;CPNE6;EZR	ARF1;ABI2;PPP1R9A;FARP1;ROCK2;SIPA1L1;DBN1;ACTR3;WASL;ARHGEF7;RAC1;MYH10;SH3GL2;SRCIN1;DBNL;RAC3;CPNE6;EZR
GO:0098974	I32	BP	postsynaptic actin cytoskeleton organization	│ ├─ postsynaptic actin cytoskeleton organization	GO:0099188	1.10873e-06	4.91696e-06	18	21	HGNC:652;HGNC:24011;HGNC:14946;HGNC:3591;HGNC:10252;HGNC:20284;HGNC:2695;HGNC:170;HGNC:12735;HGNC:15607;HGNC:9801;HGNC:7568;HGNC:10831;HGNC:29506;HGNC:2696;HGNC:9803;HGNC:2319;HGNC:12691	ARF1;ABI2;PPP1R9A;FARP1;ROCK2;SIPA1L1;DBN1;ACTR3;WASL;ARHGEF7;RAC1;MYH10;SH3GL2;SRCIN1;DBNL;RAC3;CPNE6;EZR	ARF1;ABI2;PPP1R9A;FARP1;ROCK2;SIPA1L1;DBN1;ACTR3;WASL;ARHGEF7;RAC1;MYH10;SH3GL2;SRCIN1;DBNL;RAC3;CPNE6;EZR
GO:0099190	I33	BP	postsynaptic spectrin-associated cytoskeleton organization	│ └─ postsynaptic spectrin-associated cytoskeleton organization	GO:0099188			0	4
SYNGO:metabolism	J1	BP	metabolism	├─ metabolism	SYNGO:synprocess	2.44396e-17	3.5612e-16	65	93	HGNC:31399;HGNC:11054;HGNC:4141;HGNC:13581;HGNC:3942;HGNC:3287;HGNC:18683;HGNC:13759;HGNC:2228;HGNC:188;HGNC:10064;HGNC:8988;HGNC:1232;HGNC:2553;HGNC:4092;HGNC:4093;HGNC:10315;HGNC:10369;HGNC:10298;HGNC:10299;HGNC:10301;HGNC:10302;HGNC:10303;HGNC:10304;HGNC:10305;HGNC:10307;HGNC:10306;HGNC:10310;HGNC:10316;HGNC:10317;HGNC:10327;HGNC:10325;HGNC:10328;HGNC:10329;HGNC:10330;HGNC:10331;HGNC:10336;HGN…	SLC6A17;SLC6A7;GAPDH;FBXO2;MTOR;EIF4E;EIF4A3;CYFIP1;COMT;ADAM10;TRIM3;PIN1;EGLN1;CUL3;GAD1;GAD2;RPL22;RPL9;RPL10;RPL10A;RPL11;RPL12;RPL13;RPL13A;RPL14;RPL17;RPL15;RPL18;RPL23;RPL23A;RPL26;RPL24;RPL27;RPL27A;RPL28;RPL29;RPL32;RPL34;RPL35;RPL35A;RPL36;RPL38;RPL4;RPL5;RPL6;RPL7;RPL7A;RPL8;RPLP0;RPLP2;RPS10;RPS11;RPS12;RPS14;RPS15A;RPS16;RPS24;RPS26;RPS27A;RPS28;RPS5;RPS13;RPS27;EEF2;ELAVL4	SLC6A17;SLC6A7;GAPDH;FBXO2;MTOR;EIF4E;EIF4A3;CYFIP1;COMT;ADAM10;TRIM3;PIN1;EGLN1;CUL3;GAD1;GAD2;RPL22;RPL9;RPL10;RPL10A;RPL11;RPL12;RPL13;RPL13A;RPL14;RPL17;RPL15;RPL18;RPL23;RPL23A;RPL26;RPL24;RPL27;RPL27A;RPL28;RPL29;RPL32;RPL34;RPL35;RPL35A;RPL36;RPL38;RPL4;RPL5;RPL6;RPL7;RPL7A;RPL8;RPLP0;RPLP2;RPS10;RPS11;RPS12;RPS14;RPS15A;RPS16;RPS24;RPS26;RPS27A;RPS28;RPS5;RPS13;RPS27;EEF2;ELAVL4
SYNGO:presyn_ATPmetabolic	J2	BP	ATP metabolic process in the presynapse	│ ├─ ATP metabolic process in the presynapse	SYNGO:metabolism			0	1
SYNGO:presyn_regulationATPmetabolic	J12	BP	regulation of ATP metabolic process in the presynapse	│ │ └─ regulation of ATP metabolic process in the presynapse	SYNGO:presyn_ATPmetabolic			0	1
SYNGO:postsyn_ATPmetabolic	J3	BP	ATP metabolic process in the postsynapse	│ ├─ ATP metabolic process in the postsynapse	SYNGO:metabolism			1	1	HGNC:4141	GAPDH	GAPDH
GO:0099546	J4	BP	protein catabolic process, modulating synaptic transmission	│ ├─ protein catabolic process, modulating synaptic transmission	SYNGO:metabolism			0	1
GO:0099574	J5	BP	regulation of protein catabolic process at synapse, modulating synaptic transmission	│ ├─ regulation of protein catabolic process at synapse, modulating synaptic transmission	SYNGO:metabolism			1	6	HGNC:13581	FBXO2	FBXO2
GO:0099576	J13	BP	regulation of protein catabolic process at postsynapse, modulating synaptic transmission	│ │ ├─ regulation of protein catabolic process at postsynapse, modulating synaptic transmission	GO:0099574			1	5	HGNC:13581	FBXO2	FBXO2
GO:0099575	J14	BP	regulation of protein catabolic process at presynapse, modulating synaptic transmission	│ │ └─ regulation of protein catabolic process at presynapse, modulating synaptic transmission	GO:0099574			0	1
GO:0099547	J6	BP	regulation of translation at synapse, modulating synaptic transmission	│ ├─ regulation of translation at synapse, modulating synaptic transmission	SYNGO:metabolism	0.0539107	0.0610988	4	7	HGNC:3942;HGNC:3287;HGNC:18683;HGNC:13759	MTOR;EIF4E;EIF4A3;CYFIP1	MTOR;EIF4E;EIF4A3;CYFIP1
GO:0099578	J15	BP	regulation of translation at postsynapse, modulating synaptic transmission	│ │ ├─ regulation of translation at postsynapse, modulating synaptic transmission	GO:0099547	0.0382144	0.0483734	3	3	HGNC:3287;HGNC:18683;HGNC:13759	EIF4E;EIF4A3;CYFIP1	EIF4E;EIF4A3;CYFIP1
GO:0099577	J16	BP	regulation of translation at presynapse, modulating synaptic transmission	│ │ └─ regulation of translation at presynapse, modulating synaptic transmission	GO:0099547			0	2
GO:0042135	J7	BP	neurotransmitter catabolic process	│ ├─ neurotransmitter catabolic process	SYNGO:metabolism			1	2	HGNC:2228	COMT	COMT
GO:0140246	J8	BP	protein catabolic process at synapse	│ ├─ protein catabolic process at synapse	SYNGO:metabolism	0.0920088		5	13	HGNC:188;HGNC:10064;HGNC:8988;HGNC:1232;HGNC:2553	ADAM10;TRIM3;PIN1;EGLN1;CUL3	ADAM10;TRIM3;PIN1;EGLN1;CUL3
GO:0140247	J17	BP	protein catabolic process at presynapse	│ │ ├─ protein catabolic process at presynapse	GO:0140246			0	3
GO:0140251	J21	BP	regulation protein catabolic process at presynapse	│ │ │ └─ regulation protein catabolic process at presynapse	GO:0140247			0	3
GO:0140249	J18	BP	protein catabolic process at postsynapse	│ │ └─ protein catabolic process at postsynapse	GO:0140246	0.0457195	0.0555166	5	10	HGNC:188;HGNC:10064;HGNC:8988;HGNC:1232;HGNC:2553	ADAM10;TRIM3;PIN1;EGLN1;CUL3	ADAM10;TRIM3;PIN1;EGLN1;CUL3
GO:0140252	J22	BP	regulation protein catabolic process at postsynapse	│ │ └─ regulation protein catabolic process at postsynapse	GO:0140249	0.0539107	0.0610988	4	7	HGNC:10064;HGNC:8988;HGNC:1232;HGNC:2553	TRIM3;PIN1;EGLN1;CUL3	TRIM3;PIN1;EGLN1;CUL3
GO:0042136	J9	BP	neurotransmitter biosynthetic process	│ ├─ neurotransmitter biosynthetic process	SYNGO:metabolism			2	2	HGNC:4092;HGNC:4093	GAD1;GAD2	GAD1;GAD2
GO:0140241	J10	BP	translation at synapse	│ ├─ translation at synapse	SYNGO:metabolism	4.66389e-16		49	56	HGNC:10315;HGNC:10369;HGNC:10298;HGNC:10299;HGNC:10301;HGNC:10302;HGNC:10303;HGNC:10304;HGNC:10305;HGNC:10307;HGNC:10306;HGNC:10310;HGNC:10316;HGNC:10317;HGNC:10327;HGNC:10325;HGNC:10328;HGNC:10329;HGNC:10330;HGNC:10331;HGNC:10336;HGNC:10340;HGNC:10344;HGNC:10345;HGNC:13631;HGNC:10349;HGNC:10353;HGNC:10360;HGNC:10362;HGNC:10363;HGNC:10364;HGNC:10368;HGNC:10371;HGNC:10377;HGNC:10383;HGNC:10384;HGN…	RPL22;RPL9;RPL10;RPL10A;RPL11;RPL12;RPL13;RPL13A;RPL14;RPL17;RPL15;RPL18;RPL23;RPL23A;RPL26;RPL24;RPL27;RPL27A;RPL28;RPL29;RPL32;RPL34;RPL35;RPL35A;RPL36;RPL38;RPL4;RPL5;RPL6;RPL7;RPL7A;RPL8;RPLP0;RPLP2;RPS10;RPS11;RPS12;RPS14;RPS15A;RPS16;RPS24;RPS26;RPS27A;RPS28;RPS5;RPS13;RPS27;EEF2;ELAVL4	RPL22;RPL9;RPL10;RPL10A;RPL11;RPL12;RPL13;RPL13A;RPL14;RPL17;RPL15;RPL18;RPL23;RPL23A;RPL26;RPL24;RPL27;RPL27A;RPL28;RPL29;RPL32;RPL34;RPL35;RPL35A;RPL36;RPL38;RPL4;RPL5;RPL6;RPL7;RPL7A;RPL8;RPLP0;RPLP2;RPS10;RPS11;RPS12;RPS14;RPS15A;RPS16;RPS24;RPS26;RPS27A;RPS28;RPS5;RPS13;RPS27;EEF2;ELAVL4
GO:0140236	J19	BP	translation at presynapse	│ │ ├─ translation at presynapse	GO:0140241	4.83611e-16	5.48092e-15	47	51	HGNC:10315;HGNC:10369;HGNC:10298;HGNC:10299;HGNC:10301;HGNC:10302;HGNC:10303;HGNC:10304;HGNC:10305;HGNC:10307;HGNC:10306;HGNC:10310;HGNC:10316;HGNC:10317;HGNC:10327;HGNC:10325;HGNC:10328;HGNC:10329;HGNC:10330;HGNC:10331;HGNC:10336;HGNC:10340;HGNC:10344;HGNC:10345;HGNC:13631;HGNC:10349;HGNC:10353;HGNC:10360;HGNC:10362;HGNC:10363;HGNC:10364;HGNC:10368;HGNC:10371;HGNC:10377;HGNC:10383;HGNC:10384;HGN…	RPL22;RPL9;RPL10;RPL10A;RPL11;RPL12;RPL13;RPL13A;RPL14;RPL17;RPL15;RPL18;RPL23;RPL23A;RPL26;RPL24;RPL27;RPL27A;RPL28;RPL29;RPL32;RPL34;RPL35;RPL35A;RPL36;RPL38;RPL4;RPL5;RPL6;RPL7;RPL7A;RPL8;RPLP0;RPLP2;RPS10;RPS11;RPS12;RPS14;RPS15A;RPS16;RPS24;RPS26;RPS27A;RPS28;RPS5;RPS13;RPS27	RPL22;RPL9;RPL10;RPL10A;RPL11;RPL12;RPL13;RPL13A;RPL14;RPL17;RPL15;RPL18;RPL23;RPL23A;RPL26;RPL24;RPL27;RPL27A;RPL28;RPL29;RPL32;RPL34;RPL35;RPL35A;RPL36;RPL38;RPL4;RPL5;RPL6;RPL7;RPL7A;RPL8;RPLP0;RPLP2;RPS10;RPS11;RPS12;RPS14;RPS15A;RPS16;RPS24;RPS26;RPS27A;RPS28;RPS5;RPS13;RPS27
GO:0140242	J20	BP	translation at postsynapse	│ │ └─ translation at postsynapse	GO:0140241	4.66389e-16	5.48092e-15	49	56	HGNC:3214;HGNC:10369;HGNC:10298;HGNC:10299;HGNC:10301;HGNC:10302;HGNC:10303;HGNC:10304;HGNC:10305;HGNC:10307;HGNC:10306;HGNC:10310;HGNC:10316;HGNC:10315;HGNC:10317;HGNC:10327;HGNC:10325;HGNC:10328;HGNC:10329;HGNC:10330;HGNC:10331;HGNC:10336;HGNC:10340;HGNC:10344;HGNC:10345;HGNC:13631;HGNC:10349;HGNC:10353;HGNC:10360;HGNC:10362;HGNC:10363;HGNC:10364;HGNC:10368;HGNC:10371;HGNC:10377;HGNC:10383;HGNC…	EEF2;RPL9;RPL10;RPL10A;RPL11;RPL12;RPL13;RPL13A;RPL14;RPL17;RPL15;RPL18;RPL23;RPL22;RPL23A;RPL26;RPL24;RPL27;RPL27A;RPL28;RPL29;RPL32;RPL34;RPL35;RPL35A;RPL36;RPL38;RPL4;RPL5;RPL6;RPL7;RPL7A;RPL8;RPLP0;RPLP2;RPS10;RPS11;RPS12;RPS14;RPS15A;RPS16;RPS24;RPS26;RPS27A;RPS28;RPS5;RPS13;RPS27;ELAVL4	EEF2;RPL9;RPL10;RPL10A;RPL11;RPL12;RPL13;RPL13A;RPL14;RPL17;RPL15;RPL18;RPL23;RPL22;RPL23A;RPL26;RPL24;RPL27;RPL27A;RPL28;RPL29;RPL32;RPL34;RPL35;RPL35A;RPL36;RPL38;RPL4;RPL5;RPL6;RPL7;RPL7A;RPL8;RPLP0;RPLP2;RPS10;RPS11;RPS12;RPS14;RPS15A;RPS16;RPS24;RPS26;RPS27A;RPS28;RPS5;RPS13;RPS27;ELAVL4
GO:0140245	J23	BP	regulation of translation at postsynapse	│ │ └─ regulation of translation at postsynapse	GO:0140242			1	4	HGNC:3315	ELAVL4	ELAVL4
GO:0140235	J11	BP	RNA polyadenylation at postsynapse	│ └─ RNA polyadenylation at postsynapse	SYNGO:metabolism			0	1
SYNGO:transport	K1	BP	transport	└─ transport	SYNGO:synprocess	4.26636e-06	1.74067e-05	22	36	HGNC:3014;HGNC:7602;HGNC:18263;HGNC:24968;HGNC:3758;HGNC:6323;HGNC:12732;HGNC:9701;HGNC:5048;HGNC:10774;HGNC:6766;HGNC:25564;HGNC:7603;HGNC:18706;HGNC:7007;HGNC:17059;HGNC:6872;HGNC:17447;HGNC:9760;HGNC:13487;HGNC:29096;HGNC:568	DPYSL2;MYO5A;RAB21;EXOC2;FLOT2;KIF5A;WASF1;PURA;HNRNPU;SFPQ;MADD;ARL8B;MYO5B;GRIPAP1;RAB8A;SACM1L;MAPK10;CLSTN1;RAB11A;VPS35;ARHGAP44;AP3D1	DPYSL2;MYO5A;RAB21;EXOC2;FLOT2;KIF5A;WASF1;PURA;HNRNPU;SFPQ;MADD;ARL8B;MYO5B;GRIPAP1;RAB8A;SACM1L;MAPK10;CLSTN1;RAB11A;VPS35;ARHGAP44;AP3D1
GO:0008088	K2	BP	axo-dendritic transport	├─ axo-dendritic transport	SYNGO:transport	0.00942318	0.0157568	8	15	HGNC:18263;HGNC:24968;HGNC:3758;HGNC:6323;HGNC:12732;HGNC:9701;HGNC:5048;HGNC:10774	RAB21;EXOC2;FLOT2;KIF5A;WASF1;PURA;HNRNPU;SFPQ	RAB21;EXOC2;FLOT2;KIF5A;WASF1;PURA;HNRNPU;SFPQ
GO:0098930	K7	BP	axonal transport	│ ├─ axonal transport	GO:0008088			2	5	HGNC:18263;HGNC:24968	RAB21;EXOC2	RAB21;EXOC2
GO:0008089	K13	BP	anterograde axonal transport	│ │ ├─ anterograde axonal transport	GO:0098930			2	4	HGNC:18263;HGNC:24968	RAB21;EXOC2	RAB21;EXOC2
GO:0099641	K21	BP	anterograde axonal protein transport	│ │ │ ├─ anterograde axonal protein transport	GO:0008089			1	2	HGNC:24968	EXOC2	EXOC2
GO:0140231	K22	BP	anterograde axonal transport of neurotransmitter receptor complex	│ │ │ └─ anterograde axonal transport of neurotransmitter receptor complex	GO:0008089			0	1
GO:0099088	K14	BP	axonal transport of messenger ribonucleoprotein complex	│ │ └─ axonal transport of messenger ribonucleoprotein complex	GO:0098930			0	1
GO:0098935	K8	BP	dendritic transport	│ └─ dendritic transport	GO:0008088	0.0161495	0.0245858	6	10	HGNC:3758;HGNC:6323;HGNC:12732;HGNC:9701;HGNC:5048;HGNC:10774	FLOT2;KIF5A;WASF1;PURA;HNRNPU;SFPQ	FLOT2;KIF5A;WASF1;PURA;HNRNPU;SFPQ
GO:0098937	K15	BP	anterograde dendritic transport	│ ├─ anterograde dendritic transport	GO:0098935			2	3	HGNC:3758;HGNC:6323	FLOT2;KIF5A	FLOT2;KIF5A
GO:0098971	K23	BP	anterograde dendritic transport of neurotransmitter receptor complex	│ │ └─ anterograde dendritic transport of neurotransmitter receptor complex	GO:0098937			1	2	HGNC:6323	KIF5A	KIF5A
GO:0098939	K16	BP	dendritic transport of mitochondrion	│ ├─ dendritic transport of mitochondrion	GO:0098935			1	1	HGNC:12732	WASF1	WASF1
GO:0098961	K17	BP	dendritic transport of ribonucleoprotein complex	│ └─ dendritic transport of ribonucleoprotein complex	GO:0098935	0.0865151		3	5	HGNC:9701;HGNC:5048;HGNC:10774	PURA;HNRNPU;SFPQ	PURA;HNRNPU;SFPQ
GO:0098963	K24	BP	dendritic transport of messenger ribonucleoprotein complex	│ └─ dendritic transport of messenger ribonucleoprotein complex	GO:0098961	0.0865151	0.0928899	3	5	HGNC:9701;HGNC:5048;HGNC:10774	PURA;HNRNPU;SFPQ	PURA;HNRNPU;SFPQ
GO:0098964	K27	BP	anterograde dendritic transport of messenger ribonucleoprotein complex	│ └─ anterograde dendritic transport of messenger ribonucleoprotein complex	GO:0098963			0	1
GO:0099514	K3	BP	synaptic vesicle cytoskeletal transport	├─ synaptic vesicle cytoskeletal transport	SYNGO:transport			2	2	HGNC:6766;HGNC:25564	MADD;ARL8B	MADD;ARL8B
GO:0099517	K9	BP	synaptic vesicle transport along microtubule	│ └─ synaptic vesicle transport along microtubule	GO:0099514			2	2	HGNC:6766;HGNC:25564	MADD;ARL8B	MADD;ARL8B
GO:0048490	K18	BP	anterograde synaptic vesicle transport	│ └─ anterograde synaptic vesicle transport	GO:0099517			2	2	HGNC:6766;HGNC:25564	MADD;ARL8B	MADD;ARL8B
GO:1903742	K25	BP	regulation of anterograde synaptic vesicle transport	│ └─ regulation of anterograde synaptic vesicle transport	GO:0048490			1	1	HGNC:25564	ARL8B	ARL8B
GO:0099090	K4	BP	synaptic vesicle recycling via endosome	├─ synaptic vesicle recycling via endosome	SYNGO:transport			2	2	HGNC:7603;HGNC:18706	MYO5B;GRIPAP1	MYO5B;GRIPAP1
GO:0099158	K10	BP	regulation of recycling endosome localization within postsynapse	│ └─ regulation of recycling endosome localization within postsynapse	GO:0099090			1	1	HGNC:18706	GRIPAP1	GRIPAP1
GO:0099089	K5	BP	establishment of endoplasmic reticulum localization to postsynapse	├─ establishment of endoplasmic reticulum localization to postsynapse	SYNGO:transport			1	1	HGNC:7602	MYO5A	MYO5A
GO:0099637	K6	BP	neurotransmitter receptor transport	└─ neurotransmitter receptor transport	SYNGO:transport	0.00113235	0.00251085	10	15	HGNC:7007;HGNC:17059;HGNC:6872;HGNC:17447;HGNC:7603;HGNC:9760;HGNC:13487;HGNC:18706;HGNC:29096;HGNC:568	RAB8A;SACM1L;MAPK10;CLSTN1;MYO5B;RAB11A;VPS35;GRIPAP1;ARHGAP44;AP3D1	RAB8A;SACM1L;MAPK10;CLSTN1;MYO5B;RAB11A;VPS35;GRIPAP1;ARHGAP44;AP3D1
GO:0098877	K11	BP	neurotransmitter receptor transport to plasma membrane	├─ neurotransmitter receptor transport to plasma membrane	GO:0099637	0.00239318	0.00478637	9	14	HGNC:7007;HGNC:17059;HGNC:6872;HGNC:17447;HGNC:7603;HGNC:9760;HGNC:13487;HGNC:18706;HGNC:29096	RAB8A;SACM1L;MAPK10;CLSTN1;MYO5B;RAB11A;VPS35;GRIPAP1;ARHGAP44	RAB8A;SACM1L;MAPK10;CLSTN1;MYO5B;RAB11A;VPS35;GRIPAP1;ARHGAP44
GO:0098969	K19	BP	neurotransmitter receptor transport to postsynaptic membrane	│ ├─ neurotransmitter receptor transport to postsynaptic membrane	GO:0098877	0.0160888	0.0245858	4	4	HGNC:7007;HGNC:17059;HGNC:6872;HGNC:17447	RAB8A;SACM1L;MAPK10;CLSTN1	RAB8A;SACM1L;MAPK10;CLSTN1
GO:0099639	K20	BP	neurotransmitter receptor transport, endosome to plasma membrane	│ └─ neurotransmitter receptor transport, endosome to plasma membrane	GO:0098877	0.0220947	0.0321952	6	11	HGNC:7603;HGNC:9760;HGNC:7007;HGNC:13487;HGNC:18706;HGNC:29096	MYO5B;RAB11A;RAB8A;VPS35;GRIPAP1;ARHGAP44	MYO5B;RAB11A;RAB8A;VPS35;GRIPAP1;ARHGAP44
GO:0098887	K26	BP	neurotransmitter receptor transport, endosome to postsynaptic membrane	│ └─ neurotransmitter receptor transport, endosome to postsynaptic membrane	GO:0099639	0.0457195	0.0555166	5	10	HGNC:9760;HGNC:7007;HGNC:13487;HGNC:18706;HGNC:29096	RAB11A;RAB8A;VPS35;GRIPAP1;ARHGAP44	RAB11A;RAB8A;VPS35;GRIPAP1;ARHGAP44
GO:0099152	K28	BP	regulation of neurotransmitter receptor transport, endosome to postsynaptic membrane	│ └─ regulation of neurotransmitter receptor transport, endosome to postsynaptic membrane	GO:0098887			2	3	HGNC:18706;HGNC:29096	GRIPAP1;ARHGAP44	GRIPAP1;ARHGAP44
GO:0098943	K12	BP	neurotransmitter receptor transport, postsynaptic endosome to lysosome	└─ neurotransmitter receptor transport, postsynaptic endosome to lysosome	GO:0099637			1	1	HGNC:568	AP3D1	AP3D1

## Sheet: user_genelist_map_to_syngo_gene
your genelist input	gene hgnc_id	gene symbol	gene name	gene synonyms
AAK1	HGNC:19679	AAK1	AP2 associated kinase 1	KIAA1048,DKFZP686K16132
ABHD6	HGNC:21398	ABHD6	abhydrolase domain containing 6, acylglycerol lipase
ABI1	HGNC:11320	ABI1	abl interactor 1	E3B1,ABI-1,SSH3BP1
ABI2	HGNC:24011	ABI2	abl interactor 2	ABI-2,AIP-1,ABI2B,ABLBP3,ARGBPIA,SSH3BP2
ABR	HGNC:81	ABR	ABR activator of RhoGEF and GTPase	MDB
ACAN	HGNC:319	ACAN	aggrecan	CSPGCP,MSK16,CSPG1,AGC1
ACTB	HGNC:132	ACTB	actin beta
ACTBL2	HGNC:17780	ACTBL2	actin beta like 2	DKFZP686D0972
ACTC1	HGNC:143	ACTC1	actin alpha cardiac muscle 1	CMD1R,ACTC
ACTG1	HGNC:144	ACTG1	actin gamma 1	ACTG,DFNA20,DFNA26
ACTN1	HGNC:163	ACTN1	actinin alpha 1
ACTN2	HGNC:164	ACTN2	actinin alpha 2
ACTR2	HGNC:169	ACTR2	actin related protein 2	ARP2
ACTR3	HGNC:170	ACTR3	actin related protein 3	ARP3
ADAM10	HGNC:188	ADAM10	ADAM metallopeptidase domain 10	KUZ,MADM,HST18717,CD156C
ADAM22	HGNC:201	ADAM22	ADAM metallopeptidase domain 22	MDC2
ADAM23	HGNC:202	ADAM23	ADAM metallopeptidase domain 23	MDC3
ADCY1	HGNC:232	ADCY1	adenylate cyclase 1	AC1,DFNB44
ADD1	HGNC:243	ADD1	adducin 1
ADD2	HGNC:244	ADD2	adducin 2	ADDB
ADD3	HGNC:245	ADD3	adducin 3	ADDL
LPHN1	HGNC:20973	ADGRL1	adhesion G protein-coupled receptor L1	KIAA0821,CIRL1,LEC2,LPHN1
LPHN3	HGNC:20974	ADGRL3	adhesion G protein-coupled receptor L3	KIAA0768,LEC3,LPHN3
AGAP2	HGNC:16921	AGAP2	ArfGAP with GTPase domain, ankyrin repeat and PH domain 2	CENTG1
AGAP3	HGNC:16923	AGAP3	ArfGAP with GTPase domain, ankyrin repeat and PH domain 3	CENTG3
AGRN	HGNC:329	AGRN	agrin	AGRIN
AKAP12	HGNC:370	AKAP12	A-kinase anchoring protein 12	AKAP250,SSECKS
AKAP5	HGNC:375	AKAP5	A-kinase anchoring protein 5	AKAP75,AKAP79
AKR1A1	HGNC:380	AKR1A1	aldo-keto reductase family 1 member A1	ALR,DD3
ALDOC	HGNC:418	ALDOC	aldolase, fructose-bisphosphate C
AMPH	HGNC:471	AMPH	amphiphysin
ANKS1B	HGNC:24600	ANKS1B	ankyrin repeat and sterile alpha motif domain containing 1B	EB-1,AIDA-1,CAJALIN-2,ANKS2
ANO6	HGNC:25240	ANO6	anoctamin 6	DKFZP313M0720,TMEM16F
ANXA1	HGNC:533	ANXA1	annexin A1	ANX1,LPC1
ANXA5	HGNC:543	ANXA5	annexin A5	CPB-I,PAP-I,VAC-ALPH,RPRGL3,ENX2,ANX5
AP1G1	HGNC:555	AP1G1	adaptor related protein complex 1 subunit gamma 1	CLAPG1,ADTG
AP2B1	HGNC:563	AP2B1	adaptor related protein complex 2 subunit beta 1	ADTB2,CLAPB1
AP2M1	HGNC:564	AP2M1	adaptor related protein complex 2 subunit mu 1	AP50,MU2,CLAPM1
AP2S1	HGNC:565	AP2S1	adaptor related protein complex 2 subunit sigma 1	FBHOK,FBH3,CLAPS2,HHC3
AP3D1	HGNC:568	AP3D1	adaptor related protein complex 3 subunit delta 1	ADTD
APBA2	HGNC:579	APBA2	amyloid beta precursor protein binding family A member 2	D15S1518E,LIN-10,MGC:14091,HST16821,X11L,MINT2
APBB1	HGNC:581	APBB1	amyloid beta precursor protein binding family B member 1	FE65,RIR
APPL2	HGNC:598	APLP2	amyloid beta precursor like protein 2	APPH,APPL2
APOE	HGNC:613	APOE	apolipoprotein E	AD2
APP	HGNC:620	APP	amyloid beta precursor protein	ALPHA-SAPP,AD1
APPL1	HGNC:24035	APPL1	adaptor protein, phosphotyrosine interacting with PH domain and leucine zipper 1	APPL
ARF1	HGNC:652	ARF1	ADP ribosylation factor 1
ARF4	HGNC:655	ARF4	ADP ribosylation factor 4	ARF2
ARF6	HGNC:659	ARF6	ADP ribosylation factor 6
ARFGAP1	HGNC:15852	ARFGAP1	ADP ribosylation factor GTPase activating protein 1	FLJ10767,BA261N11.3,ARF1GAP
ARFGEF2	HGNC:15853	ARFGEF2	ADP ribosylation factor guanine nucleotide exchange factor 2	BIG2
ARHGAP44	HGNC:29096	ARHGAP44	Rho GTPase activating protein 44	KIAA0672,RICH-2,RICH2
ARHGDIA	HGNC:678	ARHGDIA	Rho GDP dissociation inhibitor alpha	RHOGDI,GDIA1
ARHGEF2	HGNC:682	ARHGEF2	Rho/Rac guanine nucleotide exchange factor 2	LFP40,GEF-H1,KIAA0651,P40,LFC,GEFH1
ARHGEF7	HGNC:15607	ARHGEF7	Rho guanine nucleotide exchange factor 7	KIAA0142,PIXB,DKFZP761K1021,NBLA10314,DKFZP686C12170,BETA-PIX,COOL1,P85SPR,P85,P85COOL1,P50BP,PAK3,P50
ARL6IP5	HGNC:16937	ARL6IP5	ADP ribosylation factor like GTPase 6 interacting protein 5	PRAF3,JWA,GTRAP3-18,DERP11,HSPC127,YIP6B
ARL8B	HGNC:25564	ARL8B	ADP ribosylation factor like GTPase 8B	FLJ10702,GIE1,ARL10C
ARPC2	HGNC:705	ARPC2	actin related protein 2/3 complex subunit 2	P34-ARC,ARC34
ARPC5L	HGNC:23366	ARPC5L	actin related protein 2/3 complex subunit 5 like	MGC3038,ARC16-2
ASAP1	HGNC:2720	ASAP1	ArfGAP with SH3 domain, ankyrin repeat and PH domain 1	PAP,KIAA1249,ZG14P,CENTB4,DDEF1
ATAD1	HGNC:25903	ATAD1	ATPase family AAA domain containing 1	FLJ14600,MSP1
ATG9A	HGNC:22408	ATG9A	autophagy related 9A	FLJ22169,APG9L1
ATP1A3	HGNC:801	ATP1A3	ATPase Na+/K+ transporting subunit alpha 3	DYT12
ATP2B1	HGNC:814	ATP2B1	ATPase plasma membrane Ca2+ transporting 1	PMCA1
ATP2B2	HGNC:815	ATP2B2	ATPase plasma membrane Ca2+ transporting 2	PMCA2
ATP2B3	HGNC:816	ATP2B3	ATPase plasma membrane Ca2+ transporting 3	PMCA3,CFAP39,SCAX1,CLA2
ATP2B4	HGNC:817	ATP2B4	ATPase plasma membrane Ca2+ transporting 4	PMCA4,ATP2B2,MXRA1
ATP6AP1	HGNC:868	ATP6AP1	ATPase H+ transporting accessory protein 1	ORF,XAP-3,VATPS1,16A,AC45,XAP3,CF2,ATP6S1,ATP6IP1
ATP6AP2	HGNC:18305	ATP6AP2	ATPase H+ transporting accessory protein 2	M8-9,APT6M8-9,ATP6M8-9,PRR,RENR,ATP6IP2
ATP6V0A1	HGNC:865	ATP6V0A1	ATPase H+ transporting V0 subunit a1	A1,VPH1,STV1,VPP1,ATP6N1,ATP6N1A
ATP6V0C	HGNC:855	ATP6V0C	ATPase H+ transporting V0 subunit c	VATL,VMA3,ATPL,ATP6C,ATP6L
ATP6V0D1	HGNC:13724	ATP6V0D1	ATPase H+ transporting V0 subunit d1	ATP6DV,VATX,VPATPD,P39,VMA6,ATP6D
ATP6V1A	HGNC:851	ATP6V1A	ATPase H+ transporting V1 subunit A	VMA1,VA68,VPP2,ATP6A1,ATP6V1A1
ATP6V1B2	HGNC:854	ATP6V1B2	ATPase H+ transporting V1 subunit B2	VATB,VMA2,HO57,VPP3,ATP6B2
ATP6V1C1	HGNC:856	ATP6V1C1	ATPase H+ transporting V1 subunit C1	VATC,VMA5,ATP6D,ATP6C
ATP6V1D	HGNC:13527	ATP6V1D	ATPase H+ transporting V1 subunit D	VATD,VMA8,ATP6M
ATP6V1E1	HGNC:857	ATP6V1E1	ATPase H+ transporting V1 subunit E1	P31,VMA4,ATP6E2,ATP6E,ATP6V1E
ATP6V1G1	HGNC:864	ATP6V1G1	ATPase H+ transporting V1 subunit G1	ATP6GL,VMA10,ATP6G,DKFZP547P234,ATP6J,ATP6G1
ATP6V1G2	HGNC:862	ATP6V1G2	ATPase H+ transporting V1 subunit G2	VMA10,NG38,EM:AC004181.3,ATP6G,ATP6G2
ATP6V1H	HGNC:18303	ATP6V1H	ATPase H+ transporting V1 subunit H	CGI-11,SFD,VMA13,SFDALPHA,SFDBETA
ATP8A1	HGNC:13531	ATP8A1	ATPase phospholipid transporting 8A1	ATPIA
BAIAP2	HGNC:947	BAIAP2	BAR/IMD domain containing adaptor protein 2	BAP2,IRSP53,WAML
BCAN	HGNC:23059	BCAN	brevican	BEHAB,MGC13038,CSPG7
BCAS1	HGNC:974	BCAS1	brain enriched myelin associated protein 1	NABC1,AIBC1,PMES-2
BCR	HGNC:1014	BCR	BCR activator of RhoGEF and GTPase	D22S662,CML,PHL,ALL,D22S11,BCR1
BIN1	HGNC:1052	BIN1	bridging integrator 1	SH3P9,AMPH2,AMPHL
BSN	HGNC:1117	BSN	bassoon presynaptic cytomatrix protein	ZNF231
C1QBP	HGNC:1243	C1QBP	complement C1q binding protein	GC1Q-R,GC1QR,P32,SF2P32,HABP1
C1QL3	HGNC:19359	C1QL3	complement C1q like 3	K100,C1QL,C1QTNF13,CTRP13
CABP1	HGNC:1384	CABP1	calcium binding protein 1
CACNA1A	HGNC:1388	CACNA1A	calcium voltage-gated channel subunit alpha1 A	CAV2.1,EA2,APCA,HPCA,FHM,CACNL1A4,SCA6,MHP1,MHP
CACNA1B	HGNC:1389	CACNA1B	calcium voltage-gated channel subunit alpha1 B	CAV2.2,CACNN,CACNL1A5
CACNA1E	HGNC:1392	CACNA1E	calcium voltage-gated channel subunit alpha1 E	CAV2.3,BII,CACH6,CACNL1A6
CACNA2D1	HGNC:1399	CACNA2D1	calcium voltage-gated channel auxiliary subunit alpha2delta 1	LNCRNA-N3,CACNL2A,CACNA2,MHS3,LINC01112
[truncated: 2,808 more rows]

[truncated: 2 more sheets: Individual enrich p values, Average p values]
